# Supplementary material for: Higher-Order Interactions in Quantum Optomechanics: Analysis of Quadratic Terms
Source: Sci Rep. 2018 Nov 12;8:16676. doi: 10.1038/s41598-018-35055-6 (PMC6232100; doi:10.1038/s41598-018-35055-6)
Supplement: Supplementary file 1 — Supplementary Information [file 41598_2018_35055_MOESM1_ESM.zip]

Archive with 5 entries (5 files):
- Codes/Quad - mn.nb
- Codes/Quad - Strong.nb
- Codes/Quad - Ultra.nb
- Codes/Quad - Weak.nb
- Codes/Quad.nb
