# Supplementary material for: Higher-Order Interactions in Quantum Optomechanics: Analysis of Quadratic Terms
Source: Sci Rep. 2018 Nov 12;8:16676. doi: 10.1038/s41598-018-35055-6 (PMC6232100; doi:10.1038/s41598-018-35055-6)
Supplement: Supplementary file 1 — Supplementary Information [file 41598_2018_35055_MOESM1_ESM.zip › Codes/Quad - Ultra.nb]

(* Content-type: application/vnd.wolfram.mathematica *)

(*** Wolfram Notebook File ***)
(* http://www.wolfram.com/nb *)

(* CreatedBy='Mathematica 11.1' *)

(*CacheID: 234*)
(* Internal cache information:
NotebookFileLineBreakTest
NotebookFileLineBreakTest
NotebookDataPosition[       158,          7]
NotebookDataLength[   3705033,      65087]
NotebookOptionsPosition[   3698250,      64993]
NotebookOutlinePosition[   3698593,      65008]
CellTagsIndexPosition[   3698550,      65005]
WindowFrame->Normal*)

(* Beginning of Notebook Content *)
Notebook[{
Cell[BoxData[
 GraphicsBox[
  TagBox[RasterBox[CompressedData["
1:eJzsvWtQXFeWLohQd8RE3GpL9+9Mt931/17bM78mpqv9ml8T0e1b1R3zr6/t
Mg/dG3EluepOjG1lYiEBdrUA6XYB8kQIkCzyhQRIQiC5LRIkm0SuNqTkBynk
MqCHAckSD5UFSIY8Z9Zea+919jknM4EUAqV0ltMoOZyzX+ecvb/9rdfP39z+
D8X5eXl5//1/gh//8Ou3X/7tb3/97j9uhl/+723//b9u2VZU+H9t+3+KthT9
9n9/cyMcvA3/F8AX8d18wsQwjJTfM5+py9TU1PDw8MDAhWi0Bz719Y0NDQfh
Z3n5+37/e76lPv6SnfSlvuHggfpGuLCz8zSUE4udHx0dHR8fX83eeuKJJ554
4oknnniSXjKjwSVlfPxGPH4xGu0BNFhTUwdQkD6A9Hb4Snz2LzoO5I/+V8dV
jpP5SGXVXgCQ3d1n+/v7R0ZG0vUlmUzycf4TH0x31QMOiCeeeOKJJ5544slj
L4SX3Khpenp6YGCg41RnfWMDADcLGYpfGAqW0kcHgfK7r6SkZCdfpX+oBMcH
ruJCdNzoOL+2dn9r67FY7PzY2JjebB0iunvniSeeeOKJJ5544skyJb02eQYw
WDAYLit/30EAZqYHAdo5YF55+fv1qFAmlfSBAw2kmGYNdVXVXh0EusvXy6Qv
dIRhJFQBRXV1dbOe2gF602FgDz164oknnnjiiSee6JIOL83NzSUSQ62txwRy
07CZ9iHa0IbWhG0hQr4oGihCCSMjV9IZFpIW2IHf9O9TU1MjKN3dZ6E0QKpQ
cllZhT8VNHUqtRFqwsmBQCgevwjdSVdLykHwxBNPPPHEE088eWLFjZcUPrwH
sArAlYPQc/N49KmpqWltbY1GowDnANelrGU53F26M1NeAqgP8Gdvb19n52nA
pdRU0minoDcVOVlbuz8WO0+N9OhETzzxxBNPPPHEk8zC6Ajw4cDABcCH6TxK
+EtV1V6yBgSo5igkw/fMtS8fJTpsDvnC8fFxaD80rKZ2v04wOjxidiBoBMTY
1/e5G9Yus9meeOKJJ5544oknT4iMjIy0tR2XsWsQH7q1zGXl77e0HvuiP54O
XDkFodZyENcyUVlKI8N0Nc/Oz32TGDzZcaqyaq+uKLeU1MoXBoDxwMDAchrg
iSeeeOKJJ554ktOyTL0tyezsfCx2vgqhVEr/FDhYW1sbjUazDl34INTcSkPW
pOMkAdnGYrFAIKDH7XGYXAIM7ug8vVwMvLz2eOLJWoj1GCYN04r7RI9nz+Xx
6OWJ7qGbM7P31MlJw+SfnnjiiXwXUkXHSC6qMy5em4oO3ewempCvkinfJlP+
cIZce6TFmgfwq+wIdcOg7wZ+Veck5bekPN1YeX/hEjnAaty4AeK4No+pvyb5
oEEHvTlrDYW0tK2trXr8GQdErKnd39vbNzU1w5esqPzMJwwPDweDQeL6oKKO
jo7p6enlRLDJQCpmNjik7/Pz9/v748FguMTuIq1/6usb9aiM7ko98eTREcNY
JNRnMmA0xIwavzb5euP5vKLmvIJAflEkrzCSVxR+sbLrWPy6qZ1veHOvJ0+8
0DugZng7fDLMKzf/9MbBz5/adjS/MLihqAneI/g8X9rZ2HdFgiUjG9S0jmJw
Z7GDBv4EPLwogJzAxaM3fyxt//pvK7teFJ/oq3Xn/kfX5em79wwJ9hhbZlu7
1YzFK7fu7DuTeKWyG6r7RXXXC3u64deZ2QVupFZX0tvdroosxztjZORKQ8NB
nxackH1AlK9HjIk1HSMth99Lh6b4+OzsbEvrMTdCKyt/v3/gwoqMG9PJkm2A
L3NzcwMDF2AcJFR2OelUVlbH4xfNNH33xJNHQ5L8M6lNqDvbv8wrBnB4OK84
lFcU3AALXGGYvsDxX9Z0z8zeQ7IgaXjPtieegAiARPE3CMEQj2ge6hvetK0t
rzAgXqiiIP4UQJE2Xy9XfjI5O48n5hJQNBkkql4j+pN/Kmn/Kr8oJGaMYgGM
4Qt2NrRpW+RQ3x+Z7stK1AirX3e1fy0HsygsQHhxM/yE2gGWfxQbNeXslFyw
Wv0gtXtiSQa2DaBRdfU+RxBCQkplZRWtrccc+uWVeitn/k4CKFFU7Ss5UN84
mBgaHrnSGzsPKJGg48TEROauAcodHb2KwXZuZByGtL1wNG96ejoajVLYRmZW
eXAqq/Z2RXtSBtVJV5EnnqyZGDx5ynVNoL+3IgMCEOJyRh/EhyH8jotdUfjZ
Xaen7v3kPbCeeCKFda9SJyvIq8bzw+KtKQjRW5NfHEBGsRnfLwSNhaHnd/3r
j3fnkrlFKqZQ8oIAHEu+0XiedpcwVwj8VtyctwWnjmL4VXzZFonjhT9lMXng
ErmAmm0xWq8fjOUhELXmK6i6MCQGVnyCbzact9CskfRQ4kMShi4AEQkLOVAi
ALb9+/8/+Gs6LMT+xel8k+HCwUuJKGZzhg+gzXg8zqU5WjIyMkL1Qo16UXB+
be1+v1D71rurAJmdu3e0pa284gMHDxkIhKDM5TtWu49wBxOJISIY3VaagGMB
TM7OzqYrzRNP1kUIJerK45YLY7hDF/PtxsLIxkJChsgo0vxfHBIEY0HgrTBN
+N7E64knUoi/SiLVPnD9DgGY/AJ6d8JIy4fVEflawefFyqjCM7kiljGzaLYh
O672mDBLBASdWBjcWBRSO80gU3/H4tfY3CW7yg3SesitazNCbqRqhZ0MzF0B
agaM7cFeWN8Xk8qA0dM8PyQZHh6uqqrSA2IT/ikp2Yko68pynF8cmZE5Fndr
a6sEVDt2QoEcq7C8/P3u7rOOguEqgFtw2oH6RsdxkNHRUfK2JpCpA7n++ABR
jlIpbPNiFtUFAgE3NM0gGbTJU1MzLS1tFQqR6ogaOtXfH3cPTspfPfFkTURa
m/P8+fO3j6O2KEjbf7VJD+TDzC/n+RBOxWJaHr79o9qne+LJEyyG1MPqk/gr
/3xaMl2AkQoPI5Eo3iDCMPlFrImGX5t6EuM5Zetr2WGyxnnk9n3aSKp5I8IG
mXlbQnIoCgQw/tn2IzOz97PrL1GXV2/dxTkqoojKoJigipHDJC1/cVCg8aLw
pq1HJ2fvKb2JqTCtJ6smAALrlS2iI4QgALxluvem4+LGx28wmgIUFwyGu7q6
o9Ge1tZjFGOHzB0dtYyPjwOo03Pq6YCQSgNkq1/S2Xl6h8qugqlVpLvZ/Pz8
4OAgYE7qFPQoQy8A/vX29kUxTczo6NUlewqwEzAtdESPNO5HM87q6n1Eh6Yc
HE88WUuhvba0pTfM+LVJgoU4z8NPxIfFYjnbUBhRfEgzLwT/LfJvWMp6d8MT
T9ZXJGGVNJTrxJVbd6Q5YnGAwSGBRvwOCCoo6Xp8v16tO5dLZFdSbS8tjxbz
N5Hz3F+cIoJiOylwY5OAbUWIGxHCwWRyqHckG9Wz2tiWnByEwje8GcJpCkEp
gPBCgUs3FiEoLQhhpaL2w7E/am7p3nS1agLwjLg+DSKWKkB1zOGo4pAlPUFI
AC9ZHij2MwFldXScIjV3WVnZMuPqQCHU1BHlcQw1kl82eSIzRLQZGZpmV7SH
GD93RWyZaYuKg4RnR0fHklAZOgKFlym4qHtJ19fXczs98WT9RFh5k9oIvpS2
f42zK9lQhdGHJaixi0HrA7N0weGXqrpNcWUOqcw88WT1RfP9XyBI0hq/qlv5
0tukWEREUEW6GXBw0/aWHLJRJBc2x8L9YmUP4TRtrlBwEX9aSoqiptcbz2dZ
MY7SK1VRGkxUajcrYlarF6Gj2NtuCfynmk9NU5mAemEalpIMuM7i5RA4AbZB
VLNL81jxE4u4lA+vuBeUW1lX5jrOj8fjVDJhs5SlDQ+PIsQSAHVAcx9OJ7HY
eWon/QqwkKwWS0p2ArjN3OCamjo4MxrtcbeWrSIVVvTr+JkvSddTU7GLZWUV
OitLX1pa2ubn5z0dtCfrJQLhGcyHCHdFVIqFFFCkibeJdGTKYrxZHkdywPC2
6J488cJhWBQMWSALOs3JgvZfwpROKmSFrS/aciDDBmdmAxSNFN+xnAXDsP/V
si5JprxqxTWjaaJWTJJcSKTeoVB6PUvkhnOFNCBEoPjynmjW0waM9l/tOCk4
Q9RoM1urmEy2CBWYPL+w6YWqqGlbWLMA5EnrakWiktWNvPFa0MgcnQ6XtCHk
EwAUsf0eWfSR3aDOIi5ZLOCisrIyuKqu7sN09QJwgioOHGjQy3G7hwCMpFR6
xGS6jQ/5J7R8NyIxQLNwYHz8RmVl9XvvlQK0AwC51AiZ9ZjoORrtcfers7OT
Fe6kMoa6fl9TRwcrKj5wl5ZyZObn70cVAtfNIwFA9vX1pWyVhxg9ediiT57w
rfTElzYahMEhzPMFAfmriJkTEfY/W8SfTA8neuKJhT0QLRiLpSe/kpAJQIt4
d0KkeFWbL4Q3W9BFV/KN4SwAjKH9o0MUCxNaX9R3oS9OLpjogYKux1mpgK3C
2VhRAjOKVEOuJQqwSaceaUAoMPOLlV0rrxbnK0MEa3z67WMbiwI8esIehpyd
i3h42Rw0/IuqqJrokm4idJkdxoFa0AfcEfE7yUOZS05JNllybObn51lLS+pR
ItAaGg46TP5Mu2cKlNzV1RUMhsfGZFwaQHccMCdddd3d3ehCElqyeXNz9+A0
KhCwH1v38YUgsVjMB4KRt8fGb4goi0gkQgMos57uYa0xeMqv3zBrAY76SqLR
Hndknvr6eg4ROYsBr9DJ+h4ZUjY1BR3nZx5q1Okfc3pG+0pgnDMosj3E6MlD
FLFXxnwHRnJX+1fIb4Q3Fh2mkImsxFFR4JBRxJAUeUVN/+ee7pyLFeyJJw9D
1KKCTJ6x2Ba/rjAh2fQ2SYcOZVMnbBSL+Ht40/ajWVW7YKMKlb8G/kbrhpZE
SYW5Tmrua0a2EWN0LSQWu/jynih1WdCG0hSTiFMV5LAgLLtfEHr9YCxLYIzV
kpobJyIJDtHD7vDGohD5sCiAGskvDrxa18MBY/HuZNFdKwaj4TiqEYxJCb9z
UpZkFBOJoXKN6SJTOkRlKfIXOwi9kZERYUy4ww9Qx5RK5yuAherrGzNcDtAO
rqqq2uv4KwC5GIqjzXAEWliCCJYSRsMRqKi/P97YeMinWk70I30A+7ltDgnd
tbUdn5yc5IPj4zcIB+o+MvwlFIpA7ygPS1e0h/964EADHHQA0Qzf9YMwaHV1
H7pdhKJYfsoR88SThyKsNMGvF67NoEFRUx5GAxbG4VtCAhzKrXqTZZOP6qSt
4X7iT9a7G554sq5CtnOEGXDGvvLDj5ppIgX3E7/+WeFHecR0CZY+nC+jx4Rf
/fDTB0AYSZ3fk5DG0kRbb2j30IQwDjS0Ux9geSF2jqIUQn1vRb4gYMb6X0Eh
FgQoXD91ecObIXI2aYiNZF+xmazu+pbi7aDTSsQK94ooUXrNKFvrQyLyNmeS
yp5CNWkjQHMmergviF8XFd8oqui5fGPvmaEH6Nq6ic50OWAMALNAIORTThaU
aQW+R7UY0ZmF+UMAlhho0U+/oqb4HhQyPDzsBmwTEzfFab5SZggnJ6e7u88K
N2GETO6K4AQo04rSw94leD5hSOpFZdVeB/HIAvCMzveJDNT7oZunTn1cVlYB
R2pq6sxUqAyKIkaR6k0kEnS8trYWusqhEaemZqLR6MhK/FP6+j4nTbQeuhya
MT19h05wK+U98WR1BcMCky+KXGv++t0TSlUkbBE3IBMiNWVsCFTcROFxrt66
q/K6euLJEywEFJOsqxLySuXHSvUcIhcPpNoUqpGaaApMGo5eWpbPZuqqJUAl
ukvs+wzTcjCD46O3Z6vOXH7mneOk71Z84oKuPF15f1VPVRDFkVt3KdSq8OYW
BoRBNsIUW87iJvTvFp39i+0tM3Nz2dSbpNkmKZzKpeNMUPO8CysvIXZsadq8
9cjU3H078smmYlNlJ8TI3RbexAb9BDNh6YmvnnmnHaNiZqNVX19JF52GAg9W
KYtEhohIxN1Id23KkkdGrpB2uEogtAEAS6RdhaLgOFk5Upl6gaxQhqvgTA6i
WC5iU/ekqx3wWCx2Hq6tr2+EM6ur9zU0HITvBw40wE+4MJFIAeb1KDrx+EXA
tIwzS0pkpYBm0xGA5OpCKLS8vJxxr+6JU4aEJ0DHsbGx5QwaCQDpYDDszEVY
VtHb25fyfE88WV2x1FL4BX5vG7gq8xqIIDkiLhlO8hH2IiTLK1jyfhP+wzq2
3BNPHh0hly5DoS/i2fqvzajo080yyLZM3hei0ILyZ3H4V7U9RlazvcNBQ9NB
05/N9oErr9Z9JuPkF31EzN5qhJ22NLmskAUU9VZkALFii8rlxCkLyTiziTah
xy6MGw+QdpmQsAjRUNSMgxlQVpER/K573oUbP78qGb8HWEwJQCyq6iVeRYje
EBv5h/0xykRDCnfyncld0Qequ/usw1IOoA7jk5UKoDXAWhx/xkQfZCbi4Mvw
8KijDXByvXAh8ZMfMZxZUfFBV1f3/Px8umav9EZnOB/AbTTaAyCttbW1r6+P
iUE27NAFAKGumoeBYjTIqFuqj98rYVIxsw5aJ3gTiYQecZGoUQDD+nh64snD
EEUMiHlPTdsqvYLEis15hdasy5/nSk+buBp60SY88cS0J8E0KOwUJnpmdzB0
dpbhXBRqEq/S86Unp+bum9lqRFNeNXLr7rbmL/6Xd07kU3h8K0QPAkVUFmev
h7WJ5i+T/An++XV9b57ItizJUpHgiRpQSNvPSOnJryQX92Bab6jx143/Jp3s
0JHc6qzImQjgPPiGCMKzkHTaDWbjXW4p2cW35OjtuzBPbt52FDt1GLniEIYA
an5hT+4xim6ZmppCtaktjHaNCG09w+esFJKltK+rBKnae6C+8WhLm71Yy6AC
MNjw6MjwyJXvxzMRcaYdWT2gpA9HYzPrjcVibMoIwFKFQBThemrrPnTA1y70
aG4KBlZaOwnA44BGLZLJYlXV3mXGkPTEkyxF5SlImos6OVB64ktpUySWucjG
osOWcqeo6Ze15ybnFrRSPNWzJ0+2SFtfDZBI/aTAipu2H+XMzqR7lf4XhUEA
FZN3f1LXZPceJSXFZpjTd+cb+0ZfrOySOE1t8YSLR1FE5kwpDloXWj4aWXaa
tLGshKV/Stq/EXbOhAwVOoX+PrXtaFt8jO05s+cTLQcS872TX0tTmS3NBBfJ
WmbT1qMw8tpOmPbBC2bWgBznSRjhQ7HR53b9K82NmsNOmDz+oPZcVD2zUDeH
h4cdEVp8vpLu7u4lL0wpAwMDZeW/q2/4iEPH6FJTU0cBcJbTsMwVLb95D0gv
8/fBxBBmjm7k4xR2m40J7a46ycxVz83N1TccpNQwGRrgphbhTqUM7+OppD15
yJIcvnUX9uP5SmdETi4vVXWfvXRTTfIcN8wDip54kkoQFI3cnn2j8TNknyiL
uiDBnt11+lDfHy1rt+RPDzanJ/uvzfzF9jadP0z1CWIcHuuqB6ozfWOGb/+4
78zQS3v+9W+qzr1SdeaXtZ8d6v1ucvae0ssbWVZtOH8DnPr9zcnqM9+98s+d
gNBerPrk7/bH9p1JIEm7ur1LDlyf+dm2Vk7YrUX5DudZibyDOQcUHRgsiomS
dRBCnJWbrANgo2lj0xbe0NDAaJMwFcvU1AzRjFzqciwe052z0uPLOTnzr0db
2ig6kP5X4fijgGJnZ6d+rUPRPD09rZOBIyNXyATUMUpumZychEptSF56Bs2l
bKcnnjxUgactfv0GgMOey+PKLsciIjQdgSeeeJJCGAjCjy+v3T57aaJ7aGL6
7j3aYhkaufaANhznhsY3koXeegLFpOrFAmlpsfuatkJbwB58JbOZDrIiXg3s
qguMsAqWHuHxzFGg6ACH9DOl0wTAHndaEEwj0lNe/j6AE3MpNAVgiTxByHsF
flKkQcBItbX7y8oqEomh+fn7DwLnVnqhjtnScZVLRrABqRQe3MKVW4/yLQI2
Ku0z5YZ2XK2FDPLr6vjp6TsUD7yz87S7anfzurvP6tGKSNmth/Tx4KInD1mS
tH5J1ZJh2NY1XF+k7tl7Ej3xJIMog0A9Xg1imwXDsNl7POCbBBDUin26TkCR
4/AYjHuV34fBeNnq58rjKKqVz7l62sZOsxddVelJfK+l2tHdq3MPKJquMQSo
wwEGidfCfCUx94Wx2Pmy8vc54HbKIDOOwgEUUV4/woocrwbKofQlABfdcPRB
OpXyTxMTE9SS5V+od8TRKY75Q1HBuVhiFHf45ADCyadOfVxf3zg4eEkvuaur
iyL2HKhvhNPgBPgEguEv+uPupqSDi6Ojo5T1D29HqcOJxhNPHqrQs6i26tYy
p3RGSffJnnjiiVNsEUZtDLxlPYdnPXiYqZ7LN9xOZ+ukelZipfmzgeHVJzoU
EFW2iKtfhSBwhiaknSfF985ZoOjmygBalFWU66pMgB+6VpQvaUFlK4fKAZyT
OWiMo7qRkSstrcc6O093d58FwHl3dh4zNQusNZImuuCS/in6nwAKDg8PJxKJ
qJQeCcACIRHkBxtMVoXwJ2gD/BwYGBhGyVBsSgFoDR3xa9Eaa2rqRJRIXymN
JLp4zyFz+B5xqnp3AFg2oEWiTwVshFbBl/KKD74ZvBTtPru7rELXXKcbDXQ7
skKIE8J3h/j2xJNVF3wWJSWwyEf0SVhp05Bw9AJue+JJaiEawrDjJfwDn4J5
hLOnFCXYEzBmCZS4dkBR31Hqs4PqZZbxG5fjiCopxoewQlojXByy4v/kIFA0
7XhjcHAQwIkjnrM7/gxIa+sxMl+sra0dHLyUSAwBRIHzOzo6TDMF/nQIUXBw
eTBoPYQAFxG51a8U1SSTSYCdAwMXAK0B4sI43u/JqNoq/bQj4LYt8rb9CH8I
VUajPdBBjhWZrkfYqRtCXw+jRyjUVwof+t7fH7d6DQiwvFy/kAqsx/zRo6Oj
dJBQnwTPGHERoO9yIKukajE1DN3Evr7PVzSenniyUmFrH4vxpn9UwFvDeaon
nnjiFMvPS70jGN6e0+cxaso+sKGhWDvkuyIyQcl6qZ7FZ0EP5W1zb1YdNqzN
ZnaSotm6K7REQavXOyqw5/INyzSxIJDTNoqm6pTDSxfwTDqzQwAzPgQhNbX7
2WlidnY2M3ml2wQKbg2RTL3dWSODR7ODQIN6E4kEIEMogXMrcwwfFZrGwku6
Jr28/P2urm5MHdhKR/Rz6FcH1KSsfFDXyY5TiUuXJyen07VzevoOjENLSwtA
Vvh0dnbqtoKxWCwa7QHI57iWfXn0omCc+Y4AtnS4C2UAjX19fRL6qk+Lijjk
iScPR6xMBKbOD9gNgozVsK3yxJPHWSxtM8MYQlBS4ayTjVlVkLSAoh7Qe10Y
RcPUeuQ4bKHiB6oh3UJpmNYcxUB8VYVHWKZlzHGgaCqU6FeeFwxaUg5yR8cp
v5bLOLOkYxcBcdU3HNSYumTK0xwCCBOgV21tLYM6HQHu8O302eM96vCPz+S0
eibGM3SciYWUui93eItUVu2FlkBRjtyFK3K4Jr1zNBrt7u5GnfsVxwlwsLv7
7PDIlZQZEjMwt/H4RZFqsMQaEPKm8cSThydK0Szg4iK+0MqSSudJHnTm98ST
x1qSAhMa7P5s+/mApokaz69gTHGK8PhrySjKL4Zhc+NOsZ/MZt5g4tVGNGlK
fFnV6u9dRck4wjJvtfIbymGg2NHR4ci6Yg/6J4WhiLCgkzlHfgcIE+ANaX6j
0Z4o2vvFYud1Gs1xeRYyOHipre046WEdONBv/3AyFGhkMBjGJkWhO4OXEj7p
bOKMcc15CeFkQFP19fWkRqfs0kJ9vENARwKQbhQKR5oCIahimdmuHQNSibVT
sf3KG0h5Fd1LGZl8mVaalCBGB9ItWtgcT3JJ3CZJyuTPZJ1vpus9YPZ4iWE5
DKVjaJU2jSWZixDdkPuOJLumJuVew9Y37qrNwmH5ykQLT1gqX30AXYOpThZ/
ePD0dusjmo3iugHFlYtbSZHq+dcV1ipqsXbmGvWCgKIa4WDuMorofdyqZ10B
iDU4OMh/5Z/6kd7ePr8WXzHlxxFiekV+KPwraoePlZVVlNi1wzpc1P1H+vr6
Rkav3p2dN+xlwpf++IAf9cgjLk8ZgLVU4PT0Hb0Z09PTw8OjUYEej9VoTiLp
+utHk0sdMbJ/tFulzl/YVRkQI3x0IEfuQo5W6cp3aHlDw0FonsPfnM8ZH79R
Xb1PH7pazVrAk1wQtee1T4najJdkoyPljW9BAvv06MljIEnXr1YsETs/Yyr+
ieecNWvkqokWJ0WIYdh+tUM0NnXQHv6l+yxj91njpF4lW7Eu08HlFP2IS24C
RVLB228Tw0I6Q5sl7bNfUjeiXgPJUaDoBmNtbcd1tENuy0sWMj8/D2f67YCN
aSsdOLlR2ZJ+LqYwd5zv7j5bWVnNniYODTKpyMmGsKpqbzQaJQITIC7FM4xG
exxVdEV7yDXbPXtAI6lwTjCtXwvALxgM9vf3w/fvRoah5EAglLL7OmoFjOfQ
I6frbCKRALA3OHhpdPQqOUR3dJyCHtXX15Mj+YEDDe78LIAAhWaZOE+sEcaB
/LV5D0UCsJAIUm5kXd2HegCi3J/wHmfRNsXaR5EqhrZgpd1Ze0jx8RNtX+Dg
DC2IyGcyDNLhVo6J5qPKHTIXrT8xzWgqsl0zl10Gr5hMWYtpozgcfGwy1533
cxEoGny7bZEmNbs1/keb+tbrgc85oJgSFbS2tuoAzBEGhwQAkjsWn4FxCAHD
CC8SF9fHln4AThobD6WzzXO3x0T848CuPhceYzAG+Epn0gBcsfOyG6AeQHW5
ShGYdNRL5UejPe5WwUHyZwG4NT+Pqdjxj2NjE52dp9nDms0ada4VUGssFls+
g0d+01igv6qqqr8/zj41jlbp2I/BM4eyNOwzmAiMiTEq+QO/6q3KwYXjCRUH
qWjHiDqd4sUtfEzFBftJM+ug2kz1Ui/KY/YZL3ceCKcTvSQVF2yHpIjn3/IQ
1njFjDUkLV22aVqI0Q6t8ZjBdoN2Imv9SbbsJBeBomlxv/ojrVPLSd4xGdbd
l37iD5jLZqWSc0DRdGEz3S4RkMbuVCiRYgOWl5enfNcAaQCS6erq7u4+S3EI
E4mhkZErcBW6UezagYFiHLW720MC0A6An1vFrKNEdkaur2/UoSC5hJDvM2av
u+euhYAiVKETbrxbVDaKUUfD4Ov09B3oEVGIUK+7F4DN2MoxpUqaSMLMRpvU
BSinbPcHMIxMexIap7iLfObExE3FZ+4sK3//m8FL8YsXJMFoYUXb7YYxUSEW
S5WtZsjDh7ki+nQnj4gflOokyTMn/dWaNHlDvZZt9eShSipWkLcLuuuQRYIp
r9JcVCIolEsITcJA5pHUXxfd1Dp1X26ZM3U3uWjaXhOdg6cik8mkdtABKU03
7ZArkpNA0bAebOtJcOyf7QeSpt1PxrXVeniSi0CRRKlTL+iRZAAlAvZwnMmZ
UygGoLuQdEfge19fn1ANI3Jzn+OGiPX19W7lNRlMClVyyc53d/iJWAOoRvES
4/G4XloUeT83kGNpwiQpAJbcbQDES1Vz9hm3jl5iM19JOtU8IOTKymoG3ilV
0i0tLdPT0+5rVRei0EnuBR2cnJyGrnGqFzbd9GGQc5/mnD4xMSHU9KiJZl9y
fcwZK3J8xba24+7OevJIib5gGdbvtr+ayrafFzL7XJh7LgyepBPtjmv3NKn2
EYYN5Nj4Zo1qzjWNqWL5LEznpAqt18JYoEzBGhGZ8eGnE5IWcSnfMhfecDaG
gUrOKqBzESjiE7Bg7Ya1DIAaf2gzMVV0kPUwrNmCl3NAUXep0OMl+lyJV0wE
TpR7jj6x2PnMVsHuPw0ODkoVpwJmKS8BwENEn8PQkS7sjZ1vkinwhOa3pqYO
zgfARp68gC31AqMIFLuiPel63dUd9SHSM12P0+joKFUKkDUdBoaf9RgQm8Ak
Hzx16lRHxynOTz0wMMBpXxxqaO5dS0ubGy4aFFvSL6I1wui5kare7BEVhdKH
DCqfVi8GU+DzjlOd7m6CzM/PS4dudbkXX/ERF2v7rD0D5L1CC5VhneOaCXVy
xJPHRGyeSqZ+91H0FZOpNrv5ornuy/1KRD3Ykj107pJseyWCkuLoomGdnKmz
XKr14qirNBNQG8bWYoG6LEJzSnIRKOINUgmekCW8ePVW9PJEz+XxnsR4z9Dt
6NCtc5fGRm7dlepp/do1f/5zCyjqS8zg4CU9jIzDewV5p7lau4cvnKwHHnQL
YCdKyEIyNTVVWVlJ1w4mhlJeAucwi+j4tLQeGx65kkgMscMIQFm2RSSbQICR
DleRaDRK16ZrJIfHYZ9uls7O01R1ZmPChoaDfgmbrYNlZWWkXAbsp5S8c93d
Zx3hetyWlp2dnbpzNA/L1NRMugZQjmyqgqlXqJovJw3472vqZufn0gF74hX1
MOOkcPfkERXUGzKXOHLrx7b49dITX/6y9twvqrte3hPNL/wor/jIhsLgpu1H
YcJ5sTIKf3rv5ODh2OWL124vyFJyciHzJJWoVdIUKybc3y+vT7dduPbeya9f
O/iHl/ecfqXy4+d3ncoXkfGO5Bc2/fttzf9H9Wev7PnkjcbzO098BQ8PPEI5
9Dwkpdqce70wObdwqPe71xv6Xqzu/vnbx2mpfXbX6ZcrP9kWiV+8NqVIJx6l
zFslpVY2Fs8N3djbldjZ/uULVV0v7fnX/7j74z8raMorisBgPvNO+y+qel6u
7IKXq/TEV4dio58OjVPhC9TMHJRcBIoXrt3Z+8kgPMww0W3e3kzN0xuMvwpU
tqGoadO2theqom9FBk7Er9ye/Ulcv7a75kcfKLrZJPgCmLBMBtYT8QDLNJTI
pxGSrKreB3/VY+Y4WEcN28yw3eBA/OLJjlOqCsBCp90NA5BzsrNDoaZS6QMi
jA/9ra2tgIVm5+4FgmEGVK0q9B/UCG0jgz03ohtRaZQZ046j6PWyC4zqgphI
oLoyRKSklU7JKMJkNX5jgtrjGAcAtIRd6xsb9OOIhBv9qZCwrljv7e1LcfNc
g2wiZaqj3BoEe+T6TSgaWuJHUO02hnQUJXxbtL0ADKkjuk7KcXh0BFq2+8SF
TdtbflF1DlYHmAdgBYQPwKeSk4Pbw/2vVJ56obJn87aja/ICsq+l+AKrBiC3
53d9DGvNi1WflLR/U3ryovjZ/vXu41/+/f7PoEn/YZdYgHou/8BkCOsKNW8U
25QWvzb5m1D8mXfbcHrB2K00GYqA/xHKw0UzD0yP9D2/OJBXHPzZtqO/rOuB
hfXO3ftcpkaSkCxYqm34vvIhgEn72V2dL1bCSvox3Ihd7V+XtH8Jvd7VfhFq
R/jak1fUBBt/k7f5shHQZWKBRGMOxr77i+0tLyPcfbXu3M72C7Bq7zzxDXyB
At8Kx/FPXU+/2w59v/LDXWE+Jq3yLBotuQQwWDVhg0Cq7viF7zdtFY8coHfx
NOIgwBf4Fbrz1LYjF67RHlB23/rJ9lOuKDemPGxqFYmf8avT+84kYLR5DcKg
vmHxMBSGZErZYrkqwSNBSxI9G/lFzYCvAFV+FBudvjvPZJr9p6kZ/2eDDQyx
St6EdwFu/S+qoq819sJQwICUnhD31N+egIEC+PrMu530kjrfBR5j9nI1zAvX
p15vPI+9w2QixUGZP7cYuomvQHHgrcgXdDkTSjoZaXVQPYMAm/eeGXphzxkR
dxrGpxDfJgqMLEqGL3h8S0i+dMUYNrkwsrEoAH96bnfHtsjAsfh1p8mHuJXZ
jBvMGwBK8ZXp2tX+VcmJBGwBYOqA0YO+w3QHyAd6KmCqsbiEzhtbI3pURKGe
m3G4aNDgkRDd3FBwiGeP1J/iIKJlQjVNdCS/KO0lFLv7ZXFPk/rrmT7wdVK7
O2xIyBOgODIze7/x/PDrB2Mw58vY4BQkHB71LfAwNOGU6GyGPJNuXCGg/aZn
Sz/e1/XHmbvz1pMmm6X20yu/ZdAPiqftwH7yWYLvhYdh5LHNzfmFCiviTeEX
c4lbkOoDG5aVNlVrs7wFKRWXAA92l5fpQIWcJtzlxGLn5+buTU7NlGnhmsvK
yggjuS+hHM2cK5kV1o6T4TvUyGXKTHlox9jS0kZmeOPjNyqr9gqLRIwr2G8H
MFEES4w/HT1tagqSwvf3NXX1DQd9mFJZz4/c0tJCLNyAFte6pfUY+chw1Mdk
UjwtAIABkULDRkev9vV9TtEODygbSL3eyclp6jV1Qf9TLBbj0d5dVlFb9yGT
tPylsrIaUG7KgeW6RjCAjw4Uhf2AcnauVzaNHR2nAEtnKIoLFLG4Kz7gmwvj
Rm1wn5mhnPUSaFXpya/EYlEIEzhPg5RyHd/ZYvnmrtlOjSAWWTpBvX9W+BFN
GriaiOVbILpCMXXwlNJz+YaaGC1HS2VrJhEjrOOHekdg4aDpJb/4cF7xEdlT
URTOS2LZCmDfA7gK2KdKmctV/Ppaw+fXbv0pKRGKLboE8paGtABbOdACICTn
6mJaQKlVRxSgxQEpxC7b9UGMUuQAmuYz7xwnAEy92FgUkvNtsZqKi5pondp3
ZkjDVLZId8YamI1xR+TNWgBkKzqLCxNnYVDrWuhFWjoNdthU7VZbg0VrrZTL
liGQQJJs8+hPV374EcDD028fg2Hhm5tXgKMtxqeJwSHCxYi1gBaoxUjmhlB7
jcLAr+v7ANEZmuLV0F98fjBWLMlzQyLR7Z/Dw1l0BOrNt9J/BHEXA48KrKFh
gEbWi0A95YdQjRN0/LWD58VVRUc2vnlYARU7VyNy6Qb3ffKt9VSQn7KxaEMg
iqLvHpqA1ZbA80YYN8ASYs8Fz1soH1lEgQbxhRWgtPAIjmGIGSEcQHqj4dfm
zf/t6H9u/Bw2C6b2VGch8JyI8SkkJrOJ7xfDCZwEjp69NJbZqgT7KQbzZVGg
gNAEqnEqiNCkhDiqGfq1MX0KP3qpceTVnrQ4pA17yk8Y5mfe/VmPUqrVRL1G
8H9STU2W4cSxC9//58Y+rJqeZ7pNIQVZ9UQnDqaOID1iM3Uajmdww5YwPEuj
t++SSYa0600ycF2pLDy3+2NuDIJSmo0jFoAsCNEA2psatFaugkDG8UzxgY1D
Fm21hj2NiZ1OIpF3cDx+MaV3if6dGEgCJHAVQBooJyUKDQRCjBUBt7iJSkBT
AN6IBGO1KTqn1Et8BbCq73MCLeSTC/AMoFoCldfC2MYwotEe+GtrGv3y/Px9
UiKzUrWh4aBOrwmojHiPiEooDU6gXxlr4YnCVy6KoFQHwBiq2uZPzb0j8lDX
hvOfAPqyKh8QbEfn6UoVUcevJadubW1106RUCIwPIF5iIPW++Ahmo/cKe7uY
ad5Ht+h5W0iFPTY24a79URNqkwCKxSGcTullDKr5nCaxCFErawsUaU03YHaS
a7SYzYJqZgvKiU5tHmGdsu1zbAhNTFuHYqObth5RkCmAkzzgEFrOEDjRsiX2
1GIOV7XAIByWKKIwou92xZ8KBOUyM3tPX2VsC46B1OgK7zwARTXpKRaL6i0O
0Hok5snCCGJjd5UYj05xa7DQy5VIMmNhNZFa6wJSZ6Fnd500NHdGNZT2kHoP
TQxsNkFrqHD67j2r+wIChZRSTDa4+/IPjP9NjXciszpD+qEkrWeAnge1jsLQ
wYopBrNAW5IEZg7hCOM6KBdTmVXWYsDEX5vlJkUOaVhetQUHuTj8cuUnEnuo
26G1IpsFFBoNbRZEn0DOEUlkaUiVOgIj82JlD3dTGxaTWab6vu82bW9R20AN
ElBf8NlQz1uz6IVpDbLWfou3jw7dhP7K3LvFakzUNlPHIQgzoHwaJTWqhfg8
0xZGQkfJ3MIX2NYd7B1JmlnOnoLbLFIsU6HqF1aB9xqqOwxPV/fQ2BLlq/kE
3k1BCYoGR3T+Kl/QXPAABN3aW9uH8LPCNjTHCrCaDsMUhmCr6G//ht9BpSgx
+b6kaKlMvmOSdmNm9j7MfjCS+bwb0u6U2iLBuxDAG4ETfoHKWK1Ba3rk1GOv
tDBFEn6Xtn8Nry1u0JDzzGKHjI1/ac8ZOSxyhPl+QQvFy0UNo3unBjMo9ibq
Mc4vTDOYDw0oysa7HtJW5M2YxeruPpsSHDqcJkAmJm7uQI9jutaR10P3kqiq
2gvoTo9ZzaXFYudZ5U2giwJlU4BoE2FPS+sxnwrnCCAWQBfhKGX9KG7l4OCg
X9pVcoZoYZ04OnpVN/MbGRkZHR11uyfDGWPjNxj6+pSPMCFA98YHyoFxAxDY
2HhID4fohsqE/aBSRo+JRKKrq4t714q9U0r8G729fWyByci2/P2KwUsJ973r
7Owk3g9q0Y83IGtKXWA+cEXoDhqpK6AxuOK9pS9bZxEvdEn7V1KlUqTtjnme
LwR8ImAVkhUPV3gJUq/QogKrYvoSa01BmElF4hVp+tJVz3w5zu4LF69NPb/z
tGTSJP1yVBRbEOKpL1/XthSLGSmfdGT0q6XLsOgIOcEWN//7bc3RSzdSdAbn
zCwWOASKQr2yQSK6kGxboVpiEC0gc2Uy+7dgKv7KJLgkjMqmZhc2bzsq5/+C
AGMbnGYlH4s3V3Rt5q7lwqMP5poARVkPkn7mvjMJImpssBwBEnx5YU+39Ni1
QKyd0bVENzwQI3Tlhx9frPqEH3UJyAVrEVGET0hbQYg/DNBwIYuCxNeWZrlz
KcQHkm6QxnmKX7dAO8+QjZ9LM5jN+ACYofUdl3upr5QNLg7xrdR3c3J8eL9u
mq819DEvjQ95M+4gmrQtiQLJ+Ovk7D3b7VHvFY724p25+7+q+5SutcNmYmhp
2xWxVIRixAh+W8y89UAWhqSmAHlIwc6pG/FGIynUVszF/m3lGWLtCM8o4ld7
o4vhVoYB62beENGLtkjvJr6G+XLzYoENseEqCFvDm/oTlKpbGiKEQ3kFmbSi
cBpgMC0wUdJItWhqv1EoS2H0MjO7UNL+zaZtbdgqxOGyriYJaIs1WkC9aDhW
ClLSTSlCrXSxIhKhVVuaJe611MTB53d9fOH6lPaIZ6F6NmCE88kEqMDayIi3
zHpJI3msrGfLkAJeJjIMftoPvFwrbWqqkbcdiaKjB6NEdnRdJqgA2KYHlAZY
NTs7m+Fa/U9wZjAY1qMjEtKLag4UcA6HbYEvFKiHPEfcsf7oOJTQ2Xk6SpQg
Is+UYWfGxsYoAzWcVp/KYpDDWUMhAFzhHGIaAaZmiEcNuBfAGx+EKrAov35J
fX29305UwlUclwaGFHoNhTiwog+7TGiNy4dimfrTsyJSaG4yU9THc0nR9wWy
8aL2nTAOUPvyy1k3EUDxSwKESukW1AgH2oyL6QJe4YfeFm2/TFtjsfEnIgKb
QTtHnuIUfApHL1mGHFQIbWxLT3yp9sVNhHjz5GY5IjlJa8GSdCKzBHA+zery
ZFHCYTU4QaVck4vdwdh3qgs2xGKY5krNq0j1nFfEG/ygBhcJuh/+cwEUJxRL
Zuq2SRZ6xMAXv2mOK4oswmpcxMBSM4g6VrEKNH32rVyJYUnUF+U1Uj3jv1jX
fyztkAQy3aP/EsYlVS5hbWTDZixKuz87QjQUC4qsCvkpw8/k5N1FWHCtxZpJ
QrkTCVqstVSrRf6msrv05FfvnRzsGho/NzTec/kGgHMo5K3IwAt7uugxIP2d
KEogxoCGspAGKZRkBdKfP0k0mwXTYhgCKIotTJNiONUWBoHuhi3UkSaplDcJ
zi0ojjg5M3sP1nHLdoJuekHA2vKox0yOTGEAdkD2VqjkLVjkl9enN209ioZh
uKwjfNqos+5Y1/O7Tm1Ds+dzQzc+HRqPXp7wt3/zal3P5u3HmFe07wXkbCPa
VhghNaJ4u7NitvFVssaKcTWjYmotbDOXdVMM8+XKT4SOQ6qbEWlbODmiz0gZ
sCI+derVFpA4YN1K50eMya72ryxSd0mYYRCpbh7uHX5q21EFXJs0bCxGmNhF
mhOUhUBI7T7kNkptfwL4hPM+iFoVIIpY4/fEFAqPRDu+nk6LveUJvCYvVkfV
4DTpjKV6OOXmXSnEtU7xvq8o3WCm/cBrvvLGugZe6/EIenmwNZo71e/U1MyS
A2RZxCGeYediR1GOkYaqKyo+8NkjCpKumc8cG5uort7H7jCs2qYjbhdgTkjH
H6hC98UYHx/v6+trkGpu2WCO1G1rjDqY7lNZWd3WdjyRGGKejcws2SkmGu05
cKCBqnBANYCFpEMnaEedAnzIRCLFgRwfv1FX9+EOFRQRUJ/iWkf1UZ2YmCCP
G78y/gQoq4oSJC2RmRnuRbpfyUoTB2oXjdKKMOd6SUn7V5auWXvj1IQv58A1
YBSFGKaurGVYKLfwuMBhw5r1LfA59JrUN7Mzs/f/fv9nf15IVnlNpDuWW3jS
I8Mah3b1OLcfof5Kc7UiZWZv0URBy66PLKkEdg2oqUmsOId6vzWVl4Q9NHFW
QHGLToNoVoXIVsFcKpxZ7Pbqi8Z9S3dsShfXKz/c3YhaVNx0H+Htv+KNpa0d
1PV3H/aY5kLS3ua1MpmwYlcO//An5HmC8kYTWiiUC/3P3z4uG2ZBYpNBskCG
crPAxJdwz7xwdfJ/232aLT8JbxNIsKrABRS+v9bQd2xgTLGUi5xqRLG1P1GD
AYWfGLj2q9oe2mJQ4TiqAXw4j0hsv6X52dL2q7f/xCx3NmIII0BVvk3prBb6
wMbCZvjy0j936bpmGpmp2eRzpZ2yv+wXoNZZTSFrI2Re2HNGlqPsbVEE+Gzs
G80jZat8PtlUQz5XP3+nrfGzEfT5kpSvZbaGN2ry7k+wt3r6nVNy54XtVwRy
s0RQiOjgHKo7i+2KtFEssmnDqUbqNTF7lhVHpjsgPsLot5jU1hHL10k+AGJm
2Eg77vT0IOMc+V3sPS0Fq+sjSOw3Gs8bjpao19KpvsSh/vTSjZ+/LSyxNypm
GD8BOeMVhpVyNkJ2Hc+WfvxKVRT2Pi9Xdr1QRe7PbLUozSmVUiOkALYqlpeM
LQE1TQVx15ydGiK5aesRonnFLFcQsKzH1fZN0ptkgVMUllM6topoBLTrXpnq
GbZ+WbXWKWzepjsvu/2FW1raOJtJ5gm2o+OUTwuIfbSlrauru6IiRT4Xkqiy
8fOpjCq7d5cDhNPPITM5KpMsD7kNfiHvOcokNxPkwQYAz3R2dgJqIjAJPzGh
XpWDMySNLYA6TKDcA/AM4Ot3w6O9sfPwK3wAZALoou/BYJgYS9aP8/dAIARn
EmKUgSjRnJLI0g7Nv0YfgR3CYtMW7xGAMXmR6ClU+vo+B7jrt1OdcLnDXlTX
VvsUEeqzR8hZ0o0l5a+1tbU7fHIj4E+VofvRETJLe+/k17x/3FBI20xpkicX
JmEcEoI5ZC3alLQNvqUNF3NUs9wOq1VeeaSGzl5SblZoEjY1d//5XR+zlYuk
0ZSXonRRVAAMO45uHcJJhJSMQUmVFLItU5hnSLRea0YkSVzK4Txl6tMWFyoM
Tcf4IKrniAXaFfuBk3Yz3azuoZumRlCx7fqCrTDRgNcO/kGyqUyHUrEFkhag
1RlOgHFj/bWh1p4s1aUrkUXlFgHy2+bPNWWcROli8sf7Xt83ykCI0gMzXDS1
1hrqBPjZEBuVILA4xFQJPtis3JQrUUHj58O3f9R46QXHcqxVYSnlR279+Mva
zxRTpKgYqeIMUF2btx6JX5tk4jeLIQKgaHmdaH4HyuBfLuUv7+GXNEmQDHZM
iBJt3Gme5ZvDaDOiFwtfftMcN5ghlyk8FuDpOtT7nW7pJwmrInI6CAPMgAFX
FmrWtkXeMtGin3gXMzl7763IHxQ1F5RqYtLvF5MWuxkp2YXsxu2lqm7RF2E8
EFH8ITJ+BcpaAHEO7LmWVT7C9bOXxqJDN+FL97c3zg0Jkhk+MP/sPfOtujVN
GRlFYVANn3OXbtPPc4mbdCTVZ6z78g/45JiKU03xOtKrKkxN5u6/fjCmnLCa
895sIu9szb5X/Hz63fa3Il8ci1+/cusOXr+oKz7IK+XitZnGz4bfaIwJ5CZh
tga5kWPcoFTYZEsgsCJB5aJmFZRghZI0zl0WXRYjMzQO4wy3Bsfh5rmhH/ad
GaJtHZPY1vRumdCE/8Ouj9OPZ+rPhetTS7dt2QIAQMceDlAHYI//VFNTlw7y
sbSo81lbmjIsIWBRUryqM0vJW0R3uDAl8imnc052nHL8FSAfs2cks7Oz1dXV
LS0tDqwL2E8P/Eio+EB9Y1RokEfEyZrqBI4EAgGHlwp8ACLq6AjaBigOsGtl
ZTXBRb9SmlMMn8nJSQC9UZTJ6amU69IIhsUG5Cl/VxlCyU7St2OnjhWhTD19
Mzn1NDQ06J0dH79RA+cI6m8nZ+Irs1tsZhCoZX5+HjA2jKRpX0qgljKF2H1I
0i4/P/V6SBKmYjUJsK5ToxeKaUe5Jqpn+b/lCaVtYIOaukfye2yJjahJ6jum
7957vrSTu6DUK5bNG2kwX6zsgXWEose8UCWii7xQeW7ztqMaPlFzOzopKGgh
h0VxlWE1d4mBemrbkSs//Mi7e9L9rZRFImcWaxfPahdyYSiUS7N09FY10XBZ
R6zjSRF/DCNaqNKalcJItb84RHaPgAGoHGw2N35No73BKkZejVr3pTP+M+8c
F0BY76zNOJFXOot82tb8hXhUGCMVfWRxEUUcqCT83K6TF6/RzLOgzXBJ96pM
/qeGdo8JY8AeYfO2FqnWp01EgfJxQMwDfz3UN5z1YAIssfY78nlQt09wL3IX
8GJlF/vgU8NeqOxR8QEkwtTtyrQvEUaPtAuDddmu2Re9PjFwXQOZuEtCfp4e
V9idAS411Yts6M++Ie0k7W9EkoZO+NdoSMaKi1IYBhxO9yWLQXthzxktlEGz
ZbLCmgLEpWTFscStse61ySBcuwTfsi3KnDi93hnjKLKhyFKbMEOjCq3xdPrH
EUr8/ubkpm1t+YXaLKEeEoR5zU9tO/p643kARRw41AKHprxBZLTDgdDJGBie
W3hBaFOgzAykalj3P5LGIfi2wg2lJ2HlYpvB9OdH+HPJ7jSRYS3dUM2SRLTq
JcmEr4MIExEM+8yrP+enI+noPM3KWYJMAMP4WkdR/L1Jy9hS7gquaCKY2aMy
2TGXaNdmipd3nMAS2td1dJyCogBJ6uVERT47ItaigLgGE0M1iKOqlEMHoB34
E9fFeA+AUDqQw4kLoSgAgd3d3VBCIBCiQIg+jNftIOTgV2gqcpV7rcg2vhKA
fw7aDbHlgM7s9Q9c2JEmq6B0J8ei9NTM3GsewMqqvY5BBmD8+9oaDDzph8Y7
4qWnZBTh0DeJQegduRT9vqYuVZNu6DC1QSbFfkSFgKJ9abZg0noEMrVmbJtj
ZkpVjlCqhj+9fBNehUW03yYtm5y7kNKh9sNKDRvk+r7RkduzSDxq4cWsegUD
0x6//k8H+2VUDQlapHYprzitXokmZFqprSnOWHEoRQSKaRcaXk/F6rbMkTTM
53afIu6UkFK6zy/regz7tVkzYFkI1NU+cI0fOctfoDC0YUt4w5uhvV0yrOtS
ceRIFgSVSsaHiuJTKi1pHUfg+fWGvum7P2WrFVY1m+bFK9MK8FAIQeUxDb8K
8lYglo8+G2GwRHy+wgBLDLIWbdi+lStWpqeA2QoD4iXFcSDnJhwBWFsPsYea
eJ4LAmrBjShfGI2oFJ62AmCcvXRTA3Xi1bhw7Q51MJ/hXKG1CwOUeGd2bsX8
M55/8dptCuun0f5CkfH8rlPyrKzmT1I9a5OYtvPSxnB5r9ISsu4Bt9E4IaJc
k6QyiMZzY2Hzb8JfTMJDbi5v98d41B6XVWyFeDyRn99IXu3SCFw8BhimSYQd
g8lEYlpjYVGWuuIQEI4Ouu/duq5TNoFHdHR0lEOvwE9AUDqKGMG4fD5McTI2
NjYxMdHa2kpWc5mVmFNTM4Q8y0Q0FZvfTTKZTCQSFG+QU9cBvnKcZiJMIk0r
UWoUWgddbm3+I6QWlwpWe6UAeoV/h8LAgKYw9mPadCSGCEV4hSjB0dGr7hNg
QABz+tMECScZHh1paWvd4fdRk8hMkULKjI9/T0fi8YtYnfAWh6HQSVFqG9wI
gs0AzEiVDKXpFolw46hrVrRzkZgmhUFChs7qQw3DyI7eXCa0wX05NJW5YmgA
w/tHEDHmLlBUlvzh6KUbtNT+sqZb6IULAqQfQS/p4F++K4Js4A53iZlZkXDi
Jk3N3d/V/vXPth+RunhSXBbYLfBTALnwob4/Mr7K4mavKlCU/YHuE/W6oeBw
BqAIkGZqDqP9yBQZDzi1L19kNI/XG/8g1zhNDUpY/altR+/ctei+TO8R3j4R
TdqK+BHOK+IAd02a63cYajSkql15Uj9Ahy9cv71p61GbDpes66W5aXjT9qMX
rk6anK5O7FZwqJdau9MBRYWBJXf00p4zTHXCyi79cFWcn3zpSdqcp3uUF2FU
nC0hbqRwOIUnYXZBjqYcH+P50pPSylG5xMq7Uxj4+dvtk3MLKw/PzowWoNAZ
xCFWzCuoC+1+rddyZWU/gUBRojXktAtIQRyETSLgcIRqwryW9ylL2nzaJzHx
MMzM3nu58hMK0IT+/vDgNUvz6eJQvozRRMY5orPH4+OGygHEm9asX69HEyjy
XhUgEzNgPvTn1UEUfCFbvrKK8nTkm2tOk49HbW0txZNxpP+A8wEjMXIjQFJf
3zg/P+8obQwBEsGq/n4BTcnMj92W9ZMBRh440AAnQI1HW1tm5+cAR0kCEEuA
KgYTQ4DKAAcODw9TISkZUTiTwkqn5twM4969ewTtVNeS1tzIp5nm3L35M13d
Anr5hBcJlEnJ+AJNEYK+0FQydFSBd6yRB5RLxwFzmsrs8N0d/vff/x3gRv32
UWt1swFHRCO9a/pxtk0FxFuJ0BfaucO3U7cv9bmMEFgEaFfnkK3CMq0f11hy
GCiq8NHdGOBCxPmhg3LVE0vkLgzwhcnBtKQt+i3gpH58T6xVKXn11uyzuzpJ
s8bhqdMDV2ER9Mw7HUnhV6Ibs61AVhMo4nJAPX367WOMjtJ/mgVrp1n6GVl1
YeUiKoTbBKhDhqCxAIM0/NOChOgMsKsc9HnfFhkgp07yT7E0tpwupEhQxG80
xkxHuMXUxS5D0NBrUZBjU5u3HuFQxsRpo0quidqzaXuLDDujHrqfllFpaqBY
qGmi0X6VDYkvXLuT919kKLx83amB9lbKj0Mq5TnKAf4V/gSwXPVLQui9Z4ZU
7WTXegTtMWT00bND37N3/IomNxyBBfrn2MCYZj8pwpxe/eFHk9nilcuTBhTR
IlFFPhRhV0OvNXyeCpvRcpweKhramVpcVto9vtHwB0VBh2SQKBk0g1x7OPro
kaffPW7tOg1JKT5OQFF/1AOaghiX+xv6QgOrP5GNDhcMwGAtLS2knQS0cECL
m82ntba21tU5qT8TFdm6iSA5yJguZSg717z3Xml/fz8dpEv00lA3Pe4AsfBr
E8IYETnQV1pTUwOob3T0agNGyGGWD7pA6NRxrV8l6TPTTAuMdaPRHsc55CkD
kBXwGwwLdBbQKcDF8ooPSLcOeK9/4AIcRwQrWgM/ycKQTdeoKApo2aSi0Hzz
TcLtjS6HtOOUrgv2aUOqNxvqrav7kLxsYHhjsfO6xaYyKthXowIQuctxGCvu
1jjhGteIPSJwMXeBovIcDJxLTHRf/oFdGmkB3fxW68D1KVrB7VOyDAmrwQOZ
9UChxaSM54yfqdmF1w7GZBjDglAGrMUquY9if2R/lpV2fnUZRY5psrP9Ai/r
GbAioGJtp5RN+7MW9DppViGIFXpBwL95W9vknFhuVCqWFLtXavAi6sjIT+HP
KM8a0ctStSp4RXIQfrXunGErIflg+QrZXBLjnDsxOXoEbJHWtmjum5REDV+X
se7UQFEL8UQa4VcQKM7M3hN+rxS08E1oxlGV4UIQs78+2Hfws8vxq9OsJoZ9
1luRLwShVyiT1FipAPGcmR/vCWdYywVVj0gfAeTArOPKxowHXFrHmW8BwlfO
IELvrCvoVy5PGlCkfFVMyR7sHTGs8SXMr9ylbQaWKSRlXFa+X3+//5xjSOnB
5sACGEFCBBODNmApi6re7Bn7RxAomuqZTySGfFoQmGi0R/+riZFV2P4NIBB8
BgYGBLqQjJPMv0xQgVLCZZajrS0WDVVi+Wg4GkaRbXxaPEA6TkccXF91dbXf
78dcJ+LZkApZZRtJGl4RiRq10oAVu7q6u7vPVlXtBSwEUNbhrzGCqnaHWtkN
fmZn5wFwAiBkvAr/Ql3ENBIgZBvC+oaDX/THVVpqMWJNaDEIdQ0PDzt8c9Sy
btDgY44V+cz3YnxFjmGoD0I8Hi/XnNZ9GAMTYLB+DiV9ho5z1CB1I3bB/YUu
T0xMwGiohH2lKTNl62NCLWSjBSjBPVDrDhdzHSjCOccujD/zzvH8AnI5FBbX
m7Ye5XTAjjL1imgmdBnKyweMMYmBkWDzMtOJRSpoSXHkb3msVn5vV9dGkesH
uEu4Ij+TmaWY6kdu3TXthvor7kM2svDSP3flSQ/3wwyBANbmFzW/0fgZs4WZ
VWYXrk4K5a/sTlOetnGwYsoVBP7y3Q5K2C3Eok8Xs8QkMjueemyS5ktV0TzL
VygibQhVvGX46T/xNT8b1K/M9aYEiioXufQXzhN5NntgJLeH+0UcTs6Kguc/
v7vjWPw6AW2LP8cUh4QBpu/eK23/WkSAKQj/JvwFdYxMD3af/FpATZmjmfxe
KU+QqOXspbQBqzNPbobqO9WFfrv3KMkmVLT7+JcKqyyBatLJkwYU9VmxITaC
j6XTUVpzw8ogaeOy0qwIOxG4TfrkrNhpGdhKGcEGXt4T5aSPhpalKNsOPlpA
kQYTUEQ5GqTRQg8owv3YA5IRnrwlu3z2CDAWB4WIYgfqK6E0gE96FY5KW1uP
+bV42nC+nslOv6pB5cuLRnvc/CfgHAp0Mzd3D+AQNAyjvojLRWI+zP3nRzSF
hGGSLBirq/dBdVwa5UBB68EGR5d1zOxuHpcAlVZpCVBGR6/6pD9OD+OrRCJB
CnE/+msPj1yprK6iX9EmU77CABehGQ4bxeHhUYLoehtEJEOsRffyNhWzWq5l
3CZjTqZMDeEuPVOu/GLoJ/yKl5QCHJ2dF22ORqNwq+m2Ap7W+5vynsKA6/eU
vKrdau51lNwFioKAQu3ec6WnLWgh/FaOXrx+x9AoQlpuLArR0OtSSNJ+stxI
q/b86cf5p989bjkCpPpY4SOKI6O372YHOlaXUcTnTPIJrzX0YSEZ2h/ZUBD4
H12XeXDWJDqOkKu3/wRju7EwIpWhW9C+VIanC8Ng6vfCIkacr17y2V2nyeWT
w2XkqTSFMnY6KoLd6X21SC4rzyihVlYFe5LRoZsqIpMKQCTwOTreFkj3KMqQ
q+whzMz+LGmdWTCOE/ksQO/gJRVV62uoCKwd2tf1R23Rl3S6xQEqromOH7/w
vcj7I3WTSfjvr9454dhNIPcobDz+nYjLnekhyTjLiQuVp4MkrA4Je1qx14ON
HgU4yi4fnPkEAkUJ4EOvHxTOtoahkn1jXbYbscR4po3LisWKnyL5eLHlUZVX
pMIN4dYMc6mQCVD4Km088YFbyO5GcgcfMaBIwqn64CfgBHfAapKqqiqyWNNC
PduUlcwQ7tjhB1zEGmTHG9Ta2qpfW+4K1cLnd3Scoora2o47isJcxpKpIw0p
k5nz8/frMaMKwLDdZRXfKHpzYOALTjnnfqmJW4tqrtYjGHUcMFJKgKR/p+ro
dzT1rHIQpGwmQSGvMfd0K+AxcskhJTicD0ViaG5/WVmFpvoX5YuI5W2teu16
FHF3rBvAirVIG/pU/HBH1mmAphVIGAL+pNTY1F/Sto+N39B10MS1prxHLNCe
SrZxdXlJPwpYMYeBoqWDk2niyXtFMCfW7jXJii2DJz7TtP+bNJRyRF7i2nIb
aqbKT59yK18FsoZmV58ZNFV+4RV1fhWBIq2ztOLDz4vXpmw5GlJj78hfvt1m
qePXyptFpU2xzAkYu75+8DONFk5NWxHeEFnLrXRyImCm0GKr+NIEqODWAGA2
eHhUsbykZtXdpDZispCXRGwW7Z1SxmMcM5DiTRlcQkZJBxQpqtVGitRU1PRy
5SfPlXaqoCXiXj+1tfXL65Nq06Sr19lKze1Qk9RjRQJuzMOsbfkUg1TcHZVI
pSj49/s/U7fB1uDlzWyCp0qykbBkrsxf1vW8/M9n6Ij1Iq/8xjxxQBEnwJ+/
fXz67j2ptU/CrdXjpSv6einonSYuq/aiGCL6ELHW/Jyr4DyKzUYNy94z32Jd
C9nFOLJ38JEDisPDw1aA65Kdvb196c6k8Cw6xiN9aEfnabJLhKLoBIA9jLhc
KPGYHk+7srKaQY4DhgltuHKyHkBxFDU9faf+wCHhHqJ04oAJJyZuMnyCC4kc
MxXc8vl8uquFXimRbD6R2EXqfwk4peuILqJkBRSjGKyGFNYpmTeFJElFLsPv
qKg+PXBBTV0tDWxnZyeUxt0Zmxh3tIScoH3+UvQ8uufA0lARGxmy9aCuQe7v
76eK2MccBpk4xrLy3+3wCcNOQrDpOu5oD9snEEBdztCtpeQyUOQFy9rY/qr2
HJfDakoc6YVUXKIVSSzVzVCeempvzktPxo+wFpNuBcaK7/Iq2ygmrY5AS16o
6srojyNtnEhrb0dTD1EM4WtzQmmHm5TjpOzphauTfHfkKuXC8BRHjkIASTaD
elQgQ4NiBHVx8Kltkem7bHftyGqtH1lJ+5U+z7C2GEkR9o13EEUqXjE6pcqA
foWHzw39wKrAzOOcEiiimp48u4+QRcHPtrXKcMSYGH0DpR0xLDpd7e1to2fY
vthMDuDI1sjnHOie3rh8K4hNeFf7V9JwNNWwLGfoqG4ew0VuiTIzMMSgrjjM
lPnkAUXy6+++/INpso+W3MJo9z2puMH0tWsbKOtX++MN/3966UZeEVvJckI9
jssto1FhYEPKV/VAXV53oJjyeeZ4gD7NcSOdAIjq6Oior69vaDjY0tKWSCRU
sXJYyD8FPYWvuC+nvG+IIkqJdEpn+caEYblgOOV3QG6uE5NQAhwndDcxMUHA
iZ0vdNldVoFmfm6RjadIL+wzohjFFI7DjseAfV4ArZEONyVpqVs/+rWKdATe
0tYKgLBGcy0hvbAbrVGXoc2AOeG0jlQheubn53UvFZ90qbbaBliuvLxc9z8i
7Twn6QYMnGrE0konPgA70AIB2empRwQlmjkNFGnrWoiMitKDXPnh7io2RQNL
gpk8e2lC+c9GODWw5XwqA9LKDCCakc8KZHW9nu2zfbLx/LBMTiH1RE1aFlcF
vIvCW5u/sGgHY/WWM0NbgjRA0j10c4NMqx0mtwvhgrFF/IpxKVXzNcouKVW1
NMLi22uNvemfkyN50p9aJF/WZ+aHKpRJjYLObVDZA/M4pk1RM/RumY9IGqBo
uTNv4MRqlKES8wrtO5NQEDQ7MkeMElKUlNm8SbP2DBNlVHriS9NUKOIRk8cV
KPK2QvmZL5C7/St7Pvmng/+m3pSkpdNfNbHsvYnpFRat6bfMiB6F1aJtJsy2
QesIFNNZl0W1lHk+uwYzOx8EwH6kTXZf6NA4C5R4bz5d4aRshYaNjo6OoK0g
GQGmOx8N827IlHYiHvWAqxcmQSZ3IfqvlQibCZECyPFjGr4MkI/ErwBVb2+f
P41Zo+NyGKI9ldV8BMBbDQ4dJcWG0gfiF092nILvsVhsenraUSNZIVJFgNvp
Qt0skIWwItsM+F3bAZcHjYl+2TvpfBj/JfuiV0pBlthYkYblEcGKOQwURbTt
gCJqxJHX7XlRH1wMCl6ipjeYe5/ddVptn4OSxrTS1svoIoQNzqEh3EopuVUE
irYsvYpUeOad9o1FgQ0FASsOiQxdGFLOs01//e4JAnUPEs4iVYOQkLCKlGPz
ZsN57h1l68N0jSKwjDAmFBzIorXWWM6blu4YTsvgja6ypQgXp9vzC6axRoaX
wodX+ZirNM1s0IVWlAWHB65TRpglmpQh4LYqX6UpV+r7vxEvbJKLzoYpxQVC
YGy4F2+GZN6ZwojG4QffOzm4JB26XvK4AkV5rWEqrb3ySpY8IhabbdSFJcVi
KI2kv/2bDEBRBf0WWQvpIXkQ/cS6M4oOIaZOeqYoeEMz0xxKyvXdcVCnBGN9
nxMDRkXp58fQS5dRokMH6hABt1BV2tnZaSLrRZDDgV3hCOMQDscNtVMMcNOF
Ycj/hd1GUvaLFMGAaekIw6ol6cFTpz6GI6QmnpycTjdcLPVo1qgfmZ+/D1iR
AhgebWnLvP+GPhLTaOJ93F1W4Ufzy5SVwlDX1X3ICmi/RrfqQ0q84gCmhqHb
ROOwZF8cx9lmgOpKyS2vi+QwULT2rch4FDWN3p5d7bnRKg3Ne5L7ui5bTI6s
Vx89AUs2oMPC3ugfsyCvVlX1vCCVTWpyB+hY0v6lzFIt2TYKfRamWMqYuUN8
b4tfxz6bqziePBoqurWEf5u3tSivySbLWbgoCJhW0YlS56W9UUldLf7qh+np
RALw6P8rwsopF+U1IBUvXJshD24abTG2yuVKZVRsFrEcrVB1aSUNULS/BQUB
+SgWNW3a3nL11l3t8VvIblsKCFwm/itqFgFPtkg6VBKkxUHJKK6V09OK5LEH
iqalpl8kB3abrfUDhXtKU6n8id4umFkyQ39pVoEdKAbqkcA16yY9akCxFRXB
REZVV+/TI/J1dXWVl5ePjo5mwIrwc2BggFSo0WgPcYBQGmASx5k69mCNZJpG
JQm+CueL/XVUQiKRcPv83p6axIR0AmsRvUbUaDx+MZ3LCTQjpUracbKIlrNj
B0XhdsM59/mELQEJEwPp5tBSjiHAvBqXu8fc3D0YPZ/KZE3HodjBwUFCcTqu
I5A/PDxsYrQczlmTsqmEFXVGt1VkHrRK6+vrIwBZrkJiprxNbp4ZHhX3c9LQ
cJBxaZX9xq2j5C5QVP6ektB7ta4H1aQPZDLtaIlkSyReEr9euXWHiTi1XKp4
xfo8Vhwhp4l1tFGUKItQonIcm5ld0LSHVgRmwi2IG0OAFV87eF41fhUBlZYl
GVc6uFUiaww/ZujDQqmH4efB2Hd6R7Ssi3RjFki9NnLrju7jnOIjcz2H2dzR
MFeXKk3bX9TNKVhFmZFt8DW8aeuRmdn7S7ZlSaCIBSpOVeC3rzgvtvIHyea9
aOy7kkfu8MLerAnZ+xAafMpbVtL+VRbFro08tkCRb6t6odTzY6X5Nmh7lVzN
99d6dy3E+JMtxU/qXXxop3gaH3QyeRSAosvvoJRoHw5kbQonkWkiBtPDOSmx
WExPMQyfiooPHOlXAOH4dJSI/rwZmkfYTOjBb8inGkAOmfAxtpmdnSUrvkAg
AOCK3T3i8XgGtTKIPYtK6tNgKEpKSlpaWky0uPPbozW6V0My6oPxBKxVonkD
ZVg3Afj500BW6FptbS3hagr8iIylHw46WkvGpQzSKKMKdHB+3pajnJsBJetY
EVAc3D7NL0aCbd47RKM9GUZJgWTYKfh1speEMDPvDhwBfNZLchcoiqxkynAa
fgpcsdrxXFjFqYoVbfvLd9tlTEKOh6OmRL3BnCZjRbKajKJaJmiK5r681vhv
KsJeU76yrsxTxopsTTcjnD6c0a0fWDTzeCEL/1jbTbdPqDUxUh/RiU+/267T
JppnrqnMJuU9EXlYNEY3zYYi/FxppwLMa2ZNl/xP+3vz2HK1mIlo8jch72zx
3C45yKnjKHKCFRtcjGzedlQk4JP3e1F7clfc/l3tX8kg86i7Vw6tQbbLfbFa
POTZGOM+fHlsgaK16CTZukBaJCoKXrcnXEWRQNSgCVH8/9zuj9P2V+VqeWnP
v5qmyZdkJ48CUDRZb4ucDwHFhoaD+gkULae84oMllYZQ1CgGtSadL+AQR47m
yclpitBIRmtlrkg4epMMzHLiV7nn9BNiijEDdAStJdZrd1kFVAe/iqwr/vcA
p5mokw0EQgBd4Hg02qNjXSifygkGw6ZLdCu7srIyckghyjSNP4sUQmjwBboP
XzirYLryTS0zYLoGVFXv80kTzauzs/M0vPrt6Ecas1zzzRmhQJf+97q6utPV
C1ixSotgAyeTOxIJMbeEEimBY7ou6+KX5Qw56opGe6ioHagidwfYWXvJXaBI
kAZZDsHVTM7eWzKB6cpETr9W7BT6/nd1nzIytM2KFAJF4cZNW49kMVGvKqOY
1CAiHRHY6+ylCUzGKgMV8hIm1L5C9RxCxBtsPD9srD5MlHOapGd/+FGqZYsk
MYuxMcVg7mz/UuuI6egFUygmaq7RlWkJZqPqzCW9uDWAi4si8923WsKgkNxN
CEs/sYCSq/KrdZ9ZPkdpJB1Q1FLPSJQIv74VGVA9VOOU5V1MlsLkUEyBH8O8
g+AHnhqAXuSPnCeL+fgCRUPbvsmNj7Wf0swApcXGamoETJXAiOqC738rBjk9
UBTPfPiFveceXDex7kCRx3x4eFhHC6S+NCXwu+rTaCWANHpYxZSzKSAKQGVI
7tmgxfz8vEPdSWmaTQ0ZOsoB7Adop6qqyl0dYDxphYgfQDKAOTs6T1OCEgC3
OrVIkIk+0DadEhR2gEpFm25xoOwtAMbSaZNZpqfv0Akq319thoEiAbznd3kT
OwZEBjkEaI0MISXmA7jVFe0ZHh2hXgP27lDqaRIiY+FCPV6ioxblGC7DTmJs
nAn+K1mZukt2tJB+AkqnGqExlVV7HR1mHpgKjEZ71t2lJXeBIoIKqX1+2Z50
bHXEsC21PD3uPjFAaApddMmDmBbrZjWSEi5m0ZZVDrgtGQaldjRkDO3/ddcp
hS6OqHQ2MvkvWXvmiXR+GMxq5V3IKEIdxgGfAUdZE74AIc306+ZtR2dEQmRp
X2da7bDCfRBwPBa/lkfmf5ltWYtDF65PmWrlXFwTAgyqOKds/PLYZEukEQzk
q/SC+YUird6SjUmXws/2tiJKhMKxpyaxwcqnIctlGuA6lhzEYDsaeb4Fow1g
Sl+RH/xRJBQfW6BIYhi8jVP2unYHNGMZtq8rrtTU3sSkAKm/CX+Rcb4Sz/mz
uzq1MrLs9boDRRYKne22VQM5cKBBh3bkJ9va2prOt0UXxwkON+cMERrp2mg0
SplfANe56CypV4I/fTcyPH5jQtkuCka0pk7AMwIt9SrZNGA8QIMUApoCG1KZ
ExM3OepOusbAn3wqZzGBz3TQSxgo+kqj0R7SJpP3TcrRoCMiKjUykMPDo1zX
0ZY2SpbnV54mgLGJzISDB+obZ+fuUe84pDl8DjcFHXUByCfY5uBjHSLSdmsp
VGpF0uc5NcpGa9txwuHu5Nf6+MDN9Qux7u9nrvtL4YboKcqcBHBtJHeBouJq
hBaspP0b01Qef6skksgypK5zkSCGYXZdvqlyYcjxkTpoYewX5pQcsKpevf2n
lVb6MFL4aR6R8vih3u+4qLziJr7LFLGco/1grKFVZSQM7btp/vX/e0LGNRIq
qqaNhdLXY2vzAJ9n50mSJoemxPiWrzeeR6Aezqh6Dj/zTrup62GXYvBWR4yF
6blF2Tu2YlVmilYAuqLgxWu3M5eUHigyEpYo8X/ecVojYFUfBTeeTX9LECiy
lYUyzRXJ+5gvemrbkZnZVTQMXjV5zIGi3YrDsawq7uKBsua5qsRtpsVeivIx
yn3q/tLek54cuuZBWJFHASiiB8oFtbgLlKUThpTsg9SOAFR0NWUZ0lmMlxz8
qntYRC1C7biT8jgDrsjgOExVE1giqo10xxq0cD5ps7Oz0CQAaWVlFYQJfZi+
2d1lyn2sB/cm08o6CZBS96IBUwcCpgLsB3gIcKDjBPpOqVXGJsZPdnbsENrh
1NpkFjqf+DqonQJLEnCFLsNf9wCMFI4kv4OmYtXiNvWijV+8fwBOgIYFg0E9
7bVeFym13apeR0u0Z0B8AsGwfkJdXZ1DK82jBG2ORnvKrbjrpT5liwi3w2Ee
aWK4Ia6lxeVqvcaSu0CRFkdahY+Rl+6aqMCu/nDHFhWHR0/6tDYzBjt7aWKl
TVpdRjGdGKSxFWU25bOjMcVyKcQoKNg7VGKy5l1lehEFZBMA2SFfXp9WPhFk
xWepNa/dWiIYJmOhTdtbZFjItIMmPm80ntfVc2vzptFysHnbUV4384oO0wjn
oW8yO0H/vmsws9VE+vA4ai2GEdjSDGW+3viH1etBsrR9kHyLyDSRYC3HRVe4
NyiScdsQi8z2Qk64hkQ1cre1yrR/enm8geKjIWickLG/9P3Ba3oUgKJJXr1p
4p+Q6NCxr+9zQGI+ld0Drk3nV6srJUUEabwKsz9T8ri0bBJdEkWTNspGBweI
W5ucnLSbvYno0ATGgsEwedyQdRxUAQBpcnLajZ1MjFIIEAsRVDm1X4TK8ZW4
3Un4kv7+OMXnGR0d9fl85Nvi7ixleTYwnUpK/2iH2Z5fhbyGXpSVlRF35xjS
oy1tPpnGeopiP+oOyG4VMElvby8MBem1oadw49wN0EX44JTsfHeHn1jKvr4+
ZvgBZF66dEm/ll1XCHITz+xXOR85jrrDPNJEW0rd4d0df3stQWMOA0XFz8Ca
NXJ7ds20X7DYyVBylMnXslSkoWuS41YcpCwJK5K1AYqmiPL3hRaLplla0DHl
JXTrgaffpqmA89fIQG2Gmd0qp1+T3Nb8BcInGT2GfGnzigIAdZbz/MMZF6/e
IqQkk8ymGTeRUbHrW4MhimFjVx+eUI1/W9ll0XFa2EMMASrJZ5GcN2N70ns9
R2QE9QLpuv4vnyQyFbRCEapnQfY2IxoPaSw0QcdmYR685QiM/74zQ8qx2pbO
wxoIHhTd5vdhigcUV1vYM07e6EW5fDzmQJGnI4rlwgpBgh+aDYDtZDoOsKG7
+yz5U9CFdXUfZvBzIVqSiabdZRXT03ccJbsvIQTCenACgY6rSP0KVRMcQq9n
kdxE6FKXkUOkv79fJDHxlUSjPXP35mv310ELO10JTZKYDGx+fh5zrJRD5fCl
ouIDBzYj3Te1GQ0U/dyAlN0cUO4nY+M38LsQAKIEoR2FNyHxCO3kpHjsgAMI
EzChIwR3LBYDcHjgQINJ8bfRGyXzaIA48r/o+VlIy9/Wdpx+HRy8RE7WjPr8
UqEv2w+wk5hMdy1S+68FxnTImmHFnAaKnI2CVatrMmpJiU+2hGQmEZVDGQ5u
1JR0PZfHV9qeNQCK4tEyzJFbP4pAyoxeijm/jLaYFh85Fr8mLqHA4yoGYbYr
PUEI6SO7eesRrVIy7BSj1z00ttQaKv8K8I/cKvUcJSk+xcFPh8a5yWqqyqL9
KxTE0wKuFFCyHsokyH5DSKKiB/TzO09n58ySJ1+QiHwgiyJIYq+a9Fz+QULQ
4hBnOZc7C7QZIKxLW4xtyD8vWj7QC6Y2zMRHa/n+HjpM8oDiags70Vg7xxcz
OLM8LkCRpbp6HyfpyMCnjSgZHh4eHR2FH/H4RV0TTXpehiv6Wg9ggGPo+ZQ/
rLsK/VcAosLJ11fKwJWuHdGcUCg7nh8jZhNoIcdkU9Cefej1/HnKLus1Ulxu
QaW2Hb89OU3eFpzGxXEymuGJ9lMAHF0VS6fRCQCi4BxHQhZHN8mbm1DiF/1x
+u4gEvVLyImGcJdUQKNeG87p7u72+XzRqC0gyfCoSF4DUM2g4JYi/3XpN4nB
lAOi16In7/69Pa4jAU4AqAcoYJF2T3fg3SfmmZrN7ur67VY8pNybCJV6WYVu
7bnGOugcBopI5cFS9XLlJ7gqrdEChKt/VMRMLgioAIAR5dWisuIi+jo39Cgy
ijg3ibH6Ze05ilgobM5lRkICXRL3wtj+3f4YdVldKUTL+LJSkVE7jsWvs8pb
ZGBUERRfqjq7TM2wYSxS8BlNH5ruOQkwBbpWWwlLSk9+hQ9JkwpyHpTcabEV
+xHGPHMhaYFiEXk9Q8khMosF/L+Kjb9wddKKUancnFUUI9ES8RbI7DNixwGz
xDUR6HtR20qQq8WCvAX4xQOKKLkHFE12llGbrr96p/UJAYojI1f09ByMykzS
/KL7sE9pFf1aaj9WPfOvdKaDtkKn6VG/Oh8ZpBQJiN3woAydnYkepL8eRcUo
K5oBk5C3MtQoXCSwkQy0hBdMxgwgDqwIxVKmPIBtZRjcOyVWBJDsR9Ly0qXL
8AXgogMVU1pn+EJeySNpDBTj8Tipg6HBX6BGu1yECRpPeTJ/YXQ6OztLsbV/
X1tjKv01c30oScCq/pJdlSonYHnZ7wAoth5rSznaeqXQNbpTdH+Z8SNG0bqV
GOWGziFsiWaQ0ttlbm6O7g6cRn40jkopqZ9PSwCU8tY8bMlhoIioBtasv9//
WcrLH5LAvflFdZfMySItFZsIq4jkJhIlChKmRMR4eeRsFPnpaotf1/wsJFDc
IFXnCoAVHJ6ZXdDDBHHs7pVXLBW/8Hm17pyoDmN9yxR74tfIwdi32MLlVJF8
5p32vKJghuR99HnmnQ67PnRxLbdipe1fYyObyUdetbZZIb0whSicvvtThkJS
q57VrkTSwgWh/MLgKvaMbve/2966oQBd42lfhgaKgl0sZk26yl6NQcU3bT8K
XZ758R5ZKVhWoYQVJanoqZ7NnAOKKrW0vHkwjcA+IqN58OMDFKGzDQ0H2d1V
t04EGCZRooYPddMy/k4mbQwjdWgE5c/PzwNW4YgoIpvzUo6u5FyjSrOQnsh9
LNyN/T6fjyPeAJ6EcyhuDOd/IZItHVB0AzBqZw2mP25pa/0mMahsI8fdoIWo
S2gMVA0f/U8iUZ1gZcUwkmd0yg6S8zLBWtFT7IVDyZuytQThCLlR+EckPy8I
ZTQit4kJ+dZz+HGiiOFawOd0F/TxT2ccKIKKa07Q+j1lv3UOYgkNGB+/QUYI
UCmcDDC4srKS71EsFnNXEY9f5I3GbkEqro/7cy4DReQ0iiLvnfzaCqS8Fhgg
+VJVVGj9ips32pSeQWthQoJx54lvVtqetbJRTJJbwV+/3aqnrmZezspNXBQW
5mcqXFtSMQlZOJgbpvRumJpdEPBGRNgmvCQhE5lEGkz/ZSxqQTweyGgVhjI7
s7xU1W0QOJSNT64NsUgLa5kIRUhaWs77bDmGoJlfYGNh5NzQeIaiUgJFpmQV
pyrw52rCD0NE7f7V/rOyUmFU2YzUZQAwqoK+QfXkRNCtJkKAf/O2FtglXb01
m7R8XZPq8cGEOobHKOYYUMQoW0l9qwg79A2FTwRQFBlSFOSDJVt3jgCAQVCB
AYMjFKHUPNoP1rtsAjs6TunEI8fWzswaERlF+ex0yg7gBACV8vJyqi4QCEAX
osh86uFlTArDglxWStDlboCBYWoIKx5taetHF2DAn45o4aai76B8MUQKRFFp
ZJVHjB98cY+GSUmr0RWF8JWw8dvhn5i4mWE0NFX7nF+ZHYJUVlf5VDo84ZGN
gwBtAJhHJgEU8Icuh44QsOS01xkEKtqzp6pE3XoKCkQyPT1N5UDhMBR8XMSZ
tGfkYTyZLuuf7kKVzh/qYUtuA0VhZRfGhLPS0HptuKIXqrpkaGi17uchw5Mv
Vm1Js2wsbNajRi9T1oxRREvFBQCBG7Y0k+aXTATzCsKUqU0cEemDw8+824YX
WCxfdoOs9nvJf/nkW8tVuTjEX9AhQlq4LVGFsfjp0DjBSz07T8rPm42fsnXi
KodkX1qS/vZvKLC25E71u1kYENQcWrp2X7qVoZRMqudiFdITU0hnz/e6hAat
8fwf1a5BD7gdwXTVlMtPkboU6ahAWe2Kfh3+Vd2nIiJBUl93SDHtAcUcA4o2
E18zuffMUB6z4o87UATQxSu1ruRlDaMtth565i5ZpkOl69OUmNFoz5KXmJi6
hQm3dKcZ2pHKymodldHBqamZEmn/tiSBuagjMSbiONGJI6UylEyBdMbGJupF
7HELBQF6pGEEMEYOMo6uURCeMrRLJG8dOI2y8qUcCofAJTCQKuBPsj8+4POX
+v1+uF8ATesprCJ80ByxUoQft+3Tq6v3wXFA13pdbn6VhAIwsqWBbgAZRW90
aoZ+FQ5dKYXH8VkX9qTrHZXjU8HSl+z+w5DcBorY7GMXvndc+LDljcbP8mQO
tYi9hQgGCiPEurx38uuVlrxWNoryy8zsAjJyFAGSV9WgMlmknClYncGmZUly
h8mmYrzuud2n8iSQiEi0UxjZvDUyNXdPD5OYthgMO9M68D3jQ+QV0wLF1xv/
7dzQje6hm2cvjX166YeziVs9l8ehRw/7c27oh57LN/7lkyGJh6m/MrCMVN2q
AEHhj2LDGUYuY67nCGcexxjpq/sWYAyirUd0oGvlCpcOXBHiFRWRTrc1rKN3
KOH1hr4TA9c160QPKOYYUGSBSeP1xj/Q9mfJ/uYuUNQ9Qfwa7aNraVtaWgB+
ADaQ7ipIVVFIlqgWOHGJiuwutIBSltlCSqYMMG9OifucART8coH04xTVUO9m
Z2cn/AkQnR7bZ0lh35be2Pl+0gtXlI9N2LBiA2YM5CPDw8Os8yWBoSspsSIo
8oWJRKK+vp7wG5zj8/lOnTrlQkdJ9bEJnDQQv+hTERep2HKMG1nf2GCoxkdR
7AEPpdDAOrTPbtEV0D6V0lG3X0WIWw5PiKMc+BVQKPPPVVVVFFEnnZAvEnPa
OiG8ZpLLQFH+aVWm+hWJzFiRYtW2HXk0GUXTtCAf/IOpn8MUYYbTtKFHbUA+
AMWhfzoUEwyQRHAcJSNjFWlOGL19V3ZHgIqPUIMJX5ooZqPmUJmx8YaMy6GS
U2f0euYnGZc2gr7q0Xq4HwZUFrhSt1KtsxQqJ1TS/lWGwUwbR9FajsX31X5J
pY7ef/JLrlTujESilohFaWZ0JhJIskCyvpu3HvmnQwOB3ssyG3WKDUeSf9Cv
kl5eOQP5xAFFQ7K1KsC+CFJg7el0ml5Zd+jzgCmtPtRGklIN4OVstnHx2u3f
hr7YtP2oHMBicud/PIEiCxm5EddXq+kWSdiVA0bp/Pk/qBCI71GQap0EcwtN
kv0qgDNVsXwYANCU3VjIJ8VBLZIFIyAuE00BAcykRKGGCj9YXvFBVOBbK1J3
5nkefVsEgIEunOw4hR40Tk8T7ikZQ1J7GBlCXbpdn34+f4dz4vF4Zr8Sx/nk
4k3qe3Y4Iuw3NTNN5zsgq17v2NgE3XEG1Tqp6G4JADnWDpNdgY54Jycn3Z0y
0W96BCVdv/SrWjHcoiPaj+fMQuIBxYcBFGl1UK9W8sK1GQ7boodS5EmeMMCd
ufumyvOKFy6djCPlY7y1eYBp2HxeZYoDACBlgj15UdpllBYy38kEoyyVQjEd
UFE0r/i1idyElYngQ/2obCzKRQgdhF2YqjC0sSiU+VFZF6C4SPGxjcWZu8mn
3z6GPkfNcgehkHl+kczNnek9pfMLA46X5dW6c/V9IwIxKg8XE58Zyn9kQ5BZ
EdhPGlDkqOb8kso33OSw506rDsP1xfJZky1MXrl159iF77dG+p5+97iKvBqm
tAKW1cFjChTZQoxNDd1KXscsR9k3dItEQGijo6NwGmUGcdihUVIVVlu3tLQt
s21kSucXpnQCiwJQ3IE6XL1tlHu6oaGBbPwc7hLWmfiJ9X2+G1FuednvOjpO
TU3NpFO26kcYK46MXm1BW0TK9uI4n3Trfs3pu62tLaW3CMAqaGRra2sgEABs
qbvJpFxQHAcBd1VXV/t8vs7OTv3uUMwcqL1LDRHAeLizjqbC5XALYLjIdtGR
ojGDiCA/WgAch3NQOl+YlAdh5OFu8uAoC4EpKp8eFUcI8TUQDyhmITkNFJlD
UGkyFlEXHM6z/LgxHeEWvPtifT8CNf7LJ0O0dljOj2kk7aOLLjA/f6dtA0A1
5cZC8cnfaPiDoezkJY7NvIwa5j/WditOY1mMolrRVFbrpc5fhQ8qmsngUyV5
FKZ9Wjwf5BWxC48gUGSTJEAa5y7dVrNEhPI8chdQpZ7R8VzD8CqtGz1jwjz1
qa0ib07P5RtIXv1kuqK6JxnvrFCeNKBIL6ay3FhUrxIdNfmd0qBikrOu68Qj
7BwPxYZKTiRgLkLy0AqyKml5Mi0QxrGZ36PcA4puTALIgYMfVlR84Eju5jiZ
ZXp6ugU5OumfgglWfJi0d35+Xj8/iuZnlK0DytcjSGcWin8IoAuaRHwdlFPf
cFC/thfzBR+ob+zoPC0cLnb4U+Yg1tEUusC8zxAXEKNi3lwaXkWvAVKlrgHC
gfNTZoIWPuNoX/fN4KV6FVqQuFCW2dl50vnqHkBE0LmTkjjaYAoseoN8ZAAl
Agp1nwzIU1gkYhgcuIRwo6M0ANVQb1/f50db2nbYQxhlcPAhgXay03pl1d50
N3FJ3EuKbD3lNJ0J9xEfJ5HRO13cy4cnHlDMQnIcKFq6J5TkR7HRPEuXJG76
xi2sepamdH/97glTOj2atjUoZfEpXwHTPNg7IgovCrEqFoFT+JwKiE2XSWox
o7yy5xNKN4xRWQKZHZ+ZKWXAprDlQycV8zDpjD2euQKuyq4SgNP/z97bRcVx
ZemCSO771lN2z+Os23bXndfpsnvN23RfuVzzetvLtdY8Ttu+zY/6xZLrzlrX
tjKRwIBdLZDtLoG9VpMpyYaExAIkIZDdEgmSDciuAiTL5ke2+JNLoD9AKgmQ
BBkx++x99o4TEZlBCiVIVuVeqVQQGXHinBMn4nxn/3y75OgjZ3rWmiWGEPt7
pvRFi2KSzVyzKhXE/1MgVoQabkYuevZjjDG7jopbR9wY//kbhw/0TlqGTsy2
OcDWWkvWxT83oGhYkPUtw75b9hoQ9bOvPUVPjV7e33sBhh90139+q02Gk84d
gM+Xun2aIl5zManFgqaLf2w1itRpra2HBSj6SbbtQFA3Nj5Zy+CBYlV6evrM
s+bnb0rmXyGdztCrJxKJwCkS2KsSrGBAjUCI8fFJYu0DuFiJSlExWZIA+kok
EhGUWCwGV5+YmLKVkvN2f39/XV1MlKJQSWj7wMAA4Ux/DZHHJixGZw+mmpm5
4mEEIms+EW7TMTolDYJDgGcAOAEpkWMh7AEYLMV6gNbs7CxgZuLYoXM9LOVm
JVVIS6iE6pnSCzGC6Z77+wcpoXNAJLJfSGlJd2GHO/TGf1aAknZoeLQYEz56
DqMq7QgpvWLlhoe05IDiGuQnDRS15sAiA989+Lp5++7Ptn2q2WYcZkX2V1Rg
oElPqeoUUl2sbnp2XVSZFC0YRUjBF9e55xBj/O3bnzvg0+KKBRZlY2o8J2J6
VfVgkZjJ1De5Ka5ySjY+kqTPmNrq9EZBvVInEsTNrw+Oe3o4PoqWZla3NGBL
HvjiBxf0KuKXxtaGPFdAt2/ceh0DtEJSyoHvJzAF9pOvHVRZCJO8YsAKrC05
958fUOSbpTedPXw9a3bhTvf5y8Vt516q/vJpBQs5aF1BwYYnCslvtgl9SmMc
3WbmUm9CHbj6STL1BLc37ycLFG0jiIAwg58Bxq8d8uEBZZQkHZ0/MRxpHc1o
1syFMBUgLrkuqQ1hf1lZhZjL91Z/eGn6cojt5lK9BNrHTcWd1KS+vgFADoE3
AFfwJwM2RcwYjUZ7e3tNvnF/b3j2dHZ2oX6y2vyJEkYLoyOlpClWEd8J0RAW
6yQ43pzaCwsLQ0NDHR2fET4M4YkAd4XQhnLiAC41HREB5VJLof5wieqaj4Q+
kYTil6G0+fl5aGDIly0lZRvN/VCacCj5b+iquA6wveoWXllIoA2dqKO/+TZ5
YszXW3JAcQ3y0waKamhhejWmQ4SJ+JX9vXlbDyo3RaZWZtpwUvuoqUEZiLWG
5z58xmQkn704J0QxhrNTY7TvAoYqJEV/tWrhcNg/VCV8OQeD5ixFZ5Rfn2cM
adJqrt/HUbhpnmpijKTUewRx45pPUgXIP3IaRd3V+g5ql4OPeyaf2nYQmxB3
2hIU0UBhL3FhoRfrMwXa802MiR0T9j/zVuvJkUuSCxAlZ3peTSyXtlAblTEm
5cjg+Lb44HOl/6EGZEEDYvJGYTYQV0O6rXka+cNP9RyVX6+WV2h0fmF34rX4
V5/0Tg1evHZq9OpjTI9jMZ01mYb9YSwpT0n5Z2XlnrARbmx6nUkEhBEUs/rL
FYAQqfs8vnCJRDcxydCvAKUA6/aw+k7s2kI+Aw2EA2APQKOh4dGj7ceq9ryv
SGPQzo7eelpJCKCrvb29pqbGoHNJSG2Dne4APkF9JAZZCqRawWM+O3eDyuzp
6ZED4FoKXtZ8JEo/OAUwZzS6X6A71DMS2QdoeXZ2HroCLgFwlB1Ew3QAADbp
ebJ6QwmwLWzhkej+RNdJaDuHisSo5mUI76FLV70v8hNUtQI9TsmfMEM+HzgL
mmBGzZMrQl1dnedECmkJF5fuQCfPdAWuh+SA4hrkJw0UDa1dUoJHxq7dxokD
zUxar8g6H80YqSb3Py2oBCKEHO7ngohF952mOUj7O+HlAHWwhpNsjdr3ftXy
n9+T4Ox1foWV67PzKL4lUHfKDpAbKaohJ0dmukavwF3rPn85MXoNvmnPqdHp
xOiVDzrPB6fee0imZ+axsRy4CN+TVxeV3b9Qop7jtI4IROkNPvcAndpbc3gW
YPpL1mLhT/Vw4yTkag3RLH92QNFFE6qA/YHe0Rc/+iKvkF0FnOiqRteDI24Y
W7XKnZ5QuDtPv9m+pep4ydFzhwZ/PHORuVPwIYVLwBgOfPR+qkBRpmbSehF+
MMNAALFkrs8hGhmAKJ79krmD1IkBiMsvfX19BCrcuzUfxfTlmbGJcdlJ/oFS
AQCoACbLXOHJLpIZ2A+AhDIDknclgFgNMm0F6gB5/m5vDaBQqe3S0lJ//yDs
gWvBuYlEN6rydJlR5LiGnWY9QUhhWFn1HrEDiQoOipUGXrqkHk+M6Q6LYReO
b+/4DOAfBk1PwhUJHhM1Ivx6sLkVsB9csb4uHtaKwWEuZyf1G7xT+gcHTFUq
lFwb2SdwujZyICU1uke4E3Sj4KLFTMCuPBXdB3tCwmEgUc5rj1I3xHv8sTbY
AwqFepLdrLfkgOIa5CcNFA1gZkxVyRW4xciTfJBjPeLsrYTfaFt8/8ToGiZu
QGY3FxbJ2SlPOG1wnoLh55kxM0GJcMDzVcclPiWPqWZSfkrbzmktpa5z0u2i
uX6STDqXdacNSt6jnSvOr0H1eVimZ9tdPWbzVtsH+saeefNwnpdHNMWHlxtx
o/J0imJ6d9jdDWP05kLM/FJY91JN9/ztO7mo50wFBzYs+rY1/eHJbYy9Xe8o
5096fMTJEJNMNT61rfml6lM7j357cuTKjYW7lqwXzGeHbwesdNx9+5gARZKF
haV0WTMqK/cAEgCsBYAkJRGfRwB7eGb8OdahkZGRwqIDSvD8iugiTLw3qwrx
+yUS3fSnCnsJuWIl0gngwwhzU6ObYgsAFR+gTfYPnCFnSFGIMfF4NRnrE2jm
rquLecoXgBTm9DG0H2AnFXiUlZCA2AFGAiAEcEh+ktCflFeFq1cO1YN74Wc+
BCQJyK287LdExaMM6IqKUPPWzs5eA/QI5yZ8nIqdUG0k/Fm9iw2Bq5QZBuJ+
DJOn7sJomp3jE1OLi3dg3VFp5Fsha3WISTibWw7BzQ2FQgmDvpvKUTHd6jB1
T9N5Y66H5IDiGuQnDRTTyf7eC4LfSH+o5/EiHb0L1wVs4FIAphENjzjbLxy7
p3NUD6eiTzABXAMpkSavBmnS0hUOxWJyHDPXcNpPpO+CR5G4sRrFLMhDND37
xbKX6f4Cavy49wdyFkUbZfyJwgadqKjIMGVqpVMc45i0W+YmndWFVVuwc2uD
vo8wPJQjnDaMPlf6OSPVpHaZ4HoEy6MHFFWHPPi1LNe2sWSz7NmFO6/s+9rQ
FpLysI4T0zeghzDtb8ojfwzsn3+s/uJ3J0bGr91arVNd4NY9LB8foEgvtwGD
3lDszvDTpUszOmUbWngBrnhOzETgLAEJMPUnk6uvGgjnoExS5j5AceiLNzHu
FnOPSn2iNaKnaQ9gLcCKq5KBm2wtFMss0SJQ1Pz8TfbKaxF4Q7pEgKDCH15e
8a6YdAVxSfYogHwA2KBKCRQBb8qnsXjX22UVC0suihh0m7wD96Wm5iMKcqEI
HcBLAbEhWEmdQxD2aRqilkMTE1P+7qI/ycWxHe+RT227eqd1ciIVT/hzT08P
tQuXHuGQW4W4QytvzxDWBSQMSNu/DDl69ChCyhKVbjtjMqUHlxxQXIM8lkAR
RvNT25rzCimYMY4brO2BDWXnVZc+OTKzikbO0UTZMrn//I3D5CKoQEL+J+TF
9/L+0/cbFCNXeKHyuMFyw1kIU31OjVyyrWWyO4sP5EbGiz24PFJAkdWzyxyM
vHzh6q3X4394ZseRPIUDJTyWwGGMgr71KJLE3EVN2sRZVCfJXDAtYIwgIlIz
YTqbwsZ/in5tC/2L+tI6YWbOSS2PK1BESeqwMid6Jfn+iVF8fqkbJcqeyPM/
1X279eM8ZL9Ev8Sml2q6Dw1O8hoqE5eMxxwomq8FCSsIKzaSPvmJ03Ao6AXT
Oim7jh07ZjL+zaGkKx+QAKAF0SD19/dnUrFxduoLGRkDTZWUH3iYRkzyWjSj
Re6rN2ykCoTGUmkVFe/aGG8iKkTJ6sKhKNOmYm135R4KqU5ZvmcDM+gpwkOz
AoBvY7GY7oEdu/b+7iPAwCmZGP0CiBTQNdy4CPo3UtRMiL/9fWgmZCSaIMDk
8IlG969qibZZqQiFvLUjHMaU1lKNkFGsZHIpK6sAKCtxN8F3Bw6TupnazvWe
0XJAcQ3yWAJF6HmY7slzTPV8vg5/3qQ90Fj58OGp1UzPSZpzJGa2dfBHaoIo
lGj+GpyaX5MBTjHC/eOHX0qMdl6gRnHn0W+JlM9lNM9eTuQNkEcQKFrefepN
dfbidRjzz5UeY11WPRO5G5mpdeA5+7YBRPxnos2JsQ06jl4KcVI84rBpODRw
iZSKiFG1BTz4zfjIAUUc9g9+LS28WLOslZu3775U06UvvZX6sMno9kYmI8L9
+Z88ub25uO2b8Ws3WVFjeAWvMts85kBRBHqm2Ig0MYN8ydzZzNGyzc2tgt8q
91Qd7WinBG1wOuCK/v5BP3Vhb2+v453oTpUSoBkDqCMXknAJD1ak/RJ4y/UP
i9dcKDMSHg+/jfkTdAXUX6JOkHNGo6mFBRdFJHJxg7xDV8QmjCsy7dbDtZF9
AiMBTe0FJBbdD4cBFhXmHGL8HkcGbFOf2dHRIblO0nWaZ7/FPISOkZfjfcJs
800JuUmjKJBS/BtXFRV1wveCYmeoGmacO3UajJB0iQLThQhVIZCm6qXMg7Me
kgOKa5DHEijCoIS5Q9PXYALoPM2jiNlPcKJRSG9rw9j1VezFTMpNjDdJ1agC
NmfrSbPhF6WfWWsNLIGTymDcasCJLm0FaelZStqG5Cw9M67lmg9THi2gyIbg
JC0FnC5NMqPOyo2F5WjfhZf39f/VtoME5iVEAu3UmoZxMyJJNIDG9fDIN9qI
9EfE4PfUtoPXVSAVR8fb9qo38pEDivirmYNm7dfjeDQoYnbp7rMlHdif5CvC
+SLzOXsOdSll1SmM/Y/GM/O375kOqIaCfXXfYF+rH0+gODQ0IhDCjHcWSsAh
dA9z6F8YtlHmZWWQRVwBf8Zi3tWBTPQhI+mex/fPD9UIKJImE82mkx5bM9lM
acNvj4bjQzpauft+eyN4rFJsOMEej4oPqjEzM0McO2bIBnSXH9ASHiNAKylR
VAhLqKSsrAIg1uXLV43LujLJBiBb6VgCigA1u7pOdmGoSwIN5bRBH7iV5h48
siuRSMBGhHFmJj0miWCoXUIYPj19mRpbV9+QCcZLGeLUztZ8043Tf1h2JQcU
1yCPJVCknn++shtRYgOSY+grov7HQWIlbd8GmIy1eZdH7eTVW3lkfKTMsJr1
uunj3h/kovcrlp0sOXoObdmUNDnmjqh1A8Uj32hcsQIoZln8J39C8mgBRcZp
GuerDycOdtFg6p1npmZL2879H6Wf020yKJq1jxwNNvWnuqFNm4WkpZCytyCd
S35DaZtDNSkx8gHj5xEEimR6fuD3+bIoAOdv3/lFaQfZ7vMoJ2YBu3pSVysF
fj0xXv5t2bHBi7NEiWma8JVQd65GpP9nAhThBgkhHnwDVJBb1omUgLDTMg5u
xoMBgQCMJAZpGzmlGQoOmIWPS6oXNB36jafpOHYEKEIJ/l8DTpRtalEi0Z15
P2R4ZEqsOD8/f/Bgi+Bt+uyt/rCjo6O3t5cwLQhsDA0NARgDRC2ZsqUb6YDg
GmZCXAMScUd/+w8IdnQErJgJULQsPfXFYo3SapMaCHrAzPEXXAHow76+PvOO
25g/WvSfezNgbcqK5IDiGuSxBIqY2Nc6dHaKu72JGUucmBGaev7mrSOBmsCk
noxw+9V9vQbjNOk3Yv/r9mbUY6zCrR0gzYMz5KIPBW4O5PF7PT4gdmeyhq8t
ivYhyqMFFEkswWlJc587wNzWTqqYJXzy6u09Jy78728ekluzWSLrKdeh2lkn
6kStzdbri/qfv3HYto17Z5GH4k8IKCok/ODXou4ljPdSTTcHqrBTonrWKPSs
cZMs7ooafl3TM3frrqzvLK32T3o0M6vJnwlQtFUqE9Z0mTzblD2EJmjknb5h
IeEeATAzJkWAosewKNEfO9ypXvwwTyAHaxQ1wvTABvPc4PsoGsW1LVUCUJml
EvkNEiaEnsFsxd0hhogUHv7d0EhABA01VoLBMzQu31fNIwaJ4hqKTXCISobH
C7D3OBP29/eHw2HiBl8V6AImhIP9lOMm83ZKb9isSw4orkEeS6CoAwQs+5k3
D2voJdnWHAa2OmJX/rg3YJXnWCTnFpaf3N5MdjGdDwXDYJVOMvkgD79KPWYk
TU6LEhE+JUjDaTR0Lbx8D1EeMaDoQoaWkyGOfQhpWzI2a2/VFbFyJs7PCIpD
GhwnzgV1YnGHM0fTpGv/2DM/ztlWktVhluWujEceNaBIvNakb38QsRTaU18f
nPgh1fun0QkgwmzjsPFypFffHb5VOD+5GM113sxV6vaYA0X91jK4a8qMKR7Q
S9jl+6c+ACnpSI0n+QkghVK9O2segEYBD1AOQ9BkAFQQLEFAEZVR4/4DMhFy
t0skujPphEx2eg7oHzjj8fSDzunndDA08pcWFicmpgBFJwyDL3woKJs8Ht9G
hsD7QnGZHByNfBysUQzen9BAsSSTyog7q+FjoBXLiygZ1jmRSIRCIT8fY11d
TJxOPSrrdZIcUFyDPJ5AkWeNkrYhRF9NyGHCvMr0IbaTIpWgIagcnsPfPzFK
Nacwak4GEZu4viCxq2utbBINl5qjb1P6FHJPv9XGVlHL0nVbhbfwUZNHCyii
Ks9Q63lUIY5hP9V7kDneLUVC/tzb7XlbD2LKjwYab3mcmBuXFQ06aYhO4NJE
D5QlfoqBHgSPGlCEhvzltkPcCQ8iqvU3bt35y+2fygoOu04rEh3DPT4Xz5Z0
3Fi468LwRhXMDsxgYn7MgSIJgBaJCqGgFRrjoiRM+alWOsbTFPy7uHiHAKFk
XiYZHDwr4a41NTX3hYWUhgrJloOBon7L+U6HPWEM3/BQ82Umbqrb9O6Ug4OD
FOyzQyFSnboFcBE0HHpSgeriMEeOlBgfV/BINLo/E1y66h7PTvJRJKCYIRg2
9ySQDTJDjSKdmFDYUrfOk2jbxkHiOZ6+xybGOxPdUFsn8rp41/U5l4pV5dbh
BQuR5Kyng6K6+92j1zcXsN2H7RfMkRvjbGt18ABaXqOSvdZYhLT1cVQESXWh
4BdvDihmV+RWjl+79UThJ4gJP05fmcazKlND0jmXEwLqfHy482/+5xFBMjii
VIDMPyu2kweEaupcjK71DoaU/UbUwXJisCbqEZRHCyhmTdQtgGcEQ1oanSxy
ae4j/PTfarroTLmDPyGgmLe14Ve7j8tbTrDufYs6a7mk7VtJgIgBaM7wENRE
kPvsxTnU6CqjM0eZrVmp+WcBFEkZSFjxD/06fTBMf8ReuLf6Q9IiekKPJVgD
DiNqHfh1dnbWnMGpBAIPAaw4ALFSEUePm5rMsJGpWQJyJR4k5D+GI20Fv2XS
FXNzc+lictOJ4p9ENnIAQkNDIxgAXiwUPSEOYDHBoRMIjFC2s7Mr+BKZ0E56
RIJZ9ux53x2xkki4g1kSGMMCG/Dp7j6V4KiWqE4dWGK7e28YxXMt2iDVdJhZ
N6UnKTmO6DZJXQxXIeO4K8CHu2jAyAZoI0mO/Hq/WcLvV+hN1X3+MjmhbZYU
tEXM509uQmj3+attTSlshVn29eKUYUm9JtKEzzmguCFAkUXdhf9W3SN8Gunq
80/7+lA1RKnxtHqQ/OFRcWcfGZyUGBMKYKHprGv0yopNE+aaTcCqkv+07yuG
FvFAA3Ss+7wTLsd+Pw/eURsnjylQVAID5kDvJDaknlMMp72Pvyj5XOuEMxg4
jxxQLIz9sqpLqr3mAUgn/kyFk8fYfI8E5lub4AUOD5qiJqAY56KDr+770qQg
YGPz2tX45h+PK1As8zmA0TsDMAZNyvDn9PR0e/sxJz+vA8ZKBAUBLDSLhaI0
JQt+pwNgAGLC4bAfe0xMTHiyvCk+wJ0lIffOkEAyz58MJhOJbv9FUyrTAOcg
ZWKF5EpOd4qpEFMsghiTUl72W4eChrIqR/YNDp4FUORxQSQu8aGR4WZklUmZ
NcavxvQ7+AWjXw3DDK4bAa4m5hfsmiIu2w0U2b5cVVHx7sKCiwRJqgdjQDDw
wMCA1JAIfxS1I4NDP82RiaibDXdWEgn8MdMGZeitel9CEzs+gJ/S4nTT1kam
MmskoJjn5AmNW6kqsG4Kz+T49XnfSz4HFNcbKGIcStI6cvaPDPDSxok8uf3g
/O17HrMjK4TVpPRC5XEixKNCCMv9l7fElLN2nR6Nun87PqxGZn79quPk9fgf
bFZD0bDPAcVHQpgR8b0TowreBN5HZYYuqPMV8ZPxUYSftlQlHnzcQQmH+6e0
XV6FhlGqPo0SCT3+Rb4mthq7tojU6CuOOTIHFANlfn5epmyPrgZeO4JwGCrA
8Td7e09TkIsHyJHdWUBFX1+fhAD789mRXLp0CVBiLBYTpCECYCCRSABgIG4Z
D4Bx6eUIDrkxpHKnrNwDGMxjuZYaippOrquoxfn0fqbxsdNM+iZ2am1tVVAn
VALVABCVQIJED0ZNAU1t+8L4GFKCd9uZSTqwmvIYaA7cJuocs9PEzSCYebuy
6r3ayL5aQw1IG9CfIXZR8F+avC7pKpKj0Dbo3OmnHYaiVX/j8Gtubo2gIrTS
pzY0CeEH2BF0PYTmza7RKxQolycp2wpjkpZXPYOwVkXfoclrN6X5KUFjNuqD
dcKXWtfopfSvoBxQXB/Ts6U3LAxpeaIwSMMDo+Lfjo964kSkrLHrt+gYZmVU
H0CMkZ4xUiQqFr414jXt8DB+fYnouwPVzurzXOkxx1i5jr4c6yWPJVAk6KKy
q2Dw+0vVX+YFmp7zUC9NSwyLSwiQRw4oFjX8cveJB78WyKv7f0+mH3Ln0AZo
FQGEFSjSasYXa07R8azkt/RK0F6zQvPxB4rmzN6SavZPJ4Awe3t7RYMUUux5
yl9RXjhk+iS25zNnvkmpCotG9/vVU6aMY36WRKIbYA9gKsASCTSYCp9PM+bR
g89B5nZuaT18orMLSq6tjRolpX0Zys5/r41Cbb/s6QthUM/ExBRcpaysglMz
N0g8uKec4eHhECYcAVxKilM4d9U4Ggvd80yNYoZaqUy0i/QngTooHzoHumtv
9Yed2FeU449UfAnZgyixveOzTuy9lJWnYglRQ+H+GgK8N5O8LCws0H7T31X0
h7IBN1GUhNSZHuW2bdC2U7WDu+hBBEtc/mJ02mBRiHMkqfHSg6VrYd1mACdo
v0sKoMh2jWgqX+EtpS8qNH1vckBx3TWKHKQANzlZ3HaOaJADJr5n3myz9Rwk
3k9aXmsacLgNtd4v9uRrB8Vd8EHWGlo9YiWffuuwA0TTAVrkCZm4ftvWbDzL
yz8tfeJjChRNP9WkRXybq6Tt3pzfyOPTCZlJJ48cUCxs/FXVf7gWVmtbKFn2
02+15eEqTFSIvLqnq+v82h90nocHc8VxJb9fMhy/PP5Asf1Yh8zgMJubP/m0
fKmjlXswt0i1m+AOEIKp3BO7s1kCJSXxXNRTAYI6NsdWhDl3XguGisDnYEsz
lVkXq6c9dfUNMACQMjriv6infPNPQrYWtijE5mMhZqFEfim5Wfr6vgLMA0jG
3INN6wUcTh6AIJ2dnYCu4aIJdM+rjUb2osYP/jRLg77KZMQKBkvXHFvD7LDN
0A7QL6WTht6D+0XIlo6sr6+HKpE61Eav0YAgoMXFO4DYq4y0ziZwJeJEAoFi
xJ+enpbxUImaw4GBM/PzN0l/aIZQQfND7rhpm50fQuwc63FyWA+ZW0jmbW0w
4ovJNZGyPtVTHjea63cdOef0w3oRjHA8S9J6OfoVvwZzQHGDgCJLUqsE06Mv
9UGP1tYzF7W3oe3M3DduLzy5/eAmYk5mTyo4+NXo19roTHkl1mqA5lGY3P7p
7zUQLfgkCGAUxt/v/MFRp2R/lbO+8pgCRdsV02TZL9Z8GbwwySts0sc6b6K0
qRgfOaBYFN9S1Wk7mG3tQFFdpSCuH64CiUDUvbS5wHkxmuZmZ/CTl+da5HEG
ijSmIvuiIY43IVZkc9LPxC8OIFAoFBK8RwcMjQyLrTMa3e+/7sLCEmAw+ikA
FwHUKS7eVVcXK1Y+b2cA3lC0tUoWMzSEtHs7e/u+akYV2TgKAQ+AItFoVAoH
mEHsfAEWWwIttE2xzPX1DRFJhIfJASW9iFkCWUUl+bWcDpi2vb2dXRaVEGAO
YayHwJ5EotusSQS9+DwxO6bro2cP9AycMj192X+nqPcoTQx0GiDD1tbWnp4+
7KtJuC7cgqGhkRbde5ODg2ehZEC57e3HUgJFKZ/0foAz/V6CPaw89ATRl5f9
1t9YAM8enwc4mFwa/PptHRkUKoFG+euWNeHXFLKgaARCj5umvDMX+AWN/1hD
C4Qk/lt5MF+XtFWiS8D/P3/jMOLVXDDLBgFFS9/QJKuLky9VfxlgCtyMmcK2
7D5hOSXoIXWgb0zHsTJZN3F3S6A0G4IfKPAZCjnz49wTRgaZdCgxr7Dur988
oiuptda5qOeHL5Z2ddAawgM93+cVpV+Y5NfDm8r0jkD5CfkoNj6z4whr9zJJ
rBxwLdEfMh9+kcSMxygIGp6+i1cX5FkWXeKDGaceZ6BIIjELIYMIJcOICVEB
IRe3o2qDvQdbmgUt+HWGFuaCCSsyxrSjcXBwECCo8HVHovs72b5MVtQE2qCF
u6+m5qMEWlFJo0U+ivAnlZZQCsnwOPoreloE+DMSiQjuIigI31BtUsQpSu35
m+Y5nhKgDsI/CT8BfAozPwyUAygOoBrgLlE5EmwDQBXB5ClSSZIo7gRQR82B
OlDFELw5ufagWIqdgZ6kUBHAxvPz81IOXFGnYMawGugrFd4Ogi1SNuiuk2+X
VZDFmfqTeo96OKKsz4lxn4enSG3kAFzXYyC2fcpD2U94Fb7NQgjYUyuiiiZI
KJXU7fNcMYqB2OQLGlCxBxb9fn7mzcN5+Y1PqFe0x/SsE9nTElVnRpCJ3gpa
zq9BqEzq36mr82RSDI5mzQHF7Ith1Dsy8GOwUpFo7qau/wlZlyXXg/30G0d0
7Dxpp9G34bm32y13+faaNXtiIsdrreajqD24To1cEsPlT0seU6B4z61SS569
OKcTE6e5j8+WdHgszgF38pEDishq6ABdbvV9X+v7y4IJ+RmMO3u2xjh8rI6u
ZEAc+npQWiqnJo8dUJyeviwBKaR/I4HZHCZlv5JKZFVvuqqqKiq2mHm23Vji
cthQGaUszVGs3f9HTtyBZmubLddjYxPm5RYX79TCVYpLQwYLUE9PD/06i2Qv
AAKD+aIpzbEEfVB2P0BQnkhnU8KsvEXT8M76urj5a4SjlaF/lpbuSplQQzIc
i0CjQsjM0z9wppNN8y3K309Z59fQby43wlBJMAslNbzF0BmKIHrXjJGCJMlF
wUzaAsi5ElWv8kEoWyxGf7Nk2NCYGd0aAU+uq/s9zJoqOpWeuAIdQ5oGFTRO
XL+dZC4uetllt2YWf7/HRM25qOeNBYrLlqwCkOrtmTfbYNLRIU54O/DDblEY
A/XKvtP6ziGvUdfoJX0MTVgcO7+/9wIdRAq9pEyZ9yninED2tA86z+NCpk66
CMeMSvqmQl2UK9fHNHq3VB23KV2I66LswGUZ39kTKm/ZeFS0Oca2jQ5YBbs+
LKAoaFx8Qh4MZqSQpC1KLkX0l0e5WlQAr05bbLLub9ndaTNdpzAypSt53YEi
jT+1sdJ1/ipCwYag9xUGc3GjvSumzAXejY6teWsDKfb5Ek06fAxbZwWqv+5f
kubLwaZhGegalBWgSFdMnJ/BV0q9TmydfgFrDFpb7CMZjltCIIQNmpubZT9h
Fb8XnKueqfzTSAhCEN4wgYEIoNCysgpiYE6pvYQNUqytASiGmaOGDN9UYAJx
FFwxYXA2dnR0UPmkYQMkMzQ8KtVIYLLj/v5Bv3XVlJGR84Bt4HQ6ANoLn5mZ
K+maZiugGDaBIkCycSMwBDofPu3tx4TcxsS9JvmPxwCNxm1Ny2MbQFGTXhbv
emtH2GTF8aNrKZYuivE4QXTl1IGES01p1oFFJYjoBsX6T2VCj9laq9yigG5Z
BeDD3t7TsHwYGhqprv6wq+skbPu7nSgrqbYSz7IeQk5iu458l6e5/YNXxA3v
HdepusX0k8XXkLyC4OvZks9IH2XQ9eSA4joDxRSammRp2znxMKQxwNti/FIv
bYfR2kqqJsABW3FEcZKIn207iD8viyLlgUaOM0fb1xfu/WzbpwbfY0zHQWOE
yxMFOhchTabd5y+TfZxipiyZ9BQd8Xqka0kuq0stK0u3sapKyqU1QlqlMx4O
UNRdk7R1X2ffWM8Oq463KiYWQe4F5XQaU3H3bFSF4RRuP6/RtaWXCQ9do0iw
5IvR6WCjswxCgTFrdtCFR5IgIt99YzAUxM3UCbQmy5ronl8Ro9Kp0elgi0+W
NIpqhHSNXtHXKiB69rS0Xeol40xOAhQzkgTCJ4o7MCEBTeh79rwP6BH2Dw8P
A5LxEyGmQ1CCP8PoIOc5AGAkFG66t6UstrY2GvZloMtcVNMQFJH7AbQijD51
gKUmJia011x5ubj8Efoijz7Ak9AEMsISokvZaudCRkJqCs1OeYqcWF9fT8dr
oFi8q7q6WvSWBBRtvAuwkdAs2YnKqg8k6JsItOm7snIPsWrjUd1wjAkUpf6r
snabzaJqFLtHhV+gzoCKPc6EliLJOSP4kxKpkMDBUCYgQyj82LFjs7OzZOj3
9E+6NYiZTnrNA2N14YngQO/E5oI6rYfZGmTFe67kqO3uvfWo1OS1m6TCCg6B
zAHFLAuhF/YzpBcs3AvKwLuJVM1FDYTBVNo1XFzAn5sLYtBSGgqHB6cpWx/P
Vo3kt/B646Dj/chzDV/mvoXpUagcDNDOrxeXSNSxKMWU47vIo/qZt1oZoi1z
BRR2TYrdPHsjWk9TlpSaZFAk03eSdT6rYNSHAhRFw2qJ56q9xvsVdBUdiq4L
RvY/tWLVowiZu2iMwfaR/gk51KKapa/PegNF88rj124zQksPnPKV/8PUtdtG
Z64FyO08+q2KMcQhvdkhsFJKdXHzUOzlRQ2DU/POOH9gwYdXHltV88ToleD3
c7aAoqUSQ0yT3kCtHQInKVl/kU1EhnEmQlq7kJFSGR7PhaVFUQe5PoijItrj
rru/fxAQlwc90hRJJkIqVpL6yexJgScpYadHowhXXDMeIEdBQ6OYQDDcDW0Y
GxujnQDYAAkDDF5aWoKdg4ODlErG1GROTEx56u8R0r4KzCNPvAGDhtFzOoKr
cupt4iYqK38H6iYejNBwwKgWAkUTTsN+uJY/yCjqJgISnElKQkGwGYqp2EQ8
3xV8MPmazs7Om/tnZmaErRFArGBUFfXjWJbLzVPomFUhlmgUU2qqsyhQD8VH
x2vegHUxMW+f+XHOnOWzumSlvPRW/r6+NBgsBxTX1/RsvGMd+XV1F9pwyY4c
41jmOOMTNTH9/I12uHNTV26jcq9Oa/BICYnv9vFrt/RQSTL3r7XGOcywIsGz
pBi/ZxfuPLWtGfNOxjjXLXr1F9TJqNY5hooaS9u+5fdv0rQII2jL2qyq6+mk
RVbFr9iGtdGyby7es3lP8AvhIZmekw5yXofYH+l4WzpBm54bBN1t2trIMbwK
N84tLGeOfNZfo+j0yQpB3FVfWQX1p0Yv286DllyDYr3k6DlpiABFfNya+BFA
r0V1ravZzbFKvgeMvZKY1SttjvVsmp5t+8bCMi0ZPCX7P12jl/RpDBedUlaT
mpqPBBFJNIoi91MYz2WjhEnfY/E0DJQhT7GcuU/Hhpjwj8hPTMe2dO6OBMAe
SKPIQJECTFQ6ZtQoCiT2v4WgegBsyCGQuL77Oaehp3oigFiIKIZ+IiWhKBXT
vejIrE/h0kPDoyEjKXOEGWM8cS4RFH+BggzNP+EwwvYCFDNUc5m4NNhHkYT0
w8eOfe4pvqLiXRk8gMNpJ4BhKLa9/RgAaVOXGFwf8xiJXVrfwGetykg+/Vab
etWkd1DM41xpr+w7LUv5lLjiQSoDhY1du80+ZnGd4z4HFDcKKAowYA2Y2tjf
e4HyfRMMwwwaniYrQLi/Z/zZtz83VMExchHMQ9cyRE3avMuvcCO1931XMSk+
aljJZOmhs5icAp2XCj7JKzpIAAM1n0o9pRKaU6BEfuPZi3OOvsxQnWU3zEXr
ZrlEp0vxMf+494ctu7t0gx5RH0VtLr+xcLdr9IqG+tnVuMo1cHPq+p9oASLm
1E35n2xGp4JNhXV/V3oMu27ZrSN6qD6KqB8muzxlQglCiYVKs73vyzFtal+r
j2K0d8JZiGmfPTLQ48poa5OsjIrbzmVxIa+1c+Tli4P20MClDTA961nGstkJ
Qcd0p7tua/+08ZKxDXeX1SXE2VXCPO2i3XAgjD5gNEcD0hgaGgHAcLC5NRLd
X17xLvn+SSYUk4WGvk0WF88VyQQ8N3cjnf+eyAMCxc7OLtJo8XW7oaqdGP0x
bjgE+i9NjnDV1R/Ozt3YgRvpjsTOmfRH8lI+FAqckSN91lXtyVlVVWXhjQAE
RT9pNa+POSeCGkV/S2EnnWtxEJBoFKGQiQlXNdL2V6piMwGKUGYs1lhWVuE/
XZSKbtolb2WCXUBT1Ioy9ax2Hx9EyAoGb4BXon3a66MgACvGUK3UcHaSwpdw
aZ/VFSvU5v+p6ebpnugc0/qi5IDiOohD70bAhmINntx+UMcX6CVDo6HHIGDW
wNGXGrfwwbDRdKDne0smGltjshXrrnPF+xRZobCrmtp++q3D6MlPkyYpPHk+
za93+EOK6p55s2124Y7r0qhOtLLtprii9Z/y0RLtu6DydFQlTKQaIA8vmOUe
VJuSNz1b8pkdZOld4wX0kgHt7/u//EG3EVXWlHaH71os2qtUARhMRwxdjDTT
yEb4KCrtml7vIAl2TJxyU35g2bK98feyMlnbQunU6GWdjSW/QbyFVflFTRJN
gzmVGl+qPpVF07OjoEOsePP23edKP3eIdtcNKIrdCjWKTbqx6a3PO4+ec7xc
eI7LZJ4ioFKMU/m/1zpgD6AFwAPOQuKQbANwSnSd3F25x0wKbHqLmTEL9Ikq
whPXVC4edLZ7cvdrFyNo+qyp+Wj8PmVsQn0rZhiX6VkBxROdXdBeMT2nQxdk
9f4dJZ1RGWfm0h2pDK+hkmEMgREhF00BfiJ1dTFCcbW1UcDhgK8EiREkFqQH
5zY3t0JVKyv30J/wXVb+zttlFbRtfih8BvZHlewXdkpqfk9PH+A09yd9143B
zcfuG58kbXMAUJQ+ITZLUb3SfjhR9NLEj5SyD/36ZHMPVGN2dt7cA/1G+BOu
KPnBs+4TKKvyQ2emibI4wEmYn/o6mo9W8G2dzKrxGZao5I/NDIp1OcLtDQaK
bh9FPSm/Hv9aqeZ47iZWHCZmb8Ix8wlZnDdrvzJOEV4Ue2rbwbnFu+aEtWzL
HL+m8Zy0xEtBB4JgMYBnCKkSajXmqZhSs1CSSlS8QCv+rvTY/OKKTCLLWdeO
21Qwa2iNR3dbfIBS3qgYXqcPHjkfRW6CvevId+p25zeUtn2b3T7iXlFth1Hx
4od9uLJoMDXY1LSfbft09jZb6jN7DW5MMEuSrcfIHRELXNgqKsh/qOpOGmuc
NfTn7OLyXxR8TCn8eAA444FUbeppRT782aW7D9I6l0i8uaUMwX/79ucYdhS0
kM8OUNT9ZW+pPKXvppODJsXnBXwKcJys3FfvjnPIbQjZXdIoZ5J0pPAZhtx5
lptbDhGLjsjg4KAARU9o6tDQUIj999KNao/pk2p4X58d7AVnRj1H0J7b6Q48
SSdmMDi2oiPdkUolWPmBdBRbnydJJWjmaqH9VcwGE0F9HZ0LZ+3Z8z4p5aAA
QpK68Kr3BBkCSgSs6EGJ8CvshE+tgRsjolF0xURzi9L1Wzhk5nomepxVfRRp
g+pp7udMfIokx4xnAdQ9rgKjbptTQMrBQPgzkeg2dxL+pHatqu1cq+hlF1mU
ntrWHPSK068gUtE0FLedy3ptLl678bNtB51XX76JTnNAcYOAIg9XV+aIH2Zv
biYd3VbyiaIQ4zoGjXEOYJEwBMT5So8Xf2Xf14Yi0TZw0Zo5hwkp0grF8VcH
+U0jYLAmdkeMkUelweejftqsbXbxX5R2AFbkgIK1EyCnFVXassUVtlUWpGVA
L4quB/VOO49+S0xBj6pGUfPPvFjTraMnCuKHBn/M6iWUENK/eO1PDu0/rDjQ
0WUTf5ccPefcHcsbApNSNsJHkd6gWBnA/8HE72JVx3UTnn6fSEau+/Sbx/id
zG7DFBheoF/UtNCG7497x9bautQCU9iNhbvPlh514Oh6A0UU6Kz/vv8rjJ6L
68Rhafu5Ce+KEYGVmQAckmS7iUS37ZuviUl7d+UeP5UKABs4JWU+uwTq7uhD
SEmKra9vKCv/rf9CKUVIsBWlHwfXUG640Gq0OTtCRCkTFtt3BC2hmERmda5m
1LWGAX2dQPu1365KAsAvhDzYvv3jgqgvuVG0SC0CRcLMBCyJoNs2bMcMk5Ke
/R6Juk3ScpjCy+rmlpBaT/BzQL95VgE0MDK5WQm06RPdNx1/6dIlwepm9cj3
wENoKSJ7pqen25HtvLPT9ZIn/EltWS+GHGPihi/AfuRgRmStWvdS6CSApgef
WOngmEjfuPbrcjmE6D1JjTHchg+OMHXpT/DQ+dt3FCVOEeujCuu2Nw2u4hme
A4obIgQXtlR1ovUZR0VRMICv0/wVqH78dmou6+R76WoKFVXmMHJdKIq5HN4k
R4yeUtVPz5Z04KxNKHGFTYHCKiLoMWk8K7YbovD4t2hop0rNho9HYvTKk699
qqdyrJICP1Je4Lvn4RJuP6WXb+oDS7mzF+cMF+UkkgvZpNpNOtiYlaiW2VG6
tXiu01e0RyUH50Yph1KCPXjXYA07hxRz9yUbRbiNnrdJcuVlpXqhE/DFWm4d
2AXHHOidsG22uacs0nifSi8Zlpvka7Ag2tqgta96NeRWZqK7xROF9f/bjs+4
PBnDrjVaigCGFCpuyaYEL+p76hFTl6gnlwDjvcQqhaJPNlGGQTIJFcQNjG/4
YDi1WI2oBF9Cezq/NxSJaacGqIZazhgPqfZqNq/q7mo6LGEgOtg2jwLoQtGs
YQM8kFYK8MzQ0Ii3wh6TMRfrgWTV1dUejWIACAGoMI7GUECbYa1BUkQxAPYS
mjGmO+UHg1BKSXMoMctao9jZGVaBzBPpIIrsb2lpkbZDw8XKaR7MTobvefb3
9fWRzyHG9r4jWf/kAGKPIRXc0tJd8mmUvsoWUIRmXrgwToUjr45I6n5LIPEO
LAFCmEwZug6q5KENT3m/FhYW6CqeXpIOLHelrekiu3yCb6JoR6kQM+p8hwqT
OWZeV0D4g/ivBovMffQGmbx6i6NIkNEUUEFBndsHRt4GTfScHuij5SreuKSm
pxPbJYm8Co13BQ9Cnl7Hrt989u3P9dJYLYTj//mtNngj6XdRDig+VKCoxFJZ
+YwQy+DUipptG+YydGzLvkk3XSVtFXlxBwaPIlQpjDsQkWO02YvSuWVPv9l+
ZoqoDJCQwL3mcftVICZEc7wzgN3okQ+Up0qhpvmle9sb+8kQj08TXb1JDw+M
Ig32JHt4Uc+KPj2PlFT5n+QVwRIgjljxugaENM0n9eyP3bXMPYCizfoaWK7w
Iy/LSOpJuAXYM/UccKRxPrXu8Jkf1zCGNgAomoNl/Bq+P1UsCUfm0nK7oAGT
XunLAQDeUpVgjwRmTJKXoaWRmxSbtAzndt75zdScPIZavcZLbGecMFbU1h9G
RBxHQ7cPVdp0R/DG6cB8vd9UeKqRD+/kvyvr2FT48aaCOC+4WAksXb01Lo7u
EqTselQ0akuSOUB6IG0n6wklOYiDZHW+38LGl2q6k5j3Bx2jTZTofmbdAqhA
EJ05xQNIKDZomUnlWFb+Dkzq4q0XAPBMoOhROS4uLu6t/hAKn06jZ0sp45iw
WHSDTi+lkbHxyR2oUTR3RjH7G2kUxUcxpbD5WNnly8oqKK80qfv8F42gIyWA
amH7GRgYILbA2dl5pAkKl5eXC161EV6+XVZBnnuDg2fJGE15qKXMrABF8XiE
cmoNH9RgoeNN59IMTomkZASSCOWwZrNUUwl5JgiLeJjN00LHJCEwNPY8TYbe
E5XyugFF5fPDva60KK/sO00aGPE0I39pfDabNDzIb9Bgcqt6mZNWhF4pltYt
6IWiuJGRkQX/p9eji0fuyMBFtHpLqKwKUO0+fxXO/svtnzItWA4oPkSgqO7k
7O17T24/SBqSQPTuqvB7J763TR3CutaSp8Kzk7NPbkNCRVzREFczosQmnrzo
zwYxQ5cozhyYJdlcZagj9Dwlk6yhGdNfPNSVEZm1MSt82P6e8b9+8xA8LE8o
51s0iOurx3cdOWcUFQQVH1owi7WiPCrVsrFeIpXgA1jxzMUb2CMcCY0PvgAB
/E/YMuVbmFUM3GInb9y6g0oqak6cYlrhrqn4+oJPf/1hd9qpPVDWnUeRIwGl
yc+82Ua+De4HJKYDwdDFl8DVye+vJI3xY5QpW/QfBViJFcZhDNBqPRhU+dro
o2Ebx20JVoQKHBq8aMktouu64yZWdE2IL4quZlm6bfrPsxfnnNSchWpS2FQg
AWtGmButg4oaOBuj6mpLM89Ty8h7bYWcRlYNSuKzFPBDnTwlXQr2jYxNXr3l
jDVrRa7tRooG24+dJOxE0+44q7MUQDIc1eDz77VRwDPSdWYl29vbE4lu9yCx
TO8+cz9tLC7eqazcU1Hxrp9HMZ1MTEyENdjI6PgxZREuAShi1haQEjSK3N6k
sbZvYJjlEISDCsPGjh1hM42yyNLSEh0WYrdDgkBiFdXJX0LFra2Hh4ZGYD/A
SCF4CaG6ErrRLDNbQJFaFMk4eJxaT4pQz/FmjImnx2D5EOJ03p4OdJYMTvB1
ElA6LkO8LJ0wKuDStRizEzKGkL/mND7D60elqIneJIwrOX/7zlPbDuplYD4n
RFCTaX0eR4wSBa56jetHtenZ0qOI6+7x24aI8pLyPDrPpTlN2MmJ639S7k9F
YjfRr+4POs/juyv595Vdm52MGzmg+NA0inTf/mnfV0xqFwsMehIyt4a5xbu0
grj/eX6NlVzBaw38eOOp1z4VkKChQkGDDsMp+FSbOFUrDpCXBczyZLGyjEnT
tgUfLtOctsIvENKDuMAk7hZgeWr08n+tPEErHVp/aTu45n2K6eGBz0KwN9VD
TOH3N//zKObZ0TmStOm8qP4vtx3sGlVpuZYJaHiJFmltyNDRcsgzCWwzkE7O
Li7DC4TsFE5mOtUo9UJ47u322YU7K2vBiRvFo+gMEvv1+B8QIzVJK7RuTQcj
x3idopJWy3y3rIsS5/+kQcluG+pFbbih4QcLEExbE9ck2xxi5l3E4X5Y4ml2
QU/lZQlvazU4/6TdU2Wm29M5qhzIFfLEpSKO6lf2nYZ1hPZURH8PciDczGwD
5FIIM4WjOZTlg55zVo+FFDAJ/16Nfq1XEwGmZ3R92VLZbay/DMJUk+3fdjQb
SXuF5nGadmdmZqjtFG9CWkTR6lRXfxjBFCGABwBlkS11YWEJfvrd3hpP/QUo
7uWfPErIiYkpQA4BESIeIV5HnXuuOGwqo1J+tEMjayBFsRZSrnFj6CA3ZpuL
FD7MB4OPkaKMlIqEhTyn2KgmTWA+lDA2mfSxXV0n5TDAh8qeq0DhLlHVJrpO
dqoEK11k2zVhWPaAYtJmVarzMbL+peg6dAGFrv53g8E7pVB3AXiGU8S70iMU
AEW2e9HiAmKEU6C7AM/DnTWPX1hYILpyQYkABSWiXLpIop5TrkQeXCzX9l36
D94/eYYpIY9dE7UK0Zih6IWgAUN+w/9Z0h7tHYd1nC5aGxd423LUCSCtgz++
WPMlvcc4g0YjhUi8vL9XXpsvVB7fFETtmAOKGySkajs7dROZcHhIpKsnm8Be
qj4lC4SsB+ynkqQtgCS5cvbiHMVnocqF9YocLylAl7WOmPusqP650mMHesZt
9qBz4I1XX2bLfGq5HyXAxvAgPPt2u86nVmD63sfy/kVnWPvZtk9bBy8xPLCD
NSoPKzPLmalZ6r28AqZCciMQUoqSbcIyOseh48T/tdpRq7O0Syd831y4ozqK
0v2oMvFhR03UZgVvmsdVHpNluR33JRtgek466illuoUhR0CF3mabxSCLeInt
sHGMwW98veEr6SpLjwDuNC6Vyk8ydaFBHao2VAPV81jvdVDUN8i5WZvy1aJJ
Ba0bCnPH3GMAQqMWusPPTF3bUvkf+JjUERbFIdH06oEe+PVAzwWD89bB+Xx1
clKKKU1CUmufpa0mc37A/aVYIQKUJ0dm+EKBLkmK7rWhGF6//Mw6LWXkabmh
kYW8fIIfZH/CcFzU2IyhhStylrWOUIhZ+XHOSbfDnVTF5wF4KHOl4oXxMSfO
Qge2rP4hc6cUQkCRqkcaxZRvaPOUubkbIeTngY0wxu+kPIybpv+krDSJhDcg
Fy6aUNJN3RjQ3uwBRSW1hidAKDCYxVQje26rR6T51FjK9eyZ8rSykS8qMJtu
AdXQPAX2Ayw0ISvmUkyR96e65qMdTPkeUMkHEHonLDurSnygXt3Xm+foi4iG
Tvjw0dIBLz1Nv9CkTcPOayr2128e+XV1d2nb2fc6h+El3Hn+GrwlWgYulrad
+03T7/+hKpG3VWM/hJoNvOhW893L+0+bHs7PVx2n5XkOKD5UoOh4v/+Xtw6Z
PZ/2g/HOrUpBt8wquI2JZ8Fq8nQ6dfXWL0o/I0sZjuSmTTrQpgFnPVKMqAGM
ypkYaUJgbD/52sFX950+NHDp5u27NGc706t3RtV/zC7cOTJw8eVo31Pbm9QD
4jCWsCESbdybVKrBOEzxU9f/ZPnM3OnkYeV6fj3+B9VdYunDLMwaDzDqfmF3
Yvz6ktYQagWRKBLZbKn+QPOfzn2j9nwzNff0W4edhgB8gs5RcRCqRU9tOwgw
Fft+jXytGxTM4owNVU/1ytLhwI3aXUdDF/KF0G4PtPQuZidVLkvhpaSpRHRW
K0nbOVR/j12/9b+8fjAPUxF5Fm6cPYGbiWYgQOB/89bRaN8FKkNjJ4apDpDn
UKXxa7de2XeaItBVgVtJT0gv6q+p7bAsYtiGE8FWZiuVrDFohHo9PuBcTvuy
shkdNZmBNgcXMz+/IVd5BVGHfJD4DrtvxSzBthnbu1IoJslTjmygMmUfbG4N
IY3M+PhkItENSADmdEpWAvOyBo2GCxkcaVadYADpfPwpgGV7enoaihoYGKA/
Z2fn4eDq6g9TOkCOT05Qgel7zCVjE+OkxfKYngUo9vX1rZr4mITCKwAIkabL
DEsxG+VBpCZQ9BwgzDnpTrezDRQjbtPzqhoMMj2jj6Ls08r/wcGzUE57+zFo
BZVTVlaRznvTxjwsEqGMDdEVGGelNAmgQShT8v6Qa6hkfvT0EnwT9CW8LTlf
si/8cmD7mj1/e+nvSo9tJgVCft0T9LwjKxfmRItp8EZWD2I7RBXNJsc9JsaJ
R/V7UogUaFmtvI/cbLFwuf9XvXySeqGH3fzC7u68ooC3QQ4obow4erOqE+cD
mdMa8VYqH37AWqQ4ooQs9z/P37/gjGBraKGR7dxCEiBfHgcaP6E5+nBMoroP
m1NPVrO8QonilN6OP1d6DNYvJUfOtA5MfTE63Tn6x8ToNej/U+cvJc7PwS0G
NIX6w3oGBhJt3chzNPWJcuF4cvvBCMzUMl1qJdFyMBB6KEAR7tkzb7YROw05
eeoKOC5wMUkR8nL0q/FrN9lG7OQyNpVgAkgmrt54Zd/XeRQYS6FGWluliZWe
Lem4sSAEgK5Mi5nLRvgoGiCfGo7pj2N5nBJIUFOeEUKFr01KGNS0pSoxdf2G
oWqzTcUXrXng38VrNzTqZnRFR1KIGQ8AR69oqt2c3ILaTt0I+BwG7aEz0/O3
OZacET7csvHr89He8S1VneyNHOPAojrytHytsV8dyfbgl/Z24U2s59SZEsPC
4x+XYHuOj1A3SeDz5LWb5L0QfG/NdwdsfjFyVT9Q6SAirf44MOrFmm7Mr+1c
xaXy4j4HVOzokQzNTHvHZ2Xl74gmxwwsunTpEkzxXV0nE4nuKJMcegyyQ0ND
jnU10R3QTEJTc3Nzzc3Nxay6NC22IuMYzBKshTMFgGKYg1+47SumRpFQnECb
lCCHdgI0Qiv5Z5SuRUJOPKdAKwAU1dfXUySLJ/7XNCuTFdsEcikDZNYBKEbw
r1X85y2VYjtqHE/PqXpYMEW1SlZIcA6KpbZIDItled0qoLfFTIwNcV2INiYm
pqqqqmRxEUJKzwCGc1t0pLgWGEflcNZFzAzkWCXs2bPKJHSMwOEmn1ua4VLI
2XV1WHQc0SC+KwoO0gGpcy0RpGS/aJjEtzchjbmTdF7VDl71AamackBxY0SU
G7DxJ6VAWC2eBeeLbfEBAQYbWE/W0RnTLvx/aPDiUw5Fp0zf6G0rPvlFDRpJ
crCtnvIKKLGLzhZkzJ6sPEHvLGGxc9vleTCoS9SXHD03f0veHqZ59lFM4Xf2
4vVN1HD9pHOSlELyGGkQvC0emAD/DvdPmYEDggpoMLQO/gi4XQzNUL4Brcl7
M/5q9GtAiUxpkhEheUrZCNOzY9TU1mNLsdMPiMVZ0dHjinuzuTwplATWddSf
L37U88F/DHWfvzy7qNY4s7fvwfahwR93Hj0HL4Qntzf/8l87ffZi3cnwkqE1
jpAS5BnxyNixBi93Aeq6CyT2X33+oSrxQuXxLZXd0GMqB5PTP7r39KqnqOGv
XmtV+XEYqdJKENZNxmGSWJAhawEqG/GK8AxCc16o7AR4nMf8A9icVRZK1FLp
9ZeqT6V/STIUJ4JHbTWIvVhz6v0To4BLcQGiezjSN15y9Cy9cqHtIeZVNgle
nOuvpnoi/hzKziaSQJY8BooJjy7IPBIOI5UmwA/AioANIkgWvYjEUCbqGGdG
FH8d4BQJtHEfX+I5nvASA8Xu4KaRQIWXlpbg+Mqq96DqgJ/Ly34rEBoegaHh
0aPtx6r2vE9KM/gmdkQMgfFb1dUQqquLhTnVdcor2mwlvzR9GbCQacKOcKo+
82DbDRRNF0ez4SkRZkpJdbyqeYK5yqFpiIfLyaacEqpJ5LjYsiXLoQwG6Fvy
ApVjoIdNRaKNpm2zyVJD8X9YJ6CYUuhFBFgRniCTQRHXyPWSel5ePuyTg17E
sm0eIN5NQuCgw/TUEw2vpkMDl2SNzLVAJxy047iQqnrhNOkC8V30RGE9vKls
Y0G0AVJy5ButJtXh4U15hv+bRsIAFJUHV8AEl9SaBPoLNxQhs4YcsmRmOgii
B8TJ5eTIFSxgo9psOdqhf/zwlMAkeS27oVHj5vz42Ys3pO0bihf9dUfNz/zt
e2hHY5dXB/80PlFg8oo0cSvYIZ+XReIJBvddxjnMg6i4IONpAxlnDXxCgWAx
uLRy311bJ6i4mKt5bMtzQrkLGCUy9eiv/jWRxW5+78T3TKZKkIPBsO6TpjwN
HR3gjXnAG2na/U3jH4rbvitp+1Z9HzmjAA+GFzGLAncaY04yN2eR0BtfXw4m
fIK8XIoaNus1gv7pi5H7YCbJRGAt8FwpEmIXNDgMh5oWW/HS/6fCT1zZCR29
H0NHzIkpfErQP1t2n9CAyraZtQY5aXFI0bqVfSqcDe8HcTgPyxgarGNGNRqZ
4dwJV9HlYKDxc6Wfq1B3fpydh9qyUWlfp2GhPE1wCXFrJ/YeZuc2SLNjGY1Y
c7FgrcwvrvyitIMXdzFpNcdDMSSW0J4iThWh0WODMxPpPo/DaBGgaMIMc8MP
8MwDOjo6AC14CHA8QDFl4+bmbsRijSGk1+vqOimYSuEKZY8+I2334A1/UbW1
Ub8SUoCiWf8E45zMgSIJpQIcGhkGTBjasYvM5d999135OxWmr2Zv72my2kNn
+oliRCoq3g0jqyEcZppfxRQuccp0pFnViDucWb79yDAToAgV9qSoTn+8qlsZ
Zg+Ui8Jdo5VCdXX1wsKCHGqOEBW3woPBA3FnZmYoF2TIyPZIvo6mRDGXIpRj
7pTkjKEMkuxkU5zQg2T4yLfyojNVJfQkGmQI/BKQDaYvQHTH7BCst9HvyaI4
LPTGrt/Elanz/tFXt2x4PbITY8yYs2JO+VirxPlLBAZca+117B5759EhBAZq
Ztws4LCQLXQFlG5YAcXVXoPCZCseOJ3Uh85CPl+rI8g8h90Y7z5/1c0iu67C
pDHK3mQdGbjIMRqOUoJnBK1q+/kbh1dcD+9aghGyKJZ9jypw9uLcC0rRJDfL
GbHm8oduHzazgTRmzgA2caYknCWvjIIGA1KqogD5bIsPTFxfsJ1JdQ2VV2SG
nIqdvdE0b15cfD/y0PUxq9223Hn+yvOV3Y5CbGsDa4fq/iKfSAIJ8FDKm49d
ak8KUQHkjG4n1IF6u4D0k6TOpebUvx4fmFvIXmJi2/5lVcKpTGFMq4XFUbDo
U8xKWd85cjXrixgk/DlGymevEwIOKgeeORS17lghJ0JfHfDC7oS52mLnnKR8
7+ubeHJ7s46fKiKbjiA9100ROlw92un1QpfTsKqOHFDx0fiEmHCYyokzDfEE
obUKi8vPlnRoFw41NdR7G47vcAe5bcXhgQtt7rNACyBdm1/xFmJFRb2bX+/w
tpGTUhFHDHGrNYzUrqEx16pWe0+p2+RoFDMgzQswznrEBIr+SRwQRaLrZHHx
rnLFytjNykNdDmCwYubN84Q5pASKaCdVvM2e/X6NIgZWpAaKqylOkxQG3txy
iFR8UD1AyMXFxaFQqLm5eWh4tBlxS0/vafHHS1csNVAigwhSmhpROgsaVQkg
Cq2rAIokOzOFVI+7ZWxsrLr6w5qaj8bGnBzNmQDFzs6ulGrGlEBxaGgEKgyw
3LMuGBwcLEehzOCehQagQQmQMW+r8l00AmfocsPDownN+51oaWmJRCIAQamv
PLyXCYy3IpC5oRpFww0D/k1cv62U8/DGKNDkipTLjziN81idsmlrk2gLXfqH
AvpJzRebNMlYIz2YJ0f/yCxstvmiEDX7lqqEflsyMlSvGuUqQ5TgmuBRq9fQ
zpXNmSatJEvbvlU8uoWfaFYKNeM0cGwO5TtW00FpYKJDoYzAumufOrSXuYz7
LkUlp8zrGp1xv7HXUSy34hK2f7btUzZd6fBhrddiiFvZ+b1lrcWvbD2EPOdt
Q7F5ZmqWKUPNyUUvRhwtUKGoI2IGeowLhtdujYWshCE9Gz4az5Z89knP2I2F
ZbbTJTXN4/3fr6S9cmp0WnQ+myWWhMCtTgiocO8L2SfcVuOz+/xlFeBWRA+4
EErjymVrk7YjFMWo4fTg44a2Kcu6idCLXlxsbdikNVr1/7TvK/IiW9Vl6L5E
VgTUOZs4K6jCM/QOwSp9MTptuRlpHlCIAWb+1so/fvilbnWRimDa7HBTc88U
1UsCLFIU65enXoMTTlMbL1QeFyWerKNNcmxoweDFWeUvJNCogGEhran/pZHQ
moGURK/L11VYGo/H61IMy6v7fz9+7ZYTd2WJSlOiYNQgublwR3GdsZ6QorwF
mKkpgOBxkXqB65dkfuM/R0/bTKeZvkcp3Ntjnk7CFbdUHYeraHeRIq/xnTfM
VWFKbyjttiHTdG0aLpQ1PLweoOgJYCEG5lisUeJkiWIFlZPvhEKhkBGEIt8B
GkUAGF1dJz34RHHgFJfuMHwUbc4xR6Zk2M64aeo2vV1WUV7x7uKdJYptAayL
nVZLR6jgaDSbkiGVMB4Zlz0q2d7e04QPqRz4kxwa4RTJVkPulIAV+/sHBVVC
v4SV7OSIjzDtwW8dI4zcO8WinTO7yA8ULZUh5aTfqpvueGoafsIRt8oUbmsZ
9I87AQ23xQqzw6oHu5rKWPFONOOvKWbqrR1htC9Pem6l4E+PsnGdJcn5Z5el
PqdGr75y4PeK6l+5bGmvJHifmK7U5syrtrVTcQOxDQuoeLHmVEL5MBsOPjpk
Uth7NXx6Ht4DkiUKcwfzJbR9gR55YueWRe4G9A+anh03rTyxjOdrHRS9FXcd
+S6oGEtquyy98QK6ZXrNT6KeVW+/T6EfoMmW44a3/kJVZY5g5osjjFTPq3JH
TTFx/U/qSKL0cBSSD1GcAAGLlyazt+993PvDcyVH84oUi+8TdNf+hc2FoofR
QVhx4147g1CGIqndflH62f+I/35cO8/fswSm6pl1ZS2aVZX+75qLdaRIsiHz
nIgriL9XQDFr49+pOVb+xsLd/T3jCgw4+DkuarpNHMigFlBbtRHfcNo0c8zp
xxaw9PuJkblbdx3skdW1xZbdnZsltRNp83BV+0RBk2M9L4pD30pYStaE/L2t
5QM9F55583CeLCiKGrQBlDWKbIRl27TOtBKXw16qPgWj1Ik6Qa4qi1+SpGRj
Jka4bvLj3jF1RULp6l3UxOCzgTWcprOrofHTC736PG2eVjSJk9ducoNsm+C0
UBxZzgjBe6ccabpGr/y65gvH3COLrHxxPVIlwzGR3h9uLgqlQJCPrjEhOF46
3BX2nhNDmAggpv0KCpu0JkF41YpixqgzPFSVcrserVpf7u+9AMPb1Cjq66Ck
qNIDaxRnZmbKysoATnjS/42MjBA+BPRICrGQLxdzMFDs7OzyVAnAww7Mbmzu
TyAvjYV84M3Nrenqn7KNlHT4DwP9AwMDUD3405N0rxmNznAJm4EW6RUvXZpJ
aNE58gBA1tc3DA6e7ej47LuhEQCZlCvQwGbJCPsiUlWhT6BFcC24KHxIc0h7
4Bv+pP2seJzcu7cmE41iAnPneVqa7vgImrPn529CSyj2xIl2UVjxMtzZ8vJy
uMue3nP4djxAkaPm0yLGUPGOcIj+lOh4kk4jo5Dcgg3RINnaxMDcFhZfF56m
aO/ESzXdysxR+KmzNBMeLcd6QhoGWqgqR0TAhwf6fkBvbWdGsARDWPxl6dU9
bB/oG9t15NypERVeOqYm3yTZXO4hm3HX6AwcUHL03Nj1Ww4U2RBEcmp4BiqW
GIE6XJm6PieI11KI+jLAYKhYcdu5L0Z/zLA6fFgSXln/dnw4MToL5ZDfNc0C
swt3oL0wqf3uxEjJkTPKmunTxK6juGfw8Wu3oHUtA3/8YnRa6IIBHHZ9fzna
9/37xy8w+E/ye3ZDGLfTiB5MQvabtNxdl5xdugtz8SvRnudKP2ds06SBDaxN
tKpcK8nFjiboEeblV/edhudi8upt0Y2I9tJ2P7NrM8FPXr1VcuQc9C2MNwoU
lSaMX7t5cmQGPnBHPu6ZDCrlfsXSDiHUFkEFAFqODFx8PT7wq8qTLiOmYbXX
21uZIlW7o9Q/+dqnv64+9d6JCxevLvBFzL7KpkbxQO/ErrZvoLu6z1+Gt4fl
vM+UjvTk6B/V66XtG6Uus7O75tLoWvBbtO/CSwpgE3xqolclDh6OKFeU5k1/
UfAxaV+ffrPl5f2nP+mZgKde1jXCEWpgF+GtEvIcTct5oOf7Z98+xsZl8ptt
0gSV2pkn7lanx1ntFoelE7yCFFW+ZRl3xHSSSQq3Iz/ammeAmKlu3F7qOn/1
g87zbx/+ZufRoXDbMIzemuPfdY5cPXPxBlcST04abi0BYi07S01OCmlzhWzV
3gsIUJHltajJWNmJxd/5E7rl6bfaXt7/9aHBixxcr4o3DX9y5QTa/mzjKQ4I
SPHPziZQNC2GlZWVe/bsEcOlnLi4uNjR0QEIhHYC5Aj7Zv9goAgV9lRvXAXb
7iI6HVMNReDNo3ALEDoX6lxX30DUggsLCxTbAvAM3fM+lGMwVZ+KxCH7MqkK
yc+QlIEpP+TdNzs7SwRE5K4J1SOu8rDKOeh4YBJa8/d5xO2UCKebKuIMgWLw
8dBSgLhy6f7+/sHBQfOA6elpskF74uUF+5kF9vV9BZWED6DlhEow3dnX1yfo
14wD6unpC/ucXRMG1WdwNsYsC7b+Hm26HHeZQgEn34mrc/C+hfcAvGx/Xd39
95Vdz1cmfrX7+K+qEv+1svOFys7fNA3uOny2dfDHsz9elTeMpdWUtvFmSIoy
AS/hsR5L1ipdNW2xTZrYxbDAbgggESjrtmm6qirv7bSFGFuWYSG1eTpwjksa
wFoQ9QZq6uiyy+QbZWI/rhUZmrnK3OqHrkckkcGW3vJr8QdaBXPcocFJWAgU
t30Hg/n/3n3s/6qCsd35q92dFBn63/f3lRz5BiD9yZFLyq3OSvK9SyL1tNzE
ezw8khabcdfWI84EbctjotPE4D7F9uxo47MlekgnHYUbJ++gAU8QAZ7u5jM/
lradgx6jLoJveBVAR23ZfeKXVV3wfth59NvE+Zkp0jNzQTSqNaTCB2ptGVhW
E3Mluiw9mTTGKiOirAm/DOjRxruPjBIKPh3/FjoE+ucfqrqfrzq+pfI/Xtjd
/cK/nvhN/ExJ27cA+GkN6MFOmiWH77vz/qHdNnstmg+gpRZ0758Yfan6FNKf
KiJE8tUkBx5xGX1q20F4XW+LD3785QVanIry3cWUbunVFr+NjNRF1GryRqZp
Qt5e/icOe2fFGM/m8el6c0XegpZMEMu2TAd8WPf5q7CODh0dhr59HqchGIQw
K8H09FrTYPmRQVg4zC4K9DUWJpbt0ShSzQnYOHVxNwcm8XEUmKDhe3h4OCCY
RfDeOPLbDA0NeRuaCnyiTbY3Ex9FG4NZEgmvHdk0PRsV6yYixPsiFeztPV1W
VoEqL4V2kMynFVMBjhKgEg9DUgySvpScJ0NoPx0YOIMdNomawEncGKMwEDMD
XT1gUaVKVStfgE/QXUTIYxrWBRB6qh1xR0P7/0wHFFP6pqY8HmoCx6fsIimB
bNAAKU2kJ6ZkfwUy0QHOzMzALZaBJDV/SFHPnL/JlrcAzRCWnqSspJNjwcjK
xCjO9mzTBC2uNbiOXHbKZ7WTZRaSZDSoSzALk/80+ZejMtoQnGjpFq3wtfiN
R68ceI8lM6uP7kGEE+iBs8Kdb6zlk7ZzIWMiYMeeDdAwo2ie5BUNS1yiCdXY
KdFs9Qqd+3ABo9ZDO7oLrqGnIUmz6q4qq/0rMlcmBRFbjnrHNdqllyxnDFtG
F92X4BO3bHDo2TLyZZgx4PE36gHEiMfHJ3zFub48yvKXZf6UdP3kLtBJ+u7k
yNaNMr6zUn3budfyHlPPJptuk4RsjMpn6cKSRcUyH15jbeteQiUJwTpLMNvV
wxb9avMrxbnLDl8lN9GBQPLGxt9UNc5OXev6/nKnsoPMdI9eh8/ZyVnPE+H8
qU7V1p8V7j9jACf5VrrmCMPV03gg/J1rvButjN7bSf2SlGfUGGGWMxcknUZI
TShHrWWuCJK254p4XojZtiORiIlGYA+ZL+kTYhrkkJH9TdznAuhxZBJfXLxD
8M/VJayLQxx1AT/jExNTBs+hrtJ4eqAYNYJZzON3uE3PIF3oWAg/VVS8G0kF
t/wyMDAQDpXApzYaweiYEqgYZYsGXEfpWiKo4iNHSlMBCIiRWAehevBTBMEb
eRuWl5dTZZiCMokKSdWlkouEdJgeZVokPVCMGDAs6qNVTAkUoQ7+nemOZyO4
I6YqT+qjwK3Kc+0kZ0wX9ezZ8IjHrc6zsE0A5ucUk+NuP9j1F0e1pckVjQdT
v570/Kt/TFW9FO98ehExLYxchZ9/y9kv8NE40fumkonbuOC6m2L5Ze56J8uL
ccV5Xa/y+pMfjcxmSf+vZtvMTF6W57h1E1GX6dew7fAMpxmTjq5YXuMbcF+C
hAYLO8I5u3DDNrigzfZ4jU1mk13H2TL18CNhZNDw3sj77ge5qCTl5fonXUAx
2yNBKs8axWWjQY4Ox/2EOrDYV52k2SEWYzRplZX6rAcRIycedpSZQs4yD8uu
8DvRbeYwHgrfRT2qeNc4lFvsvB9YHeqc5fHhk00aISnAm9wO51oOcYToBvnS
5iNsVA5HoJGLx3Kgo/lw2axmNF4XAviSqw9do2nO2NO3lbQMotngO+4qMOD+
Oupxy2V6jkhtI56Mb+g/FkYWnR2GX5mcmw4o7nC7Gu6t/nB35Z6FpUVP0xOo
6JNACdow2artVYBitLPTG9E2nopHMYFqqHGF2SKVyBsZ7Hi5sLBQVv5boysU
UCTCSQrJWVi8U139oYTeXLp0KYRWacJpEQzjLa/4VzqL2rV3716osFInYh8C
YqRrkYKxrPwdKmF6+o8AF8kNsrMrIUNUEGCwRjFDoAh3KqJQrrcHUh6vLOmA
mU27eajE33u2Uod2mIo+WTX4K5Cu51PuNH9NGKZnutDGYsWc5CQnOclJTv4s
hFCfqMVsnHBNoFhZuYdACH23d3wmWf80aAzvnJm5YpYJsC2ljyKgJrjW0fZj
zjrS0ChOqKAMZcumZB8CM1b1Uaytre3q6vLgBDg+XFyaDigCVAu500CnFIV4
i3cdbG4dGh6lYBZKCzg9PS36QAJ4MzMzjj+eAaUGBs6UYXfFYjHbDWaaWw7t
wIQvNmc8gc/8/Hxzc7OYpBcWlmpqPpLIDiXh0tCOXfBtojXGbyLqYGijXCsQ
KEbMfg44HslqPiQfQpbU/uFLS0shVoSSpjQdUEzpeJDuJ8dEmwoo5iQnOclJ
TnKSk6yLaAtlEheg+N3QiMfWAADpd3trTGVjlYrpcIUSWCq4OBFi6pLBwUFz
fm9uboUr9jMPDH17XBwp6hkASYY+ikNDQ2Sr9R2vNYpSgYShUfSnjfZgEgJv
APMoysYmMzRiRcB4ZHQG4EShFpLE0I94APvVRiNwaXPn8PBwbWRfO6JEm3Ww
ckw9Gp3pulANgNY7OFedIGr6JmgNAucODp6FP6Fk6EBURTpepumAIgBsM3I5
+Hg4UsAn9dUiil/jR2zYhN/G0RxPGNvUeZpdbW7In7D6qK2NApDu7Owy/WDp
ANgvMTI5oJiTnOQkJznJyTqJmI8rK/fYPAsroFIcFqjGKMsxKNM3TNZmPg4R
gB9h5jkx/euoHMAwISM7sI3R0LATcM7CwpLNnoRy6VU1iqa4jy8Jo1HYo4aC
nzo6OjwUi2ZLBVV6Io5hf0tLSwgNxDajKah2GCkTFxfvUKAKNA3OhRNhJxwT
izWS6k/pBjGnNlmlw5zVDuBTeXk5/Lm0dNcEtEgIo/wEWg8dQa+/z7AOHByB
RwJ0hyu+XVZRHC4lnSQ5OgK+LTaQcErgR8ifTPwekJbyeKhASHeaDWOjubkZ
rkKsNS5NaXMrHNbc2kI7JzAzC61HTK21pyb++4gIMyxusR56HFVDZtTJmZ5z
kpOc5CQnOVknEaAYTo/BSEOFwK+UIGJV1XtidvQo4myGlKTtSXCuZzkA4JDC
iqHivr6v6Jfe3l5iqCbEBdtwgK8OaTOz+CtsaYJub2YWAG9kDVc6z8AMxTYD
WgFvIirzIAJd+FCFww4JtkN8LaZh1bSQcm6EAsmCD+CQzt27t4ahXTEyz5iN
LcF4EIUJa1HB66nh9PRl8mAk07MySbNmmPwhzVzS6TSK6Tow5fH9/YOw89ix
z+lmQc1bWw8D1BTsNzMzAy0yLw07JxShZTGtGjo7u6S0aDRq6jylJmZ9hoaG
dBt9Nyti5HomnXYOKOYkJznJSU5yknUxHeo8PyGoW6J8HKi6UWgH0AjALdhv
+2Z22RhHJpyQketZ1HpssrxTX18POKGlpQWKEuUY/InJWYrhop7KBGgU4RKU
PM6sOWEtPz3ODjRqE1AEgJEyUIL+pCbs3bu3t/e0afe8dGmGQp5tjO+oqHgX
ahtBB84ESl9fH5mGJU2JUr6Vv3NpZpos2nBKSLHrDLuv6GoUAUu6IpQM1YY/
oSazs7M2MxZihpQIXLFeSQNcF37NHPiZjV31eBoMNBKqaz7q7+83CXDI3wBp
JMsHBgbMe/3ll19KeDL0v1wL0Cb0sCezs/92jI1PBgNFKHZ+fj6HEnOSk5zk
JCc5WQ8RG6hgKplzJyamlO7ICHAGrELgR44BhBaNRk07sk2gjn0UCVCZJetv
2/73SG0YSXjMXB6dnV1+/GCnB4qAyEIIolId7/go0s4EmnQBwqnsKquZLDEA
uUSisBGn9RI6IpUdwF3ljBcqNjM1+xqrtqmHa6MRm0yxqPrDABwdMQ84D9Aj
pb0m2YuaNDg9imSMEs8CPVaGlDumY6R5RXeLdPB7OqAIt4+YLT2dkO741tbD
cPWFJRMiKoVz1Z73Q5gFEjCbp0oAICXXHjRZriURLtCiyqr3yBwP/ZlAsveR
kRFyv7wwNkGHEUI2ayjD0l//nOQkJznJSU5ykhURHAKzuZgRMVXKZ+KLGDLY
/Dx2ZGIU7Ex0m2Wid5k+Ma0Wy7YBHgAcIs86wjwAM8KcXM8j6YDinj3vE6rp
7x/0HL/Dx6NIFH+k7gv5OL3NdgH4AQBTVx+fm5uDuu1FMzSx2UAvUVx2T+/p
S5hEJl0bRaqqqgBztnd8RlzlZICenr4sB5Cx3jQWtx/rIN4hANKxWKynr3do
ZBhuCvHnYE3eGR4e9V8LKlxdXe35KR3wo0x8ly7N2O47m86nUcUZhXdC3WgP
tCUC4wfr850rLaPDztTe3i7uDaIVtCyHXFHH3YdKTPO9fPQxxS4jtW3gzFXd
VnOSk5zkJCc5ycmaxdTMyDw+MDAgWiDSKMZijZ2dXYlEd3PLodrIPvwcgA/9
WutDIOKjKPZTzwHjaFKECxGwge26uhhUBpBYSvspubp5UAHlTJmbuwEVgw3T
GJoSWNLOcRQMtOkO6JYw80MKeAbME96p3O06UTMJ6NEiV8ZQMdQBD0uRDGJx
8Q5ciDSr8B12Z2PhY3SEtewZGDyrbwEGDSUwOgbgHxxJATXwK4BGulhXV5co
dQEGo3tAl1k+NccTdAw4GS4K9TcA4SoaSBvN6KTMpGPKysooWodwr0E+rwXG
hlAGiV8rHCxqUh5pJfyRnc6ffr8I2U+dmXWNouUiO+UcZ6aHgOXNSSfk25wT
ZEOIlF2U2pZl8hhbWHMjz4PfndjTho0Qy7YNSl+kmk1y+jD/717CbbFHuGtt
sAfLnqwmyZMudu6pQYquf/IkSjZSk7iYeC25RXSYyaqcNO6JJyWEvzL3XX8Z
Ch7uX8tIeCE8wL5e1oTGktdYbozvSiZft96gw/m5sB3+YZ20QlMEm8e7652T
nOTkoUlKmhFBWWaoi0vDwx+a5f1AsRgjUgkhyE5PbCymRdbQLsGc257ULSJ+
4AcADEogPScBrWPHPg843jaA4vT0dMigo/FUjyoTScVr/YeBftLpUaddmr5M
2kUuygsM4HTiz0Fym8kI57jxHxbFpC30p2JfLH+Honop2kU+pHr9bmgkhLzc
dLwJ6sZ1dhgXUKTCTeC3tLQEmByqTZhteHh4VY2ieSIhNDgd/qTc3GJ/9/RY
JTKTU4yP7KRlApSgLM7R/Xs5YoU6h6KB9DauOGpqPjLLhNsdcjIKraLOXaM4
Od2TArecH/BGa5BDEIXmR+2Lu/bEtfcrBurQ1RPItEy19c31lnz0bxsBaC1G
I5y3ywXk3ADPNkCIN4WfwEQsx6z2MjeK84Jl/QaYIJA2TPjnTuXAd8XVzKSt
KQv4JrnyyBggXiBcErET53HEJA5rbZYn3cYypwXnBlnOwJYjV7ghlpHsRmor
99GpLY43y/KWo4uyLL53llkli4t1bah0cssbtNrKSU5yEigJJi7eodRQmgpm
HBVuHpRoRvLKLE/Ocn5MRVHSdLrpekdC2Zbh0qZb3czMDDPAODvlG3M37zI5
beBguLrw8yi3Q63Z001IBxQJW6b0nwQEAggWWkomZn81bOXXN0PgByrTrgiC
VIjHnj3ve9oox/f19ZEhniBfa+vhALdAm5Fe+TsVnZ2dc3Nz0C1QYWgdnAUl
SK8a6NQ28ZLqKJVv2pVTmxwMTI3iwZbmqqoqAuotLS2w7a+MB4OZwUoARE0G
xSp0MrRTCVWYBo9ZAvzpCVmieBlyDID2UmRQxIC45umibvWoSbMrFk9m+LVs
eX5VE9+Kg7gke59tmyn8NkSStiSppzowjZIgW41gdQbqDdfRMIoyekrn3XN+
Zzji6jojBy79lLRdWmvLMkA5Z8E2YEy2qu9OhayB7z2L1giWu9JJ+8zFG13n
r+/vmSg7cm7XkXMlR8/tavumuO1cads5+D41erlr9BIleoY7pSE9J/MyKq7S
fsvldDV8SvsMG4AfGQxUf6ebuWH+DGjSk8uyCCK0y3jQuZsT128nzs980Dm0
8+i3Jarh35Uc+QbaDk0+0PM9tPrM1LUVY5GC/0RDa6btXqZHz9Fe5iQnOXl4
Qm579BH2EprHKyv3EIcz/EnfnnMxhvdOOFUO3wjS3IXcBkeRanRNFHWi3yLm
/5NMz8KSTVBzCP3i5JiICj2O0p8BQJHSuISMZDQkADIpH1+VyqDnQokeGR4e
DTH2s4l20p2s0MSWs7OziUR3XX2cdGVm4I9ZOEBN5S44fbkM8aQgPfMYqBXp
M6HmZgQNFCv+jb29vWFfnE4Ek3fX1kZpJ5SzQ2kRtR8j6mOVdlEKTAkUzfok
k0lzTwJ1sDMzVzzdpW4TM7rT1el4gPcABeGe+sv3SB0a62WAUfnkYkqji9Dm
+iAf1mYw8IC5Hqa/A31jXaMzXaNXzvw4RwfAdvf5q93nL79/4rvidpgiv5m6
dpuw5TrUKpVwKlJCTa1nLgI+OTlyJTF6BWo4du32yZFLe4+fD7eNzi0s60Tw
pj19/SuICiU17UPXQTfu770AndalqmdfvHYbdh4a/BEA1XvHh/zncvWScNbO
I2frTk9Au6BFk9duwm83F++dHFG3Y3/v91ACYBLs/GzanakSpDjTOI3tzviH
QjVnpmbfOzH6Yk33028c2lwY31RYt7moPq8wllfYmLe1SX0XNm4qaKSNvKLY
5sKGvKL4X7956JV9X3/cOzF1/U8OstXJl20eQmjtVQg/RSbcjCVZ3PbNzqND
0b4LavSOXINegp3j125CT3Z9f/lA78QudcC3jq+CqKMBwlmuhY/W9OJh307N
Qbe/UNmZV1gHLXoC2lXwyaYCaGATNBN7IL65ILapIA6/5hU1QMOf2/XZ6/GB
IwM/3li4y+pHWYUll20H+SN83aiHKCc5yUkaGTeszKJhI6AoOCFdxAdtAEQR
8CMA6dixz0X35YmJVslZfKmcM68n/ZkgqkbTJq7QSFio+dIBRWTzU4mhd2Nq
QqnwImZtpogSD4u4R6NoY5ByCLPSEFhVqQndoSimVFVVKX1a8S4A3nCKJy6Y
hHK+QH2qMWFfItFtXlo2qFF7jRBvC/PamNpFYjuHI1OakmlnbW1txK2Ig/4s
K6tYWrrrOT5li/xCpn//8RRdTjkiqX8yR3QIaC+TGlZaJ7UNcTpFz09ZlSTb
wPSc+XxlAif6GEx5MBVuyv8EJkEEADG9n7//7fioMd1tjAB215378zcOqzka
5uVCmKAJn+g/jwxctN36Ot3S9a8eKbFeqj6lOyq/XoEl1WP1eYCpCuLwJwAV
HvFSq2UxbiIagRPxrK0NGnQVNCAgwbtQ0AjwDHCjhcg5mzcgydovS/5QH8C3
r+7//ZOvfZoHuCi/AbFQXEEmhIUIkGKqhg5QxBtRENcHFDYRboQ9f1fy+Z7j
5wm/aUM2wTPSWtNlH2BQ0ShVCBYHbV5BPQ0JvAuI6IpUPdk4bnpOslbT6FFY
cbx/YvSZN9vUvYMT9e1owtuqyt9cpOAiXI4aS4Wr56UoTr2BUDn28v6vYYWF
PWx7r8ijIKdQzElOHq7MzMzQnCsZ1hA1LY6NjZmsNfc1v9vIciNeZIlEt4Eq
VSBGs0HIvGpRJISRPLyINmpEE4pQpZsYdUzrZIDpGQ6rVYEz73j8ElvcFUun
6iStXV1dDFpHRNkUPkxGdnZU01JR8S5UG0BiQEsjkUiIbdPQRZ5ekcqQ1tGj
oVXRKwaUokTbHmVdBH0j9+07YCMlDsDpkBtjQ0NM0BUMFP13zdI8it5FQUIy
MoeKxfs05el+SGyuAkTXzcUmdJgVa2izrlGUGcqyxaSb/PjLCxp35TcorZHa
jgEY4Iky9hf5+GtR7BelRzdGUye1lan8m6k5pcJCKAsQBeGBBmbw/ZumQQm5
IPWjggQbUFG8xNziHYANqosKGlD1FN/0zwpcIbSI/eX2T28s3CEslJQvm83T
FgD1ToUuFDJsgm9U2dUxAqGeV78qoIjXXJONNp0YQUF2cv7WCmDap99qM67O
/VwU14CwkPWHhMEKdEs3F9TRYYTWNiNIVmNJtUUd//K+3w9OzpnaRVK40Thc
81AHFIeKPoSpUB/45MPwoHES35wfx76NE0xlBbXonJ34lNmFO79p/MNT25oJ
ARLaV0+BeiLocaCmxalzcA/cr3pooGvZkk93UGlff1mVOPn9jF4UiKA60cq5
KeYkJw9byAhLHzPq1k4FltKV4N9JPCqERky80dHRIbmePacHGKBtw9oov5IO
sLy8XCniUBnY3t5uVGAVH8Va9gm0kVKG7Mh+d8qUVYLjQ0jeWFX1HmwsLS2p
drlhEh0/jdEukej+cTZM+9tLKsGwZmusTpkVEWRk5HzKdMncKI3GCbCJ6Zwk
ip5+YvylxH9Q2/r6BtjZ1/cVJh8cl+PTAcXge0SJZkwDdARj6neEdoV9jNnB
48oEitDD5C0gJ0ajUQGKAomzjBVZiSPu+qSvQ2wQ03BFqU3qSamIcx/qTxge
3FhYzrr9M3U9nf9VVf+/xv4nCj8hoKJ1VlTVQgUaf1H6GcEnfrodhLkBNY30
jCFWQfhaUI8b2HUAYosOlrad07ZdQ8/J7VICQDGvqI7UpOoswB4FuF1Exk2t
tjo5ckWflb12CUyaW1gubjv31OvNGt0ViC7OVN7W6eWD2hnTFueiBq151suK
+rx/aaQDtIatoI6boNr4Ys0p7cCAxm5yOpW7fL/1h5M1hCuIy+iVz6bCj/MY
phodzr6THIUEvfDeie+f3H5QF0KLEd2ierw1jYT5BTlv0hdtZGysgDF1yBNw
Obx3pBCGz/amwfnFFTHuL2/c2MxJTnKyiuyu3ENJTGBSTodS7ncWnpu7IUAR
0JQzyyOVdFn5Ox7i7lWFgllM4Ef4UEIqyHo7xGx+qwLFltbDIdZPKg1h8a4T
brWVKX7PSYJSRHdDJD/k1dnS0hJBCWvZKZpVgT3QIYDciFwaYCQmqVFIDz7k
t5myW+rqG0Kp0g4OjQyHFDnkBP1JkNVzDNVWgKLNiZuhJkTvA/UxyYWCNYqp
uiWJRvAbsNaAj5jXKfomXFyK6lZdPumrU/aq/xKUQZuGpRxQzbSWZrFZF5ml
nNhP2y5u+4bgDU6UTdrIiKoSrU1iW9v+nnFrozQhBjOP/WzJZzjjEwKpY+xa
h7VVNZy6LGmGSEd1b0MmY9UVz5MnWyH3lcYSavupbQfnFu+a7mkr3CJpmjod
IQqDq7jp+IcQRbkFoikzaQCerMn7J4ahnnTHndVBgdRBw0LZA6Do6TeObKns
fqHyOFR+S1XihcrOv37jKGE2wsyO60KR2KPj4tKgbfHsryjQ7f5lGc3cMQ3k
UO2pe5L0fqgPhJ2OLtFeprh+utzE9YXnSo8pJ8N87PmtDdgJDIPlvhTFWYPd
yCA5phW/+Q2bGRVr5w36swDuWhM9Vr8o7QCsyPw9JmlPTnKSk4cpEU7OEkoV
eOKRdPpDvzLt7bIK0VWaszmFTrytaA/vZA4UPcAP7ac7PeZmgF6mm6Wfd1GU
bzZr3qi9RM9CeQkzbDUUAvhqz5734SrkNEjdWBwuVcmXkUCS0GBX18mECmZp
qMU0f/ChNIUS5UGATa7ivlaSO00FDQkfjqcmpr4uYmhKRTzAD24WAFfAt3Q5
FSNTVpFhbugAATgHd1aCqRXxDvPb7K2plsMoFKi55dAaZgDqHBmu/paut8wt
3tmkTWlxhF4xNnqSdrGRJ8rYy9GvbJ7lkg7qXC/oSObCi9dukwXQ1Be5P7H9
PRMG2Mj2XGytSIQyl6y3J6/eYldJtEuycRa1i5+WHD27qsMk+4imbpcosrpG
Z9KVkIEYNImGQ+DZi3MKJml3uzjDQlIAxhBoNbHVNf7Mm22vxwdOjRKjvnS1
E68BXXRyZGZbfPBv3jpKXoKkoGNfwbgeY0oJ2fjs28fOTM3KiTYrgc076A5V
Ti0eN1rXBy9EINC2eGVk20K42Hrm4pPbtGulgZPVAsQ12Io89vdGQZJPaLfM
GJna097H/Pontx88OzlP1m6L7eA5yUlOHq4kEPPQzNvT05f5iUNDQ9XV1SGm
U/Yk/41ghmJCax49GCCTiop3f/e7apNiJVg8QJFMk/6GiGU2pUaR+PfgMNsA
isqOzMTgfklnbE0gPAsx4x9A1sHBs+RhGFCC+Sfaf8fdNIxONDEfpv8EaKcO
Y/4is5yEGyhGDT5GEdoJ33QWIMDW1sPmARSPI3dwVaCY8q6hA0BYrN7QNFkp
NLe2yFmAnIlZyJwAMl8yKA5MHq73C2WzIi/v/1p76Tv4BCEKR2eQKg8mVjxc
3L0M9prsiUyjFmo+9xwfEeiS8gN1+/WHJy2Jks4+5bbBjugQuSiO5z0nLrDG
jHtJQ6MmwAbzt5dWBTsbABRlTDIl9Qr5pv5s26d5Wyn0I66CmKiTiwAmoYNl
QQMZ0LfsPqH0mXRHeN1HPcz/yZpBh8ecGr2q2lVEdmdlpd0kMcI68qXhqe2H
AKph7VhTat2DbZNnfFU4lQ4oOsEs+Ce+c+7hGRrZ7u9l11ylFaxH3WPcNJqL
bvD/Z+9tw+K6snNBJGX+3bGcO/9mbux0fs+0nd932m73/+7bPX9vYjtXgPIj
lpw7zxPbqsJCAuyMACtpwM4TUSCZKigkCn0BciyqkNMUktsCyY74kNuAJDcg
WwLkbgGyUdWZtdfae519PvlQgSV5v08ZF6fO2WefXSXOW2ut911YfZrklDRp
ebbIaDZHTd8P/yJTtKP9qTdOzN+9p/765TahgsPAwCAcFy9eJH9suPN2d5/x
LRpk6BuHhob2RCN4yxb914YdTdw0IYPK9uoAkgmkIqQkzwUifi57HG4JTbNK
pY4zc/AlihbaJ8LE8th8EPgGzHlCdWkJoSqupQBCdehQjHgmRee6RXu+e9SO
cGbmKyr5A4yPj6cRmUwGiBNsn5y8PjtrC5/Hxyddql4vsQTo3U8s7R5EVx3V
SjcbUbfimj9t5MWJCDMfR+gYDoW3gzLC1ko+ir4fDPKfhM8Sb4nHW6XyHbYP
DfJ2WDrSJdXUHmyJt9KyuM5CP+GzoTfHIcAp+HO1ViV1QQA8hFWiiu1I8kN1
d/J+V3z03Njv8ZLouu7LW17BbQxtqpf78b4zXCQWdCPe/soxy9I5emFFHxbf
3/NOf+8fvXZCq0h0cIkXm5XQyT7cB5sUUSQWp0oldyUHpQCHdBnFWoK4VJGi
0sT/8cbxE5euS/vKvM0P5UrI58vK6drSVOri5ROXfv/krmMkNlE8qgVZImqK
i9+H8x4eGOc10v0W5YfK4/PpQgBRbNc+tOKklqq1ILX1y03nOUJIi7BFTkxF
BSmLTZxQViS2cmidKKVWrRH/k9Kgd9AefGvp+8/u61HUet0e4wYGBgUDRefo
3s3cQL+XASujNKWFygt4DjdoyjCOT06MT1yrwFI0sstmDGP3ENXxudF7XnHH
j0QaGt4LkZDok3SlkuvqGurr311aIicuMZouJ5kIUElzRJGuGp7TyGQ2Hq6s
gXUYGBhoVJl6il6S4Tbljo91dIq8M6aelWOPs6ONtoVy1iSH4UbVQRQC+Gd1
da3vS0RZ+VfKbrsuhPbhNxfWrbu7W79AoK9AFOHNpS2rST3rUyXLI2rSjdtz
NGe2beeR5faI3Z6P09O/rmuAEYaGLnPP8Ww2C4ujf8sgeXVEdcbhAPimcUUi
Pz/e1y3KtHbERUKtmJOGXMbfRtRid/sljSrkmCFsyLTy1rVb3wj2ssMvt6gT
quLkR2PTdFTepioFh6PxyqUv57gokbgElxrCz/Fbd5Fd5SguGjSdzSCK9qnF
2/RXzRfl1wFJeNpRnnxEhs5U/eevGv5dGFTm1JcC+V/O2Z5Pi/wp9TRvh/fh
+q27P953WrrrlKqQXSlTOCETbjo/bgcknVPNyzBgIPyJYnFcRkRljLSV4pw0
yb0nrwgXRCF+iaPhEopWcDLADH9yIFN+8tLJwRvpq1Pzd5dgGuiuJeooP/1y
Pj12q+LkZ79s6CONDLroHOOS1DCuiMQbnpSf/NTonQ0MHh5EVWvmqNY+Y2pq
CgmhcAuEm3tvbwaey8Z8mG/ldCfsJvz96hosLSK0tLQU0WrJfDXUwDmJAnGs
LAgTqlmMRttuwoEVFVXAi7BbdFSPL4VEFIngcXcYZS/jjnnSecbHJwcGLrS0
JPRWetVC/mNbRFJMT0QRBd0SpDGTyVAUkcKJIyNjMB+42N50HzziibZ/PRQD
UC88ylx7zm4vFEUdU36eQvAcWJ/OIfXIIe/T6BSzwFVXanoieKewotKWuniJ
ov726W7bePkpmp7GTu/PzMwwPdZLK1ni7SKK3EeSfXtgtrTm/DHjufEhK5bU
bgjy1uGBcbLHIQ9hoYNGLkFZNlmxX5r48384Ln1/bJ5gFfbexyG4PAptJE0t
DSaK4nbfvrvtAolnVT1hwW/H2oDoFP1q8hORf9yBkt4dTFEEP3kpppW7CGa1
HJRE3ZSIoqSpMI+XGi/YXi47k6TdEOfaSURXlhS+mhzUtTPqi5Le0c/+VZHz
nPbBsHnxnYV7+B1EeUUiC91CEuMS6dEdG/jCsoeS/RBX0zMyIKKYoNCoNO0p
aeMWNHAiukBpqkPhvh2tz+7rgc//vMgEqevVTy5V0rZLNlDow/1fPP36CXjf
txVjDvpvW4PeR+bk9OsE6r43OWVgYGDgC73jHtsnZjLn6F5fUflWd/eZnp4P
OPAIt36d2wAFIl2Gq9mKqGBUNib67d4VrqSMLec9fTHp7MxCWFy8p3wU05OT
1/WXQogi8x/iQjRyd3c3cyEYs6Ojs6HhPd3KD2YYj7fCS3Thw8PDVVVvR9DH
b3h4lONptbUHYSPLfmFwYLCnVa86ZKdRJqVwLhrZSxR1wOJHgy3K9f59MKBv
++NG5aPIK98pRN+ReDwOFw4TAHI7Ozur7x+SetZBsUSv2XgaCw+I+x2zI42y
zoFa/lVil5moahDJ4dY9qgTRV66CvWnK6XOo64826W6C98T5u0vbd3dsVapb
lYyzi7U4zCg6bmht/vKFn6W4I1N46qnXU8haw8I16O3c+sx++kDKnOgGLJz0
AOTCuf/8d0mVpm/RyhQFUbkhLKb1XO33SRTz6udLTedJfSy1vTJdLlmW/C5Q
nDx4dkzyPUn9lPmhRhPzTrGJHUnUUxjq552Fb3+874xK3bbZEUUM6FFlLF6g
3Z/RoR4Khj9RFOMnpU8RXiBx10vXZ/FVVmSL5X369VN9V6fzFhNUrcIVnyxr
lym7W3Iq37LKT1/GrwnSkTuAKIopCY9NIWBve6np4w2KdxsYGKwVIiaG93QU
w8rsLXUNFgqX7Hn4ewbkZ25urqurh270+h0POAbduInM8EtdXV0yWORprqED
qGl1dTXsk82eD9rHlUoGnhaLNQPZUI9GegJcjiOKXtWz5SSKEbSFgf0rkKkS
5YNLY9ICewJJg+2+Ac+pqSniiuPjk/CEmhLCJcDh+oVQMZ5aqPmoszF0GpVE
dXUNQaoZeE5EOsgHZs+eqN602htRtPzscSxRYnr59OnTcawSdGX/Q4iiPjeK
JBMPdIFazNBDp7jo3hPl7oHAnGEa8KGiM8qVx4pZevuArlOVJu9PxoxCf4Qv
WZ4I58ZCVfS93JQt0gq08JbaJvOGxa2y0qw0WfvhqFPf4RNXfzDIcOKl6/O2
I1/ojZjU2eNf/1FGjiyr4ExRyVhke5HOoS+l2+ROVdWJ7t/AT4CP5bVwa16R
LF9sFlHMlZ/8lPKtHGej+CEGxKi04GjRzgRMnlPA9+XFysSy9o6rNLRsindf
ncbupGNDcKvlyzfmnth1bFtJXFX96dofMZntu49N3v6DOrUUxawYVPQliviZ
SW5DVkanED5Xi98+QS5AxYlt5KpUIi72DvZ/dPB48V1AT3nntLAq67gs9UUp
d+nGnT/d3aHFSwMegpZL954J8T3CdPEzMPieAf+EWaAadQoEqIVH/0BW7ZsT
hC0Sgd0oaAbsBbYIUz4M8uhliiQY4UBlkKyYAOMAY7no7OuhY8IpZiHXRLIi
RP8ZQB8QME7CTgTXKDL/gSe0/0XR8NqumoOZ6F1pPMjx30NyeqmsepsCa2io
eCci7G7sPiyNsWYq0iO6A7QKftXFHcSRKMzopRB8pUHLwiScrWPoVwanninn
DjOBC4Qth0T6W5BtRbkbOerrSxR1wPtFJue+LjckJOfAoB5nzuOcg9TuEygD
hzGra96RcmknC6WegPROdWhrsvnJKWn2gq3KsONGK5fx69V3z+77AOcnfqiw
UkEjJGKsZRhxV/snZJRXxBnS4KAiUJ13ekdYa1HQCenqW5ly/VX9R9LvRfSP
a7db2pW0ZMa+yqvd7ChZwLu5Oannk4M3MFoYVzG9pDQ2lNqlFkrFPlfzodjb
4VjOXkP6N5ccJ5lV9PC+XaMoIYiQLikqO/WZFr2khoAJ6buI7ZKfr+6VZ1RL
tWJcMYAoas0QcQ1hz1829JEFIpYvwjq0H+7/3A4+O94cXXjt0LnbJNa5Ppdv
3BES8pCIt/TqkST5xdjHIRdlYGCwaaBATUQpLHg72apQwIr/elN+MJ5o+3Vd
g1ZmJu7dfCztDHyAa8+iqsPd+sCtXngLUR3tEm7q+dkVU8950eCjWe2QQ7rb
TQV1C/Y8Vy7f6urqKivb2xJPwrGHxMi5ODpjj6vyuf7+gYiqZsyjaaHGwcTg
wC3JmNpWfGh/iquxLjSohlMsi9YdD36Neuot6Ur5pORjCe8UEWwspOyDOQvd
+ugIr20QUcxjd2mqHnQ17ONPiBChqO8d8Xhcf4m5qHdY10+yBPc2Co8oA/OQ
+POGQsWLll84kJat0IJZGdzs5hbv8R1Whl8KR8xkrCZvPf1GpxZ3Um7bmBbf
ukPNp/h9nhWQAc0Zp8Blk3ktBXn9629kBhMZl26NAsRvTSMXlihqfPa+isbl
7ix8izRGtfMudlg+FsmMcGL7K6m5B/hrFjglyr9j8A3bKLdqRp2qqkE1fHnn
7FieSalSW4cgkCiWJpQkObF1RxJ5MmmO4qRZbu6fcNLaNV6UZXHc28p/Bz/7
Rm6iL71SgQlmqBZZhk/xA4Pp/u27O/T8Nl+jKVw0MNhk5LGRH4eAFpZkCCid
7oM7MuU9R0dHu7p66rApBkta9HIyeayyu6F/yMAnmTOQtnd9/8CZ+GmU45rT
PzCma6tXJIqW4Hg9cAlYHyj/BopqwLK92PDF/y7gnfzS0tL+/ZUVlW+Rwfj8
/PyVKyMwCCdkKQkOK8kjUCxOFwJTRBc4lZ5mtbBMFMhSUDjRwp7a+iL4EkXL
Q/xgB71fIZyQgopB+3svH6bqagWuT7tefUhg8kNDQ7ydSHIi0eY7pmttaQ56
L0LYoUZFGrGY9iv9kE2rUeRA2ZHffKHbbgcRGHQ1yXGgqbCzRM6au3RDkTFu
vcGOPSXJIpU9pBCNTKcWt87fW8pp4aCCYjmvwkkHz45hKIzm0M76iKKd8XOj
awv9FZQoyuilK6n5q/o+ybeLW3XqUiQaebdQVnTLzrbD/ROFrZ2j3jo59S0E
nhzpvwZvHBUlciNpu6N0ScuTuzq+Wbinkt0C4fPxJYriw1AqfcKLdopY5VOv
nVTa5IRMr+fy675Y/Ui2poQN0VNX5ElVXxix4MXv23n2Etm5G1bg5NA11F3J
kXxS9gYGBhsMusM2yra8gvhxZIkym1KOSm1ElJmJix9GlCTBVabYryW1uYBw
HdBTyTwIMCjKHcNJy8rKdFIRQhQpA2sp52eXcvbQoVgZckVvEM938uSjSGuy
J7J3YED04wDSiK1nFvP5+5OiS3V5Ot2nH+Klc+STo3c2FJ1NsAO17rvomkka
Sxz5wkkfzQFGRkwZbuun4xoDkUCPOFbPlygGMTq9RJDijXrnFPjioL9fvtWq
Xr5HzNMlUKK0Pn1Eq6re/v7uFjkuMHti11HNg87vUZz8RcNHMi3IwZACziUv
yt5eTX6iXJpl7hvvucktsnFGgtKL0goPIznwUiw74ZdMfLDpWJSg/I6py4/+
IQWn3oYBqz8pOVq0s4WY6lOvBX79CUKBiSJOEW3QpXb4+OAUrl671K2UoieM
SJcnVSGf0OT+9MDZPKVZC0sVtcGI+/3o9U46o/TELm6147GlJBjv54Pwn0NY
LZ8vUUS21r6lmNspJiSZxyLSp18/MbuwZClu9mAtUnL2l8n8d3cWloUO2m4C
GC/SrL/VZconVAuqeKbFJL+wkXADA4Nw5IU9XR/f31mla6E4wk0IVSARfqIj
3xlgGouL94aGLkdQPqyPDDd33hkI1bqzz77EDzhJReVb2ex5oD0dHR0r7m+h
tIT5z/Dw8B4R8rrskhhQwWEEw4AuCYmLI0lheCSSSqUo/07E9XR3V1TKgrCq
UxFF4j9kvUhuQgzYWQ8eTk3fBKqpp3d9aarInmt1mPQWADV1XRGxX87Uw3b8
ChClDtFEGvXxwyOK3pnoW9Lyg1Qe0b4a0E+SObdo0hvfiwraSFfHdaTefTYB
HNPAH/d3H70Y5kWjYiOyzQS5KRae3+a27z5GN30pwbbjYO1FzBVl3Eb25IXn
L8c+toM0BYQSVQCVyoxN4RyUN+COVhlHKmk73P/FWo2+C0gUJaHFmjo5jZz1
Z68f3yryrSonW5LgPC93lC4qbc+MfbUhFCVvLx1NqLZ3TIqApJWQnriX8eGJ
2wuKfa2g+Aggioki27BRBqL5LDLka09sfVfNjE5wRe6c3pz9QpVJtEnZtd7B
kAKeePlPvXHKcnxRvV/YbzcGBgarBKUFI8r4jv9VUiGf/SiL1r/b0NXTfWVk
2NUceXZ2Np1Os1syj0CJSOKKcK9f3/QmnGIWApyiF2kJi4L1WjhfoggjcGCN
9untzXhPB/SsquptGLmiogqYMOypR8boWGB6wL5gB8r8dnX1ADuKRspHRkam
ZkTNJxIzB1FkEBMDFq2PWVt7EDbCOHBGNIF500tiXYC1ZQ01sf2I04lIPx1d
OA9FUnE4pAKDn86XwmoUQ7Zo2eFyVtDTDhRHpW8NukQlKFDp3S5E1oooDgwM
eE/tu0QFBudq8cnErT9KjUMoVzxx6fdUSSjnWdAIXmrwBpaZSRdr6fsnbffa
icdimSJHb1owHtX25N9hi5YCd75w6Bf+uumCPSURpMIJ7Gh9+vUTYWMEoJAR
RewjjPOV/0VPf8pskDQj5KAuJeQYwYMdflLdK5u2FNRWSHYD1z/DeWvy9h+2
FiPP1/Qm+ocNnr9MyutVnMI/9ex4d2SPafqu8bxQ69gSZmulzi/+16UCgPdz
6kLlxVl37i5gMxoKgDttnUR1YkJaleInGf6haRHN1bS2NjAwKCT4r1MFVtlF
nK000miItx/50sjIGJDDoDt70EaSNhBDCNc+h2BCGW57T9HQ8B6cwrUxJPXM
/IcqMzk25RphYWEJmIkIgmntVBpRI4zPo+RYSDFSmABl3uml6toaYHplogBy
joRCPT0f6Geh/V1yjDSSXu7kMjg4uCL5iWraHEuVLHodKVnMog/I3tde0rWm
1LMOIMlclgAfJ/2lRqxt0FfSoYZ28mHfU8CAnOXXE+XfC0hxAI/nDvSqIkB/
AgO3uf8RO69CWEw0CzWN+y81fYyONwnyvZENYsgfb0cbShKIKGLDi2LZcg4J
ZPvxoWuFvt0ql5h8fv7ud9tfObqFCWopixeS2HRjzetQaNVzTsl5lmfvfidI
S8kR4oTET2STwR0ae9l59OTQtbwKDhc6Envf0j1z8vKS7doG2yfHLuSDFf7m
7vJqwn3+EUWqHZWfivZt0lBRvEcfjX2tvhAtM1dc55W532jZ3vHl2MdFKtFv
l1/KvD/1xKS0e9uR7O+0KKLNNg0MDDYZQJk4qMgchvQRHIXTb+XhNIZfXVhY
4IhiRPnqrBVEFL12NxaSE1dAjFKrvkTxENot8q9A52Jawzs+XJv80ujo1bq6
Bmq5QilpKmKk3tZAFGFAkvyMCIyJZVRVnel0H4wU8Yh/KX7b4syfzs7O0zgw
eSbqvutMW4R9pbNzYhqpptdx0UX8eEA41pUB993fe2rXr7wxobRLrpaOREqr
a96BS6NQLenrl5a+DR+fQStGFbN6q5dNCiTy6egdEc9y9/GGdXjgdyHhRLrZ
bd/dwSGsQpfi54DhqOo1zRCvpO1nB3pVl5Z25VyXwCdoBrhDFDG+2Fxg7xEO
9cCjuX+CSQ4+oSxq8oldR9GRb82DFzaiiD/QfjAnpooUpU1WdWK1Jwo9ZG6U
VNtPvXZcUkvh/lLgfL1onMexMvEZEazsn3qvemQsevZZCMkP939OlZbhZ/Al
iirDzh+bFtF3BqsTLbu5zLK2Zmu/LgnJq3N2FjvXOfSlq6ujXqDIs4Ut0VMj
HMWlIY0Nt4HBpkG/z+rJQb0GLBpcEua9TQ8ODtbX17u4CjnGwC0eHl1dXeuY
54RmoO06aWNjYzqdXmVEUSOKOfrV1fvDOY68F9TU1LC9D3VXAaIIFBrlw5Xk
Eql3V/n91AyNHI2Uw25TM9Ne8lYhBC9vu07a0pJwSX290NPrLpcYInjeNyWm
2ePogDlPT9/07h9CFF1z0H8F4spfNMqknNzeAbjiMPpswxMWLwPl816sb7Yd
lppjrR2a1WfQlDYIfBbie/AfcJ7tu0J71wpK1gr3RDVGIQkGMRzVT5AaxAhu
89QbJ2YX7m3ffYxyzXYnlNIWrSSsDUimVeDUs6UoQe6Z/T1MctTdv2VrcWJ3
+xDXB64JBbfH4Y8MLBcsyDa5SiroKqKIbUUyTgscu6381H8UtnLAMRl07VZ0
SH5ILt+YI1uhrZxxFl8KmDcKTqv67KzwDSQgotgio9DSJTJJ9asHP/xccbGc
FgVf10dXjqL/JikfXC2TQ5n3l/aJSVJgMWl84cAZO93MpPr707MZGPzQwP/c
gMyoG325NzClcm1BkC91oLJVmqKof8dkTE1Mr6LyrQWnpGU1/96DiJ+FrCad
7lvl/kCZODoqZtvR4aI0HuTIoVE3daHuxhHV39BrR0MgcxtvHI9A5NnFpmDd
RNlk+iN9z6CIYhrjhxNaRSIRQu9RQcQPRvBlgysSRS/gdGREie9yuW5V5AJ8
rvSqV+w6fXPFm2+dqnSNqAZA3y/0LskvNWcxwXq0iM1MlABZCo1Lki/GLuTV
bW69N7gcnzqPfe5glJ+/24diZ9VdrpRuuInm7BdANqgPneRpO12SUhmryXyu
iDolGS2Le3ysY5ZM/y59OUdtr7U2MVIrgfVmJDde2+AFFrOoAFff1ZvEvkIs
Mcns+trXd50jbDjgLLJMsdS2c0TZOMuxxZaJ2bsrzieAKCqDayKN6ovG77+a
ve+9xgJfs1j/56t7iR9u1VrPeB/P7uvhQ1RbQJN6NjDYbNDNix3wqM+I69Wg
XxnAAOOJtmjZXldCE3bnXhvw+OTikO/hISggUdSZWyZDPoTXrEDk0sjHXM7P
1GOaJCe6kY5TXiEZF4zvrb4DeklyFX3YhYUFsXr1/+KahK9qo7PzBAyuS4oa
Va8ZV1Buo4kinAimQaJmCh0Dlwvit2zH3YJUmSyAXAWZrmOpRyTVHsDOq5zV
hkDFNSgtR3GSSzfu2MlB0myyOxzJSIXr3TFVv7eu+xvfGcUQy8Tl7ix8S6RU
NoIRadMk5naP4Ulyg1/OSQ6AslkVtGlVAUYx291tFyi+JyNsmBrMK9K4LmD5
WdN5TaHAacQkdu+lq/nue65RzNNUcy829UtzoZD6gdLkM+VnnLGxTfJmea4m
va2Ymv5oypoSu5aySJTwucuSvQhMPZfa0bwiNDJ66rXj92XEdeO4mKxlLT/9
GZolHuFr8SfqJS2W+senvmIYexwDg+8H2ex5brrnMkbW4f0DMjU105E6XoEd
Ruierke6LCWKcamqV589LBRRhJ11pkHZW+/h+mQalUJZf5V0LrBclHdeWFjy
jmCpCs8araZOPzVpnF3bKXTmO5p7z7oG/Vpgwi6zRMYmRBSlU5Dn/QWkUqma
mhqqusxjG2guZuAm4xHVhMX3M8B6KNg55GO5echzoZqMvz27vwvzd0l2SNZv
vsQehXLEUoc9EGRE5R3hZY3KXEVNaQJlpz61VDu5p17vEWxNyFrbZDHYzlbN
xjn59BtCge5U2ZBn3XrmSVHT+btLJGjdslOFLkUnjrZtpW2ZsSlctDXnna0N
aOGXx0LAJ15JqVBwMFEsadvdfon0Jir7vBmpTzjDK+2DRXb/7paiv22nN5rN
1anPDjpqhs0nIKLIXjSShcI7Jcm887ttwXkjEe7DA+OS+rLDuf8jiZNQ7aMp
c21CigYGmwU2TM573JK9lXWW88/F4uI9uL+zAQ4LGeCG7uonAkNVoDEg7aNn
D31JowsFjCjqRYkiDRra+gQATJJbSPMkeRziVL4jzM7OS22Lsx0zn5p007yF
XsXG2W9OTk5awWtC212HW2h66Zvp3miiqIcT9zj77sFLFDOk6UxN36R49QjW
KwJ+gy0O6eGlzYQ6rVnkxYsXVzmrjQA7dKiYomxB8s8fjuC9G32DixMqlZnA
UB7lhYFpDFEYcj0nzmt3ahlOWX5m/wcoxY0XqUAT3PSf3NWBto003fyvz47i
LbhFNQtOyjKw4qQy305cvnFHP4skiusNfMIcDw9cVbwrzm37tpa0Pncgo9/d
13qGQqeeBWRn5xLlPxnwgKtIDV1XV7ipEqp/PnulaIcsIJRpaBXklPHhHW3/
5Y2VC7/9iWIxdnMmmTycZWc7/Ho4O7nxl0XIpUenJUssbSeXb//HzuRvRqby
8gNGdH093zUMDAweBPynjxrMRTxN96ampqjtCGF6eprdYxxGiypFqDd3phHI
yJpCjo0Y+Fr939sCRhTLnGaMcAmUKPedzMzMDFwg+f7pO0SV1c/S0rekiQZC
SNc7PDwcj8dhfRKJNspZk9Ojd3zYWKNZVhIoeqbn/XXwzuPj464uJ1RiSlpj
j95no4iiXS2JSiVXahheFd0J8cPQiDIiqkBgoyGxMdaMGfxy+uTAUruE3pR3
jtie7T5fXjYNFFshNmXJyJggj3f+eE9oSTDmI9tblKoSfXEjbofnf/GadI9c
VzxNRghlL8C8NXF7we6jIUsiRY0ZFkPKXoEU3FOugG00DRVLVPyquPXv2z6x
XC1a8kxH1z7PvIUyFkmPyeWbKM3h/s+RYOd4AdeEAhJFYsLwMduVHFLHhplh
bitpnV0Q/7pX8HrYAJwbnUL+hnFgV368lGi/uOrrt/8QPo4vUdT6R9ufik9v
3KZDNlIvluP2kUqzH2pGuuOwsOtZ/8fSwMDgQaFnGYANMp3T85i1tbWwfXh4
VIYQqaOf6vjM7nnHOjqHVRhNF+Tq4UoanCoDV/nHp4ARxYjy2KFTu7a45kM0
D9bEtV3nUUBd6uvrI9inBvjhwMAAPK+qeps4kugagwIflwQDBmzUNNceBpjW
t3tXiZwYYXq6CDoa4B++oRFFuHy9OhHG1CfM0eYomkxyBayUMNvfMso5js0k
mUOse1TnvlQqtZopbSxkKCOn2JSkji81nacuJCp2pxxppC+c2H7p+q31ntTt
q7MrOYgRoTh3D6F7/eTtBYvnhbnxn7/7kUsnK2YoG7gIhvnUaye1m2+Oz7ie
O3IeKza5OrE4qQzA255+/RTFG7W47NpQyIiiSF4KqvJsebcMJ0pBkP/jx/vO
WPllJ79/sI52q0UuPfYVvstJurotJbIHogq1SXfK3qtfhQ8URBRlc/DSJLVZ
3Foa90vpFpyb5VTZxjL8q+Gmk4Hvb2krEGZa/7y99IYxGhhsKvjODnTOpn/K
eTuvun4wzeMID/kKVlfXAi/iaM/s7CwwGVdE0UK9MHODXyvBy2aqnhs9BjK9
vaRnmfCdRloqi6+5plqmdXixUIRC3JioGhxFTVsaY82wSkCeIyLWZzc3pHHi
8TjsBmulb5+cnEQDRreS2qX16OzsdFVOElFkTrtpqWch7tY04LAU/NLU1ExU
lSJw7WuZ1gIyKi3KJUUkgu2KGcJHi7+GDA8Pr2ZKG4zlvB1UVJ7NlnVy6JoQ
+RJFhNs3Jp2LZPWXFJL8fftv7QPWAme+VozxF6+f3CJlqu/jHV+c6+fv/kbd
Pe0OKScHv8SQo00SlMJXbSlODn75jUWmgg9W+QXHvtjUz23guHsvLEXN2au8
D9/x14SC1yjOLtzbQn1qZIPsQKLyclMWpntfce9NU1JQFxiqMsWI4tEiTjrb
NoNi8vtOrFCS4UsUMd7bqsoDRKXE/7X/33wvrbCRVPbQgCV96rXT6qMSSNTh
rem7etMxA+l5bmBgsKngPwXAeWSQUGMswEmidn65fE9kL7nopFLHJ5y6laBh
LafVXkiC1YuCRxSZTY2MjGHwM+t7XkofEx9zpJ4j5XBeFyXrz56vxIYs8BPo
DTwhikjyXj+elo5o/jY0DmWQQ+xlCPX19S79L8UYqX2zCxtHFPWi1ohHGy6a
7kXfrKk9COuQzpzrSB2nBDTwZ3qQrSWnoeEnTEkfAZih7kRkFfqGtWaIyN79
vEoEq3StJFdPv36K779UDUgWMUwXn3rjlPLVWfN57ThK3uoc+pIIg5PytQEn
tHJ2GSSv1JO7OlTUMWGrXGXDFLF9d9tvtWUlycB67sJzi99uf+Wompt9oid2
Hftm8VtLXfv3nnomtt539WsmWkWOjLz7UXbqMzxuWb0D1uZpKYAoynbM/A7a
wWr6XMGvu46uYCXhSxSLZHNnzkEnn6/utahHoSedsRFtyuHxAjnklITZEykn
0mUukFjX9y0DA4OCAfgb3/p1xS5a/8kUIYYQsyuqXbzoQPJAAaXa2oMcgFq3
mOXQoUPEZvU/a0H7n+7ucjlsE9UJ0rMcOhTzOHKLsrTom2XHUh08c9poIc1L
K2toIIoHqg9WVP4jhV69vAupXRQdpx03TdibdvZbkxx60XwLY7r0v2ln8FNH
MFFMx0RjGst1rtUTxRRm1enhFXdXVlauZFO5AlriSf4o6q1eHj6Iu+iryU+w
UrFdlpORKx2JBZTK+PKN26rUkEVk8OFZDteP5PM6/cvtiGWLbPGFHPxHr52w
vINgonz30YtbHJaG7sePXjvFU8pLvXNY0Ew/CVk6Enc63P/Flh1HVUcYSnDD
edthZWiVtMPXrBoueAu/slNXpMnMztbwiNZx9EtX0yXh8yalnvPCSlFLFqv3
XZPVC677QvWH4dw7iCiqQeQyyu6KG39dllrPFw6kw7ul02Pvyc82ZWIGBgY+
8P1zTUY3lBmk4rq86It3TSpPnYGjIAc8b8mfhUHF/aqpNJwik8m4fBh8EUT8
4JCmpiZXRV/I/r2ZtKv1CRxSWfmWqwm17Y2jepoMDl7SCc+V4dGR0as6T9Yn
D2dPp/vq6hrKVM7UN0gIh0xNzUwoTE5ehxUmR50gokhav+Hh0QgqWfQdKPft
O58Qouh7oqD9Xe+UXGSkwWw1qQ81MzOji5TDiYH3UwQcHgPX8qPijes+RMAA
x+TtP6jaPyxTLI2jkNNxE9yVHPT0lVA3zZWvTNCGuYXlJ3Ydw2GVq15pW1Fx
26/PXkU7RJst8HiDX94JC9cgQxCpPRVKIuFzqOTGUcqYk8TS+vE+WfKHqfCj
0pmnpG3i9oK8XtYwrL3Gr7BEEU7/N80DQONtq+3gGrlzozMUwsrbXeQ2I6KI
58r9n/vOEPfeKjp3q7wzaYSpg3Zx63+t7QsfKoAoYkCyVBUklCT2ntoMoqgH
Bp+v7jVE0cDgUYF+Cz7d1UMCBKABXIwHO1Rjv2O+ZQdRxKBhlUg2zWEiIGmr
IQAhEUUYzdsGLpwocraX0KhEJV6V3++nZg5U13LQrBJ7Q8NP1mIAw+zuPgMc
aWbmK/1AegLbU6njQOGQZ87xDouL94B+p1IpGioSiUhlhxJ6cM9E32URFjqR
MtdV+AU/Fd0NIH69vb28cR0RRSHhUeKUmNYyG57Aauj1hKtnd2zWZDk/J8Eh
1ocHosZPWNYUsyFMUtyFd8SZL8GvT/7dMbcmYlVJWKZVuSPZySKWIVDnNZRa
31n4Fu+/31la7ItLFn/0D6lwrvhSbAAPE419768i3Jdnrx7VBPCyMB6XhI3K
NYk0/qLhIyzs1AeUufs1obC9nvOyLQhSFFSLhNCV67fuymmrOW/eRzEv5knV
nrLmUzbaUwlopLj/26628An5EkWuDcDPkkhkH85ObkKoVPt8wtX1Fa1kT2SI
ooHBwwP+6zc/P89yZqABs7PztD2bPd/Y2DgzM+MX7FrVnxfYbXFxsab2IEeK
NEISeMcMIYq+Zw/a/2y610sUySzaV4Wdy4vgaqXo0yfK+USTYhQyw3Ngaw3o
HR3RZLz0UiLRBmOSqgUe8Bx+0q/AAKUBkTgqur+iCsah3SiNC+fqTfcR9Q3i
4TCCt0EJbNGp3WqIH5DVtKdNdsj+OtKY6RZ1qvhtwsXVf43R1AfUnlRX10bs
PkGXdCL6IMNuECjKdCQ7ThVlIpxYcpTucY4SuOLkyaFr6kpW32c5p2TIuecO
UE2XVDqLExXHX2o6n/eujKqIsIQ79+doqOh/F4ZB/tOulOUQ6azIYG2hNAW6
X27KKpKMvZJl0+Q4MDfmxvdpdymcWRsKnnp+6o1TWjDNLyerHv93TRrY2k8P
nH2huve5A2fh+aY9Xqj+8H/d3UF+1FK+VKq1YlTkf1tJfB1EET+QmHYnj5od
8b6rN0OHKRDy4mNA9bqwnk6jAEMUDQweUvixhUYWq7pK+MIDia4SaN/b+jB2
f+YH2y8HIYQo+k4maH/SFJNvD+9MepZ0ui9onr4VjJx3npy8DgOmUKnB6l1O
yFKxIv+kx6FDMeCHos8d6jVka2xa8+ib42EtBWVRJYcceTIwvmsjY8VUsuvX
EKJI+8zOzipLnHJd0E2vCl+g6JsHtGaC6wAwQz3s7JVyP1RgFefswj3JDEs1
azjOEqIj3183XVB9NFbb1I/2gRvrxO0l7MPCEaFk0U5xlo/GbnIylMmeKoYU
/12//YfwiA3cqYUWRqaF12BnTO3/5u/e2767g7sEYmtpsQ5PvXZcJmrtIdnQ
e216lkITxWXliiOtCENSz1RfypHhzXuItDJ910jaBj48jdKkdM7Bj1b41QYS
xZI2ZWckqFrfiDs7sxHg9D18ZN88/R+rWVVDFA0MHkIAgdHv1KtRnXjv5kFb
LGQjlN1+Y0/Ua4riwooRxVXuPzU1BYQKSJo2sdzi4r2gbC9Jb+Aoy5lqj8fj
lZWVvqcGIgdnB0Y6Pj4OT4AE0hMCvDo8PJpItPH1IjmM0q+wcyQS8fJSfUrZ
bBYuQfdCh59wOtjY25sJWuo1dVpZcX+xgwo4w2dDf+9gMeHdpO8XsM7Uinr1
0WZ+Xqe1+0mn+1Y58+8Py0jKBGV6KdbPd3MWkxb9j4SyNW578pUkXeeyCuGt
hjLRzv9v20W8rcdt07/S1qdf7+JcHq+g9nGV2efnDpwNvBEDlS0WjZgdiumw
N03ljlnGohLiIhsuCNgxImCHfzOJ0g81ILXVWGFwfxSWKMI82JxQtj4JZikY
H5ZVfJT/pSCYZta9MY8d8W0cZ5PBQ2WAKQme6KhC174OMctWosfF0uoTTpe5
OrcZTU/y/MPae+qScgE1RNHA4CFFUFgJUF1bw1EjICGufVZkjAwgmcBkXFQQ
KFOl6g0dCWhSzCgUUbSwz51edUl/XWuq/4n79OmXUFH5VkVFlWu7aPyHHY19
T11TU1NdXc0jAJ8EVmlpa5LJZPQKw56enohoezdI+9TWHoQzMr/yBmYpc+3y
qBT9XCJlemB2HTWHK+5PY/b3D0Q1F0RXLSJRa3Y+PFBdS7NaE1fkt48esOAP
bSxRIm8ztONDNzhCwtm0baUcIBIvnbikYneyT8mKRFEmgp967SQ5H8qRUbT7
ztnPZSyRKFmeErxqYvgrvPJ+9nfBkavWLTviT+46NrewbFnWquirIqF5JF1/
ua9na7EzH7qz9clXjt75o/igKnaoD/h92uMAPr1xW4XjkhrlCxufZC+08xa+
2I2OKJYk/qT4CLktoW69XUuUq1nhr+HX60sU5VWoboAw1L8Pf7nW92VdsH0+
RURR1iiGrachigYGDyfIJ2cPWiZy4Ihu2YsI7yH06szMDByLotpGYEp0u+/s
7HTtTDlK1gXrnVxcKCBRJBbEk6fbaLwlye7i+iC+zjmUFe3yc2uZnr4JhyQS
CcWlLS/jGhq6rF8sHcLxzO7uM942LmqqeTKi9KaYu7q6ysr2Tk3RLdJu3q1f
8oqpZ0YIsZyenqa+jUQFXWFYkdl39nOkIkNg5q61DQd8bPjwDrX+DzNXzCuS
Rnj69RNbd8hmKOSpyKSCbs0vNv3WlkWIHzLoF36W45e/3CK79XE4S3DRO/Bh
9il3ZEEK2blYtxe+C74RJ2nMpvPj2nxWuGQKc8LOn16fw1kpFQ9de2ni1eSg
ogTLVPeIpjI5O8a4FhSUKObSY7eUMTjVUoaJWXR+5dxto4OKxBXbqUYR6Xdc
ak9KqA5Wuh4B0Qq/YF+iKDVWstWLWARrBbV7YcABcPiv7NRnnlU1RNHA4FEC
NeeluF9vuo82UomaTlfGJyf6B7IdnalG7EXC3M/FGbwufzH0n2E66tUvE76Y
GKcB04je3l5SiAQ9ZFzLjygODFzACJ50+JFRsgHRYXl4eFRnI2nUa7hMpC1l
ROM71S6kebqROJzrUONhfR/inzA4b6nBRV5YWpSvRsqpu7TlYUcwPuzJNY38
al39v/ixYkkVqNwU3so0ampClg7e4nTm3IHqg/BeOImiZA71De+xl2aFM+ks
plHXQNu5T43+RQDGX1ikhrn3dSrCAWoOJ6qPUHk0Gl0Tw/z+kLOzaXnrVdFf
j1hckm/HupZk++5jdyh257AWXM6zf4z9xud46BdjA9ShYyuVzMEpdra+FOtn
aod7LofM8ufvZTjBJ27NxUm0sqGolNBK/LL+IzxVLpzI5Z33+peaszSsmNsO
pJ0oErl+624BJbSFjSiK1ngyV74iRdwEQpiQZoYyG25fUVCkUcxZ9O9L8PeR
8LfenyjaZ5GrV6D3apUQH569pz4NjyUaomhg8JADmAO3ct5fUUXEQMiWUf9b
X/+u6LAWjfrGkaJavz/BHyqqvOSKOwXjWfbpFtwERR6uAX0SD6UHCX/QGcvK
9uqD0E8qU1RxQtmNC4huVDoT2qemtiys+GbAhL3m0gRS++r0qarq7TqnSaOI
dkbKeno+4FmJKGLZ3ovKh9DVH5ApA1Am4GCulDenwv/1UMy7bvRElIOq3tzU
dTFw3cqi9Eb4FgPAnB0SpNGr+uk4PjyMuWa4zBrtWwa9HTW1B/VUNaytt/Kh
EYtXH6LmzqtA3vlkUipHEq6bu/ZrS3P2C8suBRSU/j5RaHs9ZLoZyyPy3yzc
Q4UIZkuxRSDmoFulTFXR1HBalhq8IeWlxZjsk9w1ycFAGPzOwrccKgy7YElo
7wPjLcJGeBRFlDRmx+Ff1v9G0d3CtForrD3OudGpItU92RUz9D5gzA19nBu5
dW70q8zVrw/3f15+ajB6+rOyU5/tP3kJ2JHvo+LkZ//t3X8nCfbPqjOwMvAk
/K03RNHAwGAjkBdNQJaAnHDJWTrdRy/B7V6X8bKvIDkNAvMZGrp8uquHJQ9w
LHkve9UWIyMjksZgT0AOZOl7jo9PAkuM7BEM6tChWEx1fGtUPeBcjzos5PN1
R7TQd4UqD3UCGYlEXCld2MdLCEnj09HR4TrcIj2ypwMLTJJjfbwnN2pR3HUG
9jmmoogiLod9Bl0g38LBwUHXeWlKAwMDrv311DM1FgxaLu0BaAJy630j4Cw6
7SemzacAslqBhN91+b29mcqqtyliDPyTPgxwDqCI8JLLQiePpu56HPIRCSdK
YDDwOwrqPbvvA1n9ZXfmdcSIfln/kV1KKOsJLc0Gx8rrGy2r9sNRdMJJKsvl
9i0lR55+/QTHHrWawWDkre2vHMNsY0LLhrdxqRv8rDl79b4zk+43jD3l2g+v
itwoh09LZKcPZLCrSqmvEoVs4ZfPfzR2k/bHVW0Nj+AVZP5h82GGv7r4a14l
C/KO7wbr6MxiiKKBgcGDAv4ckfiCSAJVKtLfKHJ4JleWdLpveHh0ft4Ovk1N
TQEpYF1DV1dXyFnIQTqqhDPeskBK1wZ1HvGC+IZ3f/qZxpyySycyPT2t0xJR
DVi2N5Fw/+Wk5C/XELr0yBFPpaVYJRXYZHgcqkWKv0JZIyYSbWVlZTAB7Ygc
bk90d3d7L/xYqgNOMT3tb4AG+8eww7VvzaF3Z5qzi8rC4lRgP509+EloaHhP
K/IUO3SkjhMJZEENh4Ij+Mlhq6WI+lpRphkw8kU1NR3WwonHvVqehxpyjoL8
vXN2TAsh6hnGJNGSrTva5u+SImmZo3M6s5KxOEXInnrjhLJzaSPzmSLZg9ih
dF6Rlf1N8wUp4hBNSRJbVYUeu688u68nZ91fTQ0hxT//4vWT2LhQsk1U2cT/
/I3TksHmCvbOFTj1/PlteeHFsrlJSIvDAl1BILzywDwVAATvr3FLasezQqcY
QxQNDAw2Dpwd5koz2g60iu71c3N3XPdxOKQK40gkjOWuxCG3+0YUUHD9G6uA
6VUnUVw5QMH7Ly7eC5F1u37VX7ki2+SlXSMfQBdo/UB+ksZOInodZl50GDwc
8QQ2a2reYcds2n6sozOinMDT6T5Y1cnJyXB1uXzVsuBAakEYtLqNq1Y905gx
1biQNi4sLNQrsxqgcFVv/SP5BTHgkxBRfXwGBi5QNnxpaQkGI4020GBYTyWi
V/WrWv6dTg0kk4gofWyYt+vtWh5SaLlnuqJvFhbRTdEVTrRviPDqO2dF9plv
8Ph2akoCeI6Og/Bf39WbeEg7sDuhjtkhDVsmbv1RHakqGVfgZbmTn9zA0sQj
MiwpyFKLdHImmXZxfPL2H/RrCrnqvpHfF5VyTR0JV1tghgfPjhHVXA13XSUK
SxRh5tt2OvhJiD1LQeYfhjyHjm05MLZ6DEFOD+zq3cN9YYiigYHBBkG5r8jy
s2ikHJvuyTs49TRxyT2AmyGvKBcPjD65yg59oY6yiYTeO5jELETDJtGiEABP
JgLQnz1PDo3pdB+xEZizb7KVs9gxrTefyn6WTygTG8Ls7Cxw40MBjIuIIsxL
3wiD79HyyEpd0uRKLnd1n9mDnjlAigYGBuDUsBquSbqewKOuriGqyv+isslg
pasQlC4c9gmathf6/jIgqZUakoUjXws9gZlTe8doNDqBra6pCIECxZxfpu00
Vfgq4fpg1NYeJJYIP12p7YcdfHtH9THN+lf1HxXtiJO1oIMlKj+WH++TRuWS
Heaw+559yTk18PLLsY+LWJ2qpDEvHEhzkjpvaWqakEgUPp5+/VQRthfEabST
N7iSvrYAX3o1+QmqWUKIB1mF3/+r5o+pk2DRjlaW325/JTW7uJwv9NtXWKI4
t5RHOU+rCqiGWSkW8Cp8kXN/ycs5Usq+oE+a9d2yfawhigYGBpsKV6itVjbd
K8ebuJQYLC0tuahULmelUHGMvAJYZSVHn4LiY7xF5DdV6JLpIgUt1ZZyGpl4
kbbd50EToCfxeOv09E27R/OevbouRvwajVZX1+pkDGdS7kqMTmJjF6DHvisG
Z9kj4qtzro0RhxuPJIqu+slGrZRxQnj7uGU7rEBhTggT1qs0FeONzc/Pc8GA
V3ge8VOj6y9F7dVz748ioJT340EA1gcrQx6S8Xicj3Jpebq6eugsLgsg+jLC
Ra28jPrH5mHmjTZRy5P6NHd4YJzImM1AHHoWQSCvf/2NrvggfkAUS1KFvDW3
+O2Tu47p9/QtGLU7dGFSxZNUYEkOFaJ+hTMsAw+UFtPc7EM8kmwJ/tRrJ1ez
0DB5kQTfEZcpdUFfRUzypabzHODKF+49K3RnFotCvurdiYewFFa9bdxjHVUW
so5UOWeGG2UbomhgYLBB4L9aqqVaOTKH6Pj4uOX3Ny2dTu+JRphjuGjkipia
vllhi6D3+hI/vdptpUe5mrCorsQQpcvy1zYn4VstbTkUa4x4DGcmMKPd25vx
nTwF4lxrkk73edeBiSLjEPY64bPAIb0Zd9Z7Tejo6CyL7gtYkPIQohiwjOLJ
IaewOhwTE9fQW4l6/EnPSSpjiHok1Xp5g77/IwMZUeSWfPJz9Z92pQQb2RG3
e66h6APpWcuW4uSryUHKONtBIdnEZJnZ4+H+L2RiVIT+kiL0V5rc/srRb+5+
K3ZRKUueSxjPwJ0v3bhDLYPJQZo6DNrGjDtEDeTxwamQYRDLe09eIbk06UGY
El/68raeDX8IU880L6V3TsqGMt9j6lk1q1kLqeavA7JLTkhNo2WIooGBwaaA
bJCJpNVrYaLp6WlgPr3pvouqP290JQNtHS5mRS7fzGqi2Eo4jS5/ZADotAEU
yGQyaX/0sUUPFb/V1LwDs6K+JyF/l/OqhZxrO2lkYFjfo2CeXHnIoOw88Wq+
XioC1K+dsrTqLIIoes+yGku62dlZOJB8aYhpA7tL40LBKmn+kw7gdp81rNBq
U+EdD2+z6AsYFtakq/tMDvlPC8ZXIx45M0mEiFV67RkfXbzYnBXu06ICEG+F
kjEmVCfoY0+/forjh5w/toNL+Him/Aw5zwi9s5A8C3rzYvPH65qRLGx7+o1O
pZ6WxZOyiZuKfL7YfF7OQBk05qliMmcp4pd76rXTW6UlTjsFFWGePzmQsc8l
DswVysC5sIbbYmH3f1BkdzYJc1OUtaCKz62R0T0UMETRwMBgQ6EUrBN6oGlg
4AK9KmxhtGAUOSh6lcuu0UJw8eJFTkGSOnht6RgNEWdkkp5Tc5PBwUt6rxnv
gfsrqrq6ekicwi+OjIxQZV1IDl0H0K2oJ6KYSqUikYi+paOj4913JfcWvoju
PoM+2hn9+fz8fDabFSWL6mKJHuu01vfAcBzCGGkE47GchQ+aT9CY8PEA1l3f
8N6/HopFpMlSWt8ZRtY/V3AhD3OKeU0Q7fyK7ZRukewU3EYNkYmZdA6Jpmns
lW0nEHENPhqdQoFJUvVQFh3c4MBzozPritRJqrMrOQi8bqudE28lV0Y411a0
Ftyys+3O3SXFiHKqiG4ZiB+x2dTg73FiqOAmUYxIPcffz/7OQ6Ueuogi4acH
zlKZ4tbilhDJcxH6KNploPYVPfQaKw2GKBoYGBQWQSyoo6OTY3T7VUtiSxnO
cPRJF7Cs5qbvJRuDQ5e96c4gTuJ7CtrIswLKRz6ETBfpKoALAeN1FVJayOW4
PrCiogotgNIuvudjauGZCbA+vdCRfsLGmZkZeD4+Pglnh9Xr7j4DV0qlhhFk
2t4+fXpOk5TFIyNjcF2/xn4oOj+kuBwTxdWsm+8akgMSs8SgRWb4ypOBxNbU
1PAbcaC6VufnFnav5sm7ChofdcAVPr3ntGxsV4KcCtXKSPwEudpWEv/rpgvM
rGS6WVU7Av6q+bdFJbJbB4e8/ssbpx6QpVy+cYeKJJkwUB52K7ZroZjnwd7f
0XxsiiRopsyy/6S6V7WuhlnFiWFuf+XoxsXcCkgUKb4tKIpWNcqNub2PwwPj
WhWhlCw9WjBE0cDAYHMgfJXRT48eiUQbM5/a2oNMqxYX7611ZBeZgZ9daK7o
KmZb0THGRX5YhQEcj8S5Hanj+7VLiGhqEeBFmUxmZGSEeBFcxeDgJeDG1IaG
eSPqkRu7uroonwuY8IAV2erJNSKE8AAGCIQQO9qoskBnqxQgSx0dHV6vaVjk
8cmJdF/mWKqDWytyxSax34qqyq6e7qnpm+nMOQrtwhlDVjt89Yi1esU7Iczc
FzBzWCX65JDRIu/Mgnq6FleOPmjARwb53O623ypKhi3zihPOG3QSqOPskqg2
5KvNKx/F2bvfCTlMSQvsoytiXk1+sr6lsTu/5EVD6iLpko0hREo9Kz+frcUt
Py7/gFhhTmN+NLeJrxdV57h2mUwXE2vbJZo7L+tEV3/ygChwRDH/XdPApKzM
tF2M/McXfpV0Uc6qgEcIhigaGBhsGoR5iwpbwc19dHSUtg8Pjyo169gq07IW
Uoj+/n5XpI6Qxihlo9PUJSTR6XsKpoKuU8BsU6njQkAh2JTWgpA4G5Ku+ob3
WuKtvem+/uz5QWw0093zgczGerrg8ZaIs00eiZR5C2+nPimnu7suXrwIc6MA
o7wQzMbCxsHBwd5MuiURp5pGXWmyR3sLYLZAZbu6eoDi8iBAYumksIwh6xNO
vBuxpQuNsEpyHgQKgV50OilR03B+j6jfTchsHzkAxULlCJsotvOt2XanKWk7
0v+57omXV/IE4dqN6WDZdw99toHCXfv6brhyIRjLSk0tss+c1KbYIOZh41t2
0iTbtpXEL9+YUx2pKVIoM9fAVKWrjAx1Si3M5O0FS9Pw6jHwB0dhW/jBxD65
fnsrEvVwlgiP52rSlsM63G6g86jAEEUDA4PNhOAtVOyHjeFYetCIYl6XKDi8
hi0eb0UqFdWZEiGNRJEIVUzzD+QWfq5fY46+fo20A5MQeO7ruAKUDDjVIfTD
2aP5yejC6j3O3iJ19e82xpr3YBEjPBHtAima5+yRp88Hxu9IHQfOmc6cg5/6
E3jABeCEG6urq/VySk36XY797/aSNSUHNoHrDg1d9nZMtlBZQ9fCLjoxtF6M
OR11ON+tNjbyPvCzoqIqRLwzOHgJ3h1Kka+pjpQXP4bLGFHM2ZWSfjyQw6Yq
mg1LQjorFis/ltLWZ/f1EAGTB1BEMWf9+Z7jttoCk7zw/C/39aDD4TpZisxu
W5ZgsDgBnNhRZSRIsUEZ/3wp1m8plxumf3cWvn1iV9JO16LHDjAuIHLEcmVE
lDxb1OkeHIUlilgJuvzkrs4t5BNeGlajCPvINyfHwvaCXdfmwBBFAwODjYOX
A5B6hdXEcZWAxl4tZYlEIuhePzIyBgyEzU9Y/xuJRLxBxTQSRd+HK3wX9Uvg
0oN5CD2AWSlxik95IZBVID+ZzDmYFeV2vRFCGR500jl+/saeqEtO4nq4Nqo4
YTkaVO4llTfHHvU9yb+6q6snmz0/OXmd5+xd5PHxcVcE0mcBtWik2zJRs6nU
Y5JLS0swMvZbkUtXqcogXe9dUJTStUUPTcMgHJoOuq5HE4LRvXniUyaKVKlY
RNWAaMmyBesVB7/EbzGaTcqJS18iOUzKu3lxciu6ZNecvYpcZV3TISKnegX+
6PXOop2itnBriUofo/2OslhMbN/dcXvhO5yT3TSkuX9C6a+lH862UmEAHhv4
XKu0tIhYFvCNLHhEEX78sv4jyrNjNDWYqOxMpkdvqqtSAzxSMETRwMBggxD0
lz6tqVcimnmys0OxG2x5DdQCWCX8BNoTj7d2d3d7TwecrdGviwo8VMr4TYrv
cYVeTe3BQxi+0x+u/YEXVQuTnKy3CNDbLhVmODk52dvbC9crJtB4pKb6n6KR
8ojGk/38HoOZoYrEOomi/eCGLL3Csebc8PCob17e+wZNT093dXWJ0kdtPiLI
GWs+xM1cGo80xo7U1f8LT+xAda1ucl5X1+Bac3hQi5z6+noMY9bzSSlgC4cv
LCyFzNC1xHQ4LL4IVyqaysWujyWu31pgvTPSQnVbLH6/CJs+F5W0YHVfzo6/
5a2fv9u3tZhz1gmVqm4Zv3V3/apblTClE72aHGSeQBJmroQUp8ZM95Hs7/Rq
Q3ibnqk4VVTaIqZNKXX0Y3xyF5UNLGs52QJLgwutehYTq+39XMV1kyFiFhj8
fyaHXMeaiOIDwxBFA4PHHHWa2Bb7+t0J39+OH0bLKV5HdAWYxjAKHIg3+gph
XJLhsjLBLmAQ4qXc0gWm5HvqhYWFNDaPc8X3YH/YDlTQey6E+0agkxmYxgRi
fHwcZ55N2+6OtuujergxIXGN/rciTfLdgYTPHanjrG1h8gkXC2fxGhLCODBV
Cl1ymxWSeMNGarHtC47Qjk9c6+hMAUsEhn8s1bE+z0Og98yx4b3jQOVjCUGu
9n+AJortRaVx1Swvsa2YXK8FV3xi1zFZdoip5/Hb3xSR93UpSWBkjvj/afDv
CrTqqVjkdUOnufTlHFl/q2pDrYmMZLaJZ8u78Y1ZpjcIaFhRiZJ+lCa2kuF2
SevutosPvE4roOCG27AI176+iyWa8kKCxodXn379FB1CnVAeDjELdfKxuwaE
wBBFAwODzYF+N5+f/4blw3DHb3SqTizLJwUJhA2IDRADkkgAQRodvVpf/y4w
EKFxLotGVJPfkFMDr6MonK6MON3VE8WEqe9U1dmXsgMX3LoV9YSCeDA9n0ij
34Dro3arOTD8EKLTsEo1imy78suwnoODl9i5yHvGeDxO+/MW4dyoHA6D5sCt
97hwVEygLAozmZqagefwCHLR8Q6lx1qvDI8+riyR5Unv9I4USSvFNplNlq1A
qF5RhPKOoAOhhWnlXe2foMxE0jDMBYuoV3P/hEVv6HoXbNm6j1RHJlD/7PXj
KsKZkJIZFWHjLZdu3GG59EtN54tEA8F2ppcYGj18/dbCRr+FBY8o0iIIDl9K
pkDBRAVjp5mxryTNzhWy9nIdcJ6dA9GmM4uBgcFDh/7+gTLMHlJ0KJ3uo+1e
AQs/GRoaAmIGP3nL4uK96uraiPKxaWnx+WPlYkpEFHvF6ajgykod7yQpStBU
aYTh4eFoNNrd3d3V1QXERi965FrHMlToUEEgEKfx8fGZmRnXOMFnCWxDoXsM
rkwy8efU1BTFKjOZzKFDsWqNGbrKC4kfAoHkuG5IiaCw+8ajOBg4OztLW+BE
IXMbH5+kOk82yST2WFX1Nq1hOt3ne0b9V/H2aTqdjo7O8P0fccg88sTteRmv
K24VcUXih6Wq/hAZ13M1adSx5O8sUHNnSV2UNbfQXMBLD6KkoApIqUwRz5d3
H71oE4Ydcd+oGpBD4iHzd+/J+QiWeEw1AUw+X92XD/3wFwQFrVGUwVuY9sGz
Y0ph1B40PlH6F5s/zmm5+/UKzwsCqamhZc9ZrBsKhCGKBgYG3xfi8daopukI
L6ij/WtrD7pudsBwYISO1HF4dcWoFMkoopiyBOIHW/oHshHl6xh+bFr0SYny
KeAJFUlKyXOoDiWC7tyNseYWYb5NmWU9gyweXu22C0DJJpwYHByEcbCDXh+X
BdIcdBGN3uqaKxvr6t89gBx7Tflf1bb7TbgQIJbwaGh4j7bQegYBFgrYtWuj
mC1OEmZ75cpI0LEsd5ISGFxq+ILweCeduewVfgIPLFJ97jQGgk7XwiZRPJ+4
9Y1F1IXKF4WmuFV1l2v/RcNHHKJcmRn4QRwhQ4PYBcbKXbo+q3Xu8xTpFSdx
esm5xW+BwZZ1/QcZ6WiOPTC3ZCy7wr/6gqDgnVlo/eYWlsUVFR8JST0XSUPy
xLVb3ygl0fdeoJjDeoD7/DEwRNHAwOAhgStIuLh4T+8sDDTAV88CDAF2g1cr
9r9dX/cvarOUNgBbAyKU98tW+7KIdLpPKnP1CBvWHAaVStI4adTgwGTcwSvL
mpqZvjh4qav7TJ3WKIRjXy7fwiABC7PNIKoZ8iqrY/Rssq1BRmV0ff272COm
jwXIIyNj8OrFixe9F+u7gAsLS7FYM5+Cueibb5b7VnjS4fAGkbYohh0Vne+F
6FE4PX1Tb0AThHosTeSz66HaxxVSX5u3jmTHiSUyIcHn0otmG6Y+X02KDs5/
9tppMvcT7LEEu8uhBc1hkXdeJqKyXm6tlCx2jV3uqTdOucxh7Hw33cGL48Bd
pUd3cSvlyqUTeEnrE7uSBVmoFVHYGkWlyBaR0hdjF2yFkf9Ddtl+uUn2r899
r0WK+A6KOknt+4JJPRsYGDyMYCtCl27Xu2daed2URfdFI+Uc02P9bHXNO9J3
ItR3kTdS0pOCbMQ9iFBVVFSxBNs7ArAd2IdkvEGUBkeOkuU1EKRM5lyjMhVk
45ogHkh0zksgXcTS9auXK1ZUvoUOh40YaUwPD49WVb0d1N6uoqIipLO2jqGh
y2SNaHNaRUThGpewP4h3qbPZLCfliUzqS9fR0VFTUxOyngyYpM6oYW1XM+dH
HZKN5K3bC99ttY0K0XuwNG7fCtH4evvuDsyEqi14B6ej4KU7f7z34NxE2hvK
rKXIQb/SdhGFNlpcEXPQW6RtzmGY55+9fvLUxS+BTZEARwiii6WI+9XkJ0i8
vnukahRlXR/9nLx9Fw8PLFMUb1axHP/S9VvSFP37DISz7mmZ8/3h/wANUTQw
MNhkeDzxLugBMS9vAd5F+eI0qo/hMTFxDW1S7nR0dAoNS+eJqZmwpLM3SjY7
OwtkAwakakOdcSUSbVxHpwNOFw2gsjx+fX19IuH/BxP2WVpaSmPTExhE1zXD
czgpiXmFEbfT0odUP3VofUPVj9T7j46txMT3yOhV8nj0nRixNebAvJ205I0B
/Wv4+fz8POzjavkHdJQuITzdD9cbUWY7EUWzCVPTN2EpqKNKSGGqRfluZteR
Mm8n68cUOfyPWgPnftHwGxILKxvthOQnSnRctEO4GlIoT+yw0/arebn5ghiD
v0ytn6XkSLSbU2NcunFnW0ncwRVV5STKrmF6cWCtT4iyyWN29rz4KLWH/vTL
eY+t1Iag4KlnBPA9kYV/MTag1Oh+j1Jizsmiv20VXVq+/1oJqhwQxZby74DY
aCKKBgYGDwt8HZU7O0+okJqIPgGxcR21uLhIguKpqalqp2K3DoXP0WiUVbch
3469L8HIpOTVq/iqqt7WPZz5wFQqVVbmll3oiPqJf3Xy09jYCNR0aelb70yA
PVZWVuqt9JSIZhTYoC9BtZBFUwO7kKteXLznnRjHY4ErWp6VYTchyg576y2D
Khtd48BuHZ2pjtTxuwtL9E4Bt0+n+wTDj74JSwFnh1UNqZMEAsw+lhRz1kXZ
Qed9TCBzz+Ln4YHxLcVJ/bZIXEtVKiZlFLH4fdUVmrvLJY4PTqkoFntfr6dM
jvmhlrK0/vc9ZzxcsU329Ss5gnFFkWUWOyiCQQruZ8q7Oby20eKOwhNFnDe9
PxOzd1fiKqg52pnYVtL6/ZMWfO+OZCcv3fhGM8YMgyGKBgYG3zuAJ9QrTQTl
NAedjX0JZLbc1X2Gau3I+DqTOUcsAvie7+AhSk9mrTCU5pQo879xoddwdO6D
eQK3KSvbS6lPqQDVKAowPTYY9GJ2dhZpsJ025WMvanlty0F7xLSFe6FYE3+j
Qmo8bQWTpTTm7r2hv8Wlbysq39Im7ChV6s+er/C4R8KJmMavlZsBX+1N91Vg
cLgSzwszp3e8tzfjewjMGUg7lwfAUdPTN9d39kcUXEg2t3hvi8xgck5TOl1T
TaCKIkoOuY08uktatr9yVPXFsyzJ9AoZxpO9m5Gs6iWUocQMmGT7kd98ofu0
FG5GPii0j2JO5/DwUdzdPrRFrkAbG6QXlbaqZjoYUcTTAakeuj6vBuNONznJ
5NfxxmiCFJIwW3bMOKcTez5Fc/ZzmFvm82nSbsujgmGIooGBwcMAIFGCQpAA
BImEb06TOhqjqOQOH0hlivr+qzdLYa44Ozsfk57edjWg13oaziIEOE7Pxnxe
lrd3dnZGo1GXKIZPMTk5CQfCT++rLSgKDhGSwKu+KVfYDagyDBt0vRRyPHQo
5j32aMexCIrNXecaGhpi0yH9gcw5TO8TDkELcd14X8qJo+XRZe/+S0tLNA3Z
kib65vj45IpneXygvGjUb9Yv6rOYYo7rN8etsjquneyvuaGe5JOlyRebP/Yk
9AvJytJjt0TidWd7EbvxoA110F2bkuMwz7k/LlmbpeooeAs/fk652/m794Ra
R4zTjhWYiS16Uz/VCxvZuygZnbx9V4VS5Qj3eew1Ar8FLFuahFluxy15ex95
upebzpNEHa0dV2XqaIiigYHBQ4Kpqamok6TBFn0HuM3V1NRQcMmlk13NH1jl
xXct2BZbSHSZr7Jqo7b2oB7hBN7Y0PAe1SsCcdI5EowciUQomesF8JyI5gLE
9BJ+VFW93dXVEzJ5eBWmoV8Io6UlAfPxpWoYAq2prKxkrsuhUeC0cHGnu7v0
nYGwASN1CbHhJ2zkaTtn7oh8hoPFL/qBgwjfkgCRqlZC76izvtG7CI8jKP5z
Xz63rMMDv9tKEtpSW/KstVrm5/LW+b+IPdtODV7jwJcdDSvc4sFI23cfoxbP
JGYJ7WdHdtxtLzfJuDSFTDf6vSxs6pmjstz5Gn5+NHpbWlzuFEWJW7kkoJTD
iS10oq0l7c/sOz23eE+77GUO9q710vIUFuS31P3mSjdO8V144d5zNb34Tgnj
RyKKyhUzLKhoiKKBgcHDA+AMekwPqJGuK4G/dTMzM8CLfANQLjCZ0QF0i7iK
lyvyzvBSY2NTmbOxMjx+XV+nk6Xu7m7YZ39FlctomqJkmcw578ii3M4pKmG4
HKe9lZzwKocNXQEiYNS69bQOdKqM6tTUQjOfuob6PdFIT4+kpqiy6aMkLxv4
EF2EjZwrfxBuBscKx8VIWVCrRNf4jejDQzQVNS+d+j6+la6PHXJcDEA0YnZh
iSwTZWhux/uKkrVwpA5/TUpNdHHrf/67ZE5jIDlLpxQFm+dLTefVrFpESK0k
EcIVac/OwRuKw2xG7+PCRhRVhWbe8SNv7Tv1mQrztqO4OylDu6UJEnpj6aZw
TQcO+eN93Zevzee9zG7tUO+vyF8jfZXxSUX+xNpevnHnqdeO0xyoUOGjsWn+
OIRPwBBFAwODhwoD2CmPg1r19e/6Nh32fe7a5+bNm73YWU8X+ZIywsWdvBge
Hq3Rmkpz9vPQoRgfe+XKlcqqt2FAILQ6hyQjcd+SQtb5utCIMuegNQGwPNnF
kcgL0cucYYdU6ji8NDAwwFuAEPb29pIGmXpkT09Pi9CiUovoxLgSdc3cPtt3
oUSn7Ioq2NOX/XpB0uwV3z5YIj3lzVl+X0304wpKTQqFqqKLOev+rxr6RZ5X
tn7WhMayM0gLtTsRff12Cjby35s+cTExTehaqIne7xyaktY3IoCmUwj/x1Nv
iN7HWgwr9wh1ZiHZOMdmFUlbpiX9Wc1ZFewVduKcdBbkUDxJbitpRYm0OOP2
3e1pbO2HaeL1UuW85fgGIL8YqFyzmG6u/OSnItqsuucIx56SJFysiiXmwv9B
GaJoYGDw/cIbIyJJLBtWBwldrQDCwBurq2vJxG9mhpIsglZRi73ViHaRVmVI
5KI3vIuiXFckTC1rYWmxu/tMRHV8JiIE5IqaUHv5G3BIGJDOrp8LLpm3ewEz
AT4GJ/K+BCdyFTcSUqlU1NnkbnDwEi1IY6x5avrmxcFLdXUNUWdHP/qJlZl9
vpOZnJzUa0FhfShCG5439yKEK4qZq3AuzKeh4T3XTH4ILNGypLGz+k0ygeND
NwTZKBVG1qhubpM5X3XvtkXQ+Bz2t4fjkQu6gkROZHfpkhaeRtBdG5jSK20X
VfGcYCkbyxERhfVRVJJnLA7EaKJKoItOhc9UnCraoZQs8DYJhZFYGRkB3tEm
w62oYYfnwHZ0+claL40pKzopLavwIHHv5b6r08/uPSODvfJzQiZFbXn+ArLS
p8EQRQMDg4cQwBZ06lLnF1f0hX4PrK09KPz30HkPyA91EgE6R7xxbm7OXejo
d/+cnZ0VDY5VUzydNBKhok52MCzpMpqaDo+PTwJXJDcYl0H3xMQEHOilfBPY
hNprrUMg90WWcvBoME40GqVonpY6vwMMkEOX8Gsa7RYjSBG7us+QqMRrekOJ
Zpd4R0cmkyGePILRSEvwxuu0MquMKK6Ijs4UrzBVgfp6Wv5QQos2T8yT3gE2
PPnKUaRbcUkR0XYG+AY2YZEaCjJUfHJ3u6UoJgcSN2DFBN/4ef2/F5XElf7a
KeVwPmBu47fuukZ4lGoURZhO492S8eK7g9sFV9z3byL7Xywdihwuixh6hTcL
fSapZDH5l/t6esemZfx4rXBqnHOkfrasa1//8efv/kY684iGOPTuyGaLf7Kj
BYiiZvxtfBQNDAwePZB3Cj/0HHT4zY5fnZ6+mQaOVPGPUbTRzmbPd3X1kGW3
MJzBYYmbBaikc9yKAlglzKfM7sdXztHFKMqBB4cuD4+MARPbo6KL8CtxRTip
HhHtwIywNzFNVNOlGYE5IIeM6nlnAnWKcSWy4bpIjAOvwoHxeJwJYXXNO2R3
I/v62Q1ixLXUN7zna0mkTwYuk/bvAD6XOt6IHoywsCu22F4NYHwvS1xTH+rH
ETLmI01y8NP4YvN5UtcSUZTahOKkU2krYkcvyZ5xuXyes5IWqxsKi8PZSQ+R
8H88s79Hm8w6FRxrRcHtcXIaP1NfWlg2cv/OwrfP7P9AUEHtLCRLt8kVxvck
eRMVjO3P13z40djXa7+4nPoOIHPhl27ceak5KyXY4iwtRVIdj4FNEYVue+KV
lG7IY2oUDQwMHkUIc0XVOlmSGcEc7un7rBgeITalS0tEWR3yJcpsxmKxFQfR
dS5AzMoCmujBsEAC4cEdn39d10D+kEBNmYYBaayrq4NB+vsHtFPcp87XFRVV
bBXIs/VSpi4RSxT9qXm7yCxjUSWcHV6F595mf74toYGejU+uULHJkwFmSGdB
I8TjVI0JM5yavtkYOxL1C5auEiJsK+fG7/Wqvhf80HD80u8pLldEDZ0phCjU
K6h6Lm3lMsXjg1Ob5D6TtyZvLxQpocqWkiOypV1xUpqElybV9BL//OEYERv8
mUOWs1z4aeYdGfafHvi3ImUZxIIg/Vd63nf15vpXzCa+gt4jV+xhEiX5PMl8
drTRUiiWiO8aZe2Lk8/u++Cds2PXbn1Do0pb7wAurbLM4v/zd+/FBr54dl+P
rIpElx4sXrWZ8Fa0UXq2/LTwcuQlWknNohedasuVUBWYku6GS6cLCbXIwADF
rEqTDi/64lbVcFwSxfJT/6Fn9h9cPWRgYPDwgIxobEWJxh9WE1SEH2xGraO7
5wMY7VBjU23tweHhYe9o3gq6vAI8X1hYSKveebrUhY19iDTyqzW1B6uxUWB1
dS1QVjgcLoHih0C09C4tQBFhWOCKdI3wE55XOF2mgazSmlD9IRyezZ4n3Q3s
CScS+hpnt2i9bTTPFvgkHOirVfEmdnkRYEr7K6rq0BeIXuJeORSlBAK84rvj
hUu9ortoGpboRt7avrsD74BxbJAX31qSJHKobt+CJT75aora7W3CfOgsf7mv
SyRbuaUgGVBLfY0d7Zz4mvi/ZD4YLC3wPFkawzzouZo0TGkbC23sar1WIU9W
4vHM2FTowCtCRBpttpS3Xmr6LeagkzKmJ96auKLNrZLLCR30MXwTE7LKFNnX
j8s/+J9tHx/OTvaNTFNK+b4sHmCPbuvGV990Xrqx9+SVZ/Z/YNeFFr+PcpVW
dG7E9HcpKmhKk0/sOlrW9R+KL32n6ZqCg7p5S5ExLohtV7Q/qWw8xcxlUHNT
QJIiEVEsjvOHTYtzJmxyuyNeftoTUVy3dMjAwODhA8bfGqIazwGWEuKtbSk+
AxwMyBgwqEalJuY9Lw4NRtDNz3XUmiYG+w8NXW5EIx1KQHPwc09kL7d3occb
e6L1De/J6GLV28c6Omfn7lBPGZQMj/EE4NKAbNXV1VkoVOGOKnRRaeyxAuxx
cPASUDWgwRQdhZ/0cEQLlbcMT49kON3dZ6amfFJsIWyZAbwaxhkeHnVuHI3g
rOBcK/XHcT8XnBmdcDjCWa/eX0MRfZEXnslZzYLGDvUwSQNW8N/qzm1OVpch
wjuiZlIkvrnrdJEUsLxPHo+/rDunVSRSKCxnFbZGMU/Wgo4qwucOnMXYmk3S
iJhh4+nkNiFJFplZEVFcb4tDGfqTccXvWBDdOfTlk7uOkemlJHKlLbJjC5YL
IpN8XwUeqXCR95Q9d0gO88z+HriQn9ZkfnIg86diTK43kHntP0G7b8lIBYtr
3bqDW/kk/nvTheu37ooortsWJ3z9c8rVR0aJFW/E+e+gCLago5ZG0TcW6rtJ
GRBF+shJzx8/FVVpUqaeV5dnNzAweISgR7EoxcnRMGBEMzMzIURiYGBA5x4u
18TOzs4KT5jRdeqJiYl0Oj0/P+99yfVkdnY+mz1PpE5L8jp0xFG7uNFmce+3
JNKZcxSOa4m3wmXSmIODg1VVVfCkquptSljDS8AqiQfCUly8OEQLwhFCDmlG
NYsb7nxHBj5dXV2waL6XEGIxxD+HR0fO9mZasExR2yWHQc47EayuXE2xoktX
zml66rLtihj/UEQra0GetM8ikEI37rhkicWtnBMEqnB4YHwzlywvnPrmhNs2
36mRq6gbt4x2Nme/kLdrnlxeKDgK+P4q8il5AcXffnbgQ8GfS+MaheAWNgkV
9kTHGFWfvJ5z55RzTp65F+pKbn3zi4aPlLZFlgtKN6ESDtNJ3qiigio+hhFI
WWNQmhQiJhU9kz0cSxKyD44kcq3qi0OSo5Qv/H9nz41+pRZIZ0qqC2HoZdnR
ueL4tlJsMl6qOomX4rUgjVzPiq0dtkN73irH1LOMqDvrTpUrkViTN08Pq78j
hiYaGDy2gL/enZ0n9CwqkCiX2lfH+Pg4ECgiYEQ/5udlzc/AwAUhMPGU0rk4
SUdHBwXiOjo6w/mPXsEIjJGYj+5ZrdNF70t6vhVooTfyls1mgTc6SCYLUrTi
Q3Z6tJ+js1A63RcegA3fTpidndUnQC5ADIooTqAMZ/V3fJiVsOvR/L1dpZiG
HAZA+CqLW6HsgYJFYtKaL6HSl23zd1E/tXkBRUE2/nTXMZmLLE0obkPleVjM
Vtw6t/itpaZ1f8Nu2lKDxhPL54WYhVirKJtEflXK0ScOyUoxy/o+eDlJQnLY
tlnPP9P/7p8bnfnLfT1aPFN4KjpshYrJYjG5tfiIZIPiLU4Wac13OLnvzLRK
ZRMciNvj6hrbnq/uzYzekjFSNUM1XVLBrCy15mJOxbS5ukDFFfGitD41GwrV
+jCfLz81rAhzUjFGqk60Ld/h+b5TXjGLST0bGDyeIH9FnXpdvDhkBaQ1p6am
iLoMDV0mk5xYrLkGawWBZGJBXYQKFH0BrI/duffsicJzdoAJN2+0MFAGO6dS
x9nI0etF44r7UQVmOt1nqXpI7apt+Qz3wo56RuPt1TXvwKmBvIVIhl2XALwa
Tk3Jes2OJsd/Tufn59lAshLFNazjpjpSKgT1LQPwnQC8NVXOWkoYhE8d4rJo
YOGd8pcNfTKSUyINT7ZIcat4/qv6vvu04yZNR/wP+NFfxz6WRo4c5lLRTiAw
djYcixJzmvi5sG+yTP8Sb0FS8V9r+zRyxf2miUvIFC08Pzc6RXNb73Q4bW13
1eGx6B05PjjzXHWfqlGM63xGxRXjWqfs9qIdrVhaSZwwKXzUFb+lQ9AoiXRD
ksLB48m/O/ZiU//kLdVNW16U4Mx6px47yR5ywfnvFDWlD1s7h2FFeWcp0d33
YXv4MAWDHarNvXn6M6fQRit4KG1X/yiSQsyiSKyJKRoYPH5wBfrS6TRbuxDB
OIaajhAtxsLCEnDFRKINWBBQzcHBS2ms9EPJc7PvuQhdXT1OGhbt7OwM2d93
C5AfoKMwbaapUaX7cFNHRRRdQ6WxeZ8jMukkiuTG09PzAbBT4m+uvK3vJLno
kWbFZNVlEs47w+CZTGZ6+ia1WayoqDrd1dPVfQYoIhFIuED2/HFxXdcVkRSd
jb6BBgOzNRrn1QLp1aHsRBEpnYtbbCUv3BzRz7lpYFLtvSkRHnWWwwPj5PSi
SX0F+RF9W0riJ4Yosq1ib8QTVZliwaajm1erkrmfVX9AbEpaGmJaVlQnCq2H
nfPV7HHWMR9lmaN9fu8rGoavMTezBr+88zeN/dt3daK1URyDgUBvjjLnobCY
U52hcyHBvaU2p1R0bKTu0jAasPEj2fHZhSV7efP2FOwlUgl6SzX+C1lPm1QX
t+oEW3YCKpYTWPuKPQBwyntPfapkXI6CB1zSVrYWd6qeN8QeysDA4PuFizkQ
zdApVn19fVDrFkv4EzYCx6usrORKxenpafhViDKUcbQTOTopmVTTAxgRkDFO
uQ4ifE+6Ym53YmJiZGQsne7rhjFjzYcam6Rdj9ZuT0cvEEVnHBIOaYm3wvYr
w6PA3MJpof6Svg9MgzievpJCo13zzoqXA+sQT7TtR0U2zCSbPR9V2fMV5+Cy
+3a1j1nx1AYW3uW+ufvtcwfOvnAg/fftQ3C7LDv1afTUlb9v+/iF6t6f1aTv
EOvOb8b9UGV5Bd+YuPXH56t74VF++jN4wJT2nfpsV3Lwueq+52s+dB5nx9xc
5OpBwRrqPFtQLos51KSBLr55ehiW602Y3slPo12jMD2Y5wtizmmY4eUbc3aQ
bf3IaTTMsomxHsRT/zs+dOPV5OCz5aeZE9o64lJlnsO+Q5Ii2ryIqPj2V46+
1HQ+NvDF/N3vLHUOGVbVZmWpvn7aTHiGYQno52szPz3wbz89cLbs9HDFqaGy
U1eAepXhm7vv1GVYWHjAm47n2/AvJjhtMVt4Z5uzXzx3IPNc9b+92jYEk9l7
8jOY1d4Tn1acugxPXm7+LcwZ3tnD/V9QSQBd7EbP0MDA4GEAkRy0v94bLdsH
P3UPGRekFrgsSploHSGkDugo1/4B1XQdUl1dS+lgoEkXBy/pFje+1joh51px
SjDt8fHxCcTq5r/yX0JgekzVgAADcR0fn0xjoDXqETW7cAUrEvdrfo+zs7NA
vOHAWCwWMj0g6vX177qaIYa7fBsYPK7gJDWV2wHzz4x9BfT1r5sGgLhu331M
0cWE5phNHtpHnt37ARAzIL3N2c9//9WsT7Wn+Y5lYGDwg8fU1Aw1qtNr/LLZ
8949gYo0NR3u7u5ekarpO1TXvMOUxtWfDvOwYy7O09l5YmpqyjvU6sN93o1B
nPPBIXwXcfKpzhP6dszsR72BTf3shxqbIqqpjSb9np2cnLx719WazQawXJd7
D1B9b1NCA4MfCGQcNe9QZxN7xJdUnxfL+vexqXOjXw3duGVZ0j9Q7gaH2OaK
5l+QgYGBgRuLi/fYJYa1IXHhM3MvhKetxi1wAjsy00NPxeo7U4dBlpAAvxoa
GqKXcjlHTC+kWm/16o+1bgfals1mvUFICzPvlPyFRbuiBQ9pKJeVkOVZw+HR
kUgkUlVVtZpO2YSurh6HJ7lmlhh+oIHBYwtMAees+1w7aLNEFWZUNZZql5yU
KOe5HjLn+LeZV1aO5t+UgYGBAUPKW7Qqvv0VVRMT19YaxNNfjSkLaOCBLO5w
HVVRUSXJT6RsevrmKoUk3jkEkdi1csiZmZnBwUvd3WfI0ZEeqVTKu+f4+CSZ
K5J7uW+nG1fSXJ/tmu5BQDvJL8juX4NWkF5Ftrm1GfywoGKJCFWuSdoTWemX
sxRHVCFE/neIL5l/MQYGBgarwwR6rbha6QFlWr0/jP4r2UdHgtUZsPPo6GhU
aZCB9gQNDsyNaBv7KAJrSiTa0um+kZGxycnJdVxsEKOrr69nfkiqalgBrwMk
7AmEVpddwzXCJWQy57LZ88AhXYu2Io8NIXj9/f2VlZV7kJHyW+MtD2Dyabii
wQ8SUnfsFLygZZB4fEf73Ndqj/FfC/q95Pz/GZp/SgYGBj9k+P4NBHoTQ9tD
282mbG91zTsua+jwMB0978CcMjUKSaf7fE/X0dHJljLsCePeB8dxaYp1HQcl
rNPptPdYoL7AJ0l2HX1TmEDCczgpd1j2XgKMk8lkhNdN2T46y+zsvO8FAoAZ
lmnNXLjNHz2HV6emZvJ+UcSQikodcOpGbGatd4qprq6l1jD6Ud6gpYHBDw55
yw4vCtW2Fiy0w45OG8C8FfAvxqh6DQwMDAR8KZ+ehmZW1t19ZmEhzMdGHwoI
p92mOVLmG5OE/YVZNI5f4TGapufZbJb5IezT1X0GKOvIyBjQJ54YkLr6+nq9
jJCO9fr/cDEk0EXfNs0M4Io0f6BnIeJl1Cm/5XCJ1H7SnFfTj89y8j3CwMAF
zsvzxQLL1VPz3hEMDH5gYLMal0Y5pxq7YI8X+2WHyEUqpv16K5t/UAYGBgYh
fwmB3tRpemTiKtU171wZCWzCoo8JVBOIFvElV4EfY2RkhC2vO1LHvYPklQcj
TUOngji+fyM8OhY4Ldsb9qb7vhifHJ+41otWinTSWKw5ZBHgXBRRhFN39XT7
TV8GHBYX7wF9pU7TjminCgDW1NT4LlHQ0lm0+HV1LpYLnJMkM7L+KhjmBmfw
wwHFBr1M0f5Xktd2tf+vHHUsx26u72umfNHAwMAgBIuLi93dZ7QeeVIT3djY
5JX0EpaWlsgRcX9FlUrIRmFnJ3WRFCueaJNFd5Ey375+1PuYInu6ByOAZDKU
1/adycDAANG27m4HzYvH45wpdl2FK2/LDO1QY1PIKvGdZW7u9gQikzlHKemo
faI7rv2dI9itXRcWFoB2qlOXC7KNIyQSbbC2hgEaGBgYGBgYPFSYnr7567oG
PVym+imn9YQycZj+/v6oSsLSIRS486an4VhO0bqkLrxPt6RM5ajdyOr7VFfX
hshkLBVyhPHHx8f17b29vawaJhVMUPk6X3VE46IriqwZKvEtmB7HPF31hK4R
4BpFFFTrXk1Z8tHRUVN8aGBgYGBgYPAwwJcCAe+qcBbjEUnzam+BIOm9mNnC
RQ0lzSu4Y0tEM59xcaFGZUm9RzjnONwCy1TlXlPTYZfdIk9YJaYnLI2bDQ4O
cqNnPZftPXtKiWj0sweBVDPK+FpktWCLbHkTfXNx8Z73RPrPkZGx2tqDWiBR
2uB0dHSEqKe9vxoYGBgYGBgYbDR86cfc3BwpcF3yEKCFQ0NDrlAb0CTaGchS
fX29d/AE5p1phOFhn7pH2C2qhTH1Y6enb7Iuu6urx/KjXr29vUwU9csZHx/n
1DMTRd/rBQ7MhK2/vz98fYT8J1IOZI8o5cjICDXjK4vu6+4+E3QUbJmYuAZc
N6IbJOKjrv5dVyzUwMDAwMDAwODhgW/wCogNpX11jxqgbUAXBwcvuQ4BbtnR
0aHTyMXFxfn5+dnZeVujUVEVdEYmpdXY1YV54MjIGHNIPaSpH57JZN7YE414
woYT2CyGsrqwT8glz8x8xWdJObU2+p5KO7MgdDd2fxm5LMCH4ZKD9DLEpV1y
6QoRp816T2RgYGBgYGBg8DDAG6BzldUBPdP0yOWcLa2tPei1Q9SpDrwaFbCV
1N3dZ4JsoqMq0/2vh2L6UJnMOR7BVf7HECE+pF4uNjihugpSmaXvJF0TEPG9
ugZLZa7hwtPpPu8hQCalj2KkHB4u5qw/gTnEYjFm2swS4XCyNzf5ZQMDAwMD
A4OHFqshKgsLC0C0mC7qaVOgi/ASq3R1jjQ0NFRTU6Pnr+PxVhjKdxq8W2Os
WZ+D3pma3LC9gAlQKxMgii6SputxQi7Q0ookI6LOcNFSjQ6BE3qXaH5+PoI1
k11dPdPTN/XXeeeLF4caGt7THYeYtaZSqaD20AYGBgYGBgYGjw7shqpAn4Dh
uKoWiflUVFR1dp7wWtBYWGTI3oNRJJa+p2GepqeeAdTOz6VHdoFVz66OLRxR
BFLnbeYyOzsLl9PR0UG/kuyaXRzhWqjBH0wgfIG8KXgm1dpDGpID7fS1G/Jl
iYY6GhgYGBgYGDxaAJ7T3d1dobwTHYyxbO+hxqbBwUu+zVmGh4eBmLmsbxh6
a5X+/gFL0SQ90kh7eunTwMAFInjpdJ++fWLiGs/N9RKBBh+fuAYjDo+McdCv
wqZ55SEE1XuBLfGk7luucekoRRGDMu8GBgYGBgYGBo8BiOQsLt7LZM6x1bZe
g0deOqnUcZdZjbUSQeKgYlnZXniezZ4nXx1ia9TPJUgqQgf29vaqbTnYc3p6
mhPl6XRfyBldjWn4ARcSj7eGz3x2dra7+0x1da2eZNdH6/CLIhquaGBgYGBg
YPCYwUVvFhcXyUpRU2rs2xPZywHG6tqarp5uspEJoUb80umuHureEkG5hx7W
84qRGRQ5hAN7ej7QtwtrHcXWEok2r2kkK2WikfIyPC/8PHQolslkhoeHid35
2m5byA+z2WwdOnW76jYpyU5CGG9w1dcK0sDAwMDAwMDgccX4+CQwMVYuE7tj
xgiPA9W13d1nfE0UCUzDkICdj8WaKyqquD10RLnQuAxw5ubupNN9QO247Utj
Y9PQ0GULG/+pli7lwjwHSSBVKvK5xsfHoxhOBBYKjHdm5it9Mr4dUoB8whnh
kEhA/DCKfQ9ZBB2kFTIRRQMDAwMDA4MfApjzzM3NDQxcIN2K4k42XSRPGKB/
8Xhrf38/N0DRI2zeiOXk5GQ2m02n+4B91dS8o3d+gZ8LC0suM0Nkg33wKj2P
qnAfKW6Av1l+efBw/gbXBQd2dHQCEbXFy6pnjV7ZCGTYFYcMGtPAwMDAwMDA
4HFFOPkBEtjZ2ekKCXpdYqgCELjl1NRU0OC+5oT6r4ODg+OIiYkJYJXwJLwg
kJ6uyBXhEoAcplLHRWLdkQe3L4Rip/BSKpXSg6WrKcg07NHAwMDAwMDg8cOK
zE2nQMPDoxSIszPIKhDnepCApbv7TDZ7fsLTbi/EPWY1pY8hW3jjzMwMcM5M
5hxMo6rqbaK4eszQMe1IGdDgRKLt4sWLXIVoFM0GBgYGBgYGBkH8LYTXTU9P
Awl0iYtdjDHqjDfW1NTEYrHu7u50Oj0yMkLehuueqkIOeB2FH9MIymg78td+
tj/8vLrmnWMdnTCfNZ7XwMDAwMDAwMBgBWC93yCldDVWVs7NAUMeTNiAcALB
w0djKpUCvpfJZNIO9MEDqKnaTTy89jVRT0LZ91FR+VYi0ZbN/v/t3TEKwzAM
heGDN1uv0NXkFB67upPo5tG+SpUITEwjMCSBDP+HxuD5IdnRp92rBAAAwKUs
NMYYX/0jYq92RsDOOLutVB458LFpJ7bSHKtpNqVk9yfpEAIAAJxuMGLpZ7VW
ka+1AZcVeOuO5qkfSXtj68H6D4StQgi2OKaUsrtZBgAAACc62IjTzJZzfq9z
5GV8HOZnv0PZS31ev9F+tGivZvRMESEWAgCAm/gB/jOEVg==
    "], {{0, 236}, {867, 0}}, {0, 255},
    ColorFunction->RGBColor],
   BoxForm`ImageTag[
   "Byte", ColorSpace -> "RGB", ImageResolution -> {300, 300}, Interleaving -> 
    True, MetaInformation -> 
    Association[
     "XMP" -> Association[
       "DublinCoreSchema" -> 
        Association["Format" -> "image/jpeg", "Title" -> "Druck"], 
        "BasicSchema" -> 
        Association[
         "CreateDate" -> 
          DateObject[{2009, 9, 15, 10, 50, 23.}, "Instant", "Gregorian", 2.], 
          "CreatorTool" -> "Adobe Illustrator CS4", "MetadataDate" -> 
          DateObject[{2009, 9, 15, 10, 50, 23.}, "Instant", "Gregorian", 2.], 
          "ModifyDate" -> 
          DateObject[{2009, 9, 15, 8, 50, 27.}, "Instant", "Gregorian", 2.], 
          "Thumbnail" -> 
          Association[
           "Thumbnails[1]" -> 
            Association[
             "Width" -> "256", "HeigHt" -> "72", "Format" -> "JPEG", "Image" -> 
              "/9j/4AAQSkZJRgABAgEBLAEsAAD/7QAsUGhvdG9zaG9wIDMuMAA4QklNA+\
0AAAAAABABLAAAAAEA\n\
AQEsAAAAAQAB/+IMWElDQ19QUk9GSUxFAAEBAAAMSExpbm8CEAAAbW50clJHQiBYWVogB84AAgAJ\n\
AAYAMQAAYWNzcE1TRlQAAAAASUVDIHNSR0IAAAAAAAAAAAAAAAAAAPbWAAEAAAAA0y1IUCAgAAAA\n\
AAAAAAAAAAAAAAAAAAAAAAAAAAAAAAAAAAAAAAAAAAAAAAAAAAAAAAAAAAARY3BydAAAAVAAAAAz\n\
ZGVzYwAAAYQAAABsd3RwdAAAAfAAAAAUYmtwdAAAAgQAAAAUclhZWgAAAhgAAAAUZ1hZWgAAAiwA\n\
AAAUYlhZWgAAAkAAAAAUZG1uZAAAAlQAAABwZG1kZAAAAsQAAACIdnVlZAAAA0wAAACGdmlldwAA\n\
A9QAAAAkbHVtaQAAA/gAAAAUbWVhcwAABAwAAAAkdGVjaAAABDAAAAAMclRSQwAABDwAAAgMZ1RS\n\
QwAABDwAAAgMYlRSQwAABDwAAAgMdGV4dAAAAABDb3B5cmlnaHQgKGMpIDE5OTggSGV3bGV0dC1Q\n\
YWNrYXJkIENvbXBhbnkAAGRlc2MAAAAAAAAAEnNSR0IgSUVDNjE5NjYtMi4xAAAAAAAAAAAAAAAS\n\
c1JHQiBJRUM2MTk2Ni0yLjEAAAAAAAAAAAAAAAAAAAAAAAAAAAAAAAAAAAAAAAAAAAAAAAAAAAAA\n\
AAAAAAAAAAAAAFhZWiAAAAAAAADzUQABAAAAARbMWFlaIAAAAAAAAAAAAAAAAAAAAABYWVogAAAA\n\
AAAAb6IAADj1AAADkFhZWiAAAAAAAABimQAAt4UAABjaWFlaIAAAAAAAACSgAAAPhAAAts9kZXNj\n\
AAAAAAAAABZJRUMgaHR0cDovL3d3dy5pZWMuY2gAAAAAAAAAAAAAABZJRUMgaHR0cDovL3d3dy5p\n\
ZWMuY2gAAAAAAAAAAAAAAAAAAAAAAAAAAAAAAAAAAAAAAAAAAAAAAAAAAAAAAAAAAAAAZGVzYwAA\n\
AAAAAAAuSUVDIDYxOTY2LTIuMSBEZWZhdWx0IFJHQiBjb2xvdXIgc3BhY2UgLSBzUkdCAAAAAAAA\n\
AAAAAAAuSUVDIDYxOTY2LTIuMSBEZWZhdWx0IFJHQiBjb2xvdXIgc3BhY2UgLSBzUkdCAAAAAAAA\n\
AAAAAAAAAAAAAAAAAAAAAGRlc2MAAAAAAAAALFJlZmVyZW5jZSBWaWV3aW5nIENvbmRpdGlvbiBp\n\
biBJRUM2MTk2Ni0yLjEAAAAAAAAAAAAAACxSZWZlcmVuY2UgVmlld2luZyBDb25kaXRpb24gaW4g\n\
SUVDNjE5NjYtMi4xAAAAAAAAAAAAAAAAAAAAAAAAAAAAAAAAAAB2aWV3AAAAAAATpP4AFF8uABDP\n\
FAAD7cwABBMLAANcngAAAAFYWVogAAAAAABMCVYAUAAAAFcf521lYXMAAAAAAAAAAQAAAAAAAAAA\n\
AAAAAAAAAAAAAAKPAAAAAnNpZyAAAAAAQ1JUIGN1cnYAAAAAAAAEAAAAAAUACgAPABQAGQAeACMA\n\
KAAtADIANwA7AEAARQBKAE8AVABZAF4AYwBoAG0AcgB3AHwAgQCGAIsAkACVAJoAnwCkAKkArgCy\n\
ALcAvADBAMYAywDQANUA2wDgAOUA6wDwAPYA+wEBAQcBDQETARkBHwElASsBMgE4AT4BRQFMAVIB\n\
WQFgAWcBbgF1AXwBgwGLAZIBmgGhAakBsQG5AcEByQHRAdkB4QHpAfIB+gIDAgwCFAIdAiYCLwI4\n\
AkECSwJUAl0CZwJxAnoChAKOApgCogKsArYCwQLLAtUC4ALrAvUDAAMLAxYDIQMtAzgDQwNPA1oD\n\
ZgNyA34DigOWA6IDrgO6A8cD0wPgA+wD+QQGBBMEIAQtBDsESARVBGMEcQR+BIwEmgSoBLYExATT\n\
BOEE8AT+BQ0FHAUrBToFSQVYBWcFdwWGBZYFpgW1BcUF1QXlBfYGBgYWBicGNwZIBlkGagZ7BowG\n\
nQavBsAG0QbjBvUHBwcZBysHPQdPB2EHdAeGB5kHrAe/B9IH5Qf4CAsIHwgyCEYIWghuCIIIlgiq\n\
CL4I0gjnCPsJEAklCToJTwlkCXkJjwmkCboJzwnlCfsKEQonCj0KVApqCoEKmAquCsUK3ArzCwsL\n\
Igs5C1ELaQuAC5gLsAvIC+EL+QwSDCoMQwxcDHUMjgynDMAM2QzzDQ0NJg1ADVoNdA2ODakNww3e\n\
DfgOEw4uDkkOZA5/DpsOtg7SDu4PCQ8lD0EPXg96D5YPsw/PD+wQCRAmEEMQYRB+EJsQuRDXEPUR\n\
ExExEU8RbRGMEaoRyRHoEgcSJhJFEmQShBKjEsMS4xMDEyMTQxNjE4MTpBPFE+UUBhQnFEkUahSL\n\
FK0UzhTwFRIVNBVWFXgVmxW9FeAWAxYmFkkWbBaPFrIW1hb6Fx0XQRdlF4kXrhfSF/cYGxhAGGUY\n\
ihivGNUY+hkgGUUZaxmRGbcZ3RoEGioaURp3Gp4axRrsGxQbOxtjG4obshvaHAIcKhxSHHscoxzM\n\
HPUdHh1HHXAdmR3DHeweFh5AHmoelB6+HukfEx8+H2kflB+/H+ogFSBBIGwgmCDEIPAhHCFIIXUh\n\
oSHOIfsiJyJVIoIiryLdIwojOCNmI5QjwiPwJB8kTSR8JKsk2iUJJTglaCWXJccl9yYnJlcmhya3\n\
JugnGCdJJ3onqyfcKA0oPyhxKKIo1CkGKTgpaymdKdAqAio1KmgqmyrPKwIrNitpK50r0SwFLDks\n\
biyiLNctDC1BLXYtqy3hLhYuTC6CLrcu7i8kL1ovkS/HL/4wNTBsMKQw2zESMUoxgjG6MfIyKjJj\n\
Mpsy1DMNM0YzfzO4M/E0KzRlNJ402DUTNU01hzXCNf02NzZyNq426TckN2A3nDfXOBQ4UDiMOMg5\n\
BTlCOX85vDn5OjY6dDqyOu87LTtrO6o76DwnPGU8pDzjPSI9YT2hPeA+ID5gPqA+4D8hP2E/oj/i\n\
QCNAZECmQOdBKUFqQaxB7kIwQnJCtUL3QzpDfUPARANER0SKRM5FEkVVRZpF3kYiRmdGq0bwRzVH\n\
e0fASAVIS0iRSNdJHUljSalJ8Eo3Sn1KxEsMS1NLmkviTCpMcky6TQJNSk2TTdxOJU5uTrdPAE9J\n\
T5NP3VAnUHFQu1EGUVBRm1HmUjFSfFLHUxNTX1OqU/ZUQlSPVNtVKFV1VcJWD1ZcVqlW91dEV5JX\n\
4FgvWH1Yy1kaWWlZuFoHWlZaplr1W0VblVvlXDVchlzWXSddeF3JXhpebF69Xw9fYV+zYAVgV2Cq\n\
YPxhT2GiYfViSWKcYvBjQ2OXY+tkQGSUZOllPWWSZedmPWaSZuhnPWeTZ+loP2iWaOxpQ2maafFq\n\
SGqfavdrT2una/9sV2yvbQhtYG25bhJua27Ebx5veG/RcCtwhnDgcTpxlXHwcktypnMBc11zuHQU\n\
dHB0zHUodYV14XY+dpt2+HdWd7N4EXhueMx5KnmJeed6RnqlewR7Y3vCfCF8gXzhfUF9oX4BfmJ+\n\
wn8jf4R/5YBHgKiBCoFrgc2CMIKSgvSDV4O6hB2EgITjhUeFq4YOhnKG14c7h5+IBIhpiM6JM4mZ\n\
if6KZIrKizCLlov8jGOMyo0xjZiN/45mjs6PNo+ekAaQbpDWkT+RqJIRknqS45NNk7aUIJSKlPSV\n\
X5XJljSWn5cKl3WX4JhMmLiZJJmQmfyaaJrVm0Kbr5wcnImc951kndKeQJ6unx2fi5/6oGmg2KFH\n\
obaiJqKWowajdqPmpFakx6U4pammGqaLpv2nbqfgqFKoxKk3qamqHKqPqwKrdavprFys0K1Erbiu\n\
La6hrxavi7AAsHWw6rFgsdayS7LCszizrrQltJy1E7WKtgG2ebbwt2i34LhZuNG5SrnCuju6tbsu\n\
u6e8IbybvRW9j74KvoS+/796v/XAcMDswWfB48JfwtvDWMPUxFHEzsVLxcjGRsbDx0HHv8g9yLzJ\n\
Osm5yjjKt8s2y7bMNcy1zTXNtc42zrbPN8+40DnQutE80b7SP9LB00TTxtRJ1MvVTtXR1lXW2Ndc\n\
1+DYZNjo2WzZ8dp22vvbgNwF3IrdEN2W3hzeot8p36/gNuC94UThzOJT4tvjY+Pr5HPk/OWE5g3m\n\
lucf56noMui86Ubp0Opb6uXrcOv77IbtEe2c7ijutO9A78zwWPDl8XLx//KM8xnzp/Q09ML1UPXe\n\
9m32+/eK+Bn4qPk4+cf6V/rn+3f8B/yY/Sn9uv5L/tz/bf///+4ADkFkb2JlAGTAAAAAAf/bAIQA\n\
BgQEBAUEBgUFBgkGBQYJCwgGBggLDAoKCwoKDBAMDAwMDAwQDA4PEA8ODBMTFBQTExwbGxscHx8f\n\
Hx8fHx8fHwEHBwcNDA0YEBAYGhURFRofHx8fHx8fHx8fHx8fHx8fHx8fHx8fHx8fHx8fHx8fHx8f\n\
Hx8fHx8fHx8fHx8fHx8f/8AAEQgASAEAAwERAAIRAQMRAf/EAaIAAAAHAQEBAQEAAAAAAAAAAAQF\n\
AwIGAQAHCAkKCwEAAgIDAQEBAQEAAAAAAAAAAQACAwQFBgcICQoLEAACAQMDAgQCBgcDBAIGAnMB\n\
AgMRBAAFIRIxQVEGE2EicYEUMpGhBxWxQiPBUtHhMxZi8CRygvElQzRTkqKyY3PCNUQnk6OzNhdU\n\
ZHTD0uIIJoMJChgZhJRFRqS0VtNVKBry4/PE1OT0ZXWFlaW1xdXl9WZ2hpamtsbW5vY3R1dnd4eX\n\
p7fH1+f3OEhYaHiImKi4yNjo+Ck5SVlpeYmZqbnJ2en5KjpKWmp6ipqqusra6voRAAICAQIDBQUE\n\
BQYECAMDbQEAAhEDBCESMUEFURNhIgZxgZEyobHwFMHR4SNCFVJicvEzJDRDghaSUyWiY7LCB3PS\n\
NeJEgxdUkwgJChgZJjZFGidkdFU38qOzwygp0+PzhJSktMTU5PRldYWVpbXF1eX1RlZmdoaWprbG\n\
1ub2R1dnd4eXp7fH1+f3OEhYaHiImKi4yNjo+DlJWWl5iZmpucnZ6fkqOkpaanqKmqq6ytrq+v/a\n\
AAwDAQACEQMRAD8A9U4qhNU1aw0y2NzeyiNKhUUAs7ueiIgqzMfAYqxrU9b16Sz+uzuNC0xzwiWi\n\
TX8rEEhQGPpRE0O3xEd6YqoTaJaS3MS/o+41mOSFZ/Wv5rhjIGqSqhgLeNlAHwtxqT2G+FCGj8v2\n\
5luo/wDDNsY04ul0bYRcNzyRER3klZfhoRxrvv0BVbkSOyu9NtLBr7TLy6RnlihnaeKMoORX6vOJ\n\
eRKVfgArcRtuKYqnUfmPUdMJXXI45rNSAdWswTGlen1iE8nhr41K/LAlkcckcsayROHjcBkdSCpB\n\
3BBHUYquxV2KuxV2KuxV2KsV/MzX/MWheU59Q0C0+t36uiEcDJ6cbGjScF3am331OwzK0eKE8lTN\n\
BxNblnjxmUBZRH5e6zrus+UrHUdctfqmpTB/Vj4NHUK5CPwbdeSgH+zI6vHGGQiJsMtJknPGJTFS\n\
ZFmO5LsVdirsVdirsVdirsVdirzLyF548/6x541TS9a0r6rpVuJSj+i8folHCxr6rfDJzX7+o2zZ\n\
6rTYoYhKJuTq9Lqs080ozjURfT9LM/MvnLy15ajibWb1LZrgkW8VGeSQggHiiBm7jfpmFh088n0i\n\
3NzamGL6zSdZS3vOfy485+fdb8yaxY+YNI+pWFoGME3pPHwkDhVh5MSJOSEtUeHgRmx1enxQhEwl\n\
ZLrdHqc05yE41EfivN3nrzp570jzro2laLpP1vSrv0/Xm9KR+ZeQrIvqKQsfBAG36dTtjptPinil\n\
KUqkF1WpzQyxjCNxPl5s/vr6zsLSW8vZkt7WBS800hCoqjuScwIxMjQ5uwlIRFnYIPy95k0fzDYH\n\
UNIn+s2YkeITcWQFk2agcKafRk8uGWM1LYsMWaOSPFE2ERq2qWul2Et7ck+nGBRFFWd2NFRB3ZmN\n\
BlTawZL6ae+fVZ3S91W2eVLzSYyfWt7anBlsqkcnib+8cLVmHEEDqVQiapLoul31haIt/aQSgxeu\n\
vKGBo6y8KIkTSzfDydB8KUqz9cUID61ePOLXWdTmnu6mK3022Y21shjkKqo9P00KsicVf4gK7jah\n\
VVvqMcct0Bo9xarGtwILr1zHRvWDEvIknxfVqcOKFi3t1CqyDUJDcNqujPHqxir6lrqEazTCJWjV\n\
KT/FKjlmPBGdthXr8OKou21OQRFNID2NzdtHJfy3LwsIYXm+2GlB9SNhJvJv9njRSQMVTfTdX07S\n\
J3l0y7W88vK6R6kkQb07OaX7MsJNV9Fz9tFJ4dRtilnIIIqNwcCpX5o1ltE8u6jq6RCdrG3knEJP\n\
EMUWtK0NMtw4+OYj3lqz5OCBl3C0n/LTzvL5y8vPq0totkyXD2/pK5kBCKjcqkL/AD5drNN4M+G7\n\
2aNFqvHhxVW9In8wfNknlPyvca3HbC7eB4kEDMUB9Rwn2gG6V8MjpcHizEbpnq9R4OMzq6Yjpn5z\n\
ahrWj2jaB5fk1XXpkeS8s4ZKQWiiV44/VmZR8ThOQXbbvmXPs8QkeOXDHv7/AIOHj7SOSI4I8U+o\n\
7veUAv55a3o2tw6b508utpUc1D9YjctxQmnMKQRIoPXi23udsn/JsZx4sUuJr/lSUJiOWHCzzz/5\n\
vbyt5Un12CBb30miCRF+CsJXC15AN/NXMHS6fxcnATTsNXqPCxmdXSSz/mRqn/KsIPOtrpSTSN8d\n\
zY+q1EiErRF1YISaEAnbpXwy4aOPjnET8Wg62X5fxRH4fGk88gecIvNvli31lIhbySM8dxbhufpy\n\
RsRTlQVqtG+nKNVp/CmYt+k1AzYxPkmPmLWrfQ9Cv9XuBWKxheYpWnIqPhQHxZqKMrw4zOYiOrbm\n\
yjHAyPQMa0f8yYP8Bp5v8yQLpVtMzfVrdGMryLXjGFBCEu5ViB/LvWlcycmjPi+HA8RcXHrR4Piz\n\
HCEBo/nj8w/Mlr+ktB8uW1vpTk/VZdSuWSSZQftKkamg/DwJyzJpsOM8M5ky8gwxarNlHFCAEeln\n\
n9iYeVfzKi1PXZ/LOt2DaJ5ktxUWUkiyxzKF5coZQFDfD8VKdOhNDSvPo+GHHE8UO9ng1olM45jg\n\
n3d/uS/zH+ba6H+YEHlm5tIksXWOSfUpJSvpoyF2Yrxp8NPHLMOg48XGDv3MM3aAx5hjI277QGk/\n\
nXc6l5ngt/0O9j5Zkjnm/S92HUmG3heVpQAvCnwUoCcnk7OEYXxXPbYebVj7SMsgHDWPf1HyFo/T\n\
vP3njzJbS6l5V8vwNo6s6W1xqFwYpLkoaExxqKLuKfE1K9+uQnpcWM8OSR4vIcm3Hq8uUGWOI4el\n\
nmn3kHzbqfmXT7yfUdKbSbmxunspYWk9SskQBcj4VpQtTv8APKNVgjjIAPECLb9JqJZYkyjwkGkj\n\
8kfmpceZfOuq+W5NOS2j01Lh1uVlLl/QnSEVUqtK869cu1OiGPEJ3d191tGm1/i5ZY6rhv7DTzL8\n\
+L/zLca/pQ1XS47FIHnXTmSdZvXj9RKOwX7HRdj45s+zIwEDwm+V7cnVdrTmZx4o1V1vze2eWNW8\n\
73t5LH5g0GLSrVY+UU0d2lwWk5AceKjbaprmlzY8UR6JcR91O9wZMsj648I99pB/ysPzdrgmk8me\n\
WzeafEzxpql/MttFK6VB9KIkOw5Cla/OmX/lMcP72dHuG7jDWZMn91C495NIDRvzi1W280QeWfOm\n\
i/oe+uSiQ3Mb84i0h4oafEODNUc1cgHY9yLMnZ8TAzxS4gGvF2lIZBjyx4ZFHfnVfeY4fKWoW9jp\n\
iXOlTWzfX75p1jaD4xTjEd3+jK+zowOQEmpXsO9t7SnMYyIxuNbm+TEvyW1fz1b+U7e30rQIb7Sz\n\
dSc757tIWHJhz/dnf4fxzL7Rx4jkJlKpVypw+zMmUYwIwuN87/QzrzPLqWp6vLDp0RuRo6j04o5U\n\
hc3cq1aRWkV1JgiYU+E0Z80jvUDaRX2r3lpGyR2usXKSPfXlqJYjFaBijOUlSIi4lblGGodqkYUK\n\
OsKI544dOC2dvE7WOnOPUQW8SloriYOAUbkRL6nJgaKrA1xVdZyW+nW8MNoy3tzAJBqumTIsU0kN\n\
wP35iekaSf3YYK3xUFKj7OKqg1SOzNlBqNx6ltpk11dFzyZrkECaChUHkyiZXcDoN+gNFUBqVxHM\n\
YL9byx/Tgke7kt4VRjGoBkVPVkqpk5KqqCgPI/61VUfpWmwaqk1hHII7mNDc6bcHlIY5VpHcxyFl\n\
USJLySSRKUPqdBtiqhaTarFpxVPqdlpn1yQ62l1IPWeRn/0qOUtQcFDcVpVmXhirKfJV+j2c2mCY\n\
zrYcDZznrLZTr6ls5rTfhVD/AKuBK38y/wDyX/mD/mBn/wCIHMnR/wB9H3hxtb/cz/qliP8Azjl/\n\
ygM//bQm/wCTcWZfa/8Aej+r+twexf7k/wBY/oTH8+//ACWmof8AGW3/AOTy5X2X/fD4/c3dq/4v\n\
L4fet/IPTra1/LayuYlAlv5biadu5ZJmhH/CxDD2pMnMR3V+tHZMAMAI6399JJ/zkvZwP5S0u9ZQ\n\
biG/EMb9wk0MjOPpMK5d2PI+IR5fpcftuI8OJ68X6D+pv8wZHk/5x+06Rzyd7LS2Zj3JERJx0o/w\n\
s++X6U6s3oh/Vj+hkX5S2dtfflLpVldIJLa5t7iGeM9GR5pVYfSDmPr5GOoJHMEfcHJ7PiJaaIPI\n\
g/eWGfkndXHlnzpr/kO/f/djTWZbYO8WxKj/AItgKv8AJczO0YjJjjlHx/HkXB7MkcWWWGXw/HmN\n\
2SfnDJPrVzoXkSzcrNrdyJr8qRVLO3+JiQfEjkvumY3Z4EBLKf4Rt7z+PtcrtEmZjhH8Z39w/H2M\n\
G/5yFuFj1ny75Zt0aPTrS1WSO3gFTSRzAqqmwJVIaL88zuyh6ZTPMn9v6XX9sH1wxj6QOny5fB6L\n\
bfmdBa20Vtb+S/M0cECLHDGum7KiDiqj952AzXS0ZJs5Mf8ApnZx1wAoY8n+l/a84/MHXNT1rzto\n\
Wv6L5e1mzu9MZFuPrVm0bERy80HwGTajMDXNjpcUYYpQlKJEu4ut1eWU8sJwhMGPeF35i6Xb6r+f\n\
WmafcoJLadrITxt0aMfE6n/WUUx0kzHSkjnunW4xPWRieWz2D8xdGvdW8javpmnD/SprekEa7Fij\n\
B/TH+uF4/Tmo0mQQyxlLlbudZjM8Uox508g/LT86rXyvpMXlnzHYTxpYu6RXES/GgdyxWaJ+B+Fm\n\
O43p28dvrOzjllxwPN0uh7TGKPh5Advxu9u8ueZvL/mKxN9ol3Hd2/KkhSqsreDowVlPzGaTNhnj\n\
NSFO+w54ZBcDYeL/AJMf+Tk80f8AGK+/6jos3PaH+LQ+H+5Lo+zv8an/AJ3+6Cr/AM5I/wDHa8s/\n\
6s3/ACcjwdj/AEzT239UPj+h7xmiegYzqHnzyB5eK6fPqdratB+7Wxtx6jR06J6MAdl+VMyYaXLk\n\
3AJ8/wC1xZ6vDj2MgK6fsDxL8+PNtnrWoaJNp9nd24tVmZL66ge3E3JoyvpCQKzBONa0/azddmYD\n\
ASBIN9AbdF2tqBMxoEVe5Fdz2b82f/Jc69/zDH/iS5p9D/fR97vNf/cS9yRf849/+S6i/wCYqf8A\n\
WMv7V/vvgHH7I/uB7yl6fo/UpICxvE1S9kkuoZrUQXES/WpWZTNAayqvp8AWoBQdc1zsmU+WayT3\n\
0sZLLcPLzY/E7Wtpys7eNSf5mjeQn/mrFLBbSKSza0uZP0fJBayxSpBBaGK7P1dxIFM5tY/iHD94\n\
eQqAcUM5n1S51TW7G0vbGBdH1G2aa2NwokldVjDSBGRh6b0kG1DsK1rgSxG3gsbcW8pu2nke/tml\n\
sqhmKyqsziqqQxYcl+18RqOophQnEnm+4GmXFsuiJBZ3Ba1k+riVW5TKVVh+59Mmvi334ql3la0u\n\
Br+mc5tOeNpOSmwszBKQqFgfUNtFVNhy+LfFUdrgmi1trkPbQ3LrzkurhI2iSe2cWskimUhU5pNC\n\
x8ONNztiqZeWrh11ywlfUIdTluobqzurq3cSoZImS6iXmqxqSqTONloBtgSnfn2yuL3yTrtrbrzn\n\
lsZxEg6s3pkhR7npl+lkI5Yk94cfVRMsUgOfCXm//ONvmDT20G+0J5UTUIrprmOEmjPFJGi1UHrx\n\
ZDWnTbNl2viPGJ9Kp1nYuaPAYX6rtMf+chdesLfya2j8xJf3ssT+gpqyQxuGMrgdF5cVFepOVdlY\n\
icnF0Db2xlAxcPU/i06/I7/yVuif9HX/AFFzZT2l/fy+H3Bu7L/xePx+8pF/zkp/ygtj/wBtSL/q\n\
Hny/sf8AvT/V/SHH7b/uR/W/QUP59/8AWetM/wCYHSv+IxZLS/42ffL9KNV/iQ/qx/Qyv8l//JZa\n\
H/xjl/6iJMxe0f7+X46OV2Z/i8fx1LB/zxs7ny75q0Dz5p6/vI5FgulGwZ4qsgYj/fkXND7DM3s2\n\
QyY5Yi4PakTiyQzR93494tP/AMr5D5q80a75+mjdLeRhpuiRy9Ut4gGdqbgFzTodjyFco1o8KEcQ\n\
959/4/Q5GhPjZJZj/Vj7vx+lj3/ORmgX0c+kebLNCy2dLe5elRHxk9SBj/klmYfOnjmR2TlFSxnr\n\
+C43bOIgxyjpt+p6r5R82aR5o0WDU9OmVxIq/WIAwLwyEfFHIOoIP39Rtmqz4JYpcMnb6fURywEo\n\
/wBiI1LzHounX1lYXd0iX2oSCK0tQayOTXfiNwopux2yMMMpAkDYM55oxIiTvLk8a82f+tF6P87X\n\
/iDZucH+Jy+Lpc/+PR+H6Xtuq6pY6VptzqV9J6VnaRtLPJQmiqKnYVJ+QzSwgZSERzLu5zEImR5B\n\
LtS8u+UPNNkk19Y2up29xGDDdcVZjG4qDHMvxrUd1bLIZsmI0CYn8dGvJhx5RuBIH8bF5X+R2kix\n\
8++bI9Llaby/alraKatVdhMfR36OVRX+IfxzadpZOLFDi+s/qdT2Xj4c2Th+gbfagfyY/wDJyeaP\n\
+MV9/wBR0WT7Q/xaHw/3Ja+zv8an/nf7oKv/ADkqfT1Xy1KwIjC3HxU2+F4icHY/0z+H6U9t84fH\n\
9D038zNUvLP8vNZv9MkIn+rAwzRE1CSMqs6svgjEgj55rNHAHNES73a66ZjhkY86YZ/zjlpeg/4X\n\
uNTijjk1k3LxXU7AGWNAq8EUndVYGu3U/LbN7XnPjEf4acHsbHDw+IfVbFv+cldTsLjXNJsoJ1lu\n\
rOGU3Uampj9VlKBqbAkKTTrT5jMrseBEZE8i4nbeSJlGIO4u3rn5qxvJ+XWvqiliLRmIHgpDE/QB\n\
mo0J/fR97udcP3M/cxv/AJx2uYZfy/aJGrJb3kySr3BYI4/Bsye1okZfg4vY8gcNdxKl5eN3I+ix\n\
jSbee0jFk0uoPYyvLGypEAFuEcfGrDclaKv832c1rtEbo8OpTQaPHaF5JbaSshRvhhQXkizCQVWv\n\
qtFUE1+ww2/aVbv302atoi0uleT1SEA2eO8qQ3WpDLXb76GiqzzTdXsvlXTJdK5KdJt4ZpruPdon\n\
aJUWPnyUr8LktxVj0rQGuKoCJNbs723ePUY47S1jOoiYky+ml4SlZHZC0rVoeJarDpTsqs06PWpZ\n\
I7V/Ut44LuCadLoNHXiVIWOivybg4J5caVHjiqa2zQ3FlaQ6VwN+lo6EIgDfFZxgqCONasr0364q\n\
smjne5sLZorkiGK7rFbsDeITJbrKy1Bpylb1ELGtN6jaiqt5ejgi1vTbW0S4ggtL65T0rooZNrFS\n\
1VRVC/FKCetTvWpxV6HgS8ok/LT8nvN+rT3OkX3G8B9a5i0y5QAFm+3wZZONT/LQZtRrNRhjUht5\n\
h1B0OmzyuJ3/AKJZHa/lB5IttCvNHjtZDFqAjF7dtIWuZBFIsqgyH7I5INlAGY8tflMxK+XLucmP\n\
Z2IQMa58+9M/IyeVLTRV0fy1eJd2Wms8bBJRMyNI7SEOw/ymOVanxDLimKJbtMMcY8OM2IqvnDyf\n\
ofmrTI7DWQ5tIJhcr6b+mQ6Iybt4cXODT6iWKVx5p1Gnhljwz5c0kv0/LjVvII02bU4pPK9iLe0a\n\
6ScBVNuE9JGlH7X2cuic0MvEB6zZ5d7RIYJ4eEkeGKHPu80+8nWWg2XluytdAmFxpEasLSYP6oYG\n\
Ri3x9/iJyjUSnKZM/qcjTxhGAEPpS/8AMGXyLcaO+k+bL+C2trgpIsbyiOYlGBDRgfH1FCQMs0oy\n\
iXFjBJa9WcRjw5CAD5rfIeq+QY9Ng0LyvqVvPFaK3p26ygzEFi7sVNGbdtzTHVQy8RnkB3RpcmER\n\
EMZG3mnPmHU/L1hpzHX57eDT7k/V3+tlRFIXUn0yH2NVU7ZTihOUvRdjubs04Rj6yOE7bvONX/Lb\n\
8o9OWHXRq8ug294oltZLW9ESSK1HBi5iRyCCDRc2WPWaiXo4eKu8OtyaLTR9fFwX3STj8v8ASfym\n\
jvmn8uXUGpawFJe5nmM93xGxZRIar1oWRRlOqyagipgiPyDdpMenErgRKfvsp5ffl75cvfNkHmmd\n\
JTq1twMTCQiP92CFqn05RHVzjjOMfSXIlpISyDIfqCca1oum61pc+l6nD9YsbkBZoeTLUKwYfEhV\n\
hRlB2OU48koSEo8w25cUZxMZCwWHWv5M+XrOF7W01XWLfTZK+ppsV6yW7BvtAoqgkHvvmZLtGZ3M\n\
Y331u4UezYDYSmI93Fsy/Q9B0fQtOj07SbVLSzjqViSu5PVmYkszHxY1zEyZZTPFI2XNxYo448MR\n\
QSfy/wDlz5a0HzBea9p6SrqF+sq3DPIWQiaVZXotNviUZbl1c8kBA8g04tHjxzM4/UUV5v8AJWge\n\
bdOWx1iFnSJucE0bcJY2IoSjb9R1BBGR0+pniNxZajTQzRqSB8tflxougI0UV3f39s0LWy2l9cNN\n\
brC/2kWEBY6U2+zk82slk6AHyG/zYYNHHGKuUhy3Nj5ckjH5DeT4b+S80691PS/U+1BZ3IjTjWvG\n\
rI8lP9nl/wDKeQipCMveHH/krGJXEyj7imt5+UPkK70aLSX07hDDIZluEdhcGRxR3eUks5am/Ko+\n\
4ZVHX5RLiv8AU3S7PwmPCR+v5p/pXlzTdN0c6RGJLizdWSUXUj3DOrjiwZpC2xG1OmUTzSlLi6+W\n\
zkwxRjHh5jz3YlYfkl5T069luNNvNUsYpyPWtLa8eKJlBqEYqBKV+b5ly7SySFSET8HCh2ZjhK4m\n\
Q8gfwftS25trmK4udLk1SaygtJ5YbeyghnuZZebPPEUjjIj+xcLQsCap2pmA7BkvlX0xql1bTxSW\n\
t0SdRtI2BjYwXnxTRutTX07jlUdtqYEpXc2DrMs4kL+tK3GHiuxaO7U0IHI/3Q/jWi0KFG6tJLXR\n\
Ht0JuoLr60gsHma3CFZCvJSlBIGDp8Em2/2qdFUs0DT44ZGpKst/pbxKwPrRqJSks6GVZFSnxxCP\n\
psKkeyrK7qJTdacvISyypLPcSUIq9x+/Wm+wAtWC17CmKoPyvYNb32mzGXl68Y4igHH/AEON+v8A\n\
z0p9HviqU6rcW36SuLpLe5v7ZZVtR6HrevMLd+VzMJYAOLesycakKRHxFBSirI9Bt45vMitDNcXN\n\
tp9nzD3jO0yy37K4Q8/iBWKEbH+bAll2KvCYbYeSPz+RR+70zzEGCHt/pZrwHYUukA/1c3hPjaT+\n\
lD9H7HQCPgaz+jP9P/Hnqf5ieYx5d8mapqitxnjhMdqR19eX93GR/qs3I+wzV6TD4mQRdtrM3h4p\n\
S8vteRfke2peVfPt75W1dPQn1O0imWMn/dqRidF+fpSPy9xTNv2lw5cQyR/hP7HTdlcWHMcctjIf\n\
telfnB5hl0fyTdRWtW1HVmGnWSJuxe4BDcab1EfKnvTNboMXHlF8o7n4O07RzGGI19UvSPixT8wf\n\
K8Plj8iv0OlDJA1s1zIP253nVpG+XI0HtTMrS5jl1XF7/ucTV4Bi0nB3V96O8o+ZB5a/IW11oKGk\n\
tbaX0FPQyyXLxx19ubCvtkM+HxNWY95/Qz02fwtGJ9w/Sl/5G+VINVtLrztr4GpavfzuttNcgScE\n\
jorOobYMWqvsBQUyztLOYkYobRAauytPxg5p+qRKZfnh5V04eVn8y2ES2WtaNJDLDeW4EUhRpFjK\n\
llpXjyDL3FNupyvs3OfE4DvGXRt7VwR8PxBtOPUMU/M7zLL5l/JLy9q84AuptQjS5p0MsUNzG7U7\n\
civKnvmVosPh6mURy4f1OJrs/i6WEjz4v1sn/LD8vdG1Pypp2teZbddW1C6to47dboc47e0hHpwR\n\
RIfhHwKGJp1OYut1co5DGB4QD06nq5eh0cZYxLIOKRHXoOgYR+cnliy8jeZtE8weWk+o+uzyCGMn\n\
gk1uUJKg9FdZKFenXM7s/Mc8JQnv+1wO0sIwZIzx7fsfRMMqywpKtQsihlB60YVzniKelBX4Fdir\n\
sVdirsVdirsVdirsVdirEPOttdWFwmv2cjxKEW31ExFVbgG5RSVZZAArEo7cTRWr2xVBm2ngt7FH\n\
1B5fNqE3ds8pMkQ9dTW0LV3idY+OxrUc8KpVPd+YEuDa27/WdR05/rj6dLbssYWSoYkiRiVVZyRx\n\
rXpihDpryKLeO9gS4iCxlo1aFHpWAOwjuJhI3KKDjXgn2ie+yqy+udKaJvT0uRFlcszyC1iUAmV+\n\
I4SvtVkAHSgpiqMj8w6tcNE1okV/qAjVWjRVkHJIjFs1vPckBfVY/GqCrGtNsVWwPqrsLW31Jl/R\n\
S/Vr2c25X6vG6+k8gIdvjCx0WgO+Ko2Sy/RS2+vaJqLR6UONu9ou8jrGQsdusbeojuZOSj4VYM7M\n\
SemKsv8ALemXFjp5e84nUbyRrq/Zenqyfsr/AJKKAg+WBKa4q8p/5yF0CS48tWfmC1ql7olwrGVd\n\
mEUxCk7d1kCEeG+bXsrLUzA8pB1HbGK8YmOcD+PtpB3XmOD8xte8maRAQ9nHEuua5GvxKskPwLCd\n\
u0nJT4hhk44Tp4ZJHn9Mf1sJZhqZ44jl9cvh0+al+e9rcaJrvlzzzZLWazmW2uBWgbgTLGp2/aX1\n\
FY/LD2ZIThLEev4/UjtUHHOGYcxt+n9aZwXtr57/ADUsZrVhPoHle0S8V9ij3l2oeLoeqrxI8GQ5\n\
UYnBgIP1zNfAfj7W0SGo1AreGMX8Ty/HkmX59/8AktNQ/wCMtv8A8nlyvsv++Hx+5t7V/wAXl8Pv\n\
YhdWk9z/AM4zwCFeTQoJmUdeCXxLH6BvmYJAa3f8elwjEnQbfj1Lvyg/Ln8uvM3km3vtQ00XWpxS\n\
zQ3souLhDyDlkqsciKP3TL0GDX6vNjykA1HpsF7O0WDLiBkLlve5/X3Mxl/Ir8sHWi6S0RrXktzc\n\
k/L4pGGYY7Tz/wA77A5x7K0/837T+tiX54+XNK8u/lhpmlaVGYrKLVUZEZmcgvDcM3xMSepzL7Nz\n\
SyZzKXPh/SHC7Vwxx6eMY8uL9Bemfl+iJ5E8uhRQHTbRqe7QIT+JzWao/vZf1j97tdJ/cw/qj7nl\n\
3/OT3+8nl7/jJdfqizadjc5fD9Lqe3OUPj+h7Rp/+8Ft/wAYk/4iM00+Zd7HkiMil2KuxV2KuxV2\n\
KuxV2KuxV2KrZI45Y3ikUPG4KujCoKkUIIPY4qxFrVfLN0slzB9b0WMEWV6QzyWIJr6coAJMP8sg\n\
3UbHamKoa+ill0qC91E/XNRmnhi0e4s5UjuKykKxjmQcKUBcrx406+OFCRSjWbSAyQava3GniVra\n\
GHUU9BybKXb02T1EZI5P2tloeOw2CqYT2mr+rHBYwaUb0RtPdwmQc4w0v1hgyoGkcV4UIUEKfFqh\n\
VDwCYXGmSatrLyxavy9IWIWzhKu6KxM8xSQ8hxAVADxX4dsVT6H0tDivLTVIobbRGLRWNpAvKSVy\n\
wZfT48ZXkIbrxJqOopVglF6Jok09xDqOoW62cFtU6VpC0K2/PdpZKbGU12A2QbDfFWS4q7FUFrml\n\
W+r6Pe6Xcf3N7BJA560EileQ9xWoyeOZhISHRhlxicTE9Q88/Jb8stV8ofpO71lYvr11whg9J+YE\n\
KVZjWg+0xH/A5sO0dZHLQjyDrezNDLDZlzLK/wAx/K8nmfydqGkQhfrcirJaFjQCaJg679uVOP05\n\
i6TN4WQSPJy9Zg8XEYjmln5Q+Rbnyh5Ye1vwn6Uu53muyhDAAfBGgYAVAVeXzJy3X6kZp2PpDV2d\n\
pDhx0fqJ3Rf5qeWtU8y+TLrSNMCNeTSQsgkbgtEkVmqfkMhos0ceQSlyZ67BLLiMY8zX3qnkHyxc\n\
aX5BsfL+sxRvIkM0N5ACJI2WWRyVJ6EFX3warMJZTOKdJgMMIhL4sEg/LTz/AOR9auL/AMh3MF9p\n\
d1T1NKvW4kjegapRW4V+Fw6t2+ecdZhzxAyipDqHXjRZsEicJBiehZA8351azH9TNpp/lqJ9pr/1\n\
PrU4U9TCilk5f633jMetNDe5T8uXzconVT2qOPz5n4KX5m/l7rms+QtK8vaTL9du7C5heW5u5OLy\n\
LHBLGzsxrVizjJaPVxhlM5bAjp7wx12jnkwxhE2QRz9xZr5V0+503yvo+nXQAubKxtrecKagSRQq\n\
jUPfcZhZ5iU5EciS52CBjjjE8wAGDfnZ5B8w+b4NITRkiZrNp2m9WQR7SBONK9fsHM7s7VQxGXF1\n\
pwO09HPMI8PS3pFpG0VpDE/2kjVWp4gAHNbI2XZjkq4EuxV2KuxV2KuxV2KuxV2KuxV2KuIBFDuD\n\
irG73yPZGcXWkynTLlGMioiLJb82FC4ianBiNuUbKcVSO98qeZFtbS2W1t50s1aJJLecoXieVJmV\n\
47hW6vENxLWld98KFb6p5sOryXyaW8Z5zvH+9tgQbiJItn9R/sekrbp9GKt2HlHzK9hDYXE0FtaR\n\
SetF6jNeSo1PsqoW2h49+LK4xSyTTPLen2Nx9ccyXmoleLX903qS0/lXoqL7IBgVNcVdirsVdirs\n\
VdirsVdirsVdirsVdirsVdirsVdirsVdirsVdirsVdirsVdirsVf/9k="]]], 
        "BasicJobTicketSchema" -> 
        Association[
         "Thumbnail" -> 
          Association[
           "Thumbnails[1]" -> 
            Association[
             "Width" -> "256", "HeigHt" -> "72", "Format" -> "JPEG", "Image" -> 
              "/9j/4AAQSkZJRgABAgEBLAEsAAD/7QAsUGhvdG9zaG9wIDMuMAA4QklNA+\
0AAAAAABABLAAAAAEA\n\
AQEsAAAAAQAB/+IMWElDQ19QUk9GSUxFAAEBAAAMSExpbm8CEAAAbW50clJHQiBYWVogB84AAgAJ\n\
AAYAMQAAYWNzcE1TRlQAAAAASUVDIHNSR0IAAAAAAAAAAAAAAAAAAPbWAAEAAAAA0y1IUCAgAAAA\n\
AAAAAAAAAAAAAAAAAAAAAAAAAAAAAAAAAAAAAAAAAAAAAAAAAAAAAAAAAAARY3BydAAAAVAAAAAz\n\
ZGVzYwAAAYQAAABsd3RwdAAAAfAAAAAUYmtwdAAAAgQAAAAUclhZWgAAAhgAAAAUZ1hZWgAAAiwA\n\
AAAUYlhZWgAAAkAAAAAUZG1uZAAAAlQAAABwZG1kZAAAAsQAAACIdnVlZAAAA0wAAACGdmlldwAA\n\
A9QAAAAkbHVtaQAAA/gAAAAUbWVhcwAABAwAAAAkdGVjaAAABDAAAAAMclRSQwAABDwAAAgMZ1RS\n\
QwAABDwAAAgMYlRSQwAABDwAAAgMdGV4dAAAAABDb3B5cmlnaHQgKGMpIDE5OTggSGV3bGV0dC1Q\n\
YWNrYXJkIENvbXBhbnkAAGRlc2MAAAAAAAAAEnNSR0IgSUVDNjE5NjYtMi4xAAAAAAAAAAAAAAAS\n\
c1JHQiBJRUM2MTk2Ni0yLjEAAAAAAAAAAAAAAAAAAAAAAAAAAAAAAAAAAAAAAAAAAAAAAAAAAAAA\n\
AAAAAAAAAAAAAFhZWiAAAAAAAADzUQABAAAAARbMWFlaIAAAAAAAAAAAAAAAAAAAAABYWVogAAAA\n\
AAAAb6IAADj1AAADkFhZWiAAAAAAAABimQAAt4UAABjaWFlaIAAAAAAAACSgAAAPhAAAts9kZXNj\n\
AAAAAAAAABZJRUMgaHR0cDovL3d3dy5pZWMuY2gAAAAAAAAAAAAAABZJRUMgaHR0cDovL3d3dy5p\n\
ZWMuY2gAAAAAAAAAAAAAAAAAAAAAAAAAAAAAAAAAAAAAAAAAAAAAAAAAAAAAAAAAAAAAZGVzYwAA\n\
AAAAAAAuSUVDIDYxOTY2LTIuMSBEZWZhdWx0IFJHQiBjb2xvdXIgc3BhY2UgLSBzUkdCAAAAAAAA\n\
AAAAAAAuSUVDIDYxOTY2LTIuMSBEZWZhdWx0IFJHQiBjb2xvdXIgc3BhY2UgLSBzUkdCAAAAAAAA\n\
AAAAAAAAAAAAAAAAAAAAAGRlc2MAAAAAAAAALFJlZmVyZW5jZSBWaWV3aW5nIENvbmRpdGlvbiBp\n\
biBJRUM2MTk2Ni0yLjEAAAAAAAAAAAAAACxSZWZlcmVuY2UgVmlld2luZyBDb25kaXRpb24gaW4g\n\
SUVDNjE5NjYtMi4xAAAAAAAAAAAAAAAAAAAAAAAAAAAAAAAAAAB2aWV3AAAAAAATpP4AFF8uABDP\n\
FAAD7cwABBMLAANcngAAAAFYWVogAAAAAABMCVYAUAAAAFcf521lYXMAAAAAAAAAAQAAAAAAAAAA\n\
AAAAAAAAAAAAAAKPAAAAAnNpZyAAAAAAQ1JUIGN1cnYAAAAAAAAEAAAAAAUACgAPABQAGQAeACMA\n\
KAAtADIANwA7AEAARQBKAE8AVABZAF4AYwBoAG0AcgB3AHwAgQCGAIsAkACVAJoAnwCkAKkArgCy\n\
ALcAvADBAMYAywDQANUA2wDgAOUA6wDwAPYA+wEBAQcBDQETARkBHwElASsBMgE4AT4BRQFMAVIB\n\
WQFgAWcBbgF1AXwBgwGLAZIBmgGhAakBsQG5AcEByQHRAdkB4QHpAfIB+gIDAgwCFAIdAiYCLwI4\n\
AkECSwJUAl0CZwJxAnoChAKOApgCogKsArYCwQLLAtUC4ALrAvUDAAMLAxYDIQMtAzgDQwNPA1oD\n\
ZgNyA34DigOWA6IDrgO6A8cD0wPgA+wD+QQGBBMEIAQtBDsESARVBGMEcQR+BIwEmgSoBLYExATT\n\
BOEE8AT+BQ0FHAUrBToFSQVYBWcFdwWGBZYFpgW1BcUF1QXlBfYGBgYWBicGNwZIBlkGagZ7BowG\n\
nQavBsAG0QbjBvUHBwcZBysHPQdPB2EHdAeGB5kHrAe/B9IH5Qf4CAsIHwgyCEYIWghuCIIIlgiq\n\
CL4I0gjnCPsJEAklCToJTwlkCXkJjwmkCboJzwnlCfsKEQonCj0KVApqCoEKmAquCsUK3ArzCwsL\n\
Igs5C1ELaQuAC5gLsAvIC+EL+QwSDCoMQwxcDHUMjgynDMAM2QzzDQ0NJg1ADVoNdA2ODakNww3e\n\
DfgOEw4uDkkOZA5/DpsOtg7SDu4PCQ8lD0EPXg96D5YPsw/PD+wQCRAmEEMQYRB+EJsQuRDXEPUR\n\
ExExEU8RbRGMEaoRyRHoEgcSJhJFEmQShBKjEsMS4xMDEyMTQxNjE4MTpBPFE+UUBhQnFEkUahSL\n\
FK0UzhTwFRIVNBVWFXgVmxW9FeAWAxYmFkkWbBaPFrIW1hb6Fx0XQRdlF4kXrhfSF/cYGxhAGGUY\n\
ihivGNUY+hkgGUUZaxmRGbcZ3RoEGioaURp3Gp4axRrsGxQbOxtjG4obshvaHAIcKhxSHHscoxzM\n\
HPUdHh1HHXAdmR3DHeweFh5AHmoelB6+HukfEx8+H2kflB+/H+ogFSBBIGwgmCDEIPAhHCFIIXUh\n\
oSHOIfsiJyJVIoIiryLdIwojOCNmI5QjwiPwJB8kTSR8JKsk2iUJJTglaCWXJccl9yYnJlcmhya3\n\
JugnGCdJJ3onqyfcKA0oPyhxKKIo1CkGKTgpaymdKdAqAio1KmgqmyrPKwIrNitpK50r0SwFLDks\n\
biyiLNctDC1BLXYtqy3hLhYuTC6CLrcu7i8kL1ovkS/HL/4wNTBsMKQw2zESMUoxgjG6MfIyKjJj\n\
Mpsy1DMNM0YzfzO4M/E0KzRlNJ402DUTNU01hzXCNf02NzZyNq426TckN2A3nDfXOBQ4UDiMOMg5\n\
BTlCOX85vDn5OjY6dDqyOu87LTtrO6o76DwnPGU8pDzjPSI9YT2hPeA+ID5gPqA+4D8hP2E/oj/i\n\
QCNAZECmQOdBKUFqQaxB7kIwQnJCtUL3QzpDfUPARANER0SKRM5FEkVVRZpF3kYiRmdGq0bwRzVH\n\
e0fASAVIS0iRSNdJHUljSalJ8Eo3Sn1KxEsMS1NLmkviTCpMcky6TQJNSk2TTdxOJU5uTrdPAE9J\n\
T5NP3VAnUHFQu1EGUVBRm1HmUjFSfFLHUxNTX1OqU/ZUQlSPVNtVKFV1VcJWD1ZcVqlW91dEV5JX\n\
4FgvWH1Yy1kaWWlZuFoHWlZaplr1W0VblVvlXDVchlzWXSddeF3JXhpebF69Xw9fYV+zYAVgV2Cq\n\
YPxhT2GiYfViSWKcYvBjQ2OXY+tkQGSUZOllPWWSZedmPWaSZuhnPWeTZ+loP2iWaOxpQ2maafFq\n\
SGqfavdrT2una/9sV2yvbQhtYG25bhJua27Ebx5veG/RcCtwhnDgcTpxlXHwcktypnMBc11zuHQU\n\
dHB0zHUodYV14XY+dpt2+HdWd7N4EXhueMx5KnmJeed6RnqlewR7Y3vCfCF8gXzhfUF9oX4BfmJ+\n\
wn8jf4R/5YBHgKiBCoFrgc2CMIKSgvSDV4O6hB2EgITjhUeFq4YOhnKG14c7h5+IBIhpiM6JM4mZ\n\
if6KZIrKizCLlov8jGOMyo0xjZiN/45mjs6PNo+ekAaQbpDWkT+RqJIRknqS45NNk7aUIJSKlPSV\n\
X5XJljSWn5cKl3WX4JhMmLiZJJmQmfyaaJrVm0Kbr5wcnImc951kndKeQJ6unx2fi5/6oGmg2KFH\n\
obaiJqKWowajdqPmpFakx6U4pammGqaLpv2nbqfgqFKoxKk3qamqHKqPqwKrdavprFys0K1Erbiu\n\
La6hrxavi7AAsHWw6rFgsdayS7LCszizrrQltJy1E7WKtgG2ebbwt2i34LhZuNG5SrnCuju6tbsu\n\
u6e8IbybvRW9j74KvoS+/796v/XAcMDswWfB48JfwtvDWMPUxFHEzsVLxcjGRsbDx0HHv8g9yLzJ\n\
Osm5yjjKt8s2y7bMNcy1zTXNtc42zrbPN8+40DnQutE80b7SP9LB00TTxtRJ1MvVTtXR1lXW2Ndc\n\
1+DYZNjo2WzZ8dp22vvbgNwF3IrdEN2W3hzeot8p36/gNuC94UThzOJT4tvjY+Pr5HPk/OWE5g3m\n\
lucf56noMui86Ubp0Opb6uXrcOv77IbtEe2c7ijutO9A78zwWPDl8XLx//KM8xnzp/Q09ML1UPXe\n\
9m32+/eK+Bn4qPk4+cf6V/rn+3f8B/yY/Sn9uv5L/tz/bf///+4ADkFkb2JlAGTAAAAAAf/bAIQA\n\
BgQEBAUEBgUFBgkGBQYJCwgGBggLDAoKCwoKDBAMDAwMDAwQDA4PEA8ODBMTFBQTExwbGxscHx8f\n\
Hx8fHx8fHwEHBwcNDA0YEBAYGhURFRofHx8fHx8fHx8fHx8fHx8fHx8fHx8fHx8fHx8fHx8fHx8f\n\
Hx8fHx8fHx8fHx8fHx8f/8AAEQgASAEAAwERAAIRAQMRAf/EAaIAAAAHAQEBAQEAAAAAAAAAAAQF\n\
AwIGAQAHCAkKCwEAAgIDAQEBAQEAAAAAAAAAAQACAwQFBgcICQoLEAACAQMDAgQCBgcDBAIGAnMB\n\
AgMRBAAFIRIxQVEGE2EicYEUMpGhBxWxQiPBUtHhMxZi8CRygvElQzRTkqKyY3PCNUQnk6OzNhdU\n\
ZHTD0uIIJoMJChgZhJRFRqS0VtNVKBry4/PE1OT0ZXWFlaW1xdXl9WZ2hpamtsbW5vY3R1dnd4eX\n\
p7fH1+f3OEhYaHiImKi4yNjo+Ck5SVlpeYmZqbnJ2en5KjpKWmp6ipqqusra6voRAAICAQIDBQUE\n\
BQYECAMDbQEAAhEDBCESMUEFURNhIgZxgZEyobHwFMHR4SNCFVJicvEzJDRDghaSUyWiY7LCB3PS\n\
NeJEgxdUkwgJChgZJjZFGidkdFU38qOzwygp0+PzhJSktMTU5PRldYWVpbXF1eX1RlZmdoaWprbG\n\
1ub2R1dnd4eXp7fH1+f3OEhYaHiImKi4yNjo+DlJWWl5iZmpucnZ6fkqOkpaanqKmqq6ytrq+v/a\n\
AAwDAQACEQMRAD8A9U4qhNU1aw0y2NzeyiNKhUUAs7ueiIgqzMfAYqxrU9b16Sz+uzuNC0xzwiWi\n\
TX8rEEhQGPpRE0O3xEd6YqoTaJaS3MS/o+41mOSFZ/Wv5rhjIGqSqhgLeNlAHwtxqT2G+FCGj8v2\n\
5luo/wDDNsY04ul0bYRcNzyRER3klZfhoRxrvv0BVbkSOyu9NtLBr7TLy6RnlihnaeKMoORX6vOJ\n\
eRKVfgArcRtuKYqnUfmPUdMJXXI45rNSAdWswTGlen1iE8nhr41K/LAlkcckcsayROHjcBkdSCpB\n\
3BBHUYquxV2KuxV2KuxV2KsV/MzX/MWheU59Q0C0+t36uiEcDJ6cbGjScF3am331OwzK0eKE8lTN\n\
BxNblnjxmUBZRH5e6zrus+UrHUdctfqmpTB/Vj4NHUK5CPwbdeSgH+zI6vHGGQiJsMtJknPGJTFS\n\
ZFmO5LsVdirsVdirsVdirsVdirzLyF548/6x541TS9a0r6rpVuJSj+i8folHCxr6rfDJzX7+o2zZ\n\
6rTYoYhKJuTq9Lqs080ozjURfT9LM/MvnLy15ajibWb1LZrgkW8VGeSQggHiiBm7jfpmFh088n0i\n\
3NzamGL6zSdZS3vOfy485+fdb8yaxY+YNI+pWFoGME3pPHwkDhVh5MSJOSEtUeHgRmx1enxQhEwl\n\
ZLrdHqc05yE41EfivN3nrzp570jzro2laLpP1vSrv0/Xm9KR+ZeQrIvqKQsfBAG36dTtjptPinil\n\
KUqkF1WpzQyxjCNxPl5s/vr6zsLSW8vZkt7WBS800hCoqjuScwIxMjQ5uwlIRFnYIPy95k0fzDYH\n\
UNIn+s2YkeITcWQFk2agcKafRk8uGWM1LYsMWaOSPFE2ERq2qWul2Et7ck+nGBRFFWd2NFRB3ZmN\n\
BlTawZL6ae+fVZ3S91W2eVLzSYyfWt7anBlsqkcnib+8cLVmHEEDqVQiapLoul31haIt/aQSgxeu\n\
vKGBo6y8KIkTSzfDydB8KUqz9cUID61ePOLXWdTmnu6mK3022Y21shjkKqo9P00KsicVf4gK7jah\n\
VVvqMcct0Bo9xarGtwILr1zHRvWDEvIknxfVqcOKFi3t1CqyDUJDcNqujPHqxir6lrqEazTCJWjV\n\
KT/FKjlmPBGdthXr8OKou21OQRFNID2NzdtHJfy3LwsIYXm+2GlB9SNhJvJv9njRSQMVTfTdX07S\n\
J3l0y7W88vK6R6kkQb07OaX7MsJNV9Fz9tFJ4dRtilnIIIqNwcCpX5o1ltE8u6jq6RCdrG3knEJP\n\
EMUWtK0NMtw4+OYj3lqz5OCBl3C0n/LTzvL5y8vPq0totkyXD2/pK5kBCKjcqkL/AD5drNN4M+G7\n\
2aNFqvHhxVW9In8wfNknlPyvca3HbC7eB4kEDMUB9Rwn2gG6V8MjpcHizEbpnq9R4OMzq6Yjpn5z\n\
ahrWj2jaB5fk1XXpkeS8s4ZKQWiiV44/VmZR8ThOQXbbvmXPs8QkeOXDHv7/AIOHj7SOSI4I8U+o\n\
7veUAv55a3o2tw6b508utpUc1D9YjctxQmnMKQRIoPXi23udsn/JsZx4sUuJr/lSUJiOWHCzzz/5\n\
vbyt5Un12CBb30miCRF+CsJXC15AN/NXMHS6fxcnATTsNXqPCxmdXSSz/mRqn/KsIPOtrpSTSN8d\n\
zY+q1EiErRF1YISaEAnbpXwy4aOPjnET8Wg62X5fxRH4fGk88gecIvNvli31lIhbySM8dxbhufpy\n\
RsRTlQVqtG+nKNVp/CmYt+k1AzYxPkmPmLWrfQ9Cv9XuBWKxheYpWnIqPhQHxZqKMrw4zOYiOrbm\n\
yjHAyPQMa0f8yYP8Bp5v8yQLpVtMzfVrdGMryLXjGFBCEu5ViB/LvWlcycmjPi+HA8RcXHrR4Piz\n\
HCEBo/nj8w/Mlr+ktB8uW1vpTk/VZdSuWSSZQftKkamg/DwJyzJpsOM8M5ky8gwxarNlHFCAEeln\n\
n9iYeVfzKi1PXZ/LOt2DaJ5ktxUWUkiyxzKF5coZQFDfD8VKdOhNDSvPo+GHHE8UO9ng1olM45jg\n\
n3d/uS/zH+ba6H+YEHlm5tIksXWOSfUpJSvpoyF2Yrxp8NPHLMOg48XGDv3MM3aAx5hjI277QGk/\n\
nXc6l5ngt/0O9j5Zkjnm/S92HUmG3heVpQAvCnwUoCcnk7OEYXxXPbYebVj7SMsgHDWPf1HyFo/T\n\
vP3njzJbS6l5V8vwNo6s6W1xqFwYpLkoaExxqKLuKfE1K9+uQnpcWM8OSR4vIcm3Hq8uUGWOI4el\n\
nmn3kHzbqfmXT7yfUdKbSbmxunspYWk9SskQBcj4VpQtTv8APKNVgjjIAPECLb9JqJZYkyjwkGkj\n\
8kfmpceZfOuq+W5NOS2j01Lh1uVlLl/QnSEVUqtK869cu1OiGPEJ3d191tGm1/i5ZY6rhv7DTzL8\n\
+L/zLca/pQ1XS47FIHnXTmSdZvXj9RKOwX7HRdj45s+zIwEDwm+V7cnVdrTmZx4o1V1vze2eWNW8\n\
73t5LH5g0GLSrVY+UU0d2lwWk5AceKjbaprmlzY8UR6JcR91O9wZMsj648I99pB/ysPzdrgmk8me\n\
WzeafEzxpql/MttFK6VB9KIkOw5Cla/OmX/lMcP72dHuG7jDWZMn91C495NIDRvzi1W280QeWfOm\n\
i/oe+uSiQ3Mb84i0h4oafEODNUc1cgHY9yLMnZ8TAzxS4gGvF2lIZBjyx4ZFHfnVfeY4fKWoW9jp\n\
iXOlTWzfX75p1jaD4xTjEd3+jK+zowOQEmpXsO9t7SnMYyIxuNbm+TEvyW1fz1b+U7e30rQIb7Sz\n\
dSc757tIWHJhz/dnf4fxzL7Rx4jkJlKpVypw+zMmUYwIwuN87/QzrzPLqWp6vLDp0RuRo6j04o5U\n\
hc3cq1aRWkV1JgiYU+E0Z80jvUDaRX2r3lpGyR2usXKSPfXlqJYjFaBijOUlSIi4lblGGodqkYUK\n\
OsKI544dOC2dvE7WOnOPUQW8SloriYOAUbkRL6nJgaKrA1xVdZyW+nW8MNoy3tzAJBqumTIsU0kN\n\
wP35iekaSf3YYK3xUFKj7OKqg1SOzNlBqNx6ltpk11dFzyZrkECaChUHkyiZXcDoN+gNFUBqVxHM\n\
YL9byx/Tgke7kt4VRjGoBkVPVkqpk5KqqCgPI/61VUfpWmwaqk1hHII7mNDc6bcHlIY5VpHcxyFl\n\
USJLySSRKUPqdBtiqhaTarFpxVPqdlpn1yQ62l1IPWeRn/0qOUtQcFDcVpVmXhirKfJV+j2c2mCY\n\
zrYcDZznrLZTr6ls5rTfhVD/AKuBK38y/wDyX/mD/mBn/wCIHMnR/wB9H3hxtb/cz/qliP8Azjl/\n\
ygM//bQm/wCTcWZfa/8Aej+r+twexf7k/wBY/oTH8+//ACWmof8AGW3/AOTy5X2X/fD4/c3dq/4v\n\
L4fet/IPTra1/LayuYlAlv5biadu5ZJmhH/CxDD2pMnMR3V+tHZMAMAI6399JJ/zkvZwP5S0u9ZQ\n\
biG/EMb9wk0MjOPpMK5d2PI+IR5fpcftuI8OJ68X6D+pv8wZHk/5x+06Rzyd7LS2Zj3JERJx0o/w\n\
s++X6U6s3oh/Vj+hkX5S2dtfflLpVldIJLa5t7iGeM9GR5pVYfSDmPr5GOoJHMEfcHJ7PiJaaIPI\n\
g/eWGfkndXHlnzpr/kO/f/djTWZbYO8WxKj/AItgKv8AJczO0YjJjjlHx/HkXB7MkcWWWGXw/HmN\n\
2SfnDJPrVzoXkSzcrNrdyJr8qRVLO3+JiQfEjkvumY3Z4EBLKf4Rt7z+PtcrtEmZjhH8Z39w/H2M\n\
G/5yFuFj1ny75Zt0aPTrS1WSO3gFTSRzAqqmwJVIaL88zuyh6ZTPMn9v6XX9sH1wxj6QOny5fB6L\n\
bfmdBa20Vtb+S/M0cECLHDGum7KiDiqj952AzXS0ZJs5Mf8ApnZx1wAoY8n+l/a84/MHXNT1rzto\n\
Wv6L5e1mzu9MZFuPrVm0bERy80HwGTajMDXNjpcUYYpQlKJEu4ut1eWU8sJwhMGPeF35i6Xb6r+f\n\
WmafcoJLadrITxt0aMfE6n/WUUx0kzHSkjnunW4xPWRieWz2D8xdGvdW8javpmnD/SprekEa7Fij\n\
B/TH+uF4/Tmo0mQQyxlLlbudZjM8Uox508g/LT86rXyvpMXlnzHYTxpYu6RXES/GgdyxWaJ+B+Fm\n\
O43p28dvrOzjllxwPN0uh7TGKPh5Advxu9u8ueZvL/mKxN9ol3Hd2/KkhSqsreDowVlPzGaTNhnj\n\
NSFO+w54ZBcDYeL/AJMf+Tk80f8AGK+/6jos3PaH+LQ+H+5Lo+zv8an/AJ3+6Cr/AM5I/wDHa8s/\n\
6s3/ACcjwdj/AEzT239UPj+h7xmiegYzqHnzyB5eK6fPqdratB+7Wxtx6jR06J6MAdl+VMyYaXLk\n\
3AJ8/wC1xZ6vDj2MgK6fsDxL8+PNtnrWoaJNp9nd24tVmZL66ge3E3JoyvpCQKzBONa0/azddmYD\n\
ASBIN9AbdF2tqBMxoEVe5Fdz2b82f/Jc69/zDH/iS5p9D/fR97vNf/cS9yRf849/+S6i/wCYqf8A\n\
WMv7V/vvgHH7I/uB7yl6fo/UpICxvE1S9kkuoZrUQXES/WpWZTNAayqvp8AWoBQdc1zsmU+WayT3\n\
0sZLLcPLzY/E7Wtpys7eNSf5mjeQn/mrFLBbSKSza0uZP0fJBayxSpBBaGK7P1dxIFM5tY/iHD94\n\
eQqAcUM5n1S51TW7G0vbGBdH1G2aa2NwokldVjDSBGRh6b0kG1DsK1rgSxG3gsbcW8pu2nke/tml\n\
sqhmKyqsziqqQxYcl+18RqOophQnEnm+4GmXFsuiJBZ3Ba1k+riVW5TKVVh+59Mmvi334ql3la0u\n\
Br+mc5tOeNpOSmwszBKQqFgfUNtFVNhy+LfFUdrgmi1trkPbQ3LrzkurhI2iSe2cWskimUhU5pNC\n\
x8ONNztiqZeWrh11ywlfUIdTluobqzurq3cSoZImS6iXmqxqSqTONloBtgSnfn2yuL3yTrtrbrzn\n\
lsZxEg6s3pkhR7npl+lkI5Yk94cfVRMsUgOfCXm//ONvmDT20G+0J5UTUIrprmOEmjPFJGi1UHrx\n\
ZDWnTbNl2viPGJ9Kp1nYuaPAYX6rtMf+chdesLfya2j8xJf3ssT+gpqyQxuGMrgdF5cVFepOVdlY\n\
icnF0Db2xlAxcPU/i06/I7/yVuif9HX/AFFzZT2l/fy+H3Bu7L/xePx+8pF/zkp/ygtj/wBtSL/q\n\
Hny/sf8AvT/V/SHH7b/uR/W/QUP59/8AWetM/wCYHSv+IxZLS/42ffL9KNV/iQ/qx/Qyv8l//JZa\n\
H/xjl/6iJMxe0f7+X46OV2Z/i8fx1LB/zxs7ny75q0Dz5p6/vI5FgulGwZ4qsgYj/fkXND7DM3s2\n\
QyY5Yi4PakTiyQzR93494tP/AMr5D5q80a75+mjdLeRhpuiRy9Ut4gGdqbgFzTodjyFco1o8KEcQ\n\
959/4/Q5GhPjZJZj/Vj7vx+lj3/ORmgX0c+kebLNCy2dLe5elRHxk9SBj/klmYfOnjmR2TlFSxnr\n\
+C43bOIgxyjpt+p6r5R82aR5o0WDU9OmVxIq/WIAwLwyEfFHIOoIP39Rtmqz4JYpcMnb6fURywEo\n\
/wBiI1LzHounX1lYXd0iX2oSCK0tQayOTXfiNwopux2yMMMpAkDYM55oxIiTvLk8a82f+tF6P87X\n\
/iDZucH+Jy+Lpc/+PR+H6Xtuq6pY6VptzqV9J6VnaRtLPJQmiqKnYVJ+QzSwgZSERzLu5zEImR5B\n\
LtS8u+UPNNkk19Y2up29xGDDdcVZjG4qDHMvxrUd1bLIZsmI0CYn8dGvJhx5RuBIH8bF5X+R2kix\n\
8++bI9Llaby/alraKatVdhMfR36OVRX+IfxzadpZOLFDi+s/qdT2Xj4c2Th+gbfagfyY/wDJyeaP\n\
+MV9/wBR0WT7Q/xaHw/3Ja+zv8an/nf7oKv/ADkqfT1Xy1KwIjC3HxU2+F4icHY/0z+H6U9t84fH\n\
9D038zNUvLP8vNZv9MkIn+rAwzRE1CSMqs6svgjEgj55rNHAHNES73a66ZjhkY86YZ/zjlpeg/4X\n\
uNTijjk1k3LxXU7AGWNAq8EUndVYGu3U/LbN7XnPjEf4acHsbHDw+IfVbFv+cldTsLjXNJsoJ1lu\n\
rOGU3Uampj9VlKBqbAkKTTrT5jMrseBEZE8i4nbeSJlGIO4u3rn5qxvJ+XWvqiliLRmIHgpDE/QB\n\
mo0J/fR97udcP3M/cxv/AJx2uYZfy/aJGrJb3kySr3BYI4/Bsye1okZfg4vY8gcNdxKl5eN3I+ix\n\
jSbee0jFk0uoPYyvLGypEAFuEcfGrDclaKv832c1rtEbo8OpTQaPHaF5JbaSshRvhhQXkizCQVWv\n\
qtFUE1+ww2/aVbv302atoi0uleT1SEA2eO8qQ3WpDLXb76GiqzzTdXsvlXTJdK5KdJt4ZpruPdon\n\
aJUWPnyUr8LktxVj0rQGuKoCJNbs723ePUY47S1jOoiYky+ml4SlZHZC0rVoeJarDpTsqs06PWpZ\n\
I7V/Ut44LuCadLoNHXiVIWOivybg4J5caVHjiqa2zQ3FlaQ6VwN+lo6EIgDfFZxgqCONasr0364q\n\
smjne5sLZorkiGK7rFbsDeITJbrKy1Bpylb1ELGtN6jaiqt5ejgi1vTbW0S4ggtL65T0rooZNrFS\n\
1VRVC/FKCetTvWpxV6HgS8ok/LT8nvN+rT3OkX3G8B9a5i0y5QAFm+3wZZONT/LQZtRrNRhjUht5\n\
h1B0OmzyuJ3/AKJZHa/lB5IttCvNHjtZDFqAjF7dtIWuZBFIsqgyH7I5INlAGY8tflMxK+XLucmP\n\
Z2IQMa58+9M/IyeVLTRV0fy1eJd2Wms8bBJRMyNI7SEOw/ymOVanxDLimKJbtMMcY8OM2IqvnDyf\n\
ofmrTI7DWQ5tIJhcr6b+mQ6Iybt4cXODT6iWKVx5p1Gnhljwz5c0kv0/LjVvII02bU4pPK9iLe0a\n\
6ScBVNuE9JGlH7X2cuic0MvEB6zZ5d7RIYJ4eEkeGKHPu80+8nWWg2XluytdAmFxpEasLSYP6oYG\n\
Ri3x9/iJyjUSnKZM/qcjTxhGAEPpS/8AMGXyLcaO+k+bL+C2trgpIsbyiOYlGBDRgfH1FCQMs0oy\n\
iXFjBJa9WcRjw5CAD5rfIeq+QY9Ng0LyvqVvPFaK3p26ygzEFi7sVNGbdtzTHVQy8RnkB3RpcmER\n\
EMZG3mnPmHU/L1hpzHX57eDT7k/V3+tlRFIXUn0yH2NVU7ZTihOUvRdjubs04Rj6yOE7bvONX/Lb\n\
8o9OWHXRq8ug294oltZLW9ESSK1HBi5iRyCCDRc2WPWaiXo4eKu8OtyaLTR9fFwX3STj8v8ASfym\n\
jvmn8uXUGpawFJe5nmM93xGxZRIar1oWRRlOqyagipgiPyDdpMenErgRKfvsp5ffl75cvfNkHmmd\n\
JTq1twMTCQiP92CFqn05RHVzjjOMfSXIlpISyDIfqCca1oum61pc+l6nD9YsbkBZoeTLUKwYfEhV\n\
hRlB2OU48koSEo8w25cUZxMZCwWHWv5M+XrOF7W01XWLfTZK+ppsV6yW7BvtAoqgkHvvmZLtGZ3M\n\
Y331u4UezYDYSmI93Fsy/Q9B0fQtOj07SbVLSzjqViSu5PVmYkszHxY1zEyZZTPFI2XNxYo448MR\n\
QSfy/wDlz5a0HzBea9p6SrqF+sq3DPIWQiaVZXotNviUZbl1c8kBA8g04tHjxzM4/UUV5v8AJWge\n\
bdOWx1iFnSJucE0bcJY2IoSjb9R1BBGR0+pniNxZajTQzRqSB8tflxougI0UV3f39s0LWy2l9cNN\n\
brC/2kWEBY6U2+zk82slk6AHyG/zYYNHHGKuUhy3Nj5ckjH5DeT4b+S80691PS/U+1BZ3IjTjWvG\n\
rI8lP9nl/wDKeQipCMveHH/krGJXEyj7imt5+UPkK70aLSX07hDDIZluEdhcGRxR3eUks5am/Ko+\n\
4ZVHX5RLiv8AU3S7PwmPCR+v5p/pXlzTdN0c6RGJLizdWSUXUj3DOrjiwZpC2xG1OmUTzSlLi6+W\n\
zkwxRjHh5jz3YlYfkl5T069luNNvNUsYpyPWtLa8eKJlBqEYqBKV+b5ly7SySFSET8HCh2ZjhK4m\n\
Q8gfwftS25trmK4udLk1SaygtJ5YbeyghnuZZebPPEUjjIj+xcLQsCap2pmA7BkvlX0xql1bTxSW\n\
t0SdRtI2BjYwXnxTRutTX07jlUdtqYEpXc2DrMs4kL+tK3GHiuxaO7U0IHI/3Q/jWi0KFG6tJLXR\n\
Ht0JuoLr60gsHma3CFZCvJSlBIGDp8Em2/2qdFUs0DT44ZGpKst/pbxKwPrRqJSks6GVZFSnxxCP\n\
psKkeyrK7qJTdacvISyypLPcSUIq9x+/Wm+wAtWC17CmKoPyvYNb32mzGXl68Y4igHH/AEON+v8A\n\
z0p9HviqU6rcW36SuLpLe5v7ZZVtR6HrevMLd+VzMJYAOLesycakKRHxFBSirI9Bt45vMitDNcXN\n\
tp9nzD3jO0yy37K4Q8/iBWKEbH+bAll2KvCYbYeSPz+RR+70zzEGCHt/pZrwHYUukA/1c3hPjaT+\n\
lD9H7HQCPgaz+jP9P/Hnqf5ieYx5d8mapqitxnjhMdqR19eX93GR/qs3I+wzV6TD4mQRdtrM3h4p\n\
S8vteRfke2peVfPt75W1dPQn1O0imWMn/dqRidF+fpSPy9xTNv2lw5cQyR/hP7HTdlcWHMcctjIf\n\
telfnB5hl0fyTdRWtW1HVmGnWSJuxe4BDcab1EfKnvTNboMXHlF8o7n4O07RzGGI19UvSPixT8wf\n\
K8Plj8iv0OlDJA1s1zIP253nVpG+XI0HtTMrS5jl1XF7/ucTV4Bi0nB3V96O8o+ZB5a/IW11oKGk\n\
tbaX0FPQyyXLxx19ubCvtkM+HxNWY95/Qz02fwtGJ9w/Sl/5G+VINVtLrztr4GpavfzuttNcgScE\n\
jorOobYMWqvsBQUyztLOYkYobRAauytPxg5p+qRKZfnh5V04eVn8y2ES2WtaNJDLDeW4EUhRpFjK\n\
llpXjyDL3FNupyvs3OfE4DvGXRt7VwR8PxBtOPUMU/M7zLL5l/JLy9q84AuptQjS5p0MsUNzG7U7\n\
civKnvmVosPh6mURy4f1OJrs/i6WEjz4v1sn/LD8vdG1Pypp2teZbddW1C6to47dboc47e0hHpwR\n\
RIfhHwKGJp1OYut1co5DGB4QD06nq5eh0cZYxLIOKRHXoOgYR+cnliy8jeZtE8weWk+o+uzyCGMn\n\
gk1uUJKg9FdZKFenXM7s/Mc8JQnv+1wO0sIwZIzx7fsfRMMqywpKtQsihlB60YVzniKelBX4Fdir\n\
sVdirsVdirsVdirsVdirEPOttdWFwmv2cjxKEW31ExFVbgG5RSVZZAArEo7cTRWr2xVBm2ngt7FH\n\
1B5fNqE3ds8pMkQ9dTW0LV3idY+OxrUc8KpVPd+YEuDa27/WdR05/rj6dLbssYWSoYkiRiVVZyRx\n\
rXpihDpryKLeO9gS4iCxlo1aFHpWAOwjuJhI3KKDjXgn2ie+yqy+udKaJvT0uRFlcszyC1iUAmV+\n\
I4SvtVkAHSgpiqMj8w6tcNE1okV/qAjVWjRVkHJIjFs1vPckBfVY/GqCrGtNsVWwPqrsLW31Jl/R\n\
S/Vr2c25X6vG6+k8gIdvjCx0WgO+Ko2Sy/RS2+vaJqLR6UONu9ou8jrGQsdusbeojuZOSj4VYM7M\n\
SemKsv8ALemXFjp5e84nUbyRrq/Zenqyfsr/AJKKAg+WBKa4q8p/5yF0CS48tWfmC1ql7olwrGVd\n\
mEUxCk7d1kCEeG+bXsrLUzA8pB1HbGK8YmOcD+PtpB3XmOD8xte8maRAQ9nHEuua5GvxKskPwLCd\n\
u0nJT4hhk44Tp4ZJHn9Mf1sJZhqZ44jl9cvh0+al+e9rcaJrvlzzzZLWazmW2uBWgbgTLGp2/aX1\n\
FY/LD2ZIThLEev4/UjtUHHOGYcxt+n9aZwXtr57/ADUsZrVhPoHle0S8V9ij3l2oeLoeqrxI8GQ5\n\
UYnBgIP1zNfAfj7W0SGo1AreGMX8Ty/HkmX59/8AktNQ/wCMtv8A8nlyvsv++Hx+5t7V/wAXl8Pv\n\
YhdWk9z/AM4zwCFeTQoJmUdeCXxLH6BvmYJAa3f8elwjEnQbfj1Lvyg/Ln8uvM3km3vtQ00XWpxS\n\
zQ3souLhDyDlkqsciKP3TL0GDX6vNjykA1HpsF7O0WDLiBkLlve5/X3Mxl/Ir8sHWi6S0RrXktzc\n\
k/L4pGGYY7Tz/wA77A5x7K0/837T+tiX54+XNK8u/lhpmlaVGYrKLVUZEZmcgvDcM3xMSepzL7Nz\n\
SyZzKXPh/SHC7Vwxx6eMY8uL9Bemfl+iJ5E8uhRQHTbRqe7QIT+JzWao/vZf1j97tdJ/cw/qj7nl\n\
3/OT3+8nl7/jJdfqizadjc5fD9Lqe3OUPj+h7Rp/+8Ft/wAYk/4iM00+Zd7HkiMil2KuxV2KuxV2\n\
KuxV2KuxV2KrZI45Y3ikUPG4KujCoKkUIIPY4qxFrVfLN0slzB9b0WMEWV6QzyWIJr6coAJMP8sg\n\
3UbHamKoa+ill0qC91E/XNRmnhi0e4s5UjuKykKxjmQcKUBcrx406+OFCRSjWbSAyQava3GniVra\n\
GHUU9BybKXb02T1EZI5P2tloeOw2CqYT2mr+rHBYwaUb0RtPdwmQc4w0v1hgyoGkcV4UIUEKfFqh\n\
VDwCYXGmSatrLyxavy9IWIWzhKu6KxM8xSQ8hxAVADxX4dsVT6H0tDivLTVIobbRGLRWNpAvKSVy\n\
wZfT48ZXkIbrxJqOopVglF6Jok09xDqOoW62cFtU6VpC0K2/PdpZKbGU12A2QbDfFWS4q7FUFrml\n\
W+r6Pe6Xcf3N7BJA560EileQ9xWoyeOZhISHRhlxicTE9Q88/Jb8stV8ofpO71lYvr11whg9J+YE\n\
KVZjWg+0xH/A5sO0dZHLQjyDrezNDLDZlzLK/wAx/K8nmfydqGkQhfrcirJaFjQCaJg679uVOP05\n\
i6TN4WQSPJy9Zg8XEYjmln5Q+Rbnyh5Ye1vwn6Uu53muyhDAAfBGgYAVAVeXzJy3X6kZp2PpDV2d\n\
pDhx0fqJ3Rf5qeWtU8y+TLrSNMCNeTSQsgkbgtEkVmqfkMhos0ceQSlyZ67BLLiMY8zX3qnkHyxc\n\
aX5BsfL+sxRvIkM0N5ACJI2WWRyVJ6EFX3warMJZTOKdJgMMIhL4sEg/LTz/AOR9auL/AMh3MF9p\n\
d1T1NKvW4kjegapRW4V+Fw6t2+ecdZhzxAyipDqHXjRZsEicJBiehZA8351azH9TNpp/lqJ9pr/1\n\
PrU4U9TCilk5f633jMetNDe5T8uXzconVT2qOPz5n4KX5m/l7rms+QtK8vaTL9du7C5heW5u5OLy\n\
LHBLGzsxrVizjJaPVxhlM5bAjp7wx12jnkwxhE2QRz9xZr5V0+503yvo+nXQAubKxtrecKagSRQq\n\
jUPfcZhZ5iU5EciS52CBjjjE8wAGDfnZ5B8w+b4NITRkiZrNp2m9WQR7SBONK9fsHM7s7VQxGXF1\n\
pwO09HPMI8PS3pFpG0VpDE/2kjVWp4gAHNbI2XZjkq4EuxV2KuxV2KuxV2KuxV2KuxV2KuIBFDuD\n\
irG73yPZGcXWkynTLlGMioiLJb82FC4ianBiNuUbKcVSO98qeZFtbS2W1t50s1aJJLecoXieVJmV\n\
47hW6vENxLWld98KFb6p5sOryXyaW8Z5zvH+9tgQbiJItn9R/sekrbp9GKt2HlHzK9hDYXE0FtaR\n\
SetF6jNeSo1PsqoW2h49+LK4xSyTTPLen2Nx9ccyXmoleLX903qS0/lXoqL7IBgVNcVdirsVdirs\n\
VdirsVdirsVdirsVdirsVdirsVdirsVdirsVdirsVdirsVdirsVf/9k="]]], 
        "MediaManagementSchema" -> 
        Association[
         "DerivedFrom" -> 
          Association[
           "DerivedFrom" -> 
            Association[
             "InstanceID" -> "uuid:29C04ADD293DDD119FC9D1852B267D7B", 
              "DocumentID" -> "uuid:28C04ADD293DDD119FC9D1852B267D7B", 
              "OriginalDOcumentID" -> 
              "uuid:28C04ADD293DDD119FC9D1852B267D7B"]], "DocumentID" -> 
          "xmp.did:EA8CA6B0D4A1DE1181C8EBBBA64FC08E", "History" -> 
          Association[
           "History[1]" -> 
            Association[
             "Action" -> "converted", "Parameters" -> 
              "from application/postscript to \
application/vnd.adobe.illustrator"], "History[2]" -> 
            Association[
             "Action" -> "saved", "InstanceID" -> 
              "xmp.iid:EA8CA6B0D4A1DE1181C8EBBBA64FC08E", "When" -> 
              DateObject[{2009, 9, 15, 10, 50, 23}, "Instant", "Gregorian", 
                2.], "SoftwareAgent" -> "Adobe Illustrator CS4", "Changed" -> 
              "/"]], "InstanceID" -> 
          "xmp.iid:EA8CA6B0D4A1DE1181C8EBBBA64FC08E", "OriginalDocumentID" -> 
          "uuid:28C04ADD293DDD119FC9D1852B267D7B", "Thumbnail" -> 
          Association[
           "Thumbnails[1]" -> 
            Association[
             "Width" -> "256", "HeigHt" -> "72", "Format" -> "JPEG", "Image" -> 
              "/9j/4AAQSkZJRgABAgEBLAEsAAD/7QAsUGhvdG9zaG9wIDMuMAA4QklNA+\
0AAAAAABABLAAAAAEA\n\
AQEsAAAAAQAB/+IMWElDQ19QUk9GSUxFAAEBAAAMSExpbm8CEAAAbW50clJHQiBYWVogB84AAgAJ\n\
AAYAMQAAYWNzcE1TRlQAAAAASUVDIHNSR0IAAAAAAAAAAAAAAAAAAPbWAAEAAAAA0y1IUCAgAAAA\n\
AAAAAAAAAAAAAAAAAAAAAAAAAAAAAAAAAAAAAAAAAAAAAAAAAAAAAAAAAAARY3BydAAAAVAAAAAz\n\
ZGVzYwAAAYQAAABsd3RwdAAAAfAAAAAUYmtwdAAAAgQAAAAUclhZWgAAAhgAAAAUZ1hZWgAAAiwA\n\
AAAUYlhZWgAAAkAAAAAUZG1uZAAAAlQAAABwZG1kZAAAAsQAAACIdnVlZAAAA0wAAACGdmlldwAA\n\
A9QAAAAkbHVtaQAAA/gAAAAUbWVhcwAABAwAAAAkdGVjaAAABDAAAAAMclRSQwAABDwAAAgMZ1RS\n\
QwAABDwAAAgMYlRSQwAABDwAAAgMdGV4dAAAAABDb3B5cmlnaHQgKGMpIDE5OTggSGV3bGV0dC1Q\n\
YWNrYXJkIENvbXBhbnkAAGRlc2MAAAAAAAAAEnNSR0IgSUVDNjE5NjYtMi4xAAAAAAAAAAAAAAAS\n\
c1JHQiBJRUM2MTk2Ni0yLjEAAAAAAAAAAAAAAAAAAAAAAAAAAAAAAAAAAAAAAAAAAAAAAAAAAAAA\n\
AAAAAAAAAAAAAFhZWiAAAAAAAADzUQABAAAAARbMWFlaIAAAAAAAAAAAAAAAAAAAAABYWVogAAAA\n\
AAAAb6IAADj1AAADkFhZWiAAAAAAAABimQAAt4UAABjaWFlaIAAAAAAAACSgAAAPhAAAts9kZXNj\n\
AAAAAAAAABZJRUMgaHR0cDovL3d3dy5pZWMuY2gAAAAAAAAAAAAAABZJRUMgaHR0cDovL3d3dy5p\n\
ZWMuY2gAAAAAAAAAAAAAAAAAAAAAAAAAAAAAAAAAAAAAAAAAAAAAAAAAAAAAAAAAAAAAZGVzYwAA\n\
AAAAAAAuSUVDIDYxOTY2LTIuMSBEZWZhdWx0IFJHQiBjb2xvdXIgc3BhY2UgLSBzUkdCAAAAAAAA\n\
AAAAAAAuSUVDIDYxOTY2LTIuMSBEZWZhdWx0IFJHQiBjb2xvdXIgc3BhY2UgLSBzUkdCAAAAAAAA\n\
AAAAAAAAAAAAAAAAAAAAAGRlc2MAAAAAAAAALFJlZmVyZW5jZSBWaWV3aW5nIENvbmRpdGlvbiBp\n\
biBJRUM2MTk2Ni0yLjEAAAAAAAAAAAAAACxSZWZlcmVuY2UgVmlld2luZyBDb25kaXRpb24gaW4g\n\
SUVDNjE5NjYtMi4xAAAAAAAAAAAAAAAAAAAAAAAAAAAAAAAAAAB2aWV3AAAAAAATpP4AFF8uABDP\n\
FAAD7cwABBMLAANcngAAAAFYWVogAAAAAABMCVYAUAAAAFcf521lYXMAAAAAAAAAAQAAAAAAAAAA\n\
AAAAAAAAAAAAAAKPAAAAAnNpZyAAAAAAQ1JUIGN1cnYAAAAAAAAEAAAAAAUACgAPABQAGQAeACMA\n\
KAAtADIANwA7AEAARQBKAE8AVABZAF4AYwBoAG0AcgB3AHwAgQCGAIsAkACVAJoAnwCkAKkArgCy\n\
ALcAvADBAMYAywDQANUA2wDgAOUA6wDwAPYA+wEBAQcBDQETARkBHwElASsBMgE4AT4BRQFMAVIB\n\
WQFgAWcBbgF1AXwBgwGLAZIBmgGhAakBsQG5AcEByQHRAdkB4QHpAfIB+gIDAgwCFAIdAiYCLwI4\n\
AkECSwJUAl0CZwJxAnoChAKOApgCogKsArYCwQLLAtUC4ALrAvUDAAMLAxYDIQMtAzgDQwNPA1oD\n\
ZgNyA34DigOWA6IDrgO6A8cD0wPgA+wD+QQGBBMEIAQtBDsESARVBGMEcQR+BIwEmgSoBLYExATT\n\
BOEE8AT+BQ0FHAUrBToFSQVYBWcFdwWGBZYFpgW1BcUF1QXlBfYGBgYWBicGNwZIBlkGagZ7BowG\n\
nQavBsAG0QbjBvUHBwcZBysHPQdPB2EHdAeGB5kHrAe/B9IH5Qf4CAsIHwgyCEYIWghuCIIIlgiq\n\
CL4I0gjnCPsJEAklCToJTwlkCXkJjwmkCboJzwnlCfsKEQonCj0KVApqCoEKmAquCsUK3ArzCwsL\n\
Igs5C1ELaQuAC5gLsAvIC+EL+QwSDCoMQwxcDHUMjgynDMAM2QzzDQ0NJg1ADVoNdA2ODakNww3e\n\
DfgOEw4uDkkOZA5/DpsOtg7SDu4PCQ8lD0EPXg96D5YPsw/PD+wQCRAmEEMQYRB+EJsQuRDXEPUR\n\
ExExEU8RbRGMEaoRyRHoEgcSJhJFEmQShBKjEsMS4xMDEyMTQxNjE4MTpBPFE+UUBhQnFEkUahSL\n\
FK0UzhTwFRIVNBVWFXgVmxW9FeAWAxYmFkkWbBaPFrIW1hb6Fx0XQRdlF4kXrhfSF/cYGxhAGGUY\n\
ihivGNUY+hkgGUUZaxmRGbcZ3RoEGioaURp3Gp4axRrsGxQbOxtjG4obshvaHAIcKhxSHHscoxzM\n\
HPUdHh1HHXAdmR3DHeweFh5AHmoelB6+HukfEx8+H2kflB+/H+ogFSBBIGwgmCDEIPAhHCFIIXUh\n\
oSHOIfsiJyJVIoIiryLdIwojOCNmI5QjwiPwJB8kTSR8JKsk2iUJJTglaCWXJccl9yYnJlcmhya3\n\
JugnGCdJJ3onqyfcKA0oPyhxKKIo1CkGKTgpaymdKdAqAio1KmgqmyrPKwIrNitpK50r0SwFLDks\n\
biyiLNctDC1BLXYtqy3hLhYuTC6CLrcu7i8kL1ovkS/HL/4wNTBsMKQw2zESMUoxgjG6MfIyKjJj\n\
Mpsy1DMNM0YzfzO4M/E0KzRlNJ402DUTNU01hzXCNf02NzZyNq426TckN2A3nDfXOBQ4UDiMOMg5\n\
BTlCOX85vDn5OjY6dDqyOu87LTtrO6o76DwnPGU8pDzjPSI9YT2hPeA+ID5gPqA+4D8hP2E/oj/i\n\
QCNAZECmQOdBKUFqQaxB7kIwQnJCtUL3QzpDfUPARANER0SKRM5FEkVVRZpF3kYiRmdGq0bwRzVH\n\
e0fASAVIS0iRSNdJHUljSalJ8Eo3Sn1KxEsMS1NLmkviTCpMcky6TQJNSk2TTdxOJU5uTrdPAE9J\n\
T5NP3VAnUHFQu1EGUVBRm1HmUjFSfFLHUxNTX1OqU/ZUQlSPVNtVKFV1VcJWD1ZcVqlW91dEV5JX\n\
4FgvWH1Yy1kaWWlZuFoHWlZaplr1W0VblVvlXDVchlzWXSddeF3JXhpebF69Xw9fYV+zYAVgV2Cq\n\
YPxhT2GiYfViSWKcYvBjQ2OXY+tkQGSUZOllPWWSZedmPWaSZuhnPWeTZ+loP2iWaOxpQ2maafFq\n\
SGqfavdrT2una/9sV2yvbQhtYG25bhJua27Ebx5veG/RcCtwhnDgcTpxlXHwcktypnMBc11zuHQU\n\
dHB0zHUodYV14XY+dpt2+HdWd7N4EXhueMx5KnmJeed6RnqlewR7Y3vCfCF8gXzhfUF9oX4BfmJ+\n\
wn8jf4R/5YBHgKiBCoFrgc2CMIKSgvSDV4O6hB2EgITjhUeFq4YOhnKG14c7h5+IBIhpiM6JM4mZ\n\
if6KZIrKizCLlov8jGOMyo0xjZiN/45mjs6PNo+ekAaQbpDWkT+RqJIRknqS45NNk7aUIJSKlPSV\n\
X5XJljSWn5cKl3WX4JhMmLiZJJmQmfyaaJrVm0Kbr5wcnImc951kndKeQJ6unx2fi5/6oGmg2KFH\n\
obaiJqKWowajdqPmpFakx6U4pammGqaLpv2nbqfgqFKoxKk3qamqHKqPqwKrdavprFys0K1Erbiu\n\
La6hrxavi7AAsHWw6rFgsdayS7LCszizrrQltJy1E7WKtgG2ebbwt2i34LhZuNG5SrnCuju6tbsu\n\
u6e8IbybvRW9j74KvoS+/796v/XAcMDswWfB48JfwtvDWMPUxFHEzsVLxcjGRsbDx0HHv8g9yLzJ\n\
Osm5yjjKt8s2y7bMNcy1zTXNtc42zrbPN8+40DnQutE80b7SP9LB00TTxtRJ1MvVTtXR1lXW2Ndc\n\
1+DYZNjo2WzZ8dp22vvbgNwF3IrdEN2W3hzeot8p36/gNuC94UThzOJT4tvjY+Pr5HPk/OWE5g3m\n\
lucf56noMui86Ubp0Opb6uXrcOv77IbtEe2c7ijutO9A78zwWPDl8XLx//KM8xnzp/Q09ML1UPXe\n\
9m32+/eK+Bn4qPk4+cf6V/rn+3f8B/yY/Sn9uv5L/tz/bf///+4ADkFkb2JlAGTAAAAAAf/bAIQA\n\
BgQEBAUEBgUFBgkGBQYJCwgGBggLDAoKCwoKDBAMDAwMDAwQDA4PEA8ODBMTFBQTExwbGxscHx8f\n\
Hx8fHx8fHwEHBwcNDA0YEBAYGhURFRofHx8fHx8fHx8fHx8fHx8fHx8fHx8fHx8fHx8fHx8fHx8f\n\
Hx8fHx8fHx8fHx8fHx8f/8AAEQgASAEAAwERAAIRAQMRAf/EAaIAAAAHAQEBAQEAAAAAAAAAAAQF\n\
AwIGAQAHCAkKCwEAAgIDAQEBAQEAAAAAAAAAAQACAwQFBgcICQoLEAACAQMDAgQCBgcDBAIGAnMB\n\
AgMRBAAFIRIxQVEGE2EicYEUMpGhBxWxQiPBUtHhMxZi8CRygvElQzRTkqKyY3PCNUQnk6OzNhdU\n\
ZHTD0uIIJoMJChgZhJRFRqS0VtNVKBry4/PE1OT0ZXWFlaW1xdXl9WZ2hpamtsbW5vY3R1dnd4eX\n\
p7fH1+f3OEhYaHiImKi4yNjo+Ck5SVlpeYmZqbnJ2en5KjpKWmp6ipqqusra6voRAAICAQIDBQUE\n\
BQYECAMDbQEAAhEDBCESMUEFURNhIgZxgZEyobHwFMHR4SNCFVJicvEzJDRDghaSUyWiY7LCB3PS\n\
NeJEgxdUkwgJChgZJjZFGidkdFU38qOzwygp0+PzhJSktMTU5PRldYWVpbXF1eX1RlZmdoaWprbG\n\
1ub2R1dnd4eXp7fH1+f3OEhYaHiImKi4yNjo+DlJWWl5iZmpucnZ6fkqOkpaanqKmqq6ytrq+v/a\n\
AAwDAQACEQMRAD8A9U4qhNU1aw0y2NzeyiNKhUUAs7ueiIgqzMfAYqxrU9b16Sz+uzuNC0xzwiWi\n\
TX8rEEhQGPpRE0O3xEd6YqoTaJaS3MS/o+41mOSFZ/Wv5rhjIGqSqhgLeNlAHwtxqT2G+FCGj8v2\n\
5luo/wDDNsY04ul0bYRcNzyRER3klZfhoRxrvv0BVbkSOyu9NtLBr7TLy6RnlihnaeKMoORX6vOJ\n\
eRKVfgArcRtuKYqnUfmPUdMJXXI45rNSAdWswTGlen1iE8nhr41K/LAlkcckcsayROHjcBkdSCpB\n\
3BBHUYquxV2KuxV2KuxV2KsV/MzX/MWheU59Q0C0+t36uiEcDJ6cbGjScF3am331OwzK0eKE8lTN\n\
BxNblnjxmUBZRH5e6zrus+UrHUdctfqmpTB/Vj4NHUK5CPwbdeSgH+zI6vHGGQiJsMtJknPGJTFS\n\
ZFmO5LsVdirsVdirsVdirsVdirzLyF548/6x541TS9a0r6rpVuJSj+i8folHCxr6rfDJzX7+o2zZ\n\
6rTYoYhKJuTq9Lqs080ozjURfT9LM/MvnLy15ajibWb1LZrgkW8VGeSQggHiiBm7jfpmFh088n0i\n\
3NzamGL6zSdZS3vOfy485+fdb8yaxY+YNI+pWFoGME3pPHwkDhVh5MSJOSEtUeHgRmx1enxQhEwl\n\
ZLrdHqc05yE41EfivN3nrzp570jzro2laLpP1vSrv0/Xm9KR+ZeQrIvqKQsfBAG36dTtjptPinil\n\
KUqkF1WpzQyxjCNxPl5s/vr6zsLSW8vZkt7WBS800hCoqjuScwIxMjQ5uwlIRFnYIPy95k0fzDYH\n\
UNIn+s2YkeITcWQFk2agcKafRk8uGWM1LYsMWaOSPFE2ERq2qWul2Et7ck+nGBRFFWd2NFRB3ZmN\n\
BlTawZL6ae+fVZ3S91W2eVLzSYyfWt7anBlsqkcnib+8cLVmHEEDqVQiapLoul31haIt/aQSgxeu\n\
vKGBo6y8KIkTSzfDydB8KUqz9cUID61ePOLXWdTmnu6mK3022Y21shjkKqo9P00KsicVf4gK7jah\n\
VVvqMcct0Bo9xarGtwILr1zHRvWDEvIknxfVqcOKFi3t1CqyDUJDcNqujPHqxir6lrqEazTCJWjV\n\
KT/FKjlmPBGdthXr8OKou21OQRFNID2NzdtHJfy3LwsIYXm+2GlB9SNhJvJv9njRSQMVTfTdX07S\n\
J3l0y7W88vK6R6kkQb07OaX7MsJNV9Fz9tFJ4dRtilnIIIqNwcCpX5o1ltE8u6jq6RCdrG3knEJP\n\
EMUWtK0NMtw4+OYj3lqz5OCBl3C0n/LTzvL5y8vPq0totkyXD2/pK5kBCKjcqkL/AD5drNN4M+G7\n\
2aNFqvHhxVW9In8wfNknlPyvca3HbC7eB4kEDMUB9Rwn2gG6V8MjpcHizEbpnq9R4OMzq6Yjpn5z\n\
ahrWj2jaB5fk1XXpkeS8s4ZKQWiiV44/VmZR8ThOQXbbvmXPs8QkeOXDHv7/AIOHj7SOSI4I8U+o\n\
7veUAv55a3o2tw6b508utpUc1D9YjctxQmnMKQRIoPXi23udsn/JsZx4sUuJr/lSUJiOWHCzzz/5\n\
vbyt5Un12CBb30miCRF+CsJXC15AN/NXMHS6fxcnATTsNXqPCxmdXSSz/mRqn/KsIPOtrpSTSN8d\n\
zY+q1EiErRF1YISaEAnbpXwy4aOPjnET8Wg62X5fxRH4fGk88gecIvNvli31lIhbySM8dxbhufpy\n\
RsRTlQVqtG+nKNVp/CmYt+k1AzYxPkmPmLWrfQ9Cv9XuBWKxheYpWnIqPhQHxZqKMrw4zOYiOrbm\n\
yjHAyPQMa0f8yYP8Bp5v8yQLpVtMzfVrdGMryLXjGFBCEu5ViB/LvWlcycmjPi+HA8RcXHrR4Piz\n\
HCEBo/nj8w/Mlr+ktB8uW1vpTk/VZdSuWSSZQftKkamg/DwJyzJpsOM8M5ky8gwxarNlHFCAEeln\n\
n9iYeVfzKi1PXZ/LOt2DaJ5ktxUWUkiyxzKF5coZQFDfD8VKdOhNDSvPo+GHHE8UO9ng1olM45jg\n\
n3d/uS/zH+ba6H+YEHlm5tIksXWOSfUpJSvpoyF2Yrxp8NPHLMOg48XGDv3MM3aAx5hjI277QGk/\n\
nXc6l5ngt/0O9j5Zkjnm/S92HUmG3heVpQAvCnwUoCcnk7OEYXxXPbYebVj7SMsgHDWPf1HyFo/T\n\
vP3njzJbS6l5V8vwNo6s6W1xqFwYpLkoaExxqKLuKfE1K9+uQnpcWM8OSR4vIcm3Hq8uUGWOI4el\n\
nmn3kHzbqfmXT7yfUdKbSbmxunspYWk9SskQBcj4VpQtTv8APKNVgjjIAPECLb9JqJZYkyjwkGkj\n\
8kfmpceZfOuq+W5NOS2j01Lh1uVlLl/QnSEVUqtK869cu1OiGPEJ3d191tGm1/i5ZY6rhv7DTzL8\n\
+L/zLca/pQ1XS47FIHnXTmSdZvXj9RKOwX7HRdj45s+zIwEDwm+V7cnVdrTmZx4o1V1vze2eWNW8\n\
73t5LH5g0GLSrVY+UU0d2lwWk5AceKjbaprmlzY8UR6JcR91O9wZMsj648I99pB/ysPzdrgmk8me\n\
WzeafEzxpql/MttFK6VB9KIkOw5Cla/OmX/lMcP72dHuG7jDWZMn91C495NIDRvzi1W280QeWfOm\n\
i/oe+uSiQ3Mb84i0h4oafEODNUc1cgHY9yLMnZ8TAzxS4gGvF2lIZBjyx4ZFHfnVfeY4fKWoW9jp\n\
iXOlTWzfX75p1jaD4xTjEd3+jK+zowOQEmpXsO9t7SnMYyIxuNbm+TEvyW1fz1b+U7e30rQIb7Sz\n\
dSc757tIWHJhz/dnf4fxzL7Rx4jkJlKpVypw+zMmUYwIwuN87/QzrzPLqWp6vLDp0RuRo6j04o5U\n\
hc3cq1aRWkV1JgiYU+E0Z80jvUDaRX2r3lpGyR2usXKSPfXlqJYjFaBijOUlSIi4lblGGodqkYUK\n\
OsKI544dOC2dvE7WOnOPUQW8SloriYOAUbkRL6nJgaKrA1xVdZyW+nW8MNoy3tzAJBqumTIsU0kN\n\
wP35iekaSf3YYK3xUFKj7OKqg1SOzNlBqNx6ltpk11dFzyZrkECaChUHkyiZXcDoN+gNFUBqVxHM\n\
YL9byx/Tgke7kt4VRjGoBkVPVkqpk5KqqCgPI/61VUfpWmwaqk1hHII7mNDc6bcHlIY5VpHcxyFl\n\
USJLySSRKUPqdBtiqhaTarFpxVPqdlpn1yQ62l1IPWeRn/0qOUtQcFDcVpVmXhirKfJV+j2c2mCY\n\
zrYcDZznrLZTr6ls5rTfhVD/AKuBK38y/wDyX/mD/mBn/wCIHMnR/wB9H3hxtb/cz/qliP8Azjl/\n\
ygM//bQm/wCTcWZfa/8Aej+r+twexf7k/wBY/oTH8+//ACWmof8AGW3/AOTy5X2X/fD4/c3dq/4v\n\
L4fet/IPTra1/LayuYlAlv5biadu5ZJmhH/CxDD2pMnMR3V+tHZMAMAI6399JJ/zkvZwP5S0u9ZQ\n\
biG/EMb9wk0MjOPpMK5d2PI+IR5fpcftuI8OJ68X6D+pv8wZHk/5x+06Rzyd7LS2Zj3JERJx0o/w\n\
s++X6U6s3oh/Vj+hkX5S2dtfflLpVldIJLa5t7iGeM9GR5pVYfSDmPr5GOoJHMEfcHJ7PiJaaIPI\n\
g/eWGfkndXHlnzpr/kO/f/djTWZbYO8WxKj/AItgKv8AJczO0YjJjjlHx/HkXB7MkcWWWGXw/HmN\n\
2SfnDJPrVzoXkSzcrNrdyJr8qRVLO3+JiQfEjkvumY3Z4EBLKf4Rt7z+PtcrtEmZjhH8Z39w/H2M\n\
G/5yFuFj1ny75Zt0aPTrS1WSO3gFTSRzAqqmwJVIaL88zuyh6ZTPMn9v6XX9sH1wxj6QOny5fB6L\n\
bfmdBa20Vtb+S/M0cECLHDGum7KiDiqj952AzXS0ZJs5Mf8ApnZx1wAoY8n+l/a84/MHXNT1rzto\n\
Wv6L5e1mzu9MZFuPrVm0bERy80HwGTajMDXNjpcUYYpQlKJEu4ut1eWU8sJwhMGPeF35i6Xb6r+f\n\
WmafcoJLadrITxt0aMfE6n/WUUx0kzHSkjnunW4xPWRieWz2D8xdGvdW8javpmnD/SprekEa7Fij\n\
B/TH+uF4/Tmo0mQQyxlLlbudZjM8Uox508g/LT86rXyvpMXlnzHYTxpYu6RXES/GgdyxWaJ+B+Fm\n\
O43p28dvrOzjllxwPN0uh7TGKPh5Advxu9u8ueZvL/mKxN9ol3Hd2/KkhSqsreDowVlPzGaTNhnj\n\
NSFO+w54ZBcDYeL/AJMf+Tk80f8AGK+/6jos3PaH+LQ+H+5Lo+zv8an/AJ3+6Cr/AM5I/wDHa8s/\n\
6s3/ACcjwdj/AEzT239UPj+h7xmiegYzqHnzyB5eK6fPqdratB+7Wxtx6jR06J6MAdl+VMyYaXLk\n\
3AJ8/wC1xZ6vDj2MgK6fsDxL8+PNtnrWoaJNp9nd24tVmZL66ge3E3JoyvpCQKzBONa0/azddmYD\n\
ASBIN9AbdF2tqBMxoEVe5Fdz2b82f/Jc69/zDH/iS5p9D/fR97vNf/cS9yRf849/+S6i/wCYqf8A\n\
WMv7V/vvgHH7I/uB7yl6fo/UpICxvE1S9kkuoZrUQXES/WpWZTNAayqvp8AWoBQdc1zsmU+WayT3\n\
0sZLLcPLzY/E7Wtpys7eNSf5mjeQn/mrFLBbSKSza0uZP0fJBayxSpBBaGK7P1dxIFM5tY/iHD94\n\
eQqAcUM5n1S51TW7G0vbGBdH1G2aa2NwokldVjDSBGRh6b0kG1DsK1rgSxG3gsbcW8pu2nke/tml\n\
sqhmKyqsziqqQxYcl+18RqOophQnEnm+4GmXFsuiJBZ3Ba1k+riVW5TKVVh+59Mmvi334ql3la0u\n\
Br+mc5tOeNpOSmwszBKQqFgfUNtFVNhy+LfFUdrgmi1trkPbQ3LrzkurhI2iSe2cWskimUhU5pNC\n\
x8ONNztiqZeWrh11ywlfUIdTluobqzurq3cSoZImS6iXmqxqSqTONloBtgSnfn2yuL3yTrtrbrzn\n\
lsZxEg6s3pkhR7npl+lkI5Yk94cfVRMsUgOfCXm//ONvmDT20G+0J5UTUIrprmOEmjPFJGi1UHrx\n\
ZDWnTbNl2viPGJ9Kp1nYuaPAYX6rtMf+chdesLfya2j8xJf3ssT+gpqyQxuGMrgdF5cVFepOVdlY\n\
icnF0Db2xlAxcPU/i06/I7/yVuif9HX/AFFzZT2l/fy+H3Bu7L/xePx+8pF/zkp/ygtj/wBtSL/q\n\
Hny/sf8AvT/V/SHH7b/uR/W/QUP59/8AWetM/wCYHSv+IxZLS/42ffL9KNV/iQ/qx/Qyv8l//JZa\n\
H/xjl/6iJMxe0f7+X46OV2Z/i8fx1LB/zxs7ny75q0Dz5p6/vI5FgulGwZ4qsgYj/fkXND7DM3s2\n\
QyY5Yi4PakTiyQzR93494tP/AMr5D5q80a75+mjdLeRhpuiRy9Ut4gGdqbgFzTodjyFco1o8KEcQ\n\
959/4/Q5GhPjZJZj/Vj7vx+lj3/ORmgX0c+kebLNCy2dLe5elRHxk9SBj/klmYfOnjmR2TlFSxnr\n\
+C43bOIgxyjpt+p6r5R82aR5o0WDU9OmVxIq/WIAwLwyEfFHIOoIP39Rtmqz4JYpcMnb6fURywEo\n\
/wBiI1LzHounX1lYXd0iX2oSCK0tQayOTXfiNwopux2yMMMpAkDYM55oxIiTvLk8a82f+tF6P87X\n\
/iDZucH+Jy+Lpc/+PR+H6Xtuq6pY6VptzqV9J6VnaRtLPJQmiqKnYVJ+QzSwgZSERzLu5zEImR5B\n\
LtS8u+UPNNkk19Y2up29xGDDdcVZjG4qDHMvxrUd1bLIZsmI0CYn8dGvJhx5RuBIH8bF5X+R2kix\n\
8++bI9Llaby/alraKatVdhMfR36OVRX+IfxzadpZOLFDi+s/qdT2Xj4c2Th+gbfagfyY/wDJyeaP\n\
+MV9/wBR0WT7Q/xaHw/3Ja+zv8an/nf7oKv/ADkqfT1Xy1KwIjC3HxU2+F4icHY/0z+H6U9t84fH\n\
9D038zNUvLP8vNZv9MkIn+rAwzRE1CSMqs6svgjEgj55rNHAHNES73a66ZjhkY86YZ/zjlpeg/4X\n\
uNTijjk1k3LxXU7AGWNAq8EUndVYGu3U/LbN7XnPjEf4acHsbHDw+IfVbFv+cldTsLjXNJsoJ1lu\n\
rOGU3Uampj9VlKBqbAkKTTrT5jMrseBEZE8i4nbeSJlGIO4u3rn5qxvJ+XWvqiliLRmIHgpDE/QB\n\
mo0J/fR97udcP3M/cxv/AJx2uYZfy/aJGrJb3kySr3BYI4/Bsye1okZfg4vY8gcNdxKl5eN3I+ix\n\
jSbee0jFk0uoPYyvLGypEAFuEcfGrDclaKv832c1rtEbo8OpTQaPHaF5JbaSshRvhhQXkizCQVWv\n\
qtFUE1+ww2/aVbv302atoi0uleT1SEA2eO8qQ3WpDLXb76GiqzzTdXsvlXTJdK5KdJt4ZpruPdon\n\
aJUWPnyUr8LktxVj0rQGuKoCJNbs723ePUY47S1jOoiYky+ml4SlZHZC0rVoeJarDpTsqs06PWpZ\n\
I7V/Ut44LuCadLoNHXiVIWOivybg4J5caVHjiqa2zQ3FlaQ6VwN+lo6EIgDfFZxgqCONasr0364q\n\
smjne5sLZorkiGK7rFbsDeITJbrKy1Bpylb1ELGtN6jaiqt5ejgi1vTbW0S4ggtL65T0rooZNrFS\n\
1VRVC/FKCetTvWpxV6HgS8ok/LT8nvN+rT3OkX3G8B9a5i0y5QAFm+3wZZONT/LQZtRrNRhjUht5\n\
h1B0OmzyuJ3/AKJZHa/lB5IttCvNHjtZDFqAjF7dtIWuZBFIsqgyH7I5INlAGY8tflMxK+XLucmP\n\
Z2IQMa58+9M/IyeVLTRV0fy1eJd2Wms8bBJRMyNI7SEOw/ymOVanxDLimKJbtMMcY8OM2IqvnDyf\n\
ofmrTI7DWQ5tIJhcr6b+mQ6Iybt4cXODT6iWKVx5p1Gnhljwz5c0kv0/LjVvII02bU4pPK9iLe0a\n\
6ScBVNuE9JGlH7X2cuic0MvEB6zZ5d7RIYJ4eEkeGKHPu80+8nWWg2XluytdAmFxpEasLSYP6oYG\n\
Ri3x9/iJyjUSnKZM/qcjTxhGAEPpS/8AMGXyLcaO+k+bL+C2trgpIsbyiOYlGBDRgfH1FCQMs0oy\n\
iXFjBJa9WcRjw5CAD5rfIeq+QY9Ng0LyvqVvPFaK3p26ygzEFi7sVNGbdtzTHVQy8RnkB3RpcmER\n\
EMZG3mnPmHU/L1hpzHX57eDT7k/V3+tlRFIXUn0yH2NVU7ZTihOUvRdjubs04Rj6yOE7bvONX/Lb\n\
8o9OWHXRq8ug294oltZLW9ESSK1HBi5iRyCCDRc2WPWaiXo4eKu8OtyaLTR9fFwX3STj8v8ASfym\n\
jvmn8uXUGpawFJe5nmM93xGxZRIar1oWRRlOqyagipgiPyDdpMenErgRKfvsp5ffl75cvfNkHmmd\n\
JTq1twMTCQiP92CFqn05RHVzjjOMfSXIlpISyDIfqCca1oum61pc+l6nD9YsbkBZoeTLUKwYfEhV\n\
hRlB2OU48koSEo8w25cUZxMZCwWHWv5M+XrOF7W01XWLfTZK+ppsV6yW7BvtAoqgkHvvmZLtGZ3M\n\
Y331u4UezYDYSmI93Fsy/Q9B0fQtOj07SbVLSzjqViSu5PVmYkszHxY1zEyZZTPFI2XNxYo448MR\n\
QSfy/wDlz5a0HzBea9p6SrqF+sq3DPIWQiaVZXotNviUZbl1c8kBA8g04tHjxzM4/UUV5v8AJWge\n\
bdOWx1iFnSJucE0bcJY2IoSjb9R1BBGR0+pniNxZajTQzRqSB8tflxougI0UV3f39s0LWy2l9cNN\n\
brC/2kWEBY6U2+zk82slk6AHyG/zYYNHHGKuUhy3Nj5ckjH5DeT4b+S80691PS/U+1BZ3IjTjWvG\n\
rI8lP9nl/wDKeQipCMveHH/krGJXEyj7imt5+UPkK70aLSX07hDDIZluEdhcGRxR3eUks5am/Ko+\n\
4ZVHX5RLiv8AU3S7PwmPCR+v5p/pXlzTdN0c6RGJLizdWSUXUj3DOrjiwZpC2xG1OmUTzSlLi6+W\n\
zkwxRjHh5jz3YlYfkl5T069luNNvNUsYpyPWtLa8eKJlBqEYqBKV+b5ly7SySFSET8HCh2ZjhK4m\n\
Q8gfwftS25trmK4udLk1SaygtJ5YbeyghnuZZebPPEUjjIj+xcLQsCap2pmA7BkvlX0xql1bTxSW\n\
t0SdRtI2BjYwXnxTRutTX07jlUdtqYEpXc2DrMs4kL+tK3GHiuxaO7U0IHI/3Q/jWi0KFG6tJLXR\n\
Ht0JuoLr60gsHma3CFZCvJSlBIGDp8Em2/2qdFUs0DT44ZGpKst/pbxKwPrRqJSks6GVZFSnxxCP\n\
psKkeyrK7qJTdacvISyypLPcSUIq9x+/Wm+wAtWC17CmKoPyvYNb32mzGXl68Y4igHH/AEON+v8A\n\
z0p9HviqU6rcW36SuLpLe5v7ZZVtR6HrevMLd+VzMJYAOLesycakKRHxFBSirI9Bt45vMitDNcXN\n\
tp9nzD3jO0yy37K4Q8/iBWKEbH+bAll2KvCYbYeSPz+RR+70zzEGCHt/pZrwHYUukA/1c3hPjaT+\n\
lD9H7HQCPgaz+jP9P/Hnqf5ieYx5d8mapqitxnjhMdqR19eX93GR/qs3I+wzV6TD4mQRdtrM3h4p\n\
S8vteRfke2peVfPt75W1dPQn1O0imWMn/dqRidF+fpSPy9xTNv2lw5cQyR/hP7HTdlcWHMcctjIf\n\
telfnB5hl0fyTdRWtW1HVmGnWSJuxe4BDcab1EfKnvTNboMXHlF8o7n4O07RzGGI19UvSPixT8wf\n\
K8Plj8iv0OlDJA1s1zIP253nVpG+XI0HtTMrS5jl1XF7/ucTV4Bi0nB3V96O8o+ZB5a/IW11oKGk\n\
tbaX0FPQyyXLxx19ubCvtkM+HxNWY95/Qz02fwtGJ9w/Sl/5G+VINVtLrztr4GpavfzuttNcgScE\n\
jorOobYMWqvsBQUyztLOYkYobRAauytPxg5p+qRKZfnh5V04eVn8y2ES2WtaNJDLDeW4EUhRpFjK\n\
llpXjyDL3FNupyvs3OfE4DvGXRt7VwR8PxBtOPUMU/M7zLL5l/JLy9q84AuptQjS5p0MsUNzG7U7\n\
civKnvmVosPh6mURy4f1OJrs/i6WEjz4v1sn/LD8vdG1Pypp2teZbddW1C6to47dboc47e0hHpwR\n\
RIfhHwKGJp1OYut1co5DGB4QD06nq5eh0cZYxLIOKRHXoOgYR+cnliy8jeZtE8weWk+o+uzyCGMn\n\
gk1uUJKg9FdZKFenXM7s/Mc8JQnv+1wO0sIwZIzx7fsfRMMqywpKtQsihlB60YVzniKelBX4Fdir\n\
sVdirsVdirsVdirsVdirEPOttdWFwmv2cjxKEW31ExFVbgG5RSVZZAArEo7cTRWr2xVBm2ngt7FH\n\
1B5fNqE3ds8pMkQ9dTW0LV3idY+OxrUc8KpVPd+YEuDa27/WdR05/rj6dLbssYWSoYkiRiVVZyRx\n\
rXpihDpryKLeO9gS4iCxlo1aFHpWAOwjuJhI3KKDjXgn2ie+yqy+udKaJvT0uRFlcszyC1iUAmV+\n\
I4SvtVkAHSgpiqMj8w6tcNE1okV/qAjVWjRVkHJIjFs1vPckBfVY/GqCrGtNsVWwPqrsLW31Jl/R\n\
S/Vr2c25X6vG6+k8gIdvjCx0WgO+Ko2Sy/RS2+vaJqLR6UONu9ou8jrGQsdusbeojuZOSj4VYM7M\n\
SemKsv8ALemXFjp5e84nUbyRrq/Zenqyfsr/AJKKAg+WBKa4q8p/5yF0CS48tWfmC1ql7olwrGVd\n\
mEUxCk7d1kCEeG+bXsrLUzA8pB1HbGK8YmOcD+PtpB3XmOD8xte8maRAQ9nHEuua5GvxKskPwLCd\n\
u0nJT4hhk44Tp4ZJHn9Mf1sJZhqZ44jl9cvh0+al+e9rcaJrvlzzzZLWazmW2uBWgbgTLGp2/aX1\n\
FY/LD2ZIThLEev4/UjtUHHOGYcxt+n9aZwXtr57/ADUsZrVhPoHle0S8V9ij3l2oeLoeqrxI8GQ5\n\
UYnBgIP1zNfAfj7W0SGo1AreGMX8Ty/HkmX59/8AktNQ/wCMtv8A8nlyvsv++Hx+5t7V/wAXl8Pv\n\
YhdWk9z/AM4zwCFeTQoJmUdeCXxLH6BvmYJAa3f8elwjEnQbfj1Lvyg/Ln8uvM3km3vtQ00XWpxS\n\
zQ3souLhDyDlkqsciKP3TL0GDX6vNjykA1HpsF7O0WDLiBkLlve5/X3Mxl/Ir8sHWi6S0RrXktzc\n\
k/L4pGGYY7Tz/wA77A5x7K0/837T+tiX54+XNK8u/lhpmlaVGYrKLVUZEZmcgvDcM3xMSepzL7Nz\n\
SyZzKXPh/SHC7Vwxx6eMY8uL9Bemfl+iJ5E8uhRQHTbRqe7QIT+JzWao/vZf1j97tdJ/cw/qj7nl\n\
3/OT3+8nl7/jJdfqizadjc5fD9Lqe3OUPj+h7Rp/+8Ft/wAYk/4iM00+Zd7HkiMil2KuxV2KuxV2\n\
KuxV2KuxV2KrZI45Y3ikUPG4KujCoKkUIIPY4qxFrVfLN0slzB9b0WMEWV6QzyWIJr6coAJMP8sg\n\
3UbHamKoa+ill0qC91E/XNRmnhi0e4s5UjuKykKxjmQcKUBcrx406+OFCRSjWbSAyQava3GniVra\n\
GHUU9BybKXb02T1EZI5P2tloeOw2CqYT2mr+rHBYwaUb0RtPdwmQc4w0v1hgyoGkcV4UIUEKfFqh\n\
VDwCYXGmSatrLyxavy9IWIWzhKu6KxM8xSQ8hxAVADxX4dsVT6H0tDivLTVIobbRGLRWNpAvKSVy\n\
wZfT48ZXkIbrxJqOopVglF6Jok09xDqOoW62cFtU6VpC0K2/PdpZKbGU12A2QbDfFWS4q7FUFrml\n\
W+r6Pe6Xcf3N7BJA560EileQ9xWoyeOZhISHRhlxicTE9Q88/Jb8stV8ofpO71lYvr11whg9J+YE\n\
KVZjWg+0xH/A5sO0dZHLQjyDrezNDLDZlzLK/wAx/K8nmfydqGkQhfrcirJaFjQCaJg679uVOP05\n\
i6TN4WQSPJy9Zg8XEYjmln5Q+Rbnyh5Ye1vwn6Uu53muyhDAAfBGgYAVAVeXzJy3X6kZp2PpDV2d\n\
pDhx0fqJ3Rf5qeWtU8y+TLrSNMCNeTSQsgkbgtEkVmqfkMhos0ceQSlyZ67BLLiMY8zX3qnkHyxc\n\
aX5BsfL+sxRvIkM0N5ACJI2WWRyVJ6EFX3warMJZTOKdJgMMIhL4sEg/LTz/AOR9auL/AMh3MF9p\n\
d1T1NKvW4kjegapRW4V+Fw6t2+ecdZhzxAyipDqHXjRZsEicJBiehZA8351azH9TNpp/lqJ9pr/1\n\
PrU4U9TCilk5f633jMetNDe5T8uXzconVT2qOPz5n4KX5m/l7rms+QtK8vaTL9du7C5heW5u5OLy\n\
LHBLGzsxrVizjJaPVxhlM5bAjp7wx12jnkwxhE2QRz9xZr5V0+503yvo+nXQAubKxtrecKagSRQq\n\
jUPfcZhZ5iU5EciS52CBjjjE8wAGDfnZ5B8w+b4NITRkiZrNp2m9WQR7SBONK9fsHM7s7VQxGXF1\n\
pwO09HPMI8PS3pFpG0VpDE/2kjVWp4gAHNbI2XZjkq4EuxV2KuxV2KuxV2KuxV2KuxV2KuIBFDuD\n\
irG73yPZGcXWkynTLlGMioiLJb82FC4ianBiNuUbKcVSO98qeZFtbS2W1t50s1aJJLecoXieVJmV\n\
47hW6vENxLWld98KFb6p5sOryXyaW8Z5zvH+9tgQbiJItn9R/sekrbp9GKt2HlHzK9hDYXE0FtaR\n\
SetF6jNeSo1PsqoW2h49+LK4xSyTTPLen2Nx9ccyXmoleLX903qS0/lXoqL7IBgVNcVdirsVdirs\n\
VdirsVdirsVdirsVdirsVdirsVdirsVdirsVdirsVdirsVdirsVf/9k="]]], 
        "RightsManagementSchema" -> 
        Association[
         "DerivedFrom" -> 
          Association[
           "DerivedFrom" -> 
            Association[
             "InstanceID" -> "uuid:29C04ADD293DDD119FC9D1852B267D7B", 
              "DocumentID" -> "uuid:28C04ADD293DDD119FC9D1852B267D7B", 
              "OriginalDOcumentID" -> 
              "uuid:28C04ADD293DDD119FC9D1852B267D7B"]], "History" -> 
          Association[
           "History[1]" -> 
            Association[
             "Action" -> "converted", "Parameters" -> 
              "from application/postscript to \
application/vnd.adobe.illustrator"], "History[2]" -> 
            Association[
             "Action" -> "saved", "InstanceID" -> 
              "xmp.iid:EA8CA6B0D4A1DE1181C8EBBBA64FC08E", "When" -> 
              DateObject[{2009, 9, 15, 10, 50, 23}, "Instant", "Gregorian", 
                2.], "SoftwareAgent" -> "Adobe Illustrator CS4", "Changed" -> 
              "/"]], "Thumbnail" -> 
          Association[
           "Thumbnails[1]" -> 
            Association[
             "Width" -> "256", "HeigHt" -> "72", "Format" -> "JPEG", "Image" -> 
              "/9j/4AAQSkZJRgABAgEBLAEsAAD/7QAsUGhvdG9zaG9wIDMuMAA4QklNA+\
0AAAAAABABLAAAAAEA\n\
AQEsAAAAAQAB/+IMWElDQ19QUk9GSUxFAAEBAAAMSExpbm8CEAAAbW50clJHQiBYWVogB84AAgAJ\n\
AAYAMQAAYWNzcE1TRlQAAAAASUVDIHNSR0IAAAAAAAAAAAAAAAAAAPbWAAEAAAAA0y1IUCAgAAAA\n\
AAAAAAAAAAAAAAAAAAAAAAAAAAAAAAAAAAAAAAAAAAAAAAAAAAAAAAAAAAARY3BydAAAAVAAAAAz\n\
ZGVzYwAAAYQAAABsd3RwdAAAAfAAAAAUYmtwdAAAAgQAAAAUclhZWgAAAhgAAAAUZ1hZWgAAAiwA\n\
AAAUYlhZWgAAAkAAAAAUZG1uZAAAAlQAAABwZG1kZAAAAsQAAACIdnVlZAAAA0wAAACGdmlldwAA\n\
A9QAAAAkbHVtaQAAA/gAAAAUbWVhcwAABAwAAAAkdGVjaAAABDAAAAAMclRSQwAABDwAAAgMZ1RS\n\
QwAABDwAAAgMYlRSQwAABDwAAAgMdGV4dAAAAABDb3B5cmlnaHQgKGMpIDE5OTggSGV3bGV0dC1Q\n\
YWNrYXJkIENvbXBhbnkAAGRlc2MAAAAAAAAAEnNSR0IgSUVDNjE5NjYtMi4xAAAAAAAAAAAAAAAS\n\
c1JHQiBJRUM2MTk2Ni0yLjEAAAAAAAAAAAAAAAAAAAAAAAAAAAAAAAAAAAAAAAAAAAAAAAAAAAAA\n\
AAAAAAAAAAAAAFhZWiAAAAAAAADzUQABAAAAARbMWFlaIAAAAAAAAAAAAAAAAAAAAABYWVogAAAA\n\
AAAAb6IAADj1AAADkFhZWiAAAAAAAABimQAAt4UAABjaWFlaIAAAAAAAACSgAAAPhAAAts9kZXNj\n\
AAAAAAAAABZJRUMgaHR0cDovL3d3dy5pZWMuY2gAAAAAAAAAAAAAABZJRUMgaHR0cDovL3d3dy5p\n\
ZWMuY2gAAAAAAAAAAAAAAAAAAAAAAAAAAAAAAAAAAAAAAAAAAAAAAAAAAAAAAAAAAAAAZGVzYwAA\n\
AAAAAAAuSUVDIDYxOTY2LTIuMSBEZWZhdWx0IFJHQiBjb2xvdXIgc3BhY2UgLSBzUkdCAAAAAAAA\n\
AAAAAAAuSUVDIDYxOTY2LTIuMSBEZWZhdWx0IFJHQiBjb2xvdXIgc3BhY2UgLSBzUkdCAAAAAAAA\n\
AAAAAAAAAAAAAAAAAAAAAGRlc2MAAAAAAAAALFJlZmVyZW5jZSBWaWV3aW5nIENvbmRpdGlvbiBp\n\
biBJRUM2MTk2Ni0yLjEAAAAAAAAAAAAAACxSZWZlcmVuY2UgVmlld2luZyBDb25kaXRpb24gaW4g\n\
SUVDNjE5NjYtMi4xAAAAAAAAAAAAAAAAAAAAAAAAAAAAAAAAAAB2aWV3AAAAAAATpP4AFF8uABDP\n\
FAAD7cwABBMLAANcngAAAAFYWVogAAAAAABMCVYAUAAAAFcf521lYXMAAAAAAAAAAQAAAAAAAAAA\n\
AAAAAAAAAAAAAAKPAAAAAnNpZyAAAAAAQ1JUIGN1cnYAAAAAAAAEAAAAAAUACgAPABQAGQAeACMA\n\
KAAtADIANwA7AEAARQBKAE8AVABZAF4AYwBoAG0AcgB3AHwAgQCGAIsAkACVAJoAnwCkAKkArgCy\n\
ALcAvADBAMYAywDQANUA2wDgAOUA6wDwAPYA+wEBAQcBDQETARkBHwElASsBMgE4AT4BRQFMAVIB\n\
WQFgAWcBbgF1AXwBgwGLAZIBmgGhAakBsQG5AcEByQHRAdkB4QHpAfIB+gIDAgwCFAIdAiYCLwI4\n\
AkECSwJUAl0CZwJxAnoChAKOApgCogKsArYCwQLLAtUC4ALrAvUDAAMLAxYDIQMtAzgDQwNPA1oD\n\
ZgNyA34DigOWA6IDrgO6A8cD0wPgA+wD+QQGBBMEIAQtBDsESARVBGMEcQR+BIwEmgSoBLYExATT\n\
BOEE8AT+BQ0FHAUrBToFSQVYBWcFdwWGBZYFpgW1BcUF1QXlBfYGBgYWBicGNwZIBlkGagZ7BowG\n\
nQavBsAG0QbjBvUHBwcZBysHPQdPB2EHdAeGB5kHrAe/B9IH5Qf4CAsIHwgyCEYIWghuCIIIlgiq\n\
CL4I0gjnCPsJEAklCToJTwlkCXkJjwmkCboJzwnlCfsKEQonCj0KVApqCoEKmAquCsUK3ArzCwsL\n\
Igs5C1ELaQuAC5gLsAvIC+EL+QwSDCoMQwxcDHUMjgynDMAM2QzzDQ0NJg1ADVoNdA2ODakNww3e\n\
DfgOEw4uDkkOZA5/DpsOtg7SDu4PCQ8lD0EPXg96D5YPsw/PD+wQCRAmEEMQYRB+EJsQuRDXEPUR\n\
ExExEU8RbRGMEaoRyRHoEgcSJhJFEmQShBKjEsMS4xMDEyMTQxNjE4MTpBPFE+UUBhQnFEkUahSL\n\
FK0UzhTwFRIVNBVWFXgVmxW9FeAWAxYmFkkWbBaPFrIW1hb6Fx0XQRdlF4kXrhfSF/cYGxhAGGUY\n\
ihivGNUY+hkgGUUZaxmRGbcZ3RoEGioaURp3Gp4axRrsGxQbOxtjG4obshvaHAIcKhxSHHscoxzM\n\
HPUdHh1HHXAdmR3DHeweFh5AHmoelB6+HukfEx8+H2kflB+/H+ogFSBBIGwgmCDEIPAhHCFIIXUh\n\
oSHOIfsiJyJVIoIiryLdIwojOCNmI5QjwiPwJB8kTSR8JKsk2iUJJTglaCWXJccl9yYnJlcmhya3\n\
JugnGCdJJ3onqyfcKA0oPyhxKKIo1CkGKTgpaymdKdAqAio1KmgqmyrPKwIrNitpK50r0SwFLDks\n\
biyiLNctDC1BLXYtqy3hLhYuTC6CLrcu7i8kL1ovkS/HL/4wNTBsMKQw2zESMUoxgjG6MfIyKjJj\n\
Mpsy1DMNM0YzfzO4M/E0KzRlNJ402DUTNU01hzXCNf02NzZyNq426TckN2A3nDfXOBQ4UDiMOMg5\n\
BTlCOX85vDn5OjY6dDqyOu87LTtrO6o76DwnPGU8pDzjPSI9YT2hPeA+ID5gPqA+4D8hP2E/oj/i\n\
QCNAZECmQOdBKUFqQaxB7kIwQnJCtUL3QzpDfUPARANER0SKRM5FEkVVRZpF3kYiRmdGq0bwRzVH\n\
e0fASAVIS0iRSNdJHUljSalJ8Eo3Sn1KxEsMS1NLmkviTCpMcky6TQJNSk2TTdxOJU5uTrdPAE9J\n\
T5NP3VAnUHFQu1EGUVBRm1HmUjFSfFLHUxNTX1OqU/ZUQlSPVNtVKFV1VcJWD1ZcVqlW91dEV5JX\n\
4FgvWH1Yy1kaWWlZuFoHWlZaplr1W0VblVvlXDVchlzWXSddeF3JXhpebF69Xw9fYV+zYAVgV2Cq\n\
YPxhT2GiYfViSWKcYvBjQ2OXY+tkQGSUZOllPWWSZedmPWaSZuhnPWeTZ+loP2iWaOxpQ2maafFq\n\
SGqfavdrT2una/9sV2yvbQhtYG25bhJua27Ebx5veG/RcCtwhnDgcTpxlXHwcktypnMBc11zuHQU\n\
dHB0zHUodYV14XY+dpt2+HdWd7N4EXhueMx5KnmJeed6RnqlewR7Y3vCfCF8gXzhfUF9oX4BfmJ+\n\
wn8jf4R/5YBHgKiBCoFrgc2CMIKSgvSDV4O6hB2EgITjhUeFq4YOhnKG14c7h5+IBIhpiM6JM4mZ\n\
if6KZIrKizCLlov8jGOMyo0xjZiN/45mjs6PNo+ekAaQbpDWkT+RqJIRknqS45NNk7aUIJSKlPSV\n\
X5XJljSWn5cKl3WX4JhMmLiZJJmQmfyaaJrVm0Kbr5wcnImc951kndKeQJ6unx2fi5/6oGmg2KFH\n\
obaiJqKWowajdqPmpFakx6U4pammGqaLpv2nbqfgqFKoxKk3qamqHKqPqwKrdavprFys0K1Erbiu\n\
La6hrxavi7AAsHWw6rFgsdayS7LCszizrrQltJy1E7WKtgG2ebbwt2i34LhZuNG5SrnCuju6tbsu\n\
u6e8IbybvRW9j74KvoS+/796v/XAcMDswWfB48JfwtvDWMPUxFHEzsVLxcjGRsbDx0HHv8g9yLzJ\n\
Osm5yjjKt8s2y7bMNcy1zTXNtc42zrbPN8+40DnQutE80b7SP9LB00TTxtRJ1MvVTtXR1lXW2Ndc\n\
1+DYZNjo2WzZ8dp22vvbgNwF3IrdEN2W3hzeot8p36/gNuC94UThzOJT4tvjY+Pr5HPk/OWE5g3m\n\
lucf56noMui86Ubp0Opb6uXrcOv77IbtEe2c7ijutO9A78zwWPDl8XLx//KM8xnzp/Q09ML1UPXe\n\
9m32+/eK+Bn4qPk4+cf6V/rn+3f8B/yY/Sn9uv5L/tz/bf///+4ADkFkb2JlAGTAAAAAAf/bAIQA\n\
BgQEBAUEBgUFBgkGBQYJCwgGBggLDAoKCwoKDBAMDAwMDAwQDA4PEA8ODBMTFBQTExwbGxscHx8f\n\
Hx8fHx8fHwEHBwcNDA0YEBAYGhURFRofHx8fHx8fHx8fHx8fHx8fHx8fHx8fHx8fHx8fHx8fHx8f\n\
Hx8fHx8fHx8fHx8fHx8f/8AAEQgASAEAAwERAAIRAQMRAf/EAaIAAAAHAQEBAQEAAAAAAAAAAAQF\n\
AwIGAQAHCAkKCwEAAgIDAQEBAQEAAAAAAAAAAQACAwQFBgcICQoLEAACAQMDAgQCBgcDBAIGAnMB\n\
AgMRBAAFIRIxQVEGE2EicYEUMpGhBxWxQiPBUtHhMxZi8CRygvElQzRTkqKyY3PCNUQnk6OzNhdU\n\
ZHTD0uIIJoMJChgZhJRFRqS0VtNVKBry4/PE1OT0ZXWFlaW1xdXl9WZ2hpamtsbW5vY3R1dnd4eX\n\
p7fH1+f3OEhYaHiImKi4yNjo+Ck5SVlpeYmZqbnJ2en5KjpKWmp6ipqqusra6voRAAICAQIDBQUE\n\
BQYECAMDbQEAAhEDBCESMUEFURNhIgZxgZEyobHwFMHR4SNCFVJicvEzJDRDghaSUyWiY7LCB3PS\n\
NeJEgxdUkwgJChgZJjZFGidkdFU38qOzwygp0+PzhJSktMTU5PRldYWVpbXF1eX1RlZmdoaWprbG\n\
1ub2R1dnd4eXp7fH1+f3OEhYaHiImKi4yNjo+DlJWWl5iZmpucnZ6fkqOkpaanqKmqq6ytrq+v/a\n\
AAwDAQACEQMRAD8A9U4qhNU1aw0y2NzeyiNKhUUAs7ueiIgqzMfAYqxrU9b16Sz+uzuNC0xzwiWi\n\
TX8rEEhQGPpRE0O3xEd6YqoTaJaS3MS/o+41mOSFZ/Wv5rhjIGqSqhgLeNlAHwtxqT2G+FCGj8v2\n\
5luo/wDDNsY04ul0bYRcNzyRER3klZfhoRxrvv0BVbkSOyu9NtLBr7TLy6RnlihnaeKMoORX6vOJ\n\
eRKVfgArcRtuKYqnUfmPUdMJXXI45rNSAdWswTGlen1iE8nhr41K/LAlkcckcsayROHjcBkdSCpB\n\
3BBHUYquxV2KuxV2KuxV2KsV/MzX/MWheU59Q0C0+t36uiEcDJ6cbGjScF3am331OwzK0eKE8lTN\n\
BxNblnjxmUBZRH5e6zrus+UrHUdctfqmpTB/Vj4NHUK5CPwbdeSgH+zI6vHGGQiJsMtJknPGJTFS\n\
ZFmO5LsVdirsVdirsVdirsVdirzLyF548/6x541TS9a0r6rpVuJSj+i8folHCxr6rfDJzX7+o2zZ\n\
6rTYoYhKJuTq9Lqs080ozjURfT9LM/MvnLy15ajibWb1LZrgkW8VGeSQggHiiBm7jfpmFh088n0i\n\
3NzamGL6zSdZS3vOfy485+fdb8yaxY+YNI+pWFoGME3pPHwkDhVh5MSJOSEtUeHgRmx1enxQhEwl\n\
ZLrdHqc05yE41EfivN3nrzp570jzro2laLpP1vSrv0/Xm9KR+ZeQrIvqKQsfBAG36dTtjptPinil\n\
KUqkF1WpzQyxjCNxPl5s/vr6zsLSW8vZkt7WBS800hCoqjuScwIxMjQ5uwlIRFnYIPy95k0fzDYH\n\
UNIn+s2YkeITcWQFk2agcKafRk8uGWM1LYsMWaOSPFE2ERq2qWul2Et7ck+nGBRFFWd2NFRB3ZmN\n\
BlTawZL6ae+fVZ3S91W2eVLzSYyfWt7anBlsqkcnib+8cLVmHEEDqVQiapLoul31haIt/aQSgxeu\n\
vKGBo6y8KIkTSzfDydB8KUqz9cUID61ePOLXWdTmnu6mK3022Y21shjkKqo9P00KsicVf4gK7jah\n\
VVvqMcct0Bo9xarGtwILr1zHRvWDEvIknxfVqcOKFi3t1CqyDUJDcNqujPHqxir6lrqEazTCJWjV\n\
KT/FKjlmPBGdthXr8OKou21OQRFNID2NzdtHJfy3LwsIYXm+2GlB9SNhJvJv9njRSQMVTfTdX07S\n\
J3l0y7W88vK6R6kkQb07OaX7MsJNV9Fz9tFJ4dRtilnIIIqNwcCpX5o1ltE8u6jq6RCdrG3knEJP\n\
EMUWtK0NMtw4+OYj3lqz5OCBl3C0n/LTzvL5y8vPq0totkyXD2/pK5kBCKjcqkL/AD5drNN4M+G7\n\
2aNFqvHhxVW9In8wfNknlPyvca3HbC7eB4kEDMUB9Rwn2gG6V8MjpcHizEbpnq9R4OMzq6Yjpn5z\n\
ahrWj2jaB5fk1XXpkeS8s4ZKQWiiV44/VmZR8ThOQXbbvmXPs8QkeOXDHv7/AIOHj7SOSI4I8U+o\n\
7veUAv55a3o2tw6b508utpUc1D9YjctxQmnMKQRIoPXi23udsn/JsZx4sUuJr/lSUJiOWHCzzz/5\n\
vbyt5Un12CBb30miCRF+CsJXC15AN/NXMHS6fxcnATTsNXqPCxmdXSSz/mRqn/KsIPOtrpSTSN8d\n\
zY+q1EiErRF1YISaEAnbpXwy4aOPjnET8Wg62X5fxRH4fGk88gecIvNvli31lIhbySM8dxbhufpy\n\
RsRTlQVqtG+nKNVp/CmYt+k1AzYxPkmPmLWrfQ9Cv9XuBWKxheYpWnIqPhQHxZqKMrw4zOYiOrbm\n\
yjHAyPQMa0f8yYP8Bp5v8yQLpVtMzfVrdGMryLXjGFBCEu5ViB/LvWlcycmjPi+HA8RcXHrR4Piz\n\
HCEBo/nj8w/Mlr+ktB8uW1vpTk/VZdSuWSSZQftKkamg/DwJyzJpsOM8M5ky8gwxarNlHFCAEeln\n\
n9iYeVfzKi1PXZ/LOt2DaJ5ktxUWUkiyxzKF5coZQFDfD8VKdOhNDSvPo+GHHE8UO9ng1olM45jg\n\
n3d/uS/zH+ba6H+YEHlm5tIksXWOSfUpJSvpoyF2Yrxp8NPHLMOg48XGDv3MM3aAx5hjI277QGk/\n\
nXc6l5ngt/0O9j5Zkjnm/S92HUmG3heVpQAvCnwUoCcnk7OEYXxXPbYebVj7SMsgHDWPf1HyFo/T\n\
vP3njzJbS6l5V8vwNo6s6W1xqFwYpLkoaExxqKLuKfE1K9+uQnpcWM8OSR4vIcm3Hq8uUGWOI4el\n\
nmn3kHzbqfmXT7yfUdKbSbmxunspYWk9SskQBcj4VpQtTv8APKNVgjjIAPECLb9JqJZYkyjwkGkj\n\
8kfmpceZfOuq+W5NOS2j01Lh1uVlLl/QnSEVUqtK869cu1OiGPEJ3d191tGm1/i5ZY6rhv7DTzL8\n\
+L/zLca/pQ1XS47FIHnXTmSdZvXj9RKOwX7HRdj45s+zIwEDwm+V7cnVdrTmZx4o1V1vze2eWNW8\n\
73t5LH5g0GLSrVY+UU0d2lwWk5AceKjbaprmlzY8UR6JcR91O9wZMsj648I99pB/ysPzdrgmk8me\n\
WzeafEzxpql/MttFK6VB9KIkOw5Cla/OmX/lMcP72dHuG7jDWZMn91C495NIDRvzi1W280QeWfOm\n\
i/oe+uSiQ3Mb84i0h4oafEODNUc1cgHY9yLMnZ8TAzxS4gGvF2lIZBjyx4ZFHfnVfeY4fKWoW9jp\n\
iXOlTWzfX75p1jaD4xTjEd3+jK+zowOQEmpXsO9t7SnMYyIxuNbm+TEvyW1fz1b+U7e30rQIb7Sz\n\
dSc757tIWHJhz/dnf4fxzL7Rx4jkJlKpVypw+zMmUYwIwuN87/QzrzPLqWp6vLDp0RuRo6j04o5U\n\
hc3cq1aRWkV1JgiYU+E0Z80jvUDaRX2r3lpGyR2usXKSPfXlqJYjFaBijOUlSIi4lblGGodqkYUK\n\
OsKI544dOC2dvE7WOnOPUQW8SloriYOAUbkRL6nJgaKrA1xVdZyW+nW8MNoy3tzAJBqumTIsU0kN\n\
wP35iekaSf3YYK3xUFKj7OKqg1SOzNlBqNx6ltpk11dFzyZrkECaChUHkyiZXcDoN+gNFUBqVxHM\n\
YL9byx/Tgke7kt4VRjGoBkVPVkqpk5KqqCgPI/61VUfpWmwaqk1hHII7mNDc6bcHlIY5VpHcxyFl\n\
USJLySSRKUPqdBtiqhaTarFpxVPqdlpn1yQ62l1IPWeRn/0qOUtQcFDcVpVmXhirKfJV+j2c2mCY\n\
zrYcDZznrLZTr6ls5rTfhVD/AKuBK38y/wDyX/mD/mBn/wCIHMnR/wB9H3hxtb/cz/qliP8Azjl/\n\
ygM//bQm/wCTcWZfa/8Aej+r+twexf7k/wBY/oTH8+//ACWmof8AGW3/AOTy5X2X/fD4/c3dq/4v\n\
L4fet/IPTra1/LayuYlAlv5biadu5ZJmhH/CxDD2pMnMR3V+tHZMAMAI6399JJ/zkvZwP5S0u9ZQ\n\
biG/EMb9wk0MjOPpMK5d2PI+IR5fpcftuI8OJ68X6D+pv8wZHk/5x+06Rzyd7LS2Zj3JERJx0o/w\n\
s++X6U6s3oh/Vj+hkX5S2dtfflLpVldIJLa5t7iGeM9GR5pVYfSDmPr5GOoJHMEfcHJ7PiJaaIPI\n\
g/eWGfkndXHlnzpr/kO/f/djTWZbYO8WxKj/AItgKv8AJczO0YjJjjlHx/HkXB7MkcWWWGXw/HmN\n\
2SfnDJPrVzoXkSzcrNrdyJr8qRVLO3+JiQfEjkvumY3Z4EBLKf4Rt7z+PtcrtEmZjhH8Z39w/H2M\n\
G/5yFuFj1ny75Zt0aPTrS1WSO3gFTSRzAqqmwJVIaL88zuyh6ZTPMn9v6XX9sH1wxj6QOny5fB6L\n\
bfmdBa20Vtb+S/M0cECLHDGum7KiDiqj952AzXS0ZJs5Mf8ApnZx1wAoY8n+l/a84/MHXNT1rzto\n\
Wv6L5e1mzu9MZFuPrVm0bERy80HwGTajMDXNjpcUYYpQlKJEu4ut1eWU8sJwhMGPeF35i6Xb6r+f\n\
WmafcoJLadrITxt0aMfE6n/WUUx0kzHSkjnunW4xPWRieWz2D8xdGvdW8javpmnD/SprekEa7Fij\n\
B/TH+uF4/Tmo0mQQyxlLlbudZjM8Uox508g/LT86rXyvpMXlnzHYTxpYu6RXES/GgdyxWaJ+B+Fm\n\
O43p28dvrOzjllxwPN0uh7TGKPh5Advxu9u8ueZvL/mKxN9ol3Hd2/KkhSqsreDowVlPzGaTNhnj\n\
NSFO+w54ZBcDYeL/AJMf+Tk80f8AGK+/6jos3PaH+LQ+H+5Lo+zv8an/AJ3+6Cr/AM5I/wDHa8s/\n\
6s3/ACcjwdj/AEzT239UPj+h7xmiegYzqHnzyB5eK6fPqdratB+7Wxtx6jR06J6MAdl+VMyYaXLk\n\
3AJ8/wC1xZ6vDj2MgK6fsDxL8+PNtnrWoaJNp9nd24tVmZL66ge3E3JoyvpCQKzBONa0/azddmYD\n\
ASBIN9AbdF2tqBMxoEVe5Fdz2b82f/Jc69/zDH/iS5p9D/fR97vNf/cS9yRf849/+S6i/wCYqf8A\n\
WMv7V/vvgHH7I/uB7yl6fo/UpICxvE1S9kkuoZrUQXES/WpWZTNAayqvp8AWoBQdc1zsmU+WayT3\n\
0sZLLcPLzY/E7Wtpys7eNSf5mjeQn/mrFLBbSKSza0uZP0fJBayxSpBBaGK7P1dxIFM5tY/iHD94\n\
eQqAcUM5n1S51TW7G0vbGBdH1G2aa2NwokldVjDSBGRh6b0kG1DsK1rgSxG3gsbcW8pu2nke/tml\n\
sqhmKyqsziqqQxYcl+18RqOophQnEnm+4GmXFsuiJBZ3Ba1k+riVW5TKVVh+59Mmvi334ql3la0u\n\
Br+mc5tOeNpOSmwszBKQqFgfUNtFVNhy+LfFUdrgmi1trkPbQ3LrzkurhI2iSe2cWskimUhU5pNC\n\
x8ONNztiqZeWrh11ywlfUIdTluobqzurq3cSoZImS6iXmqxqSqTONloBtgSnfn2yuL3yTrtrbrzn\n\
lsZxEg6s3pkhR7npl+lkI5Yk94cfVRMsUgOfCXm//ONvmDT20G+0J5UTUIrprmOEmjPFJGi1UHrx\n\
ZDWnTbNl2viPGJ9Kp1nYuaPAYX6rtMf+chdesLfya2j8xJf3ssT+gpqyQxuGMrgdF5cVFepOVdlY\n\
icnF0Db2xlAxcPU/i06/I7/yVuif9HX/AFFzZT2l/fy+H3Bu7L/xePx+8pF/zkp/ygtj/wBtSL/q\n\
Hny/sf8AvT/V/SHH7b/uR/W/QUP59/8AWetM/wCYHSv+IxZLS/42ffL9KNV/iQ/qx/Qyv8l//JZa\n\
H/xjl/6iJMxe0f7+X46OV2Z/i8fx1LB/zxs7ny75q0Dz5p6/vI5FgulGwZ4qsgYj/fkXND7DM3s2\n\
QyY5Yi4PakTiyQzR93494tP/AMr5D5q80a75+mjdLeRhpuiRy9Ut4gGdqbgFzTodjyFco1o8KEcQ\n\
959/4/Q5GhPjZJZj/Vj7vx+lj3/ORmgX0c+kebLNCy2dLe5elRHxk9SBj/klmYfOnjmR2TlFSxnr\n\
+C43bOIgxyjpt+p6r5R82aR5o0WDU9OmVxIq/WIAwLwyEfFHIOoIP39Rtmqz4JYpcMnb6fURywEo\n\
/wBiI1LzHounX1lYXd0iX2oSCK0tQayOTXfiNwopux2yMMMpAkDYM55oxIiTvLk8a82f+tF6P87X\n\
/iDZucH+Jy+Lpc/+PR+H6Xtuq6pY6VptzqV9J6VnaRtLPJQmiqKnYVJ+QzSwgZSERzLu5zEImR5B\n\
LtS8u+UPNNkk19Y2up29xGDDdcVZjG4qDHMvxrUd1bLIZsmI0CYn8dGvJhx5RuBIH8bF5X+R2kix\n\
8++bI9Llaby/alraKatVdhMfR36OVRX+IfxzadpZOLFDi+s/qdT2Xj4c2Th+gbfagfyY/wDJyeaP\n\
+MV9/wBR0WT7Q/xaHw/3Ja+zv8an/nf7oKv/ADkqfT1Xy1KwIjC3HxU2+F4icHY/0z+H6U9t84fH\n\
9D038zNUvLP8vNZv9MkIn+rAwzRE1CSMqs6svgjEgj55rNHAHNES73a66ZjhkY86YZ/zjlpeg/4X\n\
uNTijjk1k3LxXU7AGWNAq8EUndVYGu3U/LbN7XnPjEf4acHsbHDw+IfVbFv+cldTsLjXNJsoJ1lu\n\
rOGU3Uampj9VlKBqbAkKTTrT5jMrseBEZE8i4nbeSJlGIO4u3rn5qxvJ+XWvqiliLRmIHgpDE/QB\n\
mo0J/fR97udcP3M/cxv/AJx2uYZfy/aJGrJb3kySr3BYI4/Bsye1okZfg4vY8gcNdxKl5eN3I+ix\n\
jSbee0jFk0uoPYyvLGypEAFuEcfGrDclaKv832c1rtEbo8OpTQaPHaF5JbaSshRvhhQXkizCQVWv\n\
qtFUE1+ww2/aVbv302atoi0uleT1SEA2eO8qQ3WpDLXb76GiqzzTdXsvlXTJdK5KdJt4ZpruPdon\n\
aJUWPnyUr8LktxVj0rQGuKoCJNbs723ePUY47S1jOoiYky+ml4SlZHZC0rVoeJarDpTsqs06PWpZ\n\
I7V/Ut44LuCadLoNHXiVIWOivybg4J5caVHjiqa2zQ3FlaQ6VwN+lo6EIgDfFZxgqCONasr0364q\n\
smjne5sLZorkiGK7rFbsDeITJbrKy1Bpylb1ELGtN6jaiqt5ejgi1vTbW0S4ggtL65T0rooZNrFS\n\
1VRVC/FKCetTvWpxV6HgS8ok/LT8nvN+rT3OkX3G8B9a5i0y5QAFm+3wZZONT/LQZtRrNRhjUht5\n\
h1B0OmzyuJ3/AKJZHa/lB5IttCvNHjtZDFqAjF7dtIWuZBFIsqgyH7I5INlAGY8tflMxK+XLucmP\n\
Z2IQMa58+9M/IyeVLTRV0fy1eJd2Wms8bBJRMyNI7SEOw/ymOVanxDLimKJbtMMcY8OM2IqvnDyf\n\
ofmrTI7DWQ5tIJhcr6b+mQ6Iybt4cXODT6iWKVx5p1Gnhljwz5c0kv0/LjVvII02bU4pPK9iLe0a\n\
6ScBVNuE9JGlH7X2cuic0MvEB6zZ5d7RIYJ4eEkeGKHPu80+8nWWg2XluytdAmFxpEasLSYP6oYG\n\
Ri3x9/iJyjUSnKZM/qcjTxhGAEPpS/8AMGXyLcaO+k+bL+C2trgpIsbyiOYlGBDRgfH1FCQMs0oy\n\
iXFjBJa9WcRjw5CAD5rfIeq+QY9Ng0LyvqVvPFaK3p26ygzEFi7sVNGbdtzTHVQy8RnkB3RpcmER\n\
EMZG3mnPmHU/L1hpzHX57eDT7k/V3+tlRFIXUn0yH2NVU7ZTihOUvRdjubs04Rj6yOE7bvONX/Lb\n\
8o9OWHXRq8ug294oltZLW9ESSK1HBi5iRyCCDRc2WPWaiXo4eKu8OtyaLTR9fFwX3STj8v8ASfym\n\
jvmn8uXUGpawFJe5nmM93xGxZRIar1oWRRlOqyagipgiPyDdpMenErgRKfvsp5ffl75cvfNkHmmd\n\
JTq1twMTCQiP92CFqn05RHVzjjOMfSXIlpISyDIfqCca1oum61pc+l6nD9YsbkBZoeTLUKwYfEhV\n\
hRlB2OU48koSEo8w25cUZxMZCwWHWv5M+XrOF7W01XWLfTZK+ppsV6yW7BvtAoqgkHvvmZLtGZ3M\n\
Y331u4UezYDYSmI93Fsy/Q9B0fQtOj07SbVLSzjqViSu5PVmYkszHxY1zEyZZTPFI2XNxYo448MR\n\
QSfy/wDlz5a0HzBea9p6SrqF+sq3DPIWQiaVZXotNviUZbl1c8kBA8g04tHjxzM4/UUV5v8AJWge\n\
bdOWx1iFnSJucE0bcJY2IoSjb9R1BBGR0+pniNxZajTQzRqSB8tflxougI0UV3f39s0LWy2l9cNN\n\
brC/2kWEBY6U2+zk82slk6AHyG/zYYNHHGKuUhy3Nj5ckjH5DeT4b+S80691PS/U+1BZ3IjTjWvG\n\
rI8lP9nl/wDKeQipCMveHH/krGJXEyj7imt5+UPkK70aLSX07hDDIZluEdhcGRxR3eUks5am/Ko+\n\
4ZVHX5RLiv8AU3S7PwmPCR+v5p/pXlzTdN0c6RGJLizdWSUXUj3DOrjiwZpC2xG1OmUTzSlLi6+W\n\
zkwxRjHh5jz3YlYfkl5T069luNNvNUsYpyPWtLa8eKJlBqEYqBKV+b5ly7SySFSET8HCh2ZjhK4m\n\
Q8gfwftS25trmK4udLk1SaygtJ5YbeyghnuZZebPPEUjjIj+xcLQsCap2pmA7BkvlX0xql1bTxSW\n\
t0SdRtI2BjYwXnxTRutTX07jlUdtqYEpXc2DrMs4kL+tK3GHiuxaO7U0IHI/3Q/jWi0KFG6tJLXR\n\
Ht0JuoLr60gsHma3CFZCvJSlBIGDp8Em2/2qdFUs0DT44ZGpKst/pbxKwPrRqJSks6GVZFSnxxCP\n\
psKkeyrK7qJTdacvISyypLPcSUIq9x+/Wm+wAtWC17CmKoPyvYNb32mzGXl68Y4igHH/AEON+v8A\n\
z0p9HviqU6rcW36SuLpLe5v7ZZVtR6HrevMLd+VzMJYAOLesycakKRHxFBSirI9Bt45vMitDNcXN\n\
tp9nzD3jO0yy37K4Q8/iBWKEbH+bAll2KvCYbYeSPz+RR+70zzEGCHt/pZrwHYUukA/1c3hPjaT+\n\
lD9H7HQCPgaz+jP9P/Hnqf5ieYx5d8mapqitxnjhMdqR19eX93GR/qs3I+wzV6TD4mQRdtrM3h4p\n\
S8vteRfke2peVfPt75W1dPQn1O0imWMn/dqRidF+fpSPy9xTNv2lw5cQyR/hP7HTdlcWHMcctjIf\n\
telfnB5hl0fyTdRWtW1HVmGnWSJuxe4BDcab1EfKnvTNboMXHlF8o7n4O07RzGGI19UvSPixT8wf\n\
K8Plj8iv0OlDJA1s1zIP253nVpG+XI0HtTMrS5jl1XF7/ucTV4Bi0nB3V96O8o+ZB5a/IW11oKGk\n\
tbaX0FPQyyXLxx19ubCvtkM+HxNWY95/Qz02fwtGJ9w/Sl/5G+VINVtLrztr4GpavfzuttNcgScE\n\
jorOobYMWqvsBQUyztLOYkYobRAauytPxg5p+qRKZfnh5V04eVn8y2ES2WtaNJDLDeW4EUhRpFjK\n\
llpXjyDL3FNupyvs3OfE4DvGXRt7VwR8PxBtOPUMU/M7zLL5l/JLy9q84AuptQjS5p0MsUNzG7U7\n\
civKnvmVosPh6mURy4f1OJrs/i6WEjz4v1sn/LD8vdG1Pypp2teZbddW1C6to47dboc47e0hHpwR\n\
RIfhHwKGJp1OYut1co5DGB4QD06nq5eh0cZYxLIOKRHXoOgYR+cnliy8jeZtE8weWk+o+uzyCGMn\n\
gk1uUJKg9FdZKFenXM7s/Mc8JQnv+1wO0sIwZIzx7fsfRMMqywpKtQsihlB60YVzniKelBX4Fdir\n\
sVdirsVdirsVdirsVdirEPOttdWFwmv2cjxKEW31ExFVbgG5RSVZZAArEo7cTRWr2xVBm2ngt7FH\n\
1B5fNqE3ds8pMkQ9dTW0LV3idY+OxrUc8KpVPd+YEuDa27/WdR05/rj6dLbssYWSoYkiRiVVZyRx\n\
rXpihDpryKLeO9gS4iCxlo1aFHpWAOwjuJhI3KKDjXgn2ie+yqy+udKaJvT0uRFlcszyC1iUAmV+\n\
I4SvtVkAHSgpiqMj8w6tcNE1okV/qAjVWjRVkHJIjFs1vPckBfVY/GqCrGtNsVWwPqrsLW31Jl/R\n\
S/Vr2c25X6vG6+k8gIdvjCx0WgO+Ko2Sy/RS2+vaJqLR6UONu9ou8jrGQsdusbeojuZOSj4VYM7M\n\
SemKsv8ALemXFjp5e84nUbyRrq/Zenqyfsr/AJKKAg+WBKa4q8p/5yF0CS48tWfmC1ql7olwrGVd\n\
mEUxCk7d1kCEeG+bXsrLUzA8pB1HbGK8YmOcD+PtpB3XmOD8xte8maRAQ9nHEuua5GvxKskPwLCd\n\
u0nJT4hhk44Tp4ZJHn9Mf1sJZhqZ44jl9cvh0+al+e9rcaJrvlzzzZLWazmW2uBWgbgTLGp2/aX1\n\
FY/LD2ZIThLEev4/UjtUHHOGYcxt+n9aZwXtr57/ADUsZrVhPoHle0S8V9ij3l2oeLoeqrxI8GQ5\n\
UYnBgIP1zNfAfj7W0SGo1AreGMX8Ty/HkmX59/8AktNQ/wCMtv8A8nlyvsv++Hx+5t7V/wAXl8Pv\n\
YhdWk9z/AM4zwCFeTQoJmUdeCXxLH6BvmYJAa3f8elwjEnQbfj1Lvyg/Ln8uvM3km3vtQ00XWpxS\n\
zQ3souLhDyDlkqsciKP3TL0GDX6vNjykA1HpsF7O0WDLiBkLlve5/X3Mxl/Ir8sHWi6S0RrXktzc\n\
k/L4pGGYY7Tz/wA77A5x7K0/837T+tiX54+XNK8u/lhpmlaVGYrKLVUZEZmcgvDcM3xMSepzL7Nz\n\
SyZzKXPh/SHC7Vwxx6eMY8uL9Bemfl+iJ5E8uhRQHTbRqe7QIT+JzWao/vZf1j97tdJ/cw/qj7nl\n\
3/OT3+8nl7/jJdfqizadjc5fD9Lqe3OUPj+h7Rp/+8Ft/wAYk/4iM00+Zd7HkiMil2KuxV2KuxV2\n\
KuxV2KuxV2KrZI45Y3ikUPG4KujCoKkUIIPY4qxFrVfLN0slzB9b0WMEWV6QzyWIJr6coAJMP8sg\n\
3UbHamKoa+ill0qC91E/XNRmnhi0e4s5UjuKykKxjmQcKUBcrx406+OFCRSjWbSAyQava3GniVra\n\
GHUU9BybKXb02T1EZI5P2tloeOw2CqYT2mr+rHBYwaUb0RtPdwmQc4w0v1hgyoGkcV4UIUEKfFqh\n\
VDwCYXGmSatrLyxavy9IWIWzhKu6KxM8xSQ8hxAVADxX4dsVT6H0tDivLTVIobbRGLRWNpAvKSVy\n\
wZfT48ZXkIbrxJqOopVglF6Jok09xDqOoW62cFtU6VpC0K2/PdpZKbGU12A2QbDfFWS4q7FUFrml\n\
W+r6Pe6Xcf3N7BJA560EileQ9xWoyeOZhISHRhlxicTE9Q88/Jb8stV8ofpO71lYvr11whg9J+YE\n\
KVZjWg+0xH/A5sO0dZHLQjyDrezNDLDZlzLK/wAx/K8nmfydqGkQhfrcirJaFjQCaJg679uVOP05\n\
i6TN4WQSPJy9Zg8XEYjmln5Q+Rbnyh5Ye1vwn6Uu53muyhDAAfBGgYAVAVeXzJy3X6kZp2PpDV2d\n\
pDhx0fqJ3Rf5qeWtU8y+TLrSNMCNeTSQsgkbgtEkVmqfkMhos0ceQSlyZ67BLLiMY8zX3qnkHyxc\n\
aX5BsfL+sxRvIkM0N5ACJI2WWRyVJ6EFX3warMJZTOKdJgMMIhL4sEg/LTz/AOR9auL/AMh3MF9p\n\
d1T1NKvW4kjegapRW4V+Fw6t2+ecdZhzxAyipDqHXjRZsEicJBiehZA8351azH9TNpp/lqJ9pr/1\n\
PrU4U9TCilk5f633jMetNDe5T8uXzconVT2qOPz5n4KX5m/l7rms+QtK8vaTL9du7C5heW5u5OLy\n\
LHBLGzsxrVizjJaPVxhlM5bAjp7wx12jnkwxhE2QRz9xZr5V0+503yvo+nXQAubKxtrecKagSRQq\n\
jUPfcZhZ5iU5EciS52CBjjjE8wAGDfnZ5B8w+b4NITRkiZrNp2m9WQR7SBONK9fsHM7s7VQxGXF1\n\
pwO09HPMI8PS3pFpG0VpDE/2kjVWp4gAHNbI2XZjkq4EuxV2KuxV2KuxV2KuxV2KuxV2KuIBFDuD\n\
irG73yPZGcXWkynTLlGMioiLJb82FC4ianBiNuUbKcVSO98qeZFtbS2W1t50s1aJJLecoXieVJmV\n\
47hW6vENxLWld98KFb6p5sOryXyaW8Z5zvH+9tgQbiJItn9R/sekrbp9GKt2HlHzK9hDYXE0FtaR\n\
SetF6jNeSo1PsqoW2h49+LK4xSyTTPLen2Nx9ccyXmoleLX903qS0/lXoqL7IBgVNcVdirsVdirs\n\
VdirsVdirsVdirsVdirsVdirsVdirsVdirsVdirsVdirsVdirsVf/9k="]]], 
        "PagedTextSchema" -> 
        Association[
         "DerivedFrom" -> 
          Association[
           "DerivedFrom" -> 
            Association[
             "InstanceID" -> "uuid:29C04ADD293DDD119FC9D1852B267D7B", 
              "DocumentID" -> "uuid:28C04ADD293DDD119FC9D1852B267D7B", 
              "OriginalDOcumentID" -> 
              "uuid:28C04ADD293DDD119FC9D1852B267D7B"]], "History" -> 
          Association[
           "History[1]" -> 
            Association[
             "Action" -> "converted", "Parameters" -> 
              "from application/postscript to \
application/vnd.adobe.illustrator"], "History[2]" -> 
            Association[
             "Action" -> "saved", "InstanceID" -> 
              "xmp.iid:EA8CA6B0D4A1DE1181C8EBBBA64FC08E", "When" -> 
              DateObject[{2009, 9, 15, 10, 50, 23}, "Instant", "Gregorian", 
                2.], "SoftwareAgent" -> "Adobe Illustrator CS4", "Changed" -> 
              "/"]], "MaxPageSize/stDim:h" -> "2.500000", 
          "MaxPageSize/stDim:unit" -> "Centimeters", "MaxPageSize/stDim:w" -> 
          "8.000000", "NPages" -> "1", "PlateNames" -> "Cyan, Magenta, Black",
           "SwatchGroups" -> 
          Association[
           "SwatchGroups[1]" -> Association["GroupType" -> "0"], 
            "SwatchGroups[2]" -> Association["GroupType" -> "1"], 
            "SwatchGroups[3]" -> Association["GroupType" -> "1"]], 
          "Thumbnail" -> 
          Association[
           "Thumbnails[1]" -> 
            Association[
             "Width" -> "256", "HeigHt" -> "72", "Format" -> "JPEG", "Image" -> 
              "/9j/4AAQSkZJRgABAgEBLAEsAAD/7QAsUGhvdG9zaG9wIDMuMAA4QklNA+\
0AAAAAABABLAAAAAEA\n\
AQEsAAAAAQAB/+IMWElDQ19QUk9GSUxFAAEBAAAMSExpbm8CEAAAbW50clJHQiBYWVogB84AAgAJ\n\
AAYAMQAAYWNzcE1TRlQAAAAASUVDIHNSR0IAAAAAAAAAAAAAAAAAAPbWAAEAAAAA0y1IUCAgAAAA\n\
AAAAAAAAAAAAAAAAAAAAAAAAAAAAAAAAAAAAAAAAAAAAAAAAAAAAAAAAAAARY3BydAAAAVAAAAAz\n\
ZGVzYwAAAYQAAABsd3RwdAAAAfAAAAAUYmtwdAAAAgQAAAAUclhZWgAAAhgAAAAUZ1hZWgAAAiwA\n\
AAAUYlhZWgAAAkAAAAAUZG1uZAAAAlQAAABwZG1kZAAAAsQAAACIdnVlZAAAA0wAAACGdmlldwAA\n\
A9QAAAAkbHVtaQAAA/gAAAAUbWVhcwAABAwAAAAkdGVjaAAABDAAAAAMclRSQwAABDwAAAgMZ1RS\n\
QwAABDwAAAgMYlRSQwAABDwAAAgMdGV4dAAAAABDb3B5cmlnaHQgKGMpIDE5OTggSGV3bGV0dC1Q\n\
YWNrYXJkIENvbXBhbnkAAGRlc2MAAAAAAAAAEnNSR0IgSUVDNjE5NjYtMi4xAAAAAAAAAAAAAAAS\n\
c1JHQiBJRUM2MTk2Ni0yLjEAAAAAAAAAAAAAAAAAAAAAAAAAAAAAAAAAAAAAAAAAAAAAAAAAAAAA\n\
AAAAAAAAAAAAAFhZWiAAAAAAAADzUQABAAAAARbMWFlaIAAAAAAAAAAAAAAAAAAAAABYWVogAAAA\n\
AAAAb6IAADj1AAADkFhZWiAAAAAAAABimQAAt4UAABjaWFlaIAAAAAAAACSgAAAPhAAAts9kZXNj\n\
AAAAAAAAABZJRUMgaHR0cDovL3d3dy5pZWMuY2gAAAAAAAAAAAAAABZJRUMgaHR0cDovL3d3dy5p\n\
ZWMuY2gAAAAAAAAAAAAAAAAAAAAAAAAAAAAAAAAAAAAAAAAAAAAAAAAAAAAAAAAAAAAAZGVzYwAA\n\
AAAAAAAuSUVDIDYxOTY2LTIuMSBEZWZhdWx0IFJHQiBjb2xvdXIgc3BhY2UgLSBzUkdCAAAAAAAA\n\
AAAAAAAuSUVDIDYxOTY2LTIuMSBEZWZhdWx0IFJHQiBjb2xvdXIgc3BhY2UgLSBzUkdCAAAAAAAA\n\
AAAAAAAAAAAAAAAAAAAAAGRlc2MAAAAAAAAALFJlZmVyZW5jZSBWaWV3aW5nIENvbmRpdGlvbiBp\n\
biBJRUM2MTk2Ni0yLjEAAAAAAAAAAAAAACxSZWZlcmVuY2UgVmlld2luZyBDb25kaXRpb24gaW4g\n\
SUVDNjE5NjYtMi4xAAAAAAAAAAAAAAAAAAAAAAAAAAAAAAAAAAB2aWV3AAAAAAATpP4AFF8uABDP\n\
FAAD7cwABBMLAANcngAAAAFYWVogAAAAAABMCVYAUAAAAFcf521lYXMAAAAAAAAAAQAAAAAAAAAA\n\
AAAAAAAAAAAAAAKPAAAAAnNpZyAAAAAAQ1JUIGN1cnYAAAAAAAAEAAAAAAUACgAPABQAGQAeACMA\n\
KAAtADIANwA7AEAARQBKAE8AVABZAF4AYwBoAG0AcgB3AHwAgQCGAIsAkACVAJoAnwCkAKkArgCy\n\
ALcAvADBAMYAywDQANUA2wDgAOUA6wDwAPYA+wEBAQcBDQETARkBHwElASsBMgE4AT4BRQFMAVIB\n\
WQFgAWcBbgF1AXwBgwGLAZIBmgGhAakBsQG5AcEByQHRAdkB4QHpAfIB+gIDAgwCFAIdAiYCLwI4\n\
AkECSwJUAl0CZwJxAnoChAKOApgCogKsArYCwQLLAtUC4ALrAvUDAAMLAxYDIQMtAzgDQwNPA1oD\n\
ZgNyA34DigOWA6IDrgO6A8cD0wPgA+wD+QQGBBMEIAQtBDsESARVBGMEcQR+BIwEmgSoBLYExATT\n\
BOEE8AT+BQ0FHAUrBToFSQVYBWcFdwWGBZYFpgW1BcUF1QXlBfYGBgYWBicGNwZIBlkGagZ7BowG\n\
nQavBsAG0QbjBvUHBwcZBysHPQdPB2EHdAeGB5kHrAe/B9IH5Qf4CAsIHwgyCEYIWghuCIIIlgiq\n\
CL4I0gjnCPsJEAklCToJTwlkCXkJjwmkCboJzwnlCfsKEQonCj0KVApqCoEKmAquCsUK3ArzCwsL\n\
Igs5C1ELaQuAC5gLsAvIC+EL+QwSDCoMQwxcDHUMjgynDMAM2QzzDQ0NJg1ADVoNdA2ODakNww3e\n\
DfgOEw4uDkkOZA5/DpsOtg7SDu4PCQ8lD0EPXg96D5YPsw/PD+wQCRAmEEMQYRB+EJsQuRDXEPUR\n\
ExExEU8RbRGMEaoRyRHoEgcSJhJFEmQShBKjEsMS4xMDEyMTQxNjE4MTpBPFE+UUBhQnFEkUahSL\n\
FK0UzhTwFRIVNBVWFXgVmxW9FeAWAxYmFkkWbBaPFrIW1hb6Fx0XQRdlF4kXrhfSF/cYGxhAGGUY\n\
ihivGNUY+hkgGUUZaxmRGbcZ3RoEGioaURp3Gp4axRrsGxQbOxtjG4obshvaHAIcKhxSHHscoxzM\n\
HPUdHh1HHXAdmR3DHeweFh5AHmoelB6+HukfEx8+H2kflB+/H+ogFSBBIGwgmCDEIPAhHCFIIXUh\n\
oSHOIfsiJyJVIoIiryLdIwojOCNmI5QjwiPwJB8kTSR8JKsk2iUJJTglaCWXJccl9yYnJlcmhya3\n\
JugnGCdJJ3onqyfcKA0oPyhxKKIo1CkGKTgpaymdKdAqAio1KmgqmyrPKwIrNitpK50r0SwFLDks\n\
biyiLNctDC1BLXYtqy3hLhYuTC6CLrcu7i8kL1ovkS/HL/4wNTBsMKQw2zESMUoxgjG6MfIyKjJj\n\
Mpsy1DMNM0YzfzO4M/E0KzRlNJ402DUTNU01hzXCNf02NzZyNq426TckN2A3nDfXOBQ4UDiMOMg5\n\
BTlCOX85vDn5OjY6dDqyOu87LTtrO6o76DwnPGU8pDzjPSI9YT2hPeA+ID5gPqA+4D8hP2E/oj/i\n\
QCNAZECmQOdBKUFqQaxB7kIwQnJCtUL3QzpDfUPARANER0SKRM5FEkVVRZpF3kYiRmdGq0bwRzVH\n\
e0fASAVIS0iRSNdJHUljSalJ8Eo3Sn1KxEsMS1NLmkviTCpMcky6TQJNSk2TTdxOJU5uTrdPAE9J\n\
T5NP3VAnUHFQu1EGUVBRm1HmUjFSfFLHUxNTX1OqU/ZUQlSPVNtVKFV1VcJWD1ZcVqlW91dEV5JX\n\
4FgvWH1Yy1kaWWlZuFoHWlZaplr1W0VblVvlXDVchlzWXSddeF3JXhpebF69Xw9fYV+zYAVgV2Cq\n\
YPxhT2GiYfViSWKcYvBjQ2OXY+tkQGSUZOllPWWSZedmPWaSZuhnPWeTZ+loP2iWaOxpQ2maafFq\n\
SGqfavdrT2una/9sV2yvbQhtYG25bhJua27Ebx5veG/RcCtwhnDgcTpxlXHwcktypnMBc11zuHQU\n\
dHB0zHUodYV14XY+dpt2+HdWd7N4EXhueMx5KnmJeed6RnqlewR7Y3vCfCF8gXzhfUF9oX4BfmJ+\n\
wn8jf4R/5YBHgKiBCoFrgc2CMIKSgvSDV4O6hB2EgITjhUeFq4YOhnKG14c7h5+IBIhpiM6JM4mZ\n\
if6KZIrKizCLlov8jGOMyo0xjZiN/45mjs6PNo+ekAaQbpDWkT+RqJIRknqS45NNk7aUIJSKlPSV\n\
X5XJljSWn5cKl3WX4JhMmLiZJJmQmfyaaJrVm0Kbr5wcnImc951kndKeQJ6unx2fi5/6oGmg2KFH\n\
obaiJqKWowajdqPmpFakx6U4pammGqaLpv2nbqfgqFKoxKk3qamqHKqPqwKrdavprFys0K1Erbiu\n\
La6hrxavi7AAsHWw6rFgsdayS7LCszizrrQltJy1E7WKtgG2ebbwt2i34LhZuNG5SrnCuju6tbsu\n\
u6e8IbybvRW9j74KvoS+/796v/XAcMDswWfB48JfwtvDWMPUxFHEzsVLxcjGRsbDx0HHv8g9yLzJ\n\
Osm5yjjKt8s2y7bMNcy1zTXNtc42zrbPN8+40DnQutE80b7SP9LB00TTxtRJ1MvVTtXR1lXW2Ndc\n\
1+DYZNjo2WzZ8dp22vvbgNwF3IrdEN2W3hzeot8p36/gNuC94UThzOJT4tvjY+Pr5HPk/OWE5g3m\n\
lucf56noMui86Ubp0Opb6uXrcOv77IbtEe2c7ijutO9A78zwWPDl8XLx//KM8xnzp/Q09ML1UPXe\n\
9m32+/eK+Bn4qPk4+cf6V/rn+3f8B/yY/Sn9uv5L/tz/bf///+4ADkFkb2JlAGTAAAAAAf/bAIQA\n\
BgQEBAUEBgUFBgkGBQYJCwgGBggLDAoKCwoKDBAMDAwMDAwQDA4PEA8ODBMTFBQTExwbGxscHx8f\n\
Hx8fHx8fHwEHBwcNDA0YEBAYGhURFRofHx8fHx8fHx8fHx8fHx8fHx8fHx8fHx8fHx8fHx8fHx8f\n\
Hx8fHx8fHx8fHx8fHx8f/8AAEQgASAEAAwERAAIRAQMRAf/EAaIAAAAHAQEBAQEAAAAAAAAAAAQF\n\
AwIGAQAHCAkKCwEAAgIDAQEBAQEAAAAAAAAAAQACAwQFBgcICQoLEAACAQMDAgQCBgcDBAIGAnMB\n\
AgMRBAAFIRIxQVEGE2EicYEUMpGhBxWxQiPBUtHhMxZi8CRygvElQzRTkqKyY3PCNUQnk6OzNhdU\n\
ZHTD0uIIJoMJChgZhJRFRqS0VtNVKBry4/PE1OT0ZXWFlaW1xdXl9WZ2hpamtsbW5vY3R1dnd4eX\n\
p7fH1+f3OEhYaHiImKi4yNjo+Ck5SVlpeYmZqbnJ2en5KjpKWmp6ipqqusra6voRAAICAQIDBQUE\n\
BQYECAMDbQEAAhEDBCESMUEFURNhIgZxgZEyobHwFMHR4SNCFVJicvEzJDRDghaSUyWiY7LCB3PS\n\
NeJEgxdUkwgJChgZJjZFGidkdFU38qOzwygp0+PzhJSktMTU5PRldYWVpbXF1eX1RlZmdoaWprbG\n\
1ub2R1dnd4eXp7fH1+f3OEhYaHiImKi4yNjo+DlJWWl5iZmpucnZ6fkqOkpaanqKmqq6ytrq+v/a\n\
AAwDAQACEQMRAD8A9U4qhNU1aw0y2NzeyiNKhUUAs7ueiIgqzMfAYqxrU9b16Sz+uzuNC0xzwiWi\n\
TX8rEEhQGPpRE0O3xEd6YqoTaJaS3MS/o+41mOSFZ/Wv5rhjIGqSqhgLeNlAHwtxqT2G+FCGj8v2\n\
5luo/wDDNsY04ul0bYRcNzyRER3klZfhoRxrvv0BVbkSOyu9NtLBr7TLy6RnlihnaeKMoORX6vOJ\n\
eRKVfgArcRtuKYqnUfmPUdMJXXI45rNSAdWswTGlen1iE8nhr41K/LAlkcckcsayROHjcBkdSCpB\n\
3BBHUYquxV2KuxV2KuxV2KsV/MzX/MWheU59Q0C0+t36uiEcDJ6cbGjScF3am331OwzK0eKE8lTN\n\
BxNblnjxmUBZRH5e6zrus+UrHUdctfqmpTB/Vj4NHUK5CPwbdeSgH+zI6vHGGQiJsMtJknPGJTFS\n\
ZFmO5LsVdirsVdirsVdirsVdirzLyF548/6x541TS9a0r6rpVuJSj+i8folHCxr6rfDJzX7+o2zZ\n\
6rTYoYhKJuTq9Lqs080ozjURfT9LM/MvnLy15ajibWb1LZrgkW8VGeSQggHiiBm7jfpmFh088n0i\n\
3NzamGL6zSdZS3vOfy485+fdb8yaxY+YNI+pWFoGME3pPHwkDhVh5MSJOSEtUeHgRmx1enxQhEwl\n\
ZLrdHqc05yE41EfivN3nrzp570jzro2laLpP1vSrv0/Xm9KR+ZeQrIvqKQsfBAG36dTtjptPinil\n\
KUqkF1WpzQyxjCNxPl5s/vr6zsLSW8vZkt7WBS800hCoqjuScwIxMjQ5uwlIRFnYIPy95k0fzDYH\n\
UNIn+s2YkeITcWQFk2agcKafRk8uGWM1LYsMWaOSPFE2ERq2qWul2Et7ck+nGBRFFWd2NFRB3ZmN\n\
BlTawZL6ae+fVZ3S91W2eVLzSYyfWt7anBlsqkcnib+8cLVmHEEDqVQiapLoul31haIt/aQSgxeu\n\
vKGBo6y8KIkTSzfDydB8KUqz9cUID61ePOLXWdTmnu6mK3022Y21shjkKqo9P00KsicVf4gK7jah\n\
VVvqMcct0Bo9xarGtwILr1zHRvWDEvIknxfVqcOKFi3t1CqyDUJDcNqujPHqxir6lrqEazTCJWjV\n\
KT/FKjlmPBGdthXr8OKou21OQRFNID2NzdtHJfy3LwsIYXm+2GlB9SNhJvJv9njRSQMVTfTdX07S\n\
J3l0y7W88vK6R6kkQb07OaX7MsJNV9Fz9tFJ4dRtilnIIIqNwcCpX5o1ltE8u6jq6RCdrG3knEJP\n\
EMUWtK0NMtw4+OYj3lqz5OCBl3C0n/LTzvL5y8vPq0totkyXD2/pK5kBCKjcqkL/AD5drNN4M+G7\n\
2aNFqvHhxVW9In8wfNknlPyvca3HbC7eB4kEDMUB9Rwn2gG6V8MjpcHizEbpnq9R4OMzq6Yjpn5z\n\
ahrWj2jaB5fk1XXpkeS8s4ZKQWiiV44/VmZR8ThOQXbbvmXPs8QkeOXDHv7/AIOHj7SOSI4I8U+o\n\
7veUAv55a3o2tw6b508utpUc1D9YjctxQmnMKQRIoPXi23udsn/JsZx4sUuJr/lSUJiOWHCzzz/5\n\
vbyt5Un12CBb30miCRF+CsJXC15AN/NXMHS6fxcnATTsNXqPCxmdXSSz/mRqn/KsIPOtrpSTSN8d\n\
zY+q1EiErRF1YISaEAnbpXwy4aOPjnET8Wg62X5fxRH4fGk88gecIvNvli31lIhbySM8dxbhufpy\n\
RsRTlQVqtG+nKNVp/CmYt+k1AzYxPkmPmLWrfQ9Cv9XuBWKxheYpWnIqPhQHxZqKMrw4zOYiOrbm\n\
yjHAyPQMa0f8yYP8Bp5v8yQLpVtMzfVrdGMryLXjGFBCEu5ViB/LvWlcycmjPi+HA8RcXHrR4Piz\n\
HCEBo/nj8w/Mlr+ktB8uW1vpTk/VZdSuWSSZQftKkamg/DwJyzJpsOM8M5ky8gwxarNlHFCAEeln\n\
n9iYeVfzKi1PXZ/LOt2DaJ5ktxUWUkiyxzKF5coZQFDfD8VKdOhNDSvPo+GHHE8UO9ng1olM45jg\n\
n3d/uS/zH+ba6H+YEHlm5tIksXWOSfUpJSvpoyF2Yrxp8NPHLMOg48XGDv3MM3aAx5hjI277QGk/\n\
nXc6l5ngt/0O9j5Zkjnm/S92HUmG3heVpQAvCnwUoCcnk7OEYXxXPbYebVj7SMsgHDWPf1HyFo/T\n\
vP3njzJbS6l5V8vwNo6s6W1xqFwYpLkoaExxqKLuKfE1K9+uQnpcWM8OSR4vIcm3Hq8uUGWOI4el\n\
nmn3kHzbqfmXT7yfUdKbSbmxunspYWk9SskQBcj4VpQtTv8APKNVgjjIAPECLb9JqJZYkyjwkGkj\n\
8kfmpceZfOuq+W5NOS2j01Lh1uVlLl/QnSEVUqtK869cu1OiGPEJ3d191tGm1/i5ZY6rhv7DTzL8\n\
+L/zLca/pQ1XS47FIHnXTmSdZvXj9RKOwX7HRdj45s+zIwEDwm+V7cnVdrTmZx4o1V1vze2eWNW8\n\
73t5LH5g0GLSrVY+UU0d2lwWk5AceKjbaprmlzY8UR6JcR91O9wZMsj648I99pB/ysPzdrgmk8me\n\
WzeafEzxpql/MttFK6VB9KIkOw5Cla/OmX/lMcP72dHuG7jDWZMn91C495NIDRvzi1W280QeWfOm\n\
i/oe+uSiQ3Mb84i0h4oafEODNUc1cgHY9yLMnZ8TAzxS4gGvF2lIZBjyx4ZFHfnVfeY4fKWoW9jp\n\
iXOlTWzfX75p1jaD4xTjEd3+jK+zowOQEmpXsO9t7SnMYyIxuNbm+TEvyW1fz1b+U7e30rQIb7Sz\n\
dSc757tIWHJhz/dnf4fxzL7Rx4jkJlKpVypw+zMmUYwIwuN87/QzrzPLqWp6vLDp0RuRo6j04o5U\n\
hc3cq1aRWkV1JgiYU+E0Z80jvUDaRX2r3lpGyR2usXKSPfXlqJYjFaBijOUlSIi4lblGGodqkYUK\n\
OsKI544dOC2dvE7WOnOPUQW8SloriYOAUbkRL6nJgaKrA1xVdZyW+nW8MNoy3tzAJBqumTIsU0kN\n\
wP35iekaSf3YYK3xUFKj7OKqg1SOzNlBqNx6ltpk11dFzyZrkECaChUHkyiZXcDoN+gNFUBqVxHM\n\
YL9byx/Tgke7kt4VRjGoBkVPVkqpk5KqqCgPI/61VUfpWmwaqk1hHII7mNDc6bcHlIY5VpHcxyFl\n\
USJLySSRKUPqdBtiqhaTarFpxVPqdlpn1yQ62l1IPWeRn/0qOUtQcFDcVpVmXhirKfJV+j2c2mCY\n\
zrYcDZznrLZTr6ls5rTfhVD/AKuBK38y/wDyX/mD/mBn/wCIHMnR/wB9H3hxtb/cz/qliP8Azjl/\n\
ygM//bQm/wCTcWZfa/8Aej+r+twexf7k/wBY/oTH8+//ACWmof8AGW3/AOTy5X2X/fD4/c3dq/4v\n\
L4fet/IPTra1/LayuYlAlv5biadu5ZJmhH/CxDD2pMnMR3V+tHZMAMAI6399JJ/zkvZwP5S0u9ZQ\n\
biG/EMb9wk0MjOPpMK5d2PI+IR5fpcftuI8OJ68X6D+pv8wZHk/5x+06Rzyd7LS2Zj3JERJx0o/w\n\
s++X6U6s3oh/Vj+hkX5S2dtfflLpVldIJLa5t7iGeM9GR5pVYfSDmPr5GOoJHMEfcHJ7PiJaaIPI\n\
g/eWGfkndXHlnzpr/kO/f/djTWZbYO8WxKj/AItgKv8AJczO0YjJjjlHx/HkXB7MkcWWWGXw/HmN\n\
2SfnDJPrVzoXkSzcrNrdyJr8qRVLO3+JiQfEjkvumY3Z4EBLKf4Rt7z+PtcrtEmZjhH8Z39w/H2M\n\
G/5yFuFj1ny75Zt0aPTrS1WSO3gFTSRzAqqmwJVIaL88zuyh6ZTPMn9v6XX9sH1wxj6QOny5fB6L\n\
bfmdBa20Vtb+S/M0cECLHDGum7KiDiqj952AzXS0ZJs5Mf8ApnZx1wAoY8n+l/a84/MHXNT1rzto\n\
Wv6L5e1mzu9MZFuPrVm0bERy80HwGTajMDXNjpcUYYpQlKJEu4ut1eWU8sJwhMGPeF35i6Xb6r+f\n\
WmafcoJLadrITxt0aMfE6n/WUUx0kzHSkjnunW4xPWRieWz2D8xdGvdW8javpmnD/SprekEa7Fij\n\
B/TH+uF4/Tmo0mQQyxlLlbudZjM8Uox508g/LT86rXyvpMXlnzHYTxpYu6RXES/GgdyxWaJ+B+Fm\n\
O43p28dvrOzjllxwPN0uh7TGKPh5Advxu9u8ueZvL/mKxN9ol3Hd2/KkhSqsreDowVlPzGaTNhnj\n\
NSFO+w54ZBcDYeL/AJMf+Tk80f8AGK+/6jos3PaH+LQ+H+5Lo+zv8an/AJ3+6Cr/AM5I/wDHa8s/\n\
6s3/ACcjwdj/AEzT239UPj+h7xmiegYzqHnzyB5eK6fPqdratB+7Wxtx6jR06J6MAdl+VMyYaXLk\n\
3AJ8/wC1xZ6vDj2MgK6fsDxL8+PNtnrWoaJNp9nd24tVmZL66ge3E3JoyvpCQKzBONa0/azddmYD\n\
ASBIN9AbdF2tqBMxoEVe5Fdz2b82f/Jc69/zDH/iS5p9D/fR97vNf/cS9yRf849/+S6i/wCYqf8A\n\
WMv7V/vvgHH7I/uB7yl6fo/UpICxvE1S9kkuoZrUQXES/WpWZTNAayqvp8AWoBQdc1zsmU+WayT3\n\
0sZLLcPLzY/E7Wtpys7eNSf5mjeQn/mrFLBbSKSza0uZP0fJBayxSpBBaGK7P1dxIFM5tY/iHD94\n\
eQqAcUM5n1S51TW7G0vbGBdH1G2aa2NwokldVjDSBGRh6b0kG1DsK1rgSxG3gsbcW8pu2nke/tml\n\
sqhmKyqsziqqQxYcl+18RqOophQnEnm+4GmXFsuiJBZ3Ba1k+riVW5TKVVh+59Mmvi334ql3la0u\n\
Br+mc5tOeNpOSmwszBKQqFgfUNtFVNhy+LfFUdrgmi1trkPbQ3LrzkurhI2iSe2cWskimUhU5pNC\n\
x8ONNztiqZeWrh11ywlfUIdTluobqzurq3cSoZImS6iXmqxqSqTONloBtgSnfn2yuL3yTrtrbrzn\n\
lsZxEg6s3pkhR7npl+lkI5Yk94cfVRMsUgOfCXm//ONvmDT20G+0J5UTUIrprmOEmjPFJGi1UHrx\n\
ZDWnTbNl2viPGJ9Kp1nYuaPAYX6rtMf+chdesLfya2j8xJf3ssT+gpqyQxuGMrgdF5cVFepOVdlY\n\
icnF0Db2xlAxcPU/i06/I7/yVuif9HX/AFFzZT2l/fy+H3Bu7L/xePx+8pF/zkp/ygtj/wBtSL/q\n\
Hny/sf8AvT/V/SHH7b/uR/W/QUP59/8AWetM/wCYHSv+IxZLS/42ffL9KNV/iQ/qx/Qyv8l//JZa\n\
H/xjl/6iJMxe0f7+X46OV2Z/i8fx1LB/zxs7ny75q0Dz5p6/vI5FgulGwZ4qsgYj/fkXND7DM3s2\n\
QyY5Yi4PakTiyQzR93494tP/AMr5D5q80a75+mjdLeRhpuiRy9Ut4gGdqbgFzTodjyFco1o8KEcQ\n\
959/4/Q5GhPjZJZj/Vj7vx+lj3/ORmgX0c+kebLNCy2dLe5elRHxk9SBj/klmYfOnjmR2TlFSxnr\n\
+C43bOIgxyjpt+p6r5R82aR5o0WDU9OmVxIq/WIAwLwyEfFHIOoIP39Rtmqz4JYpcMnb6fURywEo\n\
/wBiI1LzHounX1lYXd0iX2oSCK0tQayOTXfiNwopux2yMMMpAkDYM55oxIiTvLk8a82f+tF6P87X\n\
/iDZucH+Jy+Lpc/+PR+H6Xtuq6pY6VptzqV9J6VnaRtLPJQmiqKnYVJ+QzSwgZSERzLu5zEImR5B\n\
LtS8u+UPNNkk19Y2up29xGDDdcVZjG4qDHMvxrUd1bLIZsmI0CYn8dGvJhx5RuBIH8bF5X+R2kix\n\
8++bI9Llaby/alraKatVdhMfR36OVRX+IfxzadpZOLFDi+s/qdT2Xj4c2Th+gbfagfyY/wDJyeaP\n\
+MV9/wBR0WT7Q/xaHw/3Ja+zv8an/nf7oKv/ADkqfT1Xy1KwIjC3HxU2+F4icHY/0z+H6U9t84fH\n\
9D038zNUvLP8vNZv9MkIn+rAwzRE1CSMqs6svgjEgj55rNHAHNES73a66ZjhkY86YZ/zjlpeg/4X\n\
uNTijjk1k3LxXU7AGWNAq8EUndVYGu3U/LbN7XnPjEf4acHsbHDw+IfVbFv+cldTsLjXNJsoJ1lu\n\
rOGU3Uampj9VlKBqbAkKTTrT5jMrseBEZE8i4nbeSJlGIO4u3rn5qxvJ+XWvqiliLRmIHgpDE/QB\n\
mo0J/fR97udcP3M/cxv/AJx2uYZfy/aJGrJb3kySr3BYI4/Bsye1okZfg4vY8gcNdxKl5eN3I+ix\n\
jSbee0jFk0uoPYyvLGypEAFuEcfGrDclaKv832c1rtEbo8OpTQaPHaF5JbaSshRvhhQXkizCQVWv\n\
qtFUE1+ww2/aVbv302atoi0uleT1SEA2eO8qQ3WpDLXb76GiqzzTdXsvlXTJdK5KdJt4ZpruPdon\n\
aJUWPnyUr8LktxVj0rQGuKoCJNbs723ePUY47S1jOoiYky+ml4SlZHZC0rVoeJarDpTsqs06PWpZ\n\
I7V/Ut44LuCadLoNHXiVIWOivybg4J5caVHjiqa2zQ3FlaQ6VwN+lo6EIgDfFZxgqCONasr0364q\n\
smjne5sLZorkiGK7rFbsDeITJbrKy1Bpylb1ELGtN6jaiqt5ejgi1vTbW0S4ggtL65T0rooZNrFS\n\
1VRVC/FKCetTvWpxV6HgS8ok/LT8nvN+rT3OkX3G8B9a5i0y5QAFm+3wZZONT/LQZtRrNRhjUht5\n\
h1B0OmzyuJ3/AKJZHa/lB5IttCvNHjtZDFqAjF7dtIWuZBFIsqgyH7I5INlAGY8tflMxK+XLucmP\n\
Z2IQMa58+9M/IyeVLTRV0fy1eJd2Wms8bBJRMyNI7SEOw/ymOVanxDLimKJbtMMcY8OM2IqvnDyf\n\
ofmrTI7DWQ5tIJhcr6b+mQ6Iybt4cXODT6iWKVx5p1Gnhljwz5c0kv0/LjVvII02bU4pPK9iLe0a\n\
6ScBVNuE9JGlH7X2cuic0MvEB6zZ5d7RIYJ4eEkeGKHPu80+8nWWg2XluytdAmFxpEasLSYP6oYG\n\
Ri3x9/iJyjUSnKZM/qcjTxhGAEPpS/8AMGXyLcaO+k+bL+C2trgpIsbyiOYlGBDRgfH1FCQMs0oy\n\
iXFjBJa9WcRjw5CAD5rfIeq+QY9Ng0LyvqVvPFaK3p26ygzEFi7sVNGbdtzTHVQy8RnkB3RpcmER\n\
EMZG3mnPmHU/L1hpzHX57eDT7k/V3+tlRFIXUn0yH2NVU7ZTihOUvRdjubs04Rj6yOE7bvONX/Lb\n\
8o9OWHXRq8ug294oltZLW9ESSK1HBi5iRyCCDRc2WPWaiXo4eKu8OtyaLTR9fFwX3STj8v8ASfym\n\
jvmn8uXUGpawFJe5nmM93xGxZRIar1oWRRlOqyagipgiPyDdpMenErgRKfvsp5ffl75cvfNkHmmd\n\
JTq1twMTCQiP92CFqn05RHVzjjOMfSXIlpISyDIfqCca1oum61pc+l6nD9YsbkBZoeTLUKwYfEhV\n\
hRlB2OU48koSEo8w25cUZxMZCwWHWv5M+XrOF7W01XWLfTZK+ppsV6yW7BvtAoqgkHvvmZLtGZ3M\n\
Y331u4UezYDYSmI93Fsy/Q9B0fQtOj07SbVLSzjqViSu5PVmYkszHxY1zEyZZTPFI2XNxYo448MR\n\
QSfy/wDlz5a0HzBea9p6SrqF+sq3DPIWQiaVZXotNviUZbl1c8kBA8g04tHjxzM4/UUV5v8AJWge\n\
bdOWx1iFnSJucE0bcJY2IoSjb9R1BBGR0+pniNxZajTQzRqSB8tflxougI0UV3f39s0LWy2l9cNN\n\
brC/2kWEBY6U2+zk82slk6AHyG/zYYNHHGKuUhy3Nj5ckjH5DeT4b+S80691PS/U+1BZ3IjTjWvG\n\
rI8lP9nl/wDKeQipCMveHH/krGJXEyj7imt5+UPkK70aLSX07hDDIZluEdhcGRxR3eUks5am/Ko+\n\
4ZVHX5RLiv8AU3S7PwmPCR+v5p/pXlzTdN0c6RGJLizdWSUXUj3DOrjiwZpC2xG1OmUTzSlLi6+W\n\
zkwxRjHh5jz3YlYfkl5T069luNNvNUsYpyPWtLa8eKJlBqEYqBKV+b5ly7SySFSET8HCh2ZjhK4m\n\
Q8gfwftS25trmK4udLk1SaygtJ5YbeyghnuZZebPPEUjjIj+xcLQsCap2pmA7BkvlX0xql1bTxSW\n\
t0SdRtI2BjYwXnxTRutTX07jlUdtqYEpXc2DrMs4kL+tK3GHiuxaO7U0IHI/3Q/jWi0KFG6tJLXR\n\
Ht0JuoLr60gsHma3CFZCvJSlBIGDp8Em2/2qdFUs0DT44ZGpKst/pbxKwPrRqJSks6GVZFSnxxCP\n\
psKkeyrK7qJTdacvISyypLPcSUIq9x+/Wm+wAtWC17CmKoPyvYNb32mzGXl68Y4igHH/AEON+v8A\n\
z0p9HviqU6rcW36SuLpLe5v7ZZVtR6HrevMLd+VzMJYAOLesycakKRHxFBSirI9Bt45vMitDNcXN\n\
tp9nzD3jO0yy37K4Q8/iBWKEbH+bAll2KvCYbYeSPz+RR+70zzEGCHt/pZrwHYUukA/1c3hPjaT+\n\
lD9H7HQCPgaz+jP9P/Hnqf5ieYx5d8mapqitxnjhMdqR19eX93GR/qs3I+wzV6TD4mQRdtrM3h4p\n\
S8vteRfke2peVfPt75W1dPQn1O0imWMn/dqRidF+fpSPy9xTNv2lw5cQyR/hP7HTdlcWHMcctjIf\n\
telfnB5hl0fyTdRWtW1HVmGnWSJuxe4BDcab1EfKnvTNboMXHlF8o7n4O07RzGGI19UvSPixT8wf\n\
K8Plj8iv0OlDJA1s1zIP253nVpG+XI0HtTMrS5jl1XF7/ucTV4Bi0nB3V96O8o+ZB5a/IW11oKGk\n\
tbaX0FPQyyXLxx19ubCvtkM+HxNWY95/Qz02fwtGJ9w/Sl/5G+VINVtLrztr4GpavfzuttNcgScE\n\
jorOobYMWqvsBQUyztLOYkYobRAauytPxg5p+qRKZfnh5V04eVn8y2ES2WtaNJDLDeW4EUhRpFjK\n\
llpXjyDL3FNupyvs3OfE4DvGXRt7VwR8PxBtOPUMU/M7zLL5l/JLy9q84AuptQjS5p0MsUNzG7U7\n\
civKnvmVosPh6mURy4f1OJrs/i6WEjz4v1sn/LD8vdG1Pypp2teZbddW1C6to47dboc47e0hHpwR\n\
RIfhHwKGJp1OYut1co5DGB4QD06nq5eh0cZYxLIOKRHXoOgYR+cnliy8jeZtE8weWk+o+uzyCGMn\n\
gk1uUJKg9FdZKFenXM7s/Mc8JQnv+1wO0sIwZIzx7fsfRMMqywpKtQsihlB60YVzniKelBX4Fdir\n\
sVdirsVdirsVdirsVdirEPOttdWFwmv2cjxKEW31ExFVbgG5RSVZZAArEo7cTRWr2xVBm2ngt7FH\n\
1B5fNqE3ds8pMkQ9dTW0LV3idY+OxrUc8KpVPd+YEuDa27/WdR05/rj6dLbssYWSoYkiRiVVZyRx\n\
rXpihDpryKLeO9gS4iCxlo1aFHpWAOwjuJhI3KKDjXgn2ie+yqy+udKaJvT0uRFlcszyC1iUAmV+\n\
I4SvtVkAHSgpiqMj8w6tcNE1okV/qAjVWjRVkHJIjFs1vPckBfVY/GqCrGtNsVWwPqrsLW31Jl/R\n\
S/Vr2c25X6vG6+k8gIdvjCx0WgO+Ko2Sy/RS2+vaJqLR6UONu9ou8jrGQsdusbeojuZOSj4VYM7M\n\
SemKsv8ALemXFjp5e84nUbyRrq/Zenqyfsr/AJKKAg+WBKa4q8p/5yF0CS48tWfmC1ql7olwrGVd\n\
mEUxCk7d1kCEeG+bXsrLUzA8pB1HbGK8YmOcD+PtpB3XmOD8xte8maRAQ9nHEuua5GvxKskPwLCd\n\
u0nJT4hhk44Tp4ZJHn9Mf1sJZhqZ44jl9cvh0+al+e9rcaJrvlzzzZLWazmW2uBWgbgTLGp2/aX1\n\
FY/LD2ZIThLEev4/UjtUHHOGYcxt+n9aZwXtr57/ADUsZrVhPoHle0S8V9ij3l2oeLoeqrxI8GQ5\n\
UYnBgIP1zNfAfj7W0SGo1AreGMX8Ty/HkmX59/8AktNQ/wCMtv8A8nlyvsv++Hx+5t7V/wAXl8Pv\n\
YhdWk9z/AM4zwCFeTQoJmUdeCXxLH6BvmYJAa3f8elwjEnQbfj1Lvyg/Ln8uvM3km3vtQ00XWpxS\n\
zQ3souLhDyDlkqsciKP3TL0GDX6vNjykA1HpsF7O0WDLiBkLlve5/X3Mxl/Ir8sHWi6S0RrXktzc\n\
k/L4pGGYY7Tz/wA77A5x7K0/837T+tiX54+XNK8u/lhpmlaVGYrKLVUZEZmcgvDcM3xMSepzL7Nz\n\
SyZzKXPh/SHC7Vwxx6eMY8uL9Bemfl+iJ5E8uhRQHTbRqe7QIT+JzWao/vZf1j97tdJ/cw/qj7nl\n\
3/OT3+8nl7/jJdfqizadjc5fD9Lqe3OUPj+h7Rp/+8Ft/wAYk/4iM00+Zd7HkiMil2KuxV2KuxV2\n\
KuxV2KuxV2KrZI45Y3ikUPG4KujCoKkUIIPY4qxFrVfLN0slzB9b0WMEWV6QzyWIJr6coAJMP8sg\n\
3UbHamKoa+ill0qC91E/XNRmnhi0e4s5UjuKykKxjmQcKUBcrx406+OFCRSjWbSAyQava3GniVra\n\
GHUU9BybKXb02T1EZI5P2tloeOw2CqYT2mr+rHBYwaUb0RtPdwmQc4w0v1hgyoGkcV4UIUEKfFqh\n\
VDwCYXGmSatrLyxavy9IWIWzhKu6KxM8xSQ8hxAVADxX4dsVT6H0tDivLTVIobbRGLRWNpAvKSVy\n\
wZfT48ZXkIbrxJqOopVglF6Jok09xDqOoW62cFtU6VpC0K2/PdpZKbGU12A2QbDfFWS4q7FUFrml\n\
W+r6Pe6Xcf3N7BJA560EileQ9xWoyeOZhISHRhlxicTE9Q88/Jb8stV8ofpO71lYvr11whg9J+YE\n\
KVZjWg+0xH/A5sO0dZHLQjyDrezNDLDZlzLK/wAx/K8nmfydqGkQhfrcirJaFjQCaJg679uVOP05\n\
i6TN4WQSPJy9Zg8XEYjmln5Q+Rbnyh5Ye1vwn6Uu53muyhDAAfBGgYAVAVeXzJy3X6kZp2PpDV2d\n\
pDhx0fqJ3Rf5qeWtU8y+TLrSNMCNeTSQsgkbgtEkVmqfkMhos0ceQSlyZ67BLLiMY8zX3qnkHyxc\n\
aX5BsfL+sxRvIkM0N5ACJI2WWRyVJ6EFX3warMJZTOKdJgMMIhL4sEg/LTz/AOR9auL/AMh3MF9p\n\
d1T1NKvW4kjegapRW4V+Fw6t2+ecdZhzxAyipDqHXjRZsEicJBiehZA8351azH9TNpp/lqJ9pr/1\n\
PrU4U9TCilk5f633jMetNDe5T8uXzconVT2qOPz5n4KX5m/l7rms+QtK8vaTL9du7C5heW5u5OLy\n\
LHBLGzsxrVizjJaPVxhlM5bAjp7wx12jnkwxhE2QRz9xZr5V0+503yvo+nXQAubKxtrecKagSRQq\n\
jUPfcZhZ5iU5EciS52CBjjjE8wAGDfnZ5B8w+b4NITRkiZrNp2m9WQR7SBONK9fsHM7s7VQxGXF1\n\
pwO09HPMI8PS3pFpG0VpDE/2kjVWp4gAHNbI2XZjkq4EuxV2KuxV2KuxV2KuxV2KuxV2KuIBFDuD\n\
irG73yPZGcXWkynTLlGMioiLJb82FC4ianBiNuUbKcVSO98qeZFtbS2W1t50s1aJJLecoXieVJmV\n\
47hW6vENxLWld98KFb6p5sOryXyaW8Z5zvH+9tgQbiJItn9R/sekrbp9GKt2HlHzK9hDYXE0FtaR\n\
SetF6jNeSo1PsqoW2h49+LK4xSyTTPLen2Nx9ccyXmoleLX903qS0/lXoqL7IBgVNcVdirsVdirs\n\
VdirsVdirsVdirsVdirsVdirsVdirsVdirsVdirsVdirsVdirsVf/9k="]]]]]],
   Selectable->False],
  DefaultBaseStyle->"ImageGraphics",
  ImageSize->{340.57142857143094`, Automatic},
  ImageSizeRaw->{867, 236},
  PlotRange->{{0, 867}, {0, 236}}]], "Input",
 Evaluatable->False,
 CellChangeTimes->{{3.7381366853360243`*^9, 3.7381367052729826`*^9}, {
  3.738136743209589*^9, 3.738136755130842*^9}},
 TextAlignment->Center,ExpressionUUID->"7a15a5fa-8df4-4d77-8922-0d8dd83d8d03"],

Cell[BoxData[
 RowBox[{"\[IndentingNewLine]", 
  RowBox[{"(*", "               ", 
   StyleBox[
    RowBox[{
     RowBox[{"Method", " ", "of", " ", "Higher"}], "-", 
     RowBox[{"Order", " ", "Operators"}]}],
    FontFamily->"Anastasia",
    FontSize->21,
    FontWeight->"Bold",
    FontColor->GrayLevel[1]], 
   StyleBox["               ",
    FontFamily->"Anastasia",
    FontSize->21,
    FontWeight->"Bold"], "*)"}], "\[IndentingNewLine]"}]], "Input",
 CellChangeTimes->{{3.7313050896715584`*^9, 3.7313051685211544`*^9}, {
   3.731305246135953*^9, 3.7313052565582037`*^9}, {3.7313057174924407`*^9, 
   3.7313057207739687`*^9}, 3.7381367491935225`*^9},
 TextAlignment->Center,
 Background->RGBColor[
  1., 0., 0.],ExpressionUUID->"61465577-9754-4586-91cc-aa90cb7ebbb7"],

Cell[BoxData[
 RowBox[{
  RowBox[{"(*", "\[IndentingNewLine]", " ", 
   RowBox[{
    RowBox[{
     StyleBox["Supplementary",
      FontWeight->"Plain"], 
     StyleBox[" ",
      FontWeight->"Plain"], 
     StyleBox["Code",
      FontWeight->"Plain"], 
     StyleBox[" ",
      FontWeight->"Plain"], 
     StyleBox["to",
      FontWeight->"Plain"], 
     StyleBox[" ",
      FontWeight->"Plain"], 
     StyleBox["the",
      FontWeight->"Plain"], 
     StyleBox[" ",
      FontWeight->"Plain"], 
     StyleBox["article",
      FontWeight->"Plain"], 
     StyleBox[" ",
      FontWeight->"Plain"], "\[IndentingNewLine]", "Higher"}], "-", 
    RowBox[{"order", " ", "Interactions", " ", "in", " ", "Quantum", " ", 
     RowBox[{"Optomechanics", ":", " ", 
      RowBox[{"Analysis", " ", "of", " ", "Quadratic", " ", "Terms"}]}]}]}], 
   " ", 
   StyleBox["\[IndentingNewLine]",
    FontWeight->"Bold"], 
   StyleBox["*)",
    FontWeight->"Bold"]}], 
  StyleBox["\[IndentingNewLine]",
   FontWeight->"Bold"], 
  RowBox[{
   StyleBox["(*",
    FontWeight->"Bold"], "\n", 
   RowBox[{
    RowBox[{
     StyleBox["Reference",
      FontWeight->"Plain"], 
     StyleBox[" ",
      FontWeight->"Plain"], 
     StyleBox["\[IndentingNewLine]",
      FontWeight->"Plain"], "SREP"}], "-", "18", "-", "07712"}], 
   "\[IndentingNewLine]", "*)"}], "\[IndentingNewLine]", 
  RowBox[{"(*", "\[IndentingNewLine]", 
   RowBox[{
    StyleBox["Journal",
     FontWeight->"Plain"], 
    StyleBox["\[IndentingNewLine]",
     FontWeight->"Plain"], 
    StyleBox["Scientific",
     FontSlant->"Italic"], 
    StyleBox[" ",
     FontSlant->"Italic"], 
    StyleBox["Reports",
     FontSlant->"Italic"]}], "\n", "*)"}], "\[IndentingNewLine]", 
  RowBox[{"(*", "\[IndentingNewLine]", 
   RowBox[{
    StyleBox["Author",
     FontWeight->"Plain"], 
    StyleBox["\[IndentingNewLine]",
     FontWeight->"Plain"], "Sina", " ", "Khorasani"}], "\n", "*)"}], 
  "\[IndentingNewLine]"}]], "Input",
 CellChangeTimes->{{3.738136455241258*^9, 3.738136541465562*^9}, 
   3.7403090377678003`*^9, {3.7462824331005783`*^9, 3.7462824790086746`*^9}},
 Background->RGBColor[
  1, 0.925, 0.925],ExpressionUUID->"93938acd-c136-4769-9e5b-062b89a89f91"],

Cell[BoxData[
 RowBox[{"(*", "\[IndentingNewLine]", " ", 
  StyleBox[
   RowBox[{
   "Mathematica", " ", "Code", " ", "for", " ", "Noise", " ", "Spectral", " ",
     "Density", " ", "under", " ", "Ultrastrong", " ", "Coupling"}],
   FontFamily->"Cooper Black",
   FontWeight->"Plain"], 
  StyleBox["\[IndentingNewLine]",
   FontFamily->"Cooper Black",
   FontWeight->"Plain"], "*)"}]], "Input",
 CellChangeTimes->{{3.73130415903319*^9, 3.7313042712785945`*^9}, {
   3.7313044183825703`*^9, 3.73130444071229*^9}, {3.73130466532016*^9, 
   3.7313048345078154`*^9}, {3.731304924854148*^9, 3.7313049303859143`*^9}, {
   3.731305030311468*^9, 3.73130504585929*^9}, 3.731305086111961*^9, {
   3.7313052681997023`*^9, 3.731305287498064*^9}, {3.7313054120490255`*^9, 
   3.731305426456279*^9}, {3.731307413728625*^9, 3.731307495844961*^9}, {
   3.7381360680879183`*^9, 3.7381360690720577`*^9}, {3.738136295243236*^9, 
   3.738136391459115*^9}, {3.7381365662929564`*^9, 3.738136578730114*^9}, {
   3.7381371898377247`*^9, 3.738137196587575*^9}, {3.7462825105076656`*^9, 
   3.7462825386473927`*^9}, {3.746282695213563*^9, 3.746282803257196*^9}, {
   3.746282861882346*^9, 3.7462828698351808`*^9}},
 Background->RGBColor[
  1, 0.9, 1],ExpressionUUID->"739717bf-9824-4dd9-9f1e-6b5daa6539d3"],

Cell[BoxData[{
 RowBox[{
  RowBox[{"Clear", "[", "\"\<Global`*\>\"", "]"}], 
  ";"}], "\[IndentingNewLine]", 
 RowBox[{
  RowBox[{"Off", "[", 
   RowBox[{"FindRoot", "::", "lstol"}], "]"}], ";"}], "\[IndentingNewLine]", 
 RowBox[{
  RowBox[{
   RowBox[{"Off", "[", 
    RowBox[{"Solve", "::", "ratnz"}], "]"}], ";"}], "\[IndentingNewLine]", 
  "\[IndentingNewLine]", 
  RowBox[{"(*", "\[IndentingNewLine]", 
   RowBox[{"doi", ":", 
    RowBox[{"10.1038", "/", "nature13029"}]}], "\n", "*)"}], 
  "\[IndentingNewLine]"}], "\[IndentingNewLine]", 
 RowBox[{
  RowBox[{"Kilo", " ", "=", " ", 
   RowBox[{"10", "^", "3"}]}], ";"}], "\n", 
 RowBox[{
  RowBox[{"Milli", "=", 
   RowBox[{"10", "^", 
    RowBox[{"-", "3"}]}]}], ";"}], "\[IndentingNewLine]", 
 RowBox[{
  RowBox[{
   RowBox[{"Mega", "=", 
    RowBox[{"10", "^", "6"}]}], ";"}], 
  "\[IndentingNewLine]"}], "\[IndentingNewLine]", 
 RowBox[{
  RowBox[{"r", "=", 
   RowBox[{
    RowBox[{
     RowBox[{"Pi", "^", "2"}], "/", "3"}], "+", 
    RowBox[{"1", "/", "4"}]}]}], ";"}], "\[IndentingNewLine]", 
 RowBox[{
  RowBox[{
   RowBox[{"R", "=", 
    RowBox[{"r", "/", "4"}]}], ";"}], 
  "\[IndentingNewLine]"}], "\[IndentingNewLine]", 
 RowBox[{
  RowBox[{"T", "=", 
   RowBox[{"40", " ", "Milli"}]}], ";"}], "\[IndentingNewLine]", 
 RowBox[{
  RowBox[{"wMech", "=", 
   RowBox[{"2", " ", "Pi", " ", "720", " ", "Kilo"}]}], 
  ";"}], "\[IndentingNewLine]", 
 RowBox[{
  RowBox[{"Qm", "=", 
   RowBox[{"3", " ", 
    RowBox[{"10", "^", "5"}]}]}], ";"}], "\[IndentingNewLine]", 
 RowBox[{
  RowBox[{"Gam", "=", 
   RowBox[{"wMech", "/", "Qm"}]}], ";"}], "\[IndentingNewLine]", 
 RowBox[{
  RowBox[{
   RowBox[{"k", "=", 
    RowBox[{"2", " ", "Pi", " ", "5.5", " ", "Kilo"}]}], ";"}], 
  "\[IndentingNewLine]"}], "\[IndentingNewLine]", 
 RowBox[{
  RowBox[{
   RowBox[{"g0", "=", 
    RowBox[{"2", "Pi", " ", "280"}]}], ";"}], " ", "\[IndentingNewLine]", 
  RowBox[{"(*", " ", 
   RowBox[{
    RowBox[{"Other", " ", "values", " ", "for", " ", 
     RowBox[{"g0", "/", "2"}], "Pi", " ", "are", " ", "470"}], ",", " ", 
    "810", ",", " ", "1030", ",", " ", "1290", ",", " ", 
    RowBox[{
    "and", " ", "13.5", "k", " ", "depending", " ", "on", " ", "the", " ", 
     "bias", " ", "voltage"}]}], " ", "*)"}], 
  "\[IndentingNewLine]"}], "\[IndentingNewLine]", 
 RowBox[{
  RowBox[{"g2", "=", 
   RowBox[{"2", "Pi", " ", "10000"}]}], ";"}], "\[IndentingNewLine]", 
 RowBox[{
  RowBox[{
   RowBox[{"gamma", "=", 
    RowBox[{"g2", "/", "2"}]}], ";"}], 
  "\[IndentingNewLine]"}], "\[IndentingNewLine]", 
 RowBox[{
  RowBox[{
   RowBox[{"alpha", "=", 
    RowBox[{"10", "^", "3"}]}], ";"}], "\[IndentingNewLine]", 
  "\[IndentingNewLine]", 
  RowBox[{"(*", " ", 
   RowBox[{
    RowBox[{"Non", "-", 
     RowBox[{"resonant", " ", "wOpt"}]}], " ", ">", " ", "wMech"}], "*)"}], 
  "\[IndentingNewLine]"}], "\[IndentingNewLine]", 
 RowBox[{
  RowBox[{"wOpt", "=", 
   RowBox[{
    RowBox[{"Sqrt", "[", 
     RowBox[{"10", "R"}], "]"}], " ", "wMech"}]}], 
  ";"}], "\[IndentingNewLine]", 
 RowBox[{
  RowBox[{
   RowBox[{"QOpt", "=", 
    RowBox[{"wOpt", "/", "k"}]}], ";"}], 
  "\[IndentingNewLine]"}], "\[IndentingNewLine]", 
 RowBox[{
  RowBox[{
   RowBox[{
    RowBox[{"Sys2", "[", 
     RowBox[{"a_", ",", "R_"}], "]"}], ":=", 
    RowBox[{"{", "\[IndentingNewLine]", 
     RowBox[{
      RowBox[{
       RowBox[{
        RowBox[{"Gam", "^", "2"}], 
        RowBox[{"(", 
         RowBox[{
          RowBox[{"m", "^", "2"}], "-", "m"}], ")"}]}], "\[Equal]", " ", 
       RowBox[{
        RowBox[{"gamma", "^", "2"}], 
        RowBox[{
         RowBox[{"(", 
          RowBox[{"1", "+", "R"}], ")"}], "^", "2"}], 
        RowBox[{"m", "^", "2"}], 
        RowBox[{"n", "^", "2"}]}]}], ",", "\[IndentingNewLine]", 
      RowBox[{
       RowBox[{"a", "^", "2"}], "\[Equal]", " ", 
       RowBox[{
        RowBox[{"gamma", "^", "2"}], 
        RowBox[{
         RowBox[{"(", 
          RowBox[{"1", "+", "R"}], ")"}], "^", "2"}], 
        RowBox[{"m", "^", "2"}], " ", "n"}]}]}], "\[IndentingNewLine]", 
     "}"}]}], ";"}], "\[IndentingNewLine]"}], "\[IndentingNewLine]", 
 RowBox[{
  RowBox[{
   RowBox[{
    RowBox[{"EquilibriumPoint", "[", 
     RowBox[{"a_", ",", "s_"}], "]"}], ":=", 
    RowBox[{"Module", "[", 
     RowBox[{
      RowBox[{"{", "sol", "}"}], ",", "\[IndentingNewLine]", 
      RowBox[{
       RowBox[{"sol", "=", 
        RowBox[{
         RowBox[{"{", 
          RowBox[{"n", ",", "m"}], "}"}], "/.", 
         RowBox[{"NSolve", "[", 
          RowBox[{
           RowBox[{"Sys2", "[", 
            RowBox[{"a", ",", 
             RowBox[{"s", " ", "R"}]}], "]"}], ",", 
           RowBox[{"{", 
            RowBox[{"m", ",", "n"}], "}"}], ",", "Reals"}], "]"}]}]}], ";", 
       "\[IndentingNewLine]", 
       RowBox[{"SortBy", "[", 
        RowBox[{"sol", ",", "Last"}], "]"}]}]}], "\[IndentingNewLine]", 
     "]"}]}], ";"}], "\[IndentingNewLine]"}], "\[IndentingNewLine]", 
 RowBox[{
  RowBox[{
   RowBox[{
    RowBox[{"Sys4", "[", "a_", "]"}], ":=", 
    RowBox[{"{", "\[IndentingNewLine]", 
     RowBox[{
      RowBox[{
       RowBox[{
        RowBox[{"Gam", "^", "2"}], 
        RowBox[{
         RowBox[{"(", 
          RowBox[{
           RowBox[{"m", "^", "2"}], "-", "m"}], ")"}], "/", "4"}]}], 
       "\[Equal]", " ", 
       RowBox[{"4", 
        RowBox[{"gamma", "^", "2"}], " ", 
        RowBox[{"R", "^", "2"}], 
        RowBox[{
         RowBox[{"(", 
          RowBox[{"m", "+", 
           RowBox[{"1", "/", "2"}]}], ")"}], "^", "2"}], 
        RowBox[{
         RowBox[{"n", "^", "2"}], "/", 
         RowBox[{"(", 
          RowBox[{
           RowBox[{"Gam", "^", "2"}], "+", 
           RowBox[{"4", 
            RowBox[{"gamma", "^", "2"}], 
            RowBox[{
             RowBox[{"(", 
              RowBox[{"1", "+", "R"}], ")"}], "^", "2"}], 
            RowBox[{"n", "^", "2"}]}]}], ")"}]}]}]}], ",", 
      "\[IndentingNewLine]", 
      RowBox[{
       RowBox[{
        RowBox[{"a", "^", "2"}], 
        RowBox[{"n", "/", " ", 
         RowBox[{"gamma", "^", "2"}]}]}], "==", 
       RowBox[{
        RowBox[{
         RowBox[{"(", 
          RowBox[{
           RowBox[{
            RowBox[{"(", 
             RowBox[{"1", "+", "R"}], ")"}], "m", " ", "n"}], "-", 
           RowBox[{"R", 
            RowBox[{"(", 
             RowBox[{"n", "+", 
              RowBox[{"1", "/", "2"}]}], ")"}], 
            RowBox[{"(", 
             RowBox[{"Gam", " ", "gamma", " ", "2", " ", "R", 
              RowBox[{"(", 
               RowBox[{"m", "+", 
                RowBox[{"1", "/", "2"}]}], ")"}], 
              RowBox[{"n", "/", 
               RowBox[{"(", 
                RowBox[{
                 RowBox[{"Gam", "^", "2"}], " ", "+", " ", 
                 RowBox[{
                  RowBox[{"gamma", "^", "2"}], " ", "4", 
                  RowBox[{
                   RowBox[{"(", 
                    RowBox[{"1", "+", "R"}], ")"}], "^", "2"}], 
                  RowBox[{"n", "^", "2"}]}]}], ")"}]}]}], ")"}]}]}], ")"}], 
         "^", "2"}], "+", 
        RowBox[{
         RowBox[{"R", "^", "2"}], 
         RowBox[{
          RowBox[{"(", 
           RowBox[{"n", "+", 
            RowBox[{"1", "/", "2"}]}], ")"}], "^", "2"}], 
         RowBox[{
          RowBox[{"(", 
           RowBox[{
            RowBox[{"gamma", "^", "2"}], " ", "4", " ", "R", 
            RowBox[{"(", 
             RowBox[{"1", "+", "R"}], ")"}], 
            RowBox[{"(", 
             RowBox[{"m", "+", 
              RowBox[{"1", "/", "2"}]}], ")"}], 
            RowBox[{
             RowBox[{"n", "^", "2"}], "/", 
             RowBox[{"(", 
              RowBox[{
               RowBox[{"Gam", "^", "2"}], " ", "+", " ", 
               RowBox[{
                RowBox[{"gamma", "^", "2"}], " ", "4", 
                RowBox[{
                 RowBox[{"(", 
                  RowBox[{"1", "+", "R"}], ")"}], "^", "2"}], 
                RowBox[{"n", "^", "2"}]}]}], ")"}]}]}], ")"}], "^", 
          "2"}]}]}]}]}], "\[IndentingNewLine]", "}"}]}], ";"}], 
  "\[IndentingNewLine]"}], "\[IndentingNewLine]", 
 RowBox[{
  RowBox[{
   RowBox[{
    RowBox[{"ResonantEquilibriumPoint", "[", "a_", "]"}], ":=", 
    RowBox[{"Module", "[", 
     RowBox[{
      RowBox[{"{", "sol", "}"}], ",", "\[IndentingNewLine]", 
      RowBox[{
       RowBox[{"sol", "=", 
        RowBox[{
         RowBox[{"{", 
          RowBox[{"n", ",", "m"}], "}"}], "/.", 
         RowBox[{"NSolve", "[", 
          RowBox[{
           RowBox[{"Sys4", "[", "a", "]"}], ",", 
           RowBox[{"{", 
            RowBox[{"m", ",", "n"}], "}"}], ",", "Reals"}], "]"}]}]}], ";", 
       "\[IndentingNewLine]", 
       RowBox[{"SortBy", "[", 
        RowBox[{"sol", ",", "Last"}], "]"}]}]}], "\[IndentingNewLine]", 
     "]"}]}], ";"}], "\[IndentingNewLine]"}], "\[IndentingNewLine]", 
 RowBox[{
  RowBox[{
   RowBox[{
    RowBox[{"CalculatePoint", "[", 
     RowBox[{"a_", ",", "s_"}], "]"}], ":=", 
    RowBox[{"Module", "[", 
     RowBox[{
      RowBox[{"{", 
       RowBox[{"sol", ",", "B", ",", "l", ",", "A", ",", "j"}], "}"}], ",", 
      "\[IndentingNewLine]", 
      RowBox[{
       RowBox[{"B", "=", 
        RowBox[{"ResonantEquilibriumPoint", "[", "a", "]"}]}], ";", 
       "\[IndentingNewLine]", 
       RowBox[{"l", "=", 
        RowBox[{
         RowBox[{"Dimensions", "[", "B", "]"}], "[", 
         RowBox[{"[", "1", "]"}], "]"}]}], ";", "\[IndentingNewLine]", 
       RowBox[{"A", "=", 
        RowBox[{"EquilibriumPoint", "[", 
         RowBox[{"a", ",", "s"}], "]"}]}], ";", "\[IndentingNewLine]", 
       RowBox[{"j", "=", 
        RowBox[{
         RowBox[{"Dimensions", "[", "A", "]"}], "[", 
         RowBox[{"[", "1", "]"}], "]"}]}], ";", "\[IndentingNewLine]", 
       "\[IndentingNewLine]", 
       RowBox[{"sol", "=", 
        RowBox[{"If", "[", 
         RowBox[{
          RowBox[{"s", "\[Equal]", "1"}], ",", 
          RowBox[{
           RowBox[{"B", "[", 
            RowBox[{"[", "l", "]"}], "]"}], "[", 
           RowBox[{"[", ";;", "]"}], "]"}], ",", 
          RowBox[{
           RowBox[{"A", "[", 
            RowBox[{"[", "j", "]"}], "]"}], "[", 
           RowBox[{"[", ";;", "]"}], "]"}]}], "]"}]}], ";", 
       "\[IndentingNewLine]", "sol"}]}], "\[IndentingNewLine]", "]"}]}], 
   ";"}], "\[IndentingNewLine]", "\[IndentingNewLine]", 
  RowBox[{"(*", " ", 
   RowBox[{"Near", "-", "resonant"}], " ", "*)"}]}], "\[IndentingNewLine]", 
 RowBox[{"LogLinearPlot", "[", 
  RowBox[{
   RowBox[{
    RowBox[{"CalculatePoint", "[", 
     RowBox[{"a", ",", "1.001"}], "]"}], "[", 
    RowBox[{"[", "1", "]"}], "]"}], ",", 
   RowBox[{"{", 
    RowBox[{"a", ",", "1", ",", "alpha"}], "}"}], ",", 
   RowBox[{"AxesLabel", "\[Rule]", 
    RowBox[{"{", 
     RowBox[{
     "\"\<\[Alpha]\>\"", ",", "\"\<\!\(\*OverscriptBox[\(n\), \(_\)]\)\>\""}],
      "}"}]}], ",", 
   RowBox[{"PlotRange", "\[Rule]", "All"}], ",", 
   RowBox[{
   "PlotLabel", "\[Rule]", 
    "\"\<Near-Resonant \[CapitalOmega]\[TildeTilde]\[Omega]\>\""}]}], 
  "]"}], "\[IndentingNewLine]", 
 RowBox[{
  RowBox[{"LogLogPlot", "[", 
   RowBox[{
    RowBox[{
     RowBox[{"CalculatePoint", "[", 
      RowBox[{"a", ",", "1.001"}], "]"}], "[", 
     RowBox[{"[", "2", "]"}], "]"}], ",", 
    RowBox[{"{", 
     RowBox[{"a", ",", "1", ",", "alpha"}], "}"}], ",", 
    RowBox[{"AxesLabel", "\[Rule]", 
     RowBox[{"{", 
      RowBox[{
      "\"\<\[Alpha]\>\"", ",", 
       "\"\<\!\(\*OverscriptBox[\(m\), \(_\)]\)\>\""}], "}"}]}], ",", 
    RowBox[{"PlotRange", "\[Rule]", "All"}], ",", 
    RowBox[{
    "PlotLabel", "\[Rule]", 
     "\"\<Near-Resonant \[CapitalOmega]\[TildeTilde]\[Omega]\>\""}]}], "]"}], 
  "\[IndentingNewLine]", 
  RowBox[{"(*", " ", 
   RowBox[{
    RowBox[{"Non", "-", 
     RowBox[{"resonant", " ", "wOpt"}]}], " ", "<", " ", "wMech"}], 
   "*)"}]}], "\[IndentingNewLine]", 
 RowBox[{"LogLinearPlot", "[", 
  RowBox[{
   RowBox[{
    RowBox[{"CalculatePoint", "[", 
     RowBox[{"a", ",", 
      RowBox[{"Sqrt", "[", "10", "]"}]}], "]"}], "[", 
    RowBox[{"[", "1", "]"}], "]"}], ",", 
   RowBox[{"{", 
    RowBox[{"a", ",", "1", ",", "alpha"}], "}"}], ",", 
   RowBox[{"AxesLabel", "\[Rule]", 
    RowBox[{"{", 
     RowBox[{
     "\"\<\[Alpha]\>\"", ",", "\"\<\!\(\*OverscriptBox[\(n\), \(_\)]\)\>\""}],
      "}"}]}], ",", 
   RowBox[{"PlotRange", "\[Rule]", "All"}], ",", 
   RowBox[{
   "PlotLabel", "\[Rule]", 
    "\"\<Off-Resonant \[CapitalOmega]/\[Omega]=1.78\>\""}]}], 
  "]"}], "\[IndentingNewLine]", 
 RowBox[{
  RowBox[{"LogLogPlot", "[", 
   RowBox[{
    RowBox[{
     RowBox[{"CalculatePoint", "[", 
      RowBox[{"a", ",", 
       RowBox[{"Sqrt", "[", "10", "]"}]}], "]"}], "[", 
     RowBox[{"[", "2", "]"}], "]"}], ",", 
    RowBox[{"{", 
     RowBox[{"a", ",", "1", ",", "alpha"}], "}"}], ",", 
    RowBox[{"AxesLabel", "\[Rule]", 
     RowBox[{"{", 
      RowBox[{
      "\"\<\[Alpha]\>\"", ",", 
       "\"\<\!\(\*OverscriptBox[\(m\), \(_\)]\)\>\""}], "}"}]}], ",", 
    RowBox[{"PlotRange", "\[Rule]", "All"}], ",", 
    RowBox[{
    "PlotLabel", "\[Rule]", 
     "\"\<Off-Resonant \[CapitalOmega]/\[Omega]=1.78\>\""}]}], "]"}], 
  "\[IndentingNewLine]", 
  RowBox[{"(*", " ", 
   RowBox[{
    RowBox[{"Non", "-", 
     RowBox[{"resonant", " ", "wOpt"}]}], " ", ">", " ", "wMech"}], 
   "*)"}]}], "\[IndentingNewLine]", 
 RowBox[{"LogLinearPlot", "[", 
  RowBox[{
   RowBox[{
    RowBox[{"CalculatePoint", "[", 
     RowBox[{"a", ",", 
      RowBox[{"Sqrt", "[", "0.1", "]"}]}], "]"}], "[", 
    RowBox[{"[", "1", "]"}], "]"}], ",", 
   RowBox[{"{", 
    RowBox[{"a", ",", "1", ",", "alpha"}], "}"}], ",", 
   RowBox[{"AxesLabel", "\[Rule]", 
    RowBox[{"{", 
     RowBox[{
     "\"\<\[Alpha]\>\"", ",", "\"\<\!\(\*OverscriptBox[\(n\), \(_\)]\)\>\""}],
      "}"}]}], ",", 
   RowBox[{"PlotRange", "\[Rule]", "All"}], ",", 
   RowBox[{
   "PlotLabel", "\[Rule]", 
    "\"\<Off-Resonant \[CapitalOmega]/\[Omega]=0.56\>\""}]}], 
  "]"}], "\[IndentingNewLine]", 
 RowBox[{
  RowBox[{"LogLogPlot", "[", 
   RowBox[{
    RowBox[{
     RowBox[{"CalculatePoint", "[", 
      RowBox[{"a", ",", 
       RowBox[{"Sqrt", "[", "0.1", "]"}]}], "]"}], "[", 
     RowBox[{"[", "2", "]"}], "]"}], ",", 
    RowBox[{"{", 
     RowBox[{"a", ",", "1", ",", "alpha"}], "}"}], ",", 
    RowBox[{"AxesLabel", "\[Rule]", 
     RowBox[{"{", 
      RowBox[{
      "\"\<\[Alpha]\>\"", ",", 
       "\"\<\!\(\*OverscriptBox[\(m\), \(_\)]\)\>\""}], "}"}]}], ",", 
    RowBox[{"PlotRange", "\[Rule]", "All"}], ",", 
    RowBox[{
    "PlotLabel", "\[Rule]", 
     "\"\<Off-Resonant \[CapitalOmega]/\[Omega]=0.56\>\""}]}], "]"}], 
  "\[IndentingNewLine]", 
  RowBox[{"(*", " ", "Resonant", " ", "*)"}]}], "\[IndentingNewLine]", 
 RowBox[{"LogLogPlot", "[", 
  RowBox[{
   RowBox[{
    RowBox[{"CalculatePoint", "[", 
     RowBox[{"a", ",", "1"}], "]"}], "[", 
    RowBox[{"[", "1", "]"}], "]"}], ",", 
   RowBox[{"{", 
    RowBox[{"a", ",", "1", ",", "alpha"}], "}"}], ",", 
   RowBox[{"AxesLabel", "\[Rule]", 
    RowBox[{"{", 
     RowBox[{
     "\"\<\[Alpha]\>\"", ",", "\"\<\!\(\*OverscriptBox[\(n\), \(_\)]\)\>\""}],
      "}"}]}], ",", 
   RowBox[{"PlotRange", "\[Rule]", "All"}], ",", 
   RowBox[{
   "PlotLabel", "\[Rule]", "\"\<Resonant \[CapitalOmega]=\[Omega]\>\""}]}], 
  "]"}], "\[IndentingNewLine]", 
 RowBox[{
  RowBox[{"LogLinearPlot", "[", 
   RowBox[{
    RowBox[{
     RowBox[{"CalculatePoint", "[", 
      RowBox[{"a", ",", "1"}], "]"}], "[", 
     RowBox[{"[", "2", "]"}], "]"}], ",", 
    RowBox[{"{", 
     RowBox[{"a", ",", "1", ",", "alpha"}], "}"}], ",", 
    RowBox[{"AxesLabel", "\[Rule]", 
     RowBox[{"{", 
      RowBox[{
      "\"\<\[Alpha]\>\"", ",", 
       "\"\<\!\(\*OverscriptBox[\(m\), \(_\)]\)\>\""}], "}"}]}], ",", 
    RowBox[{"PlotRange", "\[Rule]", "All"}], ",", 
    RowBox[{
    "PlotLabel", "\[Rule]", "\"\<Resonant \[CapitalOmega]=\[Omega]\>\""}]}], 
   "]"}], "\[IndentingNewLine]"}], "\[IndentingNewLine]"}], "Input",
 CellChangeTimes->{{3.7228312880816145`*^9, 3.722831360633539*^9}, {
   3.722831419997093*^9, 3.7228315073160534`*^9}, {3.7228315424744697`*^9, 
   3.7228315603978157`*^9}, {3.722831639028346*^9, 3.7228316399346595`*^9}, {
   3.722831674155609*^9, 3.722831710486294*^9}, {3.722831811352769*^9, 
   3.722831955206853*^9}, {3.722832015570612*^9, 3.7228320552607718`*^9}, {
   3.7228320860596085`*^9, 3.722832206583929*^9}, {3.7228324630394793`*^9, 
   3.7228326381609755`*^9}, {3.722832683289359*^9, 3.722832749200042*^9}, {
   3.722832797719082*^9, 3.722832852597951*^9}, {3.72283290036714*^9, 
   3.722832994873711*^9}, {3.72283305131507*^9, 3.722833069707074*^9}, {
   3.7228331413994427`*^9, 3.722833162338415*^9}, {3.7228331976690264`*^9, 
   3.7228334106058946`*^9}, {3.722833443952175*^9, 3.722833649185395*^9}, {
   3.7228336917038913`*^9, 3.722833703689026*^9}, {3.7228337717877603`*^9, 
   3.722833795664451*^9}, {3.7228338307448463`*^9, 3.7228339521440134`*^9}, {
   3.722834053182495*^9, 3.7228341073895206`*^9}, {3.722834142594925*^9, 
   3.7228342090685782`*^9}, {3.722834252415155*^9, 3.722834503839103*^9}, {
   3.722834543451518*^9, 3.722834703884616*^9}, {3.7228347388245516`*^9, 
   3.7228348999232545`*^9}, {3.7228349427852945`*^9, 3.722834959286459*^9}, {
   3.7228349896012955`*^9, 3.7228350266704183`*^9}, {3.7228350619227676`*^9, 
   3.7228352574991436`*^9}, 3.7228354358396406`*^9, {3.7228356016325645`*^9, 
   3.7228356382290707`*^9}, {3.7228357088589463`*^9, 
   3.7228357217819986`*^9}, {3.722835757956072*^9, 3.7228358551252613`*^9}, {
   3.7228359126139197`*^9, 3.722835934771546*^9}, {3.722835985275333*^9, 
   3.7228360272467546`*^9}, {3.722836063780687*^9, 3.72283616986644*^9}, {
   3.7228363356280413`*^9, 3.722836346066072*^9}, {3.722836900058195*^9, 
   3.7228369538746223`*^9}, 3.722836991752265*^9, {3.7228371176517386`*^9, 
   3.722837145966189*^9}, {3.7228374576874256`*^9, 3.722837484470518*^9}, 
   3.7228375192698383`*^9, {3.722837611732311*^9, 3.722837612451228*^9}, {
   3.722837701191735*^9, 3.7228377013949285`*^9}, {3.7228377561331024`*^9, 
   3.722837760008375*^9}, {3.7228379086907196`*^9, 3.722837942521269*^9}, {
   3.72283805048195*^9, 3.7228380508569775`*^9}, {3.722838281420081*^9, 
   3.72283829921821*^9}, {3.7228383356113977`*^9, 3.7228383367990255`*^9}, {
   3.722838586926015*^9, 3.7228385918794355`*^9}, {3.722838948717105*^9, 
   3.722838950857832*^9}, {3.722839000548875*^9, 3.7228390022990007`*^9}, {
   3.722839157169287*^9, 3.7228391670761786`*^9}, {3.7228392009379387`*^9, 
   3.7228392069211464`*^9}, {3.722839239736158*^9, 3.722839243329956*^9}, {
   3.722839289786354*^9, 3.7228392914427176`*^9}, 3.7228397302168856`*^9, {
   3.7228397693757906`*^9, 3.7228398290362487`*^9}, {3.722839883274433*^9, 
   3.722839891993875*^9}, {3.7228399526075563`*^9, 3.72284002401892*^9}, {
   3.7228401387612467`*^9, 3.722840149027789*^9}, {3.722840188936575*^9, 
   3.7228402010938606`*^9}, {3.722840248581492*^9, 3.722840382481584*^9}, {
   3.7228406421091037`*^9, 3.722840816183858*^9}, 3.7228408528270626`*^9, {
   3.7228409465211563`*^9, 3.722841010760109*^9}, {3.7228410969848747`*^9, 
   3.722841237671613*^9}, 3.722841336100419*^9, {3.722841769959161*^9, 
   3.7228418074460993`*^9}, {3.7228418709193196`*^9, 
   3.7228418881237516`*^9}, {3.7228419461278057`*^9, 3.722841963941543*^9}, {
   3.7228421248904805`*^9, 3.7228421324222383`*^9}, {3.7228424462727413`*^9, 
   3.722842497541973*^9}, {3.7228435427479343`*^9, 3.722843653615113*^9}, {
   3.7228436869143343`*^9, 3.7228437591225376`*^9}, {3.72284381037615*^9, 
   3.7228438459724045`*^9}, {3.7228440149661055`*^9, 
   3.7228440879400625`*^9}, {3.7228478749550962`*^9, 
   3.7228478762833853`*^9}, {3.722854083847412*^9, 3.7228540886290007`*^9}, {
   3.7228594853682914`*^9, 3.7228594858214483`*^9}, {3.7228607877545195`*^9, 
   3.722860970939286*^9}, {3.7228611108554735`*^9, 3.7228611789383073`*^9}, {
   3.7228621911340046`*^9, 3.7228621965406337`*^9}, {3.722863778261884*^9, 
   3.7228637785743093`*^9}, 
   3.722864936720091*^9},ExpressionUUID->"e60395c9-d07d-4fb9-b9f9-\
8e684571d689"],

Cell[BoxData[
 RowBox[{"\[IndentingNewLine]", 
  RowBox[{
   RowBox[{"ContourPlot", "[", 
    RowBox[{
     RowBox[{"Log10", "[", 
      RowBox[{
       RowBox[{"CalculatePoint", "[", 
        RowBox[{
         RowBox[{"10", "^", "a"}], ",", 
         RowBox[{"Sqrt", "[", "f", "]"}]}], "]"}], "[", 
       RowBox[{"[", "1", "]"}], "]"}], "]"}], ",", 
     RowBox[{"{", 
      RowBox[{"a", ",", "0", ",", "3"}], "}"}], ",", 
     RowBox[{"{", 
      RowBox[{"f", ",", "0.25", ",", "2.5"}], "}"}], ",", 
     RowBox[{"FrameLabel", "\[Rule]", 
      RowBox[{"{", 
       RowBox[{
       "\"\<\!\(\*SubscriptBox[\(Log\), \(10\)]\)\[Alpha]\>\"", ",", 
        "\"\<\[CapitalOmega]/\[Omega]\>\""}], "}"}]}], ",", 
     RowBox[{
     "PlotLabel", "\[Rule]", 
      "\"\<\!\(\*SubscriptBox[\(Log\), \(10\)]\)\!\(\*OverscriptBox[\(n\), \
\(_\)]\)\>\""}], ",", 
     RowBox[{"PlotLegends", "\[Rule]", "Automatic"}]}], "]"}], 
   "\[IndentingNewLine]", 
   RowBox[{"ContourPlot", "[", 
    RowBox[{
     RowBox[{"Log10", "[", 
      RowBox[{
       RowBox[{"CalculatePoint", "[", 
        RowBox[{
         RowBox[{"10", "^", "a"}], ",", 
         RowBox[{"Sqrt", "[", "f", "]"}]}], "]"}], "[", 
       RowBox[{"[", "2", "]"}], "]"}], "]"}], ",", 
     RowBox[{"{", 
      RowBox[{"a", ",", "0", ",", "3"}], "}"}], ",", 
     RowBox[{"{", 
      RowBox[{"f", ",", "0.25", ",", "2.5"}], "}"}], ",", 
     RowBox[{"FrameLabel", "\[Rule]", 
      RowBox[{"{", 
       RowBox[{
       "\"\<\!\(\*SubscriptBox[\(Log\), \(10\)]\)\[Alpha]\>\"", ",", 
        "\"\<\[CapitalOmega]/\[Omega]\>\""}], "}"}]}], ",", 
     RowBox[{
     "PlotLabel", "\[Rule]", 
      "\"\<\!\(\*SubscriptBox[\(Log\), \(10\)]\)\!\(\*OverscriptBox[\(m\), \
\(_\)]\)\>\""}], ",", 
     RowBox[{"PlotLegends", "\[Rule]", "Automatic"}]}], "]"}]}]}]], "Input",
 CellChangeTimes->{{3.7228470779458632`*^9, 3.7228471476853576`*^9}, {
  3.7228472453015475`*^9, 3.7228473067275963`*^9}, {3.7228477217570252`*^9, 
  3.722847794246643*^9}, {3.722847846484643*^9, 3.72284785128176*^9}, {
  3.722847889737385*^9, 3.7228480399668913`*^9}, {3.722848073953682*^9, 
  3.722848081000852*^9}, {3.7228481433491774`*^9, 3.722848146396289*^9}, {
  3.7228481851644363`*^9, 3.7228482143539877`*^9}, {3.722848428134719*^9, 
  3.7228484303695593`*^9}, {3.7228486138040333`*^9, 3.722848619445053*^9}, {
  3.72284885525848*^9, 3.7228488940739183`*^9}, {3.7228595503418217`*^9, 
  3.722859579640644*^9}, {3.7228598516753297`*^9, 3.7228598536598444`*^9}, {
  3.7228599156485825`*^9, 3.7228599161642427`*^9}, {3.722860776019314*^9, 
  3.7228607775038843`*^9}, {3.7228622657798824`*^9, 
  3.722862266795577*^9}},ExpressionUUID->"61063484-0457-4807-a761-\
ac565a7aad48"],

Cell[CellGroupData[{

Cell[BoxData[{
 RowBox[{
  RowBox[{"Off", "[", 
   RowBox[{"General", "::", "obspkg"}], "]"}], ";"}], "\[IndentingNewLine]", 
 RowBox[{"<<", "PhysicalConstants`"}], "\[IndentingNewLine]", 
 RowBox[{
  RowBox[{"hbar", " ", "=", " ", 
   RowBox[{
    RowBox[{"PlanckConstant", "/", 
     RowBox[{"(", 
      RowBox[{"Joule", " ", "Second"}], ")"}]}], "/", 
    RowBox[{"(", 
     RowBox[{"2", " ", "Pi"}], ")"}]}]}], ";"}], "\[IndentingNewLine]", 
 RowBox[{
  RowBox[{
   RowBox[{"kB", "=", 
    RowBox[{"BoltzmannConstant", " ", "/", 
     RowBox[{"(", 
      RowBox[{"Joule", "/", "Kelvin"}], ")"}]}]}], ";"}], 
  "\[IndentingNewLine]"}], "\[IndentingNewLine]", 
 RowBox[{
  RowBox[{
   RowBox[{"CoefficientMatrix", "[", 
    RowBox[{
    "w_", ",", "W_", ",", "g_", ",", "k_", ",", "G_", ",", "R_", ",", "m_", 
     ",", "n_"}], "]"}], ":=", 
   RowBox[{"{", "\[IndentingNewLine]", 
    RowBox[{
     RowBox[{"{", 
      RowBox[{
       RowBox[{
        RowBox[{"2", "I", 
         RowBox[{"(", 
          RowBox[{"w", "-", 
           RowBox[{"g", 
            RowBox[{"(", 
             RowBox[{"1", "+", "R"}], " ", ")"}], "m"}]}], ")"}]}], "-", 
        "k"}], ",", "0", ",", 
       RowBox[{
        RowBox[{"-", "I"}], " ", "g", " ", "R", " ", "m"}], ",", 
       RowBox[{"I", " ", "g", " ", "R", 
        RowBox[{"(", 
         RowBox[{"n", "+", 
          RowBox[{"1", "/", "2"}]}], ")"}]}], ",", 
       RowBox[{"I", " ", "g", " ", "R", 
        RowBox[{"(", 
         RowBox[{"n", "+", 
          RowBox[{"1", "/", "2"}]}], ")"}]}], ",", 
       RowBox[{
        RowBox[{"-", "I"}], " ", "g", " ", "R", 
        RowBox[{"(", 
         RowBox[{"n", "+", 
          RowBox[{"1", "/", "2"}]}], ")"}]}]}], "}"}], ",", 
     "\[IndentingNewLine]", 
     RowBox[{"{", 
      RowBox[{"0", ",", 
       RowBox[{
        RowBox[{
         RowBox[{"-", "2"}], "I", 
         RowBox[{"(", 
          RowBox[{"w", "-", 
           RowBox[{"g", 
            RowBox[{"(", 
             RowBox[{"1", "+", "R"}], ")"}], "m"}]}], ")"}]}], "-", "k"}], 
       ",", 
       RowBox[{"I", " ", "g", " ", "R", " ", "m"}], ",", 
       RowBox[{
        RowBox[{"-", "I"}], " ", "g", " ", "R", 
        RowBox[{"(", 
         RowBox[{"n", "+", 
          RowBox[{"1", "/", "2"}]}], ")"}]}], ",", 
       RowBox[{
        RowBox[{"-", "I"}], " ", "g", " ", "R", 
        RowBox[{"(", 
         RowBox[{"n", "+", 
          RowBox[{"1", "/", "2"}]}], ")"}]}], ",", 
       RowBox[{"I", " ", "g", " ", "R", 
        RowBox[{"(", 
         RowBox[{"n", "+", 
          RowBox[{"1", "/", "2"}]}], ")"}]}]}], "}"}], ",", 
     "\[IndentingNewLine]", 
     RowBox[{"{", 
      RowBox[{
       RowBox[{"2", "I", " ", "g", " ", "R", " ", "m"}], ",", 
       RowBox[{
        RowBox[{"-", "2"}], "I", " ", "g", " ", "R", " ", "m"}], ",", 
       RowBox[{"-", "k"}], ",", "0", ",", "0", ",", "0"}], "}"}], ",", 
     "\[IndentingNewLine]", 
     RowBox[{"{", 
      RowBox[{
       RowBox[{"I", " ", "g", " ", "R", 
        RowBox[{"(", 
         RowBox[{"m", "+", 
          RowBox[{"1", "/", "2"}]}], ")"}]}], ",", 
       RowBox[{"I", " ", "g", " ", "R", " ", 
        RowBox[{"(", 
         RowBox[{"m", "+", 
          RowBox[{"1", "/", "2"}]}], ")"}]}], ",", 
       RowBox[{
        RowBox[{"-", "I"}], " ", "g", " ", 
        RowBox[{"(", 
         RowBox[{"1", "-", "R"}], ")"}], 
        RowBox[{"(", 
         RowBox[{"m", "+", 
          RowBox[{"1", "/", "2"}]}], ")"}]}], ",", 
       RowBox[{
        RowBox[{
         RowBox[{"-", "2"}], "I", 
         RowBox[{"(", 
          RowBox[{"W", "+", 
           RowBox[{"g", 
            RowBox[{"(", 
             RowBox[{"1", "+", "R"}], ")"}], "n"}]}], ")"}]}], "-", "G"}], 
       ",", "0", ",", 
       RowBox[{
        RowBox[{"-", "I"}], " ", "g", 
        RowBox[{"(", 
         RowBox[{"1", "-", "R"}], ")"}], "n"}]}], "}"}], ",", 
     "\[IndentingNewLine]", 
     RowBox[{"{", 
      RowBox[{
       RowBox[{
        RowBox[{"-", "I"}], " ", "g", " ", "R", 
        RowBox[{"(", 
         RowBox[{"m", "+", 
          RowBox[{"1", "/", "2"}]}], ")"}]}], ",", 
       RowBox[{
        RowBox[{"-", "I"}], " ", "g", " ", "R", " ", 
        RowBox[{"(", 
         RowBox[{"m", "+", 
          RowBox[{"1", "/", "2"}]}], ")"}]}], ",", 
       RowBox[{"I", " ", "g", " ", 
        RowBox[{"(", 
         RowBox[{"1", "-", "R"}], ")"}], 
        RowBox[{"(", 
         RowBox[{"m", "+", 
          RowBox[{"1", "/", "2"}]}], ")"}]}], ",", "0", ",", 
       RowBox[{
        RowBox[{"2", "I", 
         RowBox[{"(", 
          RowBox[{"W", "+", 
           RowBox[{"g", 
            RowBox[{"(", 
             RowBox[{"1", "+", "R"}], ")"}], "n"}]}], ")"}]}], "-", "G"}], 
       ",", 
       RowBox[{"I", " ", "g", 
        RowBox[{"(", 
         RowBox[{"1", "-", "R"}], ")"}], "n"}]}], "}"}], ",", 
     "\[IndentingNewLine]", 
     RowBox[{"{", 
      RowBox[{"0", ",", "0", ",", "0", ",", 
       RowBox[{
        RowBox[{"-", "2"}], "I", " ", "g", 
        RowBox[{"(", 
         RowBox[{"R", "-", "1"}], ")"}], "n"}], ",", 
       RowBox[{"2", "I", " ", "g", 
        RowBox[{"(", 
         RowBox[{"R", "-", "1"}], ")"}], "n"}], ",", 
       RowBox[{"-", "G"}]}], "}"}]}], "\[IndentingNewLine]", "}"}]}], 
  ";"}], "\[IndentingNewLine]", 
 RowBox[{
  RowBox[{
   RowBox[{
    RowBox[{"Diag", "[", 
     RowBox[{"n_", ",", "b_", ",", "k_", ",", "G_"}], "]"}], ":=", 
    RowBox[{"DiagonalMatrix", "[", 
     RowBox[{"{", 
      RowBox[{
       RowBox[{"Sqrt", "[", 
        RowBox[{"n", " ", "k"}], "]"}], ",", 
       RowBox[{"Sqrt", "[", 
        RowBox[{"n", " ", "k"}], "]"}], ",", 
       RowBox[{"2", 
        RowBox[{"Sqrt", "[", 
         RowBox[{"n", " ", "k"}], "]"}]}], ",", 
       RowBox[{"Sqrt", "[", 
        RowBox[{"b", " ", "G"}], "]"}], ",", 
       RowBox[{"Sqrt", "[", 
        RowBox[{"b", " ", "G"}], "]"}], ",", 
       RowBox[{"2", 
        RowBox[{"Sqrt", "[", 
         RowBox[{"b", " ", "G"}], "]"}]}]}], "}"}], "]"}]}], ";"}], 
  "\[IndentingNewLine]"}], "\[IndentingNewLine]", 
 RowBox[{
  RowBox[{
   RowBox[{"ScatteringMatrix", "[", 
    RowBox[{"ww_", ",", "M_", ",", "G_"}], "]"}], ":=", 
   RowBox[{
    RowBox[{"IdentityMatrix", "[", "6", "]"}], "-", 
    RowBox[{"G", ".", 
     RowBox[{"Inverse", "[", 
      RowBox[{
       RowBox[{"M", "-", 
        RowBox[{"I", " ", "ww", " ", 
         RowBox[{"IdentityMatrix", "[", "6", "]"}]}]}], ",", 
       RowBox[{"Method", "->", "\"\<CofactorExpansion\>\""}]}], "]"}], ".", 
     "G"}]}]}], ";"}], "\[IndentingNewLine]", 
 RowBox[{
  RowBox[{
   RowBox[{
    RowBox[{"PSDin", "[", 
     RowBox[{"ww_", ",", "mT_"}], "]"}], ":=", 
    RowBox[{"{", 
     RowBox[{"1", ",", "0", ",", 
      RowBox[{"1", "/", "2"}], ",", 
      RowBox[{"mT", "+", "1"}], ",", "mT", ",", 
      RowBox[{"mT", "+", 
       RowBox[{"1", "/", "2"}]}]}], "}"}]}], ";"}], 
  "\[IndentingNewLine]"}], "\[IndentingNewLine]", 
 RowBox[{
  RowBox[{
   RowBox[{
    RowBox[{"PlotSpectrum", "[", 
     RowBox[{
     "w_", ",", "W_", ",", "a_", ",", "wMin_", ",", "wMax_", ",", "T_", ",", 
      "Momentum_", ",", "St_", ",", "La_"}], "]"}], ":=", 
    RowBox[{"Module", "[", 
     RowBox[{
      RowBox[{"{", 
       RowBox[{
       "sol", ",", "S", ",", "n", ",", "m", ",", "b", ",", "mT", ",", "M", 
        ",", "G", ",", "PSD"}], "}"}], ",", "\[IndentingNewLine]", 
      RowBox[{
       RowBox[{"sol", "=", 
        RowBox[{"CalculatePoint", "[", 
         RowBox[{"a", ",", 
          RowBox[{
           RowBox[{
            RowBox[{"(", 
             RowBox[{"W", "/", "w"}], ")"}], "^", "2"}], " ", "Momentum"}]}], 
         "]"}]}], ";", "\[IndentingNewLine]", 
       RowBox[{"n", "=", 
        RowBox[{"sol", "[", 
         RowBox[{"[", "1", "]"}], "]"}]}], ";", "\[IndentingNewLine]", 
       RowBox[{"m", "=", 
        RowBox[{"sol", "[", 
         RowBox[{"[", "2", "]"}], "]"}]}], ";", "\[IndentingNewLine]", 
       RowBox[{"mT", "=", 
        RowBox[{"1", "/", 
         RowBox[{"(", 
          RowBox[{
           RowBox[{"Exp", "[", 
            RowBox[{"hbar", " ", 
             RowBox[{"W", "/", 
              RowBox[{"(", 
               RowBox[{"kB", " ", "T"}], ")"}]}]}], "]"}], "-", "1"}], 
          ")"}]}]}], ";", "\[IndentingNewLine]", 
       RowBox[{"b", "=", 
        RowBox[{"Sqrt", "[", 
         RowBox[{
          RowBox[{"m", "^", "2"}], "-", "m"}], "]"}]}], ";", 
       "\[IndentingNewLine]", 
       RowBox[{"M", "=", 
        RowBox[{"CoefficientMatrix", "[", 
         RowBox[{"w", ",", "W", ",", "gamma", ",", "k", ",", "Gam", ",", 
          RowBox[{
           RowBox[{
            RowBox[{"(", 
             RowBox[{"W", "/", "w"}], ")"}], "^", "2"}], " ", "R"}], ",", "m",
           ",", "n"}], "]"}]}], ";", "\[IndentingNewLine]", 
       RowBox[{"G", "=", 
        RowBox[{"Diag", "[", 
         RowBox[{"n", ",", "b", ",", "k", ",", "Gam"}], "]"}]}], ";", 
       "\[IndentingNewLine]", 
       RowBox[{
        RowBox[{"PSD", "[", "Omega_", "]"}], ":=", 
        RowBox[{"Sum", "[", 
         RowBox[{
          RowBox[{
           RowBox[{
            RowBox[{"Abs", "[", 
             RowBox[{
              RowBox[{
               RowBox[{"ScatteringMatrix", "[", 
                RowBox[{"Omega", ",", "M", ",", "G"}], "]"}], "[", 
               RowBox[{"[", "1", "]"}], "]"}], "[", 
              RowBox[{"[", "j", "]"}], "]"}], "]"}], "^", "2"}], " ", 
           RowBox[{
            RowBox[{"PSDin", "[", 
             RowBox[{
              RowBox[{"2", "Pi", " ", "Mega", " ", "f"}], ",", "mT"}], "]"}], 
            "[", 
            RowBox[{"[", "j", "]"}], "]"}]}], ",", 
          RowBox[{"{", 
           RowBox[{"j", ",", "1", ",", "6"}], "}"}]}], "]"}]}], ";", 
       "\[IndentingNewLine]", 
       RowBox[{"LogPlot", "[", 
        RowBox[{
         RowBox[{"PSD", "[", 
          RowBox[{"2", "W", " ", "f"}], "]"}], ",", 
         RowBox[{"{", 
          RowBox[{"f", ",", 
           RowBox[{"wMin", "/", "W"}], ",", 
           RowBox[{"wMax", "/", "W"}]}], "}"}], ",", 
         RowBox[{"AxesLabel", "\[Rule]", 
          RowBox[{"{", 
           RowBox[{
           "\"\<w/\[CapitalOmega]\>\"", ",", "\"\<Spectral Density\>\""}], 
           "}"}]}], ",", 
         RowBox[{"PlotRange", "\[Rule]", "All"}], ",", 
         RowBox[{"PlotStyle", "\[Rule]", "St"}], ",", 
         RowBox[{"PlotLabel", "\[Rule]", "La"}]}], "]"}]}]}], 
     "\[IndentingNewLine]", "]"}]}], ";"}], 
  "\[IndentingNewLine]"}], "\[IndentingNewLine]", 
 RowBox[{
  RowBox[{
   RowBox[{"fMech", "=", 
    RowBox[{"wMech", "/", 
     RowBox[{"(", 
      RowBox[{"2", "Pi"}], ")"}]}]}], ";"}], 
  "\[IndentingNewLine]"}], "\[IndentingNewLine]", 
 RowBox[{"PlotSpectrum", "[", 
  RowBox[{
   RowBox[{"1.2", " ", "wMech"}], ",", "wMech", ",", 
   RowBox[{"10", "^", "2"}], ",", 
   RowBox[{"0.5", "wMech"}], ",", 
   RowBox[{"1.5", "wMech"}], ",", "T", ",", "1", ",", 
   RowBox[{"{", "Black", "}"}], ",", 
   "\"\<\[Omega]/\[CapitalOmega]=1.2, \[Alpha]=\!\(\*SuperscriptBox[\(10\), \
\(2\)]\)\>\""}], "]"}], "\[IndentingNewLine]", 
 RowBox[{"PlotSpectrum", "[", 
  RowBox[{
   RowBox[{"0.8", " ", "wMech"}], ",", "wMech", ",", 
   RowBox[{"10", "^", "2"}], ",", 
   RowBox[{"0.5", "wMech"}], ",", 
   RowBox[{"1.5", "wMech"}], ",", "T", ",", "1", ",", 
   RowBox[{"{", "Black", "}"}], ",", 
   "\"\<\[Omega]/\[CapitalOmega]=0.8, \[Alpha]=\!\(\*SuperscriptBox[\(10\), \
\(2\)]\)\>\""}], "]"}], "\[IndentingNewLine]", 
 RowBox[{"p1", "=", 
  RowBox[{"PlotSpectrum", "[", 
   RowBox[{"wMech", ",", "wMech", ",", 
    RowBox[{"10", "^", "2"}], ",", 
    RowBox[{"0.8", "wMech"}], ",", 
    RowBox[{"1.2", "wMech"}], ",", "T", ",", "1", ",", 
    RowBox[{"{", "Black", "}"}], ",", 
    "\"\<\[Omega]=\[CapitalOmega], \[Alpha]=\!\(\*SuperscriptBox[\(10\), \
\(2\)]\)\>\""}], "]"}]}], "\[IndentingNewLine]", 
 RowBox[{"p0", "=", 
  RowBox[{"PlotSpectrum", "[", 
   RowBox[{"wMech", ",", "wMech", ",", 
    RowBox[{"10", "^", "2"}], ",", 
    RowBox[{"0.8", "wMech"}], ",", 
    RowBox[{"1.2", "wMech"}], ",", "T", ",", "0", ",", 
    RowBox[{"{", "Dashed", "}"}], ",", 
    "\"\<\[Omega]=\[CapitalOmega], \[Alpha]=\!\(\*SuperscriptBox[\(10\), \
\(2\)]\)\>\""}], "]"}]}], "\[IndentingNewLine]", 
 RowBox[{
  RowBox[{"Show", "[", 
   RowBox[{"p0", ",", "p1"}], "]"}], 
  "\[IndentingNewLine]"}], "\[IndentingNewLine]", 
 RowBox[{"PlotSpectrum", "[", 
  RowBox[{
   RowBox[{"1.2", " ", "wMech"}], ",", "wMech", ",", 
   RowBox[{"10", "^", "3"}], ",", 
   RowBox[{"0.01", "wMech"}], ",", 
   RowBox[{"2", "wMech"}], ",", 
   RowBox[{"0.1", "T"}], ",", "1", ",", 
   RowBox[{"{", "Black", "}"}], ",", 
   "\"\<\[Omega]/\[CapitalOmega]=1.2, \[Alpha]=\!\(\*SuperscriptBox[\(10\), \
\(3\)]\)\>\""}], "]"}], "\[IndentingNewLine]", 
 RowBox[{"PlotSpectrum", "[", 
  RowBox[{
   RowBox[{"0.8", " ", "wMech"}], ",", "wMech", ",", 
   RowBox[{"10", "^", "3"}], ",", 
   RowBox[{"0.01", "wMech"}], ",", 
   RowBox[{"2", "wMech"}], ",", 
   RowBox[{"0.1", "T"}], ",", "1", ",", 
   RowBox[{"{", "Black", "}"}], ",", 
   "\"\<\[Omega]/\[CapitalOmega]=0.8, \[Alpha]=\!\(\*SuperscriptBox[\(10\), \
\(3\)]\)\>\""}], "]"}], "\[IndentingNewLine]", 
 RowBox[{"p1", "=", 
  RowBox[{"PlotSpectrum", "[", 
   RowBox[{"wMech", ",", "wMech", ",", 
    RowBox[{"10", "^", "3"}], ",", 
    RowBox[{"0.01", "wMech"}], ",", 
    RowBox[{"2", "wMech"}], ",", 
    RowBox[{"0.1", "T"}], ",", "1", ",", 
    RowBox[{"{", "Black", "}"}], ",", 
    "\"\<\[Omega]=\[CapitalOmega], \[Alpha]=\!\(\*SuperscriptBox[\(10\), \
\(3\)]\)\>\""}], "]"}]}], "\[IndentingNewLine]", 
 RowBox[{"p0", "=", 
  RowBox[{"PlotSpectrum", "[", 
   RowBox[{"wMech", ",", "wMech", ",", 
    RowBox[{"10", "^", "3"}], ",", 
    RowBox[{"0.01", "wMech"}], ",", 
    RowBox[{"2", "wMech"}], ",", 
    RowBox[{"0.1", "T"}], ",", "0", ",", 
    RowBox[{"{", "Dashed", "}"}], ",", 
    "\"\<\[Omega]=\[CapitalOmega], \[Alpha]=\!\(\*SuperscriptBox[\(10\), \
\(3\)]\)\>\""}], "]"}]}], "\[IndentingNewLine]", 
 RowBox[{"Show", "[", 
  RowBox[{"p0", ",", "p1"}], "]"}], "\[IndentingNewLine]"}], "Input",
 CellChangeTimes->CompressedData["
1:eJwdzEsowwEAx/G1GWujdphGNCZbsZpljRTKdthheUypxdTmUdsia9HEFgca
ZSkrj1pTZLmRKa9lFzYb7Z9a0mYOlEQjGUp5/H87/PocfvXl9wy191MpFEoJ
OahN0vaD/uem5umLL9gd2MwKkUpWElz4vR/gwdy0UwTr6KYqeBpnyuFYwtcN
pakuPRSy+Ub4pFe6MqY5y3COrT6AlkpWADKSsTCMf90Rmd/5GIO6v9oUHGH2
vsIaKzfnjNTha+RAu4cQwTXxlRh+Hh9Ww3niXQapxJEa3j4VayBtokIL273P
fdAUuRyAFlXeIJwxJC2QQ70fzXQFHxMwstE6CXcOVqcgPRRzwCK9wQm94w0u
aBbK3bDynFiHPwusXegXHO9BhV95DV9O3HGoEZe/wQKN/Ru2lFYww6TRjsV8
OPwr5cElRmcp3PY4BZCqLpRArzlYA4Xvtlqom92qhyrRjQKWPYTboNZoU0Nr
sUwZJc32RDL+A+poHx0=
  "],ExpressionUUID->"539d7e6c-3eb8-46d8-b02f-ce498b5a15ce"],

Cell[BoxData[
 GraphicsBox[{{{{}, {}, 
     TagBox[{
       {GrayLevel[0], AbsoluteThickness[1.6], Opacity[1.], 
        LineBox[CompressedData["
1:eJwVV3c81t8X1zASipCQUcieocQ5shMSkZS9G1ZF9Y2HbEJDtFESyahklR6k
JauSUVbT9ozPMyrl+T2/fz6f133dc+95n/c573PvVfSPcAlaysPDk8z9/P9/
cJwhyMMzjvIX2ZzYQ1Qz+2Xz25KWjqN1LptjHEE1U1OZOMzHO46HstgcdjTV
bPLQULeQ4DhWJ7E5/52imgWzmy+sEx/H9cfYnIsZVDM/kTRpA9VxPLuHzVlS
RjXzMF2nHuzMtV/D5oz8oJpZXzbb0Vk0jg8zWZzqIJpZgcQfQfldX/CiKZOz
MpduRpd/ffw77Qv+6iY4R1oIM5WO9XEnzn/FNg06Z/cKplnv1gn+i/ANjcSo
nMaLLLNko7ZtCuPfMLh5jmOm+cus+tdqwiD3O049nuYMrftj9tBzwkZy2w+s
XDfB2Wby14y8o8fy0OcfuGv5N86OY4tmFovq7TYZP9G+c54jWsADPXh5Lk9j
Av9WzHC+CiwFQ8XsRw86JnDZtwmOT8kyEH3N/LsndhIVm75ydpbwAnshgnJQ
agqfXhvmjLzlB1emVxD/qylcL9LH0U0WhPScD7HR0dO4fPE1p+GeMChWtM7T
jk1jSvdrTnK9MDS9qg6Kip3GvpuvOR7twjDLc9Y18vQ0DsBrzrpRYXA+aqUT
njqNwadfkZaIiYCUx+OfYVenMWHuBSn0PxEoUyxw82ubxpt32kjde1bBq1pP
A2exGRStGiF/Pb8aYorc23klZnDt2REUv7oalM66uD1ZO4P0sBF0uLUazgTY
x6qsn0Et5RFy18PVAGImT/5umsErV4bJMn2roTZinWW52QxqnvpM/r5WFG6p
D7osDZtBF6kh8r4SUThd5BZdS57Br/Uf0P29GPi8Z3Zta5tB27Mf8PJnMbBY
nq/2vH0GY3w/4JfvYiAQ2j/+7s0M6gt8IKexxSBPZ+8uygcuPrf3qLp+Ddx/
5qGpPjmDu773kp+ErYHh4f0/C1fPolR/F9lHQBy2rfP3zPKbxSHaS5KzlwRs
ll7daxc4i79rXpKiwyRAU+aZNV/ILDZGvCQVHpcAufXSeomHZ1Fl9gVnbY4E
LFV8zx8bO4sXxts5qWQJeK1q8dg/exZl69tIoUqS4L5lw2qTxlnUkHxGusCS
hMi9X19Mrp5D4ahH5ESyFEzGLI25smYOV0k8Iu/vlgLf/A0q9pJzmN7wkGwx
IgW7P/qnVsjM4bt/D9BkQQr0Xb/ZhKvMYWtiDfmt8TpgOH1/RWybQ5XwSnLG
o3UQa/PzzWLwHFq8KyVRHksDNYjvVHXYHFL8SjmXXkpDaIqKuu/hOZyj3SE5
DEiDR3twZmvUHA6uukOa/CUNWywm7JNPz6Gr5W3SqKkM/DGbfLviwhzeSCsk
f3wlA/GG013izXNY+l8BhzQtC+rXquwKyHO44l8+aXFBFgZ4jj5f1zaHVXH5
pLPC60G3c6FB7tUc1py+xBnUXQ9f/IVLVN/NYVzURZLBifVgdU73lOmPOZze
nItLBOVAcCZGJVB4HnOlUjlnTeShznlb8c9V8yhLSiFpO8lDQB1HJkxsHh9/
TyZ/9ZOHp4npouFr53FNZRKeyZCHI1JX/8YqzqO+fiL51pA89Fo3v88ynEcV
vmfYAgqQX7SM9MhrHnlPNhRqTSuAx8ePaw77zuPBNQ1jmiwFkBYsK1MKmMf1
lfWFW5YqQuFRh/eXQufRd7SOHCOtCGU2l5RPHJ1H7S2Px3J2KkLTrEqnacY8
Xnv1QB5qFGFki/26l7Xz2LPjHkkheQMUHZGtiq+fx6SOcp/P5zeA/615C+Om
ebS3Ly+8U7gBfq68eLiMPI+rbctIIU82wPzoZ3JmxzxuMSzFO8QG4Ek5Erxr
fB6lvhYXyoRsBKV35x4NrqSgZfjlwgueSiDtwL8mQISC7IECzu4wJRB9FRc9
t5qCReYFYwonlGDx6UG9pZIUfCKST5q/pAQDZVbVGgoUnLlxUd7+vRJkJvy6
F7+ZghapObjGSRmoOr63lLwoeD08qTDcRQV+3utfUu1DQYOHZ8Z2BKjAiLKj
31Z/Ch5jJI4ZHVOBDhkTBacQCv44lsCxyVeB2/ziN2OjKOgRFCePn1XAfezV
lY4UCg4vjR3LDd0ET3N0zkdWUXCbZhiHmasK+qpSGvM13HnbUJ+0W6pQ1srz
4tAjCrr6h4xteKwKFxnvfgU3UJA/L6gw+pMqHPQ85uvVRsGrs34kO2U1GCcO
/PnUTkH5JX7411gN3LOt8zxeUXCHhK9Pub0abG+RfO3aSUF/M2/5sQg1kFJp
1LHvp+DDS56F/I1qkEMufvNqkIJONft8BjrUYPm+zADrzxQ06fbAfcNqQMna
X2A+TkFCam+h+KIaBCpb6T37SsEtO9wLV4qow6dnmm+3/aCgQrIbt9+og7OH
RFDjBAXjuvb4KGqow0vav0WjaQo2q+8h5xirg2nWz8u1sxRcXuJK/rBdHR4q
9ejrUygoaOOKC3bqoPqsvrOaRsEPyq6F4TvV4cbeomAtBgVvh7riPht1EKOl
81SwKBi7dw9HabM6pGdGXVX9TcHcfHd5GQF1WNzoubl0gYI35vbLm95Ug2PN
Ft0bFyl4s+cgp/6IKhyvkKh15qGizeN57TXp5qD7a0Vi7hIqumuIcyrqtGHG
atGxeykVH5lrFDI1tKD0PF1aeDkVN8zo4Yo6TfAb/Tmxk5drf37z2O1UTZDV
+FybycedLzaUzz2qCf2xPYlv+KmY8dOQXBmuCefbnzsJrKDikgZDEhGlCQ6i
DTK2glQMMzcc8zylCXze9ydTVlIxtGDzmBF3v9Z7RY/bhago9dagMDVPE06z
884sE6Fi8Hf9sdISTTC2ythlsYqK1lN6JHUuHvq5ONnE1VRsH9Elv3ytCaHq
wXWLYlQ8XqTNSaBqwsZYzyQzcSrui9YiefJqwehzJ+fTElS8u02T80RaC/Z4
GU//XkvFpQ1qpI82WoDnBOSYslR0CFHCLbe1QJJ1L2VGhYq3h6VIwqHacEC9
1MdalYqtRmvJLUnacMu7eGuhGhUFz0qQKwq1QetVwZyLJhWNVcXGlAa1wepy
sluTHhU9Nq0kZ+/UgaMm3soZplQMkI/vmVuvC73xoi9UXKj41f4Ieb2iHkg+
EipMcKWijMrhHk19PTgwwX/y0x5u/IsHSe6WejCxa1EzZy8VeUtDOX+C9GBR
YSaPeYCKub0BlKz7eqD5vD2wPYSKXZn78BfoQwb/ieX+cVRM3mlB/u+UAUx6
v3heEk/FhV7zVV+yDcCuTixpgkTFBhfsCSg2AIGgyiVHzlBx2N50V9trA0hv
+7oYm8ZdL2Q0NiW1GdLiHH9nn6fiqw7VXVLkzZBCbJhvvEPFqT7BCLKSEXy3
j6z8W0rFvR0CuxxMjcDqVvNhLKPi7ia+sUVXI1i+22Om/R4VL2QsXTWQZATJ
VdmTPdVUjP72e97zhxEkhf36+qORis1HJ8L/VRtD4ljXgGg3FS0jm28aBW+F
w3IbSiJ6qLjo3CRyLWUruHvFRHb1UpFPtX5+652toPlZbkXGByqGNNSA2o+t
MNgfYcIzxF3vfVt7LMQEtLtFb8x/o+Kea6lOOie3wTrh4DCHH1R06T6jnXR9
Gyx3aDK895OKAsx4b5mWbTD0xr87aIqKPbKxizICppD84hFneJ6KUb3BIlHX
TOHzUzf/t7+pGHPFMl601wxeLpRrqy1QMZwC3ct+mUGNyeKf1L9UrDA06bZR
AEhtKL1owaEizwXd+dYoAP1adnvjchoOnZEdLZFCSK+4sqlsFQ1Dkn7ZxGwz
B8OrI7PJyjRkabxI3fVsO/hOHnQfVqGhR3Fr6puB7ZBp9ItsoEpD6opn+ado
22HsvdjFr+o0/P6ozj1Z2QIyVtptNdelYVLgXSe7cxYwcvphyoIJDb8sSZVU
i7IEgbdIcTGlIX9OYmpAjiXor+vyuGdGQ88VcXzjFZaQ9nhCY585DZ06jwbf
mrAEvXnZ93XWNCw45dsd4G8FKT5pctHONGzXNBotCLKGmkrx9De7afgjSbfK
I80aPi0U0xRcaXipXT0+rNwadC4/be9x4+LjkY8nzVvDUC/toNZ+GjI8+G5e
OW0DWhYH6ieDaNgp03v8VLktfFTSc/b5j4ZCxE7eHCd7kM5fXVh4mobx6yyD
Tp20B29+6txYHA2LZEwkekvsYXKqKss3gYaSNZt4m//aw58qzVd+KTQ04F0i
0f5gJ8htVYXAXBqq36841qfnCP73+LNLztGwRKeohDfQEe7KTHz+fp6GUYl5
eQ35jqC7eOdkUB4Np7JOM+79cwTL5xsfB1+h4WE5+z7GOycIdZTXDLtNQ2Xp
OdFJe2fufXPxVHkJNz+ZP9wSQ52BpjP6ZuoODZkDIymHUp3hlNiNkINlNIwR
6DYzfu4MZwekbx+qpGFm2f3mLvPd8MBPUjq8noaUDf6X1jq6AOs9M7SqgYbS
vB5H3CNdwMTqY/18Iw231Dl6LVx0gXaVPLeIpzR8mbDlR9ywC/TPiJ6PbOXy
e2nl4wvRrvDnuLDA0bc0PHultIVUuwc6uomA7k4afiwpME/7ugeubPpEVuum
4Z4D6S2qom6wZag0dryXhsTL0F6rSDeIMTWfcOynYbqdsriukTvQlx59qfqF
hs/vZq5K+bYX2vbv25D8lYZd248P5Ml6wPlajB/7RsM5T5+BKHcP0A0WMsr/
ScOaBb01tzs9IPzNnTvLZmnIm9Frsuf5PpjOHUweZdGweXJea2BkPzRNPhvf
+ouGspE9j1uVD0DG9juml37T8Ix6dfPz8AOgSkQxdv6lIZ/8YTXl5V4Q7L4y
sHEJHWXtPjN4zbzBqJpGFl9GR/97tQzXHG/gFRiUiVxOxxN82c4z495Q0ljy
QYWfjv9lmjSIZvrAV1mwzBOio9qX5+WpMb7w8LhSIUWYjkoLFa2NJb6Q2C24
YL+KjuRDFxVrPviCQsLAwyVidPy11Vf5l4EfeH+L3BCxlo6FI9T544t+8Kn8
9hL7DXTc/GeiupgcAO3KwxY5G+ko9L6d3+5XAFQWiye/V6KjakWR/De9QEi4
ksK3fxMdJcGtS7gsEFQyQlYe1qTjpeEauU9FQbCat8ihRouON+uSPTu+BMHv
hMFshjYdH27fazO+MRg6T+xYHadHxyKTX/JXKoLhaKiGRI4RHQ/aqr4T6QiB
A98D3N8b07HflCqwIB4KNr7XCyS30lH0WN1De79QkPYQli7cRkcMNJs3XgyF
FluKXI05nXvXMBhxsT8IQpseqb63p6PRVIXU+OYjwLo1EybpQMeGLU5FfVeP
wJicUoWnIx0THeYiviwNh4eSl7S+7aJjjqGiGWkoHPbxxeoz9tDx1GylrPXu
SLA4U310izsdI1dHzsVlR4Lm4kTt6b10tKHr3OV9Gwk8LA9jXk86BqWXqajZ
R0HpDxNTSR86To+cDJvcFw3n/I7GefrS0XlQZd+z4mg4OVLx7KYfHQ2u9QqZ
zkSDw0fZ7ZsC6egxui4pIOko0NsXrbeE0bEqP96W/uYYDJsbp50+SMcYOeHc
CwrH4cXTiNcth+hoyc4fcDl5HC7XjtvvCKdjVPm1O//pxQCWtO3yPErHAzf8
TC4+i4VQnc3al4/R0Tb+Jd8WlRNwoemOUP9xLt/lSpmp507A915u+ztBx99R
b7NJR05C5j8nyx1xdFyTVa/7eOd/8Ci9RTEtno6Prn9WOP72Pxheo8/zgsSt
rxPMJU1Op0FHXaLZ/Awd95sKrNvnGwd97p+NtqTRscK3wIb5iAT/vjhIxKRz
81ensWReLQFUjjwjHmVw66tx2V/z0wlwMqm4RucsHb81r8sKUU2EWyJrco9k
c/m/764YcSYROq8kH6nI4eY3MuM4jCWCXE2I+qbzdHQa7rpYUXwGbLcNCQRd
oKPJWu/JdP4kiHxpP3HrIh1Z9n5YGZkEz4e1SuTyuXpTaD7t5ZgMoSsY6yWv
0fGkiHbO+82pcD4v6K/rdTq2/N7a5tKYCk3yA5/O36Ajs0vnzkmLNBA2aioQ
LqIjNLgcuxmQDkatGjE7i+n4Z8tfb8m/6eDrcGNPxi06932cHqZ2NQMe+ieI
8t6h4yRvy2WczITPczSKRSkdvX2Dd49czoLlJwO6E+7S8Yf/j187nc/C3lyb
rL/ldPQq9d0o+DEb/j4R4mVU0fFsRs3huqJzoGwb/02vho6NGbSpqXXnwek9
pTXiAbde/LqGHC+fh+LJ9/Ezj+jooGfnN3znAnQctfJSe8zVe55PZbXhRWAs
Pt4WUsfFc+5ML2/nRbCRuPLrawMd7+wYYPUJX4KIIsEBhSY6Xrn+b0i76RJc
1jj92PsJHTNypdq7w/NhZrtP9KdmOh560JWwgigA8a5eZykyly+7/t6+55cB
PCx03FvoWCYa6bij8AqcC1eefddGx6ebJhQ3nrwGVl9uDKi301H+rYBpQe51
+OUq+TzpBZcvqcD683U34P7LnKrhl1w8DxTcfSk3wW8r/1XD13RUPhDV0bC+
CCTvk1Jy3tDxnnTQFs3uIuiQ+xU50cGN13Cd72RGMegvn7K90sXVY1rm9U2b
bsPPGD8Deje3vzD1934XLIGrU0NyO3vpaPZj9WjAYgk4HXARLHlHx3Fe8JJc
VgpLezqYf99z6/2Ko9kl6btQt93yi1sfHY8bH0ossymDg7VPOqs+cv27/KY6
ZJTDhyv3b/sO0lGm0TgxYv99SBdSzm0c4tZr3dlSA2olmJJunBL7TMd/WW69
qqXVQKVJBB8a5vZP4SXLDrbUQElgzu72ETp2MJZSJdoegMcAn9n6Ma4efm2R
2fPpIQjZk1RjxrnjSCNK+cpaaHnKXtPzhY6cnlpnqsdjOKYTydn0jY4fn3k1
eb+oA9Vbk9MJ3+n4+s2y4wV7GmBY3K9/6Acdk30aW2sFm+Bc2lCr/gQd6+uY
t9xnn4D1n92VWZNcvZisvVOz2Ax/Dndc/j5Fx7jMVvu3G1ugaswi2WyGi799
0PB5cCv4uzyJyJ+l49XTtz3637aB5AuD/ZQ5Oo7QN9+iuLdDh/F9GzsKHUPz
l6lbCb2E+HtK+sVUOlZfkNlvSn0F+utvrP9DoyM75thFe/4OmMiVWOFK0JFU
yNdd6tYJ15fmMCoYdNwpGnr2+2g3OB/nG1/O4vYThyq5ive90ODJrqv7xT1f
9hnde0R8gMNdEbdW/eGeV65X59ff/wgK5pPZoQt0PJz6Iv59zAD0PfQ92fqX
joGkC8VjdkOQrjwUKL1IR8cqrcxxsc9genm381EOV/9uE5GCrcNAFezY1slD
4J9Tth2qpqNQEmexSXkpgfKzBe4vD43BPmqTWPwyAlVuO157LDsOIgEGi/3L
CXzDV35N034c2j5WTOnwEWhb4fPC12QcYuyUPqbzE1jovXnCb2QM1J9cb/ki
QODFTSsDaJ9GYVRL4r6JIIFXH54QzEscgQtF2QUXV3L9/blevG3qM9is4Uua
FSJwOGFRUlT9E/xJiQ+3FiEw+kGMbtO+Qaj6xdp3cxWBTepW2d0Z/eB/KMKa
vZrAZZ3q33xf9YHk6ISusxiBX02L2HYyH+Cts69s+RoCYxh5rz9kvoOE54P8
SyW467d6Z12U6oXNRrsJT0kuniuR5+0yu2Cy7M3oo7UEuo1wHIrl38J1GYsO
oXUEPnzxmbJh/jUcfCB0zUmawCNHZqucxF7BFtuBQ+dkCNxvuCthm98L4Bsp
Nn0vS6DxqKG0/cBz+Bh9WFhcjkAp4xJeWmQblAgYj7rJE3gpK/16n3orRN9c
Ul2gQGBemLJl35IWMN/cSRpS5PLVIVmn8LMZRDrynWU2Eqi9S2min/0Ehn38
FL2UCJye1+Ws3twE95ga9JvKBFa6vMzLyW+AE1mstnEVAncu8i6QZOrBVrH1
4gZVApOVDDJOkx+DZH1WYKAagdVd090nSLXw3cHdsFSdwIFz6uubPR5BwomZ
fjUtAoUerHSvdHwATiJ1dw9pExhGqz9gHlQDsiUJJyp1CNxw58HaeplqmN66
cwdFl8APji1VP7MqobFHQlpPn8AHjhoSO6W4/SFofDragMAxsyiVsGf3wH3h
3pPazQRO3b71iO90OdBVzL22GBM400vVphne5epdUPvUFgLJX6Rf9WqXQo7L
x8UnWwkMGhSOtd9yBw5MFvb8MyGQrZr7QnB3CWjEHyxCUwITjchuo7G34c8a
w6hEMwKXiJucqqq4Ba/LOdufA4HnVRpU4meKIfBj3jeb7QTSN1NdL2cVgf4h
n9p0CwKNKEO5JX2FwLNEPaXDksADvqWhXbdvwg1NsoqTDXc/0SE+r+jrcLgt
g51rS+Ca52UKeRHXwMRjz+t3dgT6LfX5JHPqKvQnTYW57STwx06TTWWPLkPJ
ulqTAgcCPft/laz/UgDR1fErhxwJHN8jGtEmVQCrPq+pPOBMoL4TM0G65BKM
Ro7G3dxNYO2887sKVh7c5yt3Gnch0FFgU6TK7jyw0wdqgBuBggWfgpbIXgTJ
1wKtd9wJ9M20CMrKugDfvT6cn9hL4HXxP6XOSy5AYkaowSFPAkeb76ZrLZ4D
Z3mD5ZX7CWwZUDIqST4Hco//9c0fINDgAmfPmtXnoGn8Qky0D4F1Gg/qisJy
ID3Gy7bWl0BNE2N322vZsFdIVYrlR+CJqyvViL6zwDBubjwZyNXXcu27Ld5Z
oJU78TchjEBiuDrEqS0dUoUaP40cJLDG8+6OU+vTYTwjs8HkMIEcSc5denwa
XEjWOsYIJzAky6MxyzUVZpZwdu+O5PIVMvph3csUsCL16lRFce3fd6Z3m6UA
6+TRmZBjBD4fnVKu3ZYMu9hWb9qPE8g8IqMW3ZoEZcck7yrGEvg78kla5M4k
2B/R6P/5JIGx8W+7Dx46Ay2BnCEnEoHmpbZ2Of0JsO5rb31FAoHpiSscok8m
QLTPrUsCZ7j4lbf7OskngLKn9e62ZALvX1L1+PozHuIHJHXkUwl8POq36Y9F
PAzumRQ6nUZgq2MWSbIkDjJ3Zb02zCSQz/Mh+dyx0/Ct80DphSyu3u4/GMz5
9h+Y2msnU84SWHyhpOSd+38wb/UOy3O5/E+HbIjfcQpcTdbWy14isH1FzLud
+0/A/frJvJP5BK66svHDlslY4DNsiu4v4PYD5zeD9idioUHHS/vcVQJlRhf3
HSqOAVnl23eWFRF46rHs2xbx43D81rEk32ICCxiXMubrj0G3vI1f8y0Cd0gK
ypzyOgaJ0lOysXcI5Fn+Xduz+ij8XKWTN32PQIW+QH7jw9GA2TzRtvcJLDn3
ZIWNQjRcFny/q6SSQOExkUTl/ijYyXt8pXcNgbv7KiZlbKOg5k/TmXePCbwr
99wgwjQSVpw466tdT+AX+vIGoYUI8Gd6QVYDgVa0eLpIQgSIU3n+WD3h6vta
kLzJhXA4+cMmqqGFq/+hpaQlHw/DbMrBzYutBF5b8DyZHn0YfFVy2JbPufox
rjm5TOww2IR8jOt5QeDxaJeEYvdDID4VkPmzg8tP14lLqswwSMtIc9TsJPBz
+dMQdlEY/FGrWB3dReCnkMWQA05h8OUgPf9fDze+gf/6WypDoWo24bb4RwId
0nxFZ+JCQDG7JNizn8DJ45fe+BqGQJ7Wa7WiAQK3vXs9snE+GP4LX1Wj8YnA
G3waNdEBwWBHvfHUYozAvUOjpwIOBMFXoulj5BSB0hThFnJiALjljV6umyYw
3lzHrsM+AF5vXnrg7wyBC+W7jj0RD4Dq4zu+ps1z+f2W3WlW4Q+n2QPzNwmu
/yqeSvjqB5SChQffGQReTpbx+/3AD/y3yB9XZxFodtfQLOaMH+w4Gbzw+BeB
Z6ZCdpQq+4HkAoO/6x+BZ2nta44f84WMa1JvxTjc/LZ8Cvi4wxf+bjPN8eBh
4LJlVMtP8r7w7XSS+PelDIyb1XPOuOYDNYuiigv8DFz3701Lhp832C/VMVET
Y2Ct3LugecUD8O9B1tXQNQw0FJ537BnbDzV+k3/uijPQy1WQ7/LN/SDZWvxE
ZS0D3/4yl+yV2w9fSeJmSrIMNJO/23RQzRNO/fuN8ioM1NXwzBIN9ACtSvci
700M9I0MXyjV9oDxA494bqoysMD2zML0771g8/Rwq6wGAzXrywaiL+wFsf/G
LKR1Gdj+jbrX4K07lP9qt5YwYeDJ+Mjv2vvc4ECZYumebQz8JEBqP6jlBiIe
8Xx5pgz02JF9VnOpGxyrN34lhgy8QpQlb63cA+Yx9+xWWzHwgMzIJK7YA4NE
7s6VTgyU4TVJ3DvgAlm3ZyvsdzHw7z2rrSseuQC47hDKdGbgwvpdfhtzXaDk
4dIuAVcG9kUEfMm0c4HIqONOfB4MHBnP+PKXvBsEKJ67l/gzMPx995BBizPY
pD57tj+AgUNHBip1C50hef0GzbpABhqMjVXmxDsDj8MU36EQBibZUs1CwRnY
ZbFP+w5z7XPlzn5I3gU//fM2lcUy8Hd89uxCrSMo/WHnLT3JQFnzq0J9cY7g
f37/Uq9TDEx+WSpkbesIo+QNI6JxDBRRJTtMfXaAj7IPLvx3hoE3feY0OSsd
oL2/659TNgOr8sy17qTYw9JwvUPlOdx86dmbrdtrD+a8lwaXnWMg5barG7+a
PTw1OPCo4QID164KXr+zewc8OjcduuEyA6XWZJhZye2AW/b8fcxbDHwZ+7q5
4r0tJD4zv3e9gYFX1+gtLkm2hsETrL9jjQz8HmwkZxpoDboG93dtfMLAwtJt
8U+trGH87lpmeTMDu2etvc/yWYP5+Xmsb+PGe30fuGZbAU/g9Y/vOrn10BOn
PVhqCR5yLqoS3Vy+RM44SWdZQs0g/38ePQykQ+pifoQl+DoeVRh7x8A1x3Li
zbZaQouR/aHZfgZSDW/Ga/VYQMKKXzz8Xxg4a/dEW4LXAgafV7raf2Vgde2z
+frZ7aAbH1Ca/Y27n3jbfFbfdhind+8U/8nVw6PX+S9KtoP58J18xRkG0sI/
9kfZbgeealdNUyYDS3jmSi0umQNpT/XeqBVM7JLTyDlaCODPOlTfI8hEeRHd
HMkYAKvLqmu1hZg4PrtZRNgRQHC4uH9ahIkPToITbcEM8gPy3ALFmXhuwLk7
3ssMqqJPuu6VZ+KNwegctrYpDJ+z3GVmyMSd3pXhxnwmQNbnqb5mxMSvd2ty
On9shVt9T0X+GDPRfuKRyM0XWyFUyqi7zoTr365JhJGyFYhCVUddcyb+vPQy
fP+KrSBYLbxz406uf9KIdqH0FtjSNWCzwo+JHB9endMBRuAZ32Xp58/EswX8
OuL2RhCn89y8MYCJfa9XRAzoGkHb+SqTsGAmzkmJUEYWDcHBPUX7zSEmZkVJ
6oxfNwS/MX3JjBgmHpRQ2RU2vhkyadk/BM4y8WjR9lUWSQZw/1bSV99sJooZ
WPbkhRtAj+vJsYYcbvytVjoCngYgXhc4FHqeidbvbXOd9Qyg8NS2rtf5TJRu
d9Tx+aIPtcumatOLmbhAeESY2OrDiIRVskA9E716D++yVNUD6ems4B0NTBwc
P7LLU0oP3J99sMtsZOLn+fDcNAE96A0OEBZ6ysSiZVERG6d0oa3+TP6qViZ2
rz4e4VWhC2X7Wssk3zJxB/n0WL2BLkTfgC6lMSZ+UZNA8VJtqIpKrQ4aZ+Kn
dkmOUZY2zFh3ny/9wkSXA1Kc05HaEDjv5a76nZufBBly1DZt2ItxYxpTTIwr
VuSw32uB6ZcnNH2CibJ2WiRLAS3gV94quZ2fhU/9LMjumRrQPZ7Ge0OAhW/r
LDmpURqQf72f8WsFC4cErDmDHhqgIn7sQ40QC+VLbHF8kwZYLas+pyDGQo0G
B/LxV+qQ8EVpJc96Ft4/4I7ZQurw58ZqHrI+Cz1fhXCI+6rQts+HIr2Zhec7
QkmTBaqQIVE1GmPIwttvw8jsM6oglb2zWXsLCw++OsQJ2qcKRqdTT900Y+Hq
0ghSHL8qHPX8y4izY6HZ8lhyVOgmmJWcnDL1ZqFIUDLHyVQFupnpzxJ9WFgt
n4IkDRWo7lO7+NKXhYzBFGyTVoHoC4dMnQNYGGqbhom/leG3MCUnIJSF+8Qz
yaP1ysDHyzLIjGYhNTKXwzFWBkViWfxAKgu/2V7hKFkrwdL3JS6y6SzkGb5C
OmOkBN9rrDf5ZbBQPOIqmbJJCcrC03qns1iocOEa+begEmhPC25cPMdCxc4b
+OrdRi7/oq+VrrEwSfQW2dh/I7j3yItFV7OwlFLO+ZS9AU40/06qqWHhmsB7
nB2JG+BKxQfm/AMWPhm4R35xbAMMp6UNHaplYdvTCtK3/RvAz5xSFNTIwpG4
SnKt+gY4/OCZzr7nLMweqcHiDkU4c9HL0XyAhf/J1nP01ihCSaIxOX6QhRL/
1ZPXCSjCiwhRveYhFkoO1aPQPwUQcHghbjLMQueLDSTRCQXIXq41bPCFha94
mvDaEwW4fPzvwU0zXDwtT0mFwQpQufdaugiHhX31SRyldHnw1DrNH8rDRrZP
MulNtDzwLfNKbV3CxuX8KZwzXvLgXSWXfGw5Gzt2p5KMDeRhNe8t0qcVbAz7
lE4qHJOD6IdlMaXibHzbmM1xMZUDI+G6QFBnI+dZPufs8vVAbus1D3dj4w2r
Ug6rQxpSnyy7U+POxrWVpaR9T6TBodZoBbGXjSzxu5w3FdIweOf6u1hP7vjr
Xc77s9JATw/1T/RhI9+JclLKLmlQ2sWTnBfGRsO0+xy/gXWQ+VnnVVMcG4+Z
PySdpUqBOyPHkb+UjR8cnpJqrddCe7eFbsRdNvbdfMopMF4L+uUssYEyNrpR
n3LS1daCiLf3YGkFG6fPN5POCa+FF6+0AmwesPFwzzOSUb8kbL7WeSLlKRtT
Nrdy3oVJgqiFYMmyD9zx/Rekb1ckIF72WeqhPjYWUF9wrLIlYJYVFfbhIxst
N7/kPEiQgNcVQ9q3B9l4quklpyJEAhIkyhstRtno2faKs8FIAuYnbXsSp9iY
1fKGI/JRHA48X3gwNc3G+sU3JJk34tBxozpv9ywbz5p2cPSaxaHUZa2nIoWN
GvUdnLg74uD19Of3FgY3nrK3pNwYrn3+1VeqLG6+vr3lzB4Uhy1RTvfOsdk4
K9fJcfURB3GVugjfP2w0yOvkoJ04nOE56PJ6gY37ujs57abiQP203lD3Hxu1
BbpIrnri4P343drLi2x8tL2LNKMsDp25KX84HDZ+P9VFypYWh/8BkGGynw==

         "]]}},
      Annotation[#, "Charting`Private`Tag$30784#1"]& ]}}, {}, {}},
  AspectRatio->NCache[GoldenRatio^(-1), 0.6180339887498948],
  Axes->{True, True},
  AxesLabel->{
    FormBox["\"w/\[CapitalOmega]\"", TraditionalForm], 
    FormBox["\"Spectral Density\"", TraditionalForm]},
  AxesOrigin->{0.5000000204081634, 0},
  CoordinatesToolOptions:>{"DisplayFunction" -> ({
      Part[#, 1], 
      Exp[
       Part[#, 2]]}& ), "CopiedValueFunction" -> ({
      Part[#, 1], 
      Exp[
       Part[#, 2]]}& )},
  DisplayFunction->Identity,
  Frame->{{False, False}, {False, False}},
  FrameLabel->{{None, None}, {None, None}},
  FrameTicks->{{
     Charting`ScaledTicks[{Log, Exp}], 
     Charting`ScaledFrameTicks[{Log, Exp}]}, {Automatic, Automatic}},
  GridLines->{None, None},
  GridLinesStyle->Directive[
    GrayLevel[0.5, 0.4]],
  ImagePadding->All,
  Method->{
   "DefaultBoundaryStyle" -> Automatic, "DefaultMeshStyle" -> 
    AbsolutePointSize[6], "ScalingFunctions" -> None},
  PlotLabel->FormBox[
   "\"\[Omega]/\[CapitalOmega]=1.2, \
\[Alpha]=\\!\\(\\*SuperscriptBox[\\(10\\), \\(2\\)]\\)\"", TraditionalForm],
  PlotRange->{All, All},
  PlotRangeClipping->True,
  PlotRangePadding->{{
     Scaled[0.02], 
     Scaled[0.02]}, {
     Scaled[0.05], 
     Scaled[0.05]}},
  Ticks->FrontEndValueCache[{Automatic, 
     Charting`ScaledTicks[{Log, Exp}]}, {Automatic, {{0., 
       FormBox[
        TagBox[
         InterpretationBox["\"1.000000000\"", 1., AutoDelete -> True], 
         NumberForm[#, {
           DirectedInfinity[1], 9.}]& ], TraditionalForm], {0.01, 0.}, {
        AbsoluteThickness[0.1]}}, {1.9999980000601777`*^-6, 
       FormBox[
        TagBox[
         InterpretationBox["\"1.000002000\"", 1.000002, AutoDelete -> True], 
         NumberForm[#, {
           DirectedInfinity[1], 9.}]& ], TraditionalForm], {0.01, 0.}, {
        AbsoluteThickness[0.1]}}, {3.999991999914312*^-6, 
       FormBox[
        TagBox[
         InterpretationBox["\"1.000004000\"", 1.000004, AutoDelete -> True], 
         NumberForm[#, {
           DirectedInfinity[1], 9.}]& ], TraditionalForm], {0.01, 0.}, {
        AbsoluteThickness[0.1]}}, {5.99998200002249*^-6, 
       FormBox[
        TagBox[
         InterpretationBox["\"1.000006000\"", 1.000006, AutoDelete -> True], 
         NumberForm[#, {
           DirectedInfinity[1], 9.}]& ], TraditionalForm], {0.01, 0.}, {
        AbsoluteThickness[0.1]}}, {7.999968000178667*^-6, 
       FormBox[
        TagBox[
         InterpretationBox["\"1.000008000\"", 1.000008, AutoDelete -> True], 
         NumberForm[#, {
           DirectedInfinity[1], 9.}]& ], TraditionalForm], {0.01, 0.}, {
        AbsoluteThickness[0.1]}}, {-2.0000019999491555`*^-6, 
       FormBox[
        InterpretationBox[
         StyleBox[
          
          GraphicsBox[{}, ImageSize -> {0., 0.}, BaselinePosition -> 
           Baseline], "CacheGraphics" -> False], 
         Spacer[{0., 0.}], Selectable -> False], TraditionalForm], {0.005, 
       0.}, {
        AbsoluteThickness[0.1]}}, {-1.5000011249887474`*^-6, 
       FormBox[
        InterpretationBox[
         StyleBox[
          
          GraphicsBox[{}, ImageSize -> {0., 0.}, BaselinePosition -> 
           Baseline], "CacheGraphics" -> False], 
         Spacer[{0., 0.}], Selectable -> False], TraditionalForm], {0.005, 
       0.}, {
        AbsoluteThickness[0.1]}}, {-1.000000500029089*^-6, 
       FormBox[
        InterpretationBox[
         StyleBox[
          
          GraphicsBox[{}, ImageSize -> {0., 0.}, BaselinePosition -> 
           Baseline], "CacheGraphics" -> False], 
         Spacer[{0., 0.}], Selectable -> False], TraditionalForm], {0.005, 
       0.}, {
        AbsoluteThickness[0.1]}}, {-5.000001249589083*^-7, 
       FormBox[
        InterpretationBox[
         StyleBox[
          
          GraphicsBox[{}, ImageSize -> {0., 0.}, BaselinePosition -> 
           Baseline], "CacheGraphics" -> False], 
         Spacer[{0., 0.}], Selectable -> False], TraditionalForm], {0.005, 
       0.}, {
        AbsoluteThickness[0.1]}}, {4.999998750699306*^-7, 
       FormBox[
        InterpretationBox[
         StyleBox[
          
          GraphicsBox[{}, ImageSize -> {0., 0.}, BaselinePosition -> 
           Baseline], "CacheGraphics" -> False], 
         Spacer[{0., 0.}], Selectable -> False], TraditionalForm], {0.005, 
       0.}, {
        AbsoluteThickness[0.1]}}, {9.999994999180668*^-7, 
       FormBox[
        InterpretationBox[
         StyleBox[
          
          GraphicsBox[{}, ImageSize -> {0., 0.}, BaselinePosition -> 
           Baseline], "CacheGraphics" -> False], 
         Spacer[{0., 0.}], Selectable -> False], TraditionalForm], {0.005, 
       0.}, {
        AbsoluteThickness[0.1]}}, {1.4999988749887475`*^-6, 
       FormBox[
        InterpretationBox[
         StyleBox[
          
          GraphicsBox[{}, ImageSize -> {0., 0.}, BaselinePosition -> 
           Baseline], "CacheGraphics" -> False], 
         Spacer[{0., 0.}], Selectable -> False], TraditionalForm], {0.005, 
       0.}, {
        AbsoluteThickness[0.1]}}, {2.4999968749105643`*^-6, 
       FormBox[
        InterpretationBox[
         StyleBox[
          
          GraphicsBox[{}, ImageSize -> {0., 0.}, BaselinePosition -> 
           Baseline], "CacheGraphics" -> False], 
         Spacer[{0., 0.}], Selectable -> False], TraditionalForm], {0.005, 
       0.}, {
        AbsoluteThickness[0.1]}}, {2.9999954999842446`*^-6, 
       FormBox[
        InterpretationBox[
         StyleBox[
          
          GraphicsBox[{}, ImageSize -> {0., 0.}, BaselinePosition -> 
           Baseline], "CacheGraphics" -> False], 
         Spacer[{0., 0.}], Selectable -> False], TraditionalForm], {0.005, 
       0.}, {
        AbsoluteThickness[0.1]}}, {3.499993875059425*^-6, 
       FormBox[
        InterpretationBox[
         StyleBox[
          
          GraphicsBox[{}, ImageSize -> {0., 0.}, BaselinePosition -> 
           Baseline], "CacheGraphics" -> False], 
         Spacer[{0., 0.}], Selectable -> False], TraditionalForm], {0.005, 
       0.}, {
        AbsoluteThickness[0.1]}}, {4.499989874993242*^-6, 
       FormBox[
        InterpretationBox[
         StyleBox[
          
          GraphicsBox[{}, ImageSize -> {0., 0.}, BaselinePosition -> 
           Baseline], "CacheGraphics" -> False], 
         Spacer[{0., 0.}], Selectable -> False], TraditionalForm], {0.005, 
       0.}, {
        AbsoluteThickness[0.1]}}, {4.999987500074422*^-6, 
       FormBox[
        InterpretationBox[
         StyleBox[
          
          GraphicsBox[{}, ImageSize -> {0., 0.}, BaselinePosition -> 
           Baseline], "CacheGraphics" -> False], 
         Spacer[{0., 0.}], Selectable -> False], TraditionalForm], {0.005, 
       0.}, {
        AbsoluteThickness[0.1]}}, {5.499984875158102*^-6, 
       FormBox[
        InterpretationBox[
         StyleBox[
          
          GraphicsBox[{}, ImageSize -> {0., 0.}, BaselinePosition -> 
           Baseline], "CacheGraphics" -> False], 
         Spacer[{0., 0.}], Selectable -> False], TraditionalForm], {0.005, 
       0.}, {
        AbsoluteThickness[0.1]}}, {6.4999788751119195`*^-6, 
       FormBox[
        InterpretationBox[
         StyleBox[
          
          GraphicsBox[{}, ImageSize -> {0., 0.}, BaselinePosition -> 
           Baseline], "CacheGraphics" -> False], 
         Spacer[{0., 0.}], Selectable -> False], TraditionalForm], {0.005, 
       0.}, {
        AbsoluteThickness[0.1]}}, {6.9999755002045995`*^-6, 
       FormBox[
        InterpretationBox[
         StyleBox[
          
          GraphicsBox[{}, ImageSize -> {0., 0.}, BaselinePosition -> 
           Baseline], "CacheGraphics" -> False], 
         Spacer[{0., 0.}], Selectable -> False], TraditionalForm], {0.005, 
       0.}, {
        AbsoluteThickness[0.1]}}, {7.499971875078737*^-6, 
       FormBox[
        InterpretationBox[
         StyleBox[
          
          GraphicsBox[{}, ImageSize -> {0., 0.}, BaselinePosition -> 
           Baseline], "CacheGraphics" -> False], 
         Spacer[{0., 0.}], Selectable -> False], TraditionalForm], {0.005, 
       0.}, {
        AbsoluteThickness[0.1]}}, {8.499963875282596*^-6, 
       FormBox[
        InterpretationBox[
         StyleBox[
          
          GraphicsBox[{}, ImageSize -> {0., 0.}, BaselinePosition -> 
           Baseline], "CacheGraphics" -> False], 
         Spacer[{0., 0.}], Selectable -> False], TraditionalForm], {0.005, 
       0.}, {
        AbsoluteThickness[0.1]}}, {8.999959500168733*^-6, 
       FormBox[
        InterpretationBox[
         StyleBox[
          
          GraphicsBox[{}, ImageSize -> {0., 0.}, BaselinePosition -> 
           Baseline], "CacheGraphics" -> False], 
         Spacer[{0., 0.}], Selectable -> False], TraditionalForm], {0.005, 
       0.}, {
        AbsoluteThickness[0.1]}}, {9.499954875281413*^-6, 
       FormBox[
        InterpretationBox[
         StyleBox[
          
          GraphicsBox[{}, ImageSize -> {0., 0.}, BaselinePosition -> 
           Baseline], "CacheGraphics" -> False], 
         Spacer[{0., 0.}], Selectable -> False], TraditionalForm], {0.005, 
       0.}, {
        AbsoluteThickness[0.1]}}, {9.999950000398841*^-6, 
       FormBox[
        InterpretationBox[
         StyleBox[
          
          GraphicsBox[{}, ImageSize -> {0., 0.}, BaselinePosition -> 
           Baseline], "CacheGraphics" -> False], 
         Spacer[{0., 0.}], Selectable -> False], TraditionalForm], {0.005, 
       0.}, {
        AbsoluteThickness[0.1]}}}}]]], "Output",
 CellChangeTimes->{
  3.7228547784900665`*^9, 3.72285484677639*^9, 3.7228551115916424`*^9, {
   3.7228551527664127`*^9, 3.722855173611685*^9}, 3.7228552285529985`*^9, 
   3.722855284244421*^9, 3.722855395955453*^9, 3.722855437177207*^9, 
   3.7228554964468565`*^9, 3.7228555977977457`*^9, 3.7228557216503057`*^9, 
   3.7228558904745965`*^9, 3.722856160227959*^9, 3.7228564151521606`*^9, 
   3.72285663387068*^9, {3.7228567088603363`*^9, 3.72285672206439*^9}, 
   3.722856844994915*^9, 3.722856905733567*^9, 3.72285700181846*^9, 
   3.72285711045111*^9, 3.7228643918518744`*^9, 3.7228650048810573`*^9, 
   3.722867274582605*^9},ExpressionUUID->"8b2ac724-8e0d-47fe-9f2a-\
c7262869374d"],

Cell[BoxData[
 GraphicsBox[{{{{}, {}, 
     TagBox[{
       {GrayLevel[0], AbsoluteThickness[1.6], Opacity[1.], 
        LineBox[CompressedData["
1:eJwVV3k4VX8TlxZL9l1kJ0mFXwl1ZyIhCpElshelUFS0OamUUiEqUSGi0CpL
lCtLIqRC1ux3s9x7ZQ3d977/nPOcZ2Y+s3xmvt8zqr4hDod4eXh4rnEf/38H
9k0K8vD0oeCKfsJoxwqwXjq+9TJvH2YM9hF37FbAWi3qsRXLufJPfcS0+wqg
He1oEhLsw13n+oiekyvAf+bjHXmpPjwz1kvo5KwAH5Frq/7T7sNDX34TlcJ8
4LpNXsffvg8ZTt2EzSAfGHlJuNMd+rBft5tYzuYD2Usrbx5z6sOUpd1Ewz8+
aKtdHAt160Ov113E+VX84Og48IY42IdCfF1EsAM/2AbmGT+I6MOXzzqI9Gp+
2JlM2tWQ3oes923E07cCYHLDPCk6sw+jr7QRplUCoHfephey+7DKto0Y+ykA
q7z3n3qT14ebB1qJ8CkBYK05lXGvqA8nl7UStsaCkFKcP+fd0Idqxj8JzWpB
GG9TyJ2a6UN1l2+EKHUlDH5Rm3r5tw+jpL8RnXMrob107fbDi30Y9LOJeC8k
BFWPt7R18vbj3J4m4pWBECT7O/JWCPfjB1IjcZkQArPpG2431PuRn+8rQVEU
hvvSfwWV7fqxw/gz4RogAhV7nqrk7u3HwbEawvacCDCi7Q037+vHkxk1hEuc
CGybzvax2d+Pcnw1xNNiERhocywJ9+tH94YqQl9AFDYkvzjUHM61J30i1F+L
QvUqn4qo9H580dmDq66JwbiDUJtQZj/25PWQA++IgWxs8cj9p/348XwP+fMj
MQicF5Z9mduPsat7yBnvxECsuzSo810/mrt3I2VADNwfSSn8V9ePDz53YrGp
OEwofzk1xO7Hty6/yBP8EpB6erjGd7IfU5V+ke9LS4B5I69M/3Q/qg63kXep
ScDds6Sinvl+XDjehm1bJcCo9e102/IB7L7cSk4IkQDixqPwOvkBDL37E7M7
JEBoKvTMS9MBDPD5hj9LJKHQJr5O13wAeVd9I1vVSoLnkxfyeRYDuOpHEza1
SsIrO9r7HJsBLN3eRBb4IwkOuR5/050GMEu2EXdskIIHXlbnEo8M4NK8enJ7
jhRo1a++EJEwgAOeNYjPpGGIaUXVTRrA2YVq3FMqDZnSJ/f23xtAs5Rq8okG
aVDxqde0fjiAh39UIYclDQqzp5sUcgbwk1El6m2VATGtZmXyhwH80lWOQi0y
MB91qXI5bQBfBBZjm5wclOa80C1lDGADowj5NshBRGP7veCxAWw+UoT7dsjB
tNzGo78mBvDCwULcESwHrFddks8XB1B+dwHnTI0cUHo2HdotOYgZ/S+J8DPy
0GxM5UuEQWwSfsrZPLcKqp4WbZM3HcTkkCxOhpgCFIlfPZG2YxAFmzMJXW0F
SKVrdOVZDWLHzSfEIxcF8H/g+7LaYRBfTaVxZooVYHG2Z9+0/yAuXkzhfIhU
BJ2Sloz9cYO4zOc2sU5LCVZrZLX1Jgzi0vhbRIepEojFh630TxpEpY83OS88
lGAqQOJU6INBTBeP5dTdVYIKWXur2MxB1Mm8RrTzKYNL+NfxD8WDGOR3kRP3
RxmuGFZuVekbxCyZEuLrlArcOpF2o3tgECMji7GATxXu5Z/vSB4exKqhIqJY
XhVy1LaEi48MYlR+IUcaVKFeJP8t7/QgbtYuIAxiVEGUenft8MohfPv1Baqq
qUHK/SOyuVuGUDw5gygLVocnPyz8/U2GUL8yHd9eUYc8YY1CNdIQsulp2JSi
Dh8u/3ZINRvCTQaPyeG16tAb4nj75p4h7MpK4SSraYCGFWl5iN8QDggmcg72
acCrWbE//8UNYVZiFLnlvBYYOXifH0wYQqlDF4kX97WgIu/V8sSkIZw1IIii
t1rQ7GkrN/FgCEerzpPd6FrAqo4lvc4aQpH34WlzrmtAL2FFjG7pENIGj6Ut
mGpDCcNJvPvDEOqePuol7q0N282fpsSSh3B+aaCXZ6Q22M/seMGoHkKOeEDa
kzJtOO4R9ePZtyF8PeXtNWS0Fl6vXVDUHB7ChK+OXs2gA0aXbbJbqEO4VsQh
Lc9bByq6UzZeYQyhoo192pdLOtAcZ2w2yBzCDwW7ifpaHWBNnQ7I+DuEZ0g7
Cc6+daBfyX6zWmwYvVZvJjef14W3blQLma3DOLpLFB/xbYTgv50p90nDGPpD
CA31NoJOStO43PZh/O0gyFHavxEyOwrvKewcxi6T5eTBvI2Q5HqFomI3jBN7
L3BydPTglLPq1XV+w3i05wRB6tYDg2mpzvxDw5jmelyZ9EcPxu/yb9hweBjT
m4J7jwrqg38rs1UvaBhf5B7tdTXWB+d95ZqG4cN4SeVQGvFAn8uHe8322GGU
GnfGs34GMMm2la+8NYyLgk6c/AsG8DrBLGhH/DBqqDr2yiYbwNrva6Ut7g7j
OyM7cnKjAayynz1okzaMD8UtyS5b/4OFPXeXORcM46c9m+MOqW0C8q5vO452
DWPuoGCvlIYh3ClpfqP2exgdM/h6M3cZwsE1P5Q7+4ZRfu8y4k6IIfAvb523
ogxjTfTi46QPhmBf0VmgxR7G01uZ5fbuW6DPkKI+sIKCVvHfHg/mG8Hbp9SE
BwIUHN719Z90hxFckaJz7IUoiKzPnuTlxqA9MdJFFqfguSXltpHexnD8BTvx
kSIFpXXybncrmACPxuLS/QYUtFkbdbs8byv8uPPvhNhmCjqHn9tA6tsKWUt4
+mq3UHBD7qmXe6W3gVUv7wdDEgW/lR0R2Rm1DeJT+E9KWVEw57z9hvveJFAV
lxr65kHBdS2yII8Ik4S0wzVvCpYoiD1eFYnweVymAvwoyLeNP7jrI0Jgg/zD
F4cpmL1kQeun8nZ4e015X2wYBdW/MKY9sreD2T+daovrXPvWqjZ2rSlYFTQv
fIuloGxX+eOnI6Zge/j05v23KWhd+x5qRM3A/cen7KOJFKzZ+6rcdr8ZnMx2
vR7/iIIyqx8Ef2SbwVPbq7adbyjoN+4vUmxsDvlLda/5vaPgCxFvC4FD5vC2
5Dt5tIiCPQL7tajx5lCutlqfU8bN55a1oR3DHNqmCyQ1PlPQKG/dP+msncCf
1t8e1EnBU1bDhS2bLUFk3zXxmW4Kxid11cgftQQpgfXWF3spePvZ90KZDEtQ
DYsouzNEwQnVj9IWolZgYin6uHica6+bcKp70gqOMbf5LVlKxWEeXU0SzRpC
swZSbyyn4rVJ7kDp2EDE/pgWSX4q3o0XLTQKtoHoqp87tYSpGFPMfqg5awOP
7wdq28hSUTfszehJuT3wDZPHktZRMb9L4WFDnB3sk3ztLb6BimWOfA8zB+yg
k1L785YeFQdV55b7KNgD5dbM+6ubqRhAGhSIOGEPC13OVyOQit/7C+ZGNffC
pVfBc5OmVGSTcp527NsLfJevHjthTsWPZikvrl3ZCxI6RQ6Bu6hINyGijSh7
QTtCWvmAIxVHbpvvPFLgAC9t1t9pd6Lirc5NrV00B/hPeedyJ1cqtrzTCNqk
7Ajw+eTIHg8u3vKlCfm3HcFJqqUYA6iokPm+z+HMPrj0+o69+jkqxhKCuzsu
OQP/ldyqtAtUTLvExlN1znDLpdJQ8SIVH5B/lXmKu0DyP7aidDQVreoyUrc+
dYFXu/fSV8RRccFwXazUb1fYpHLkwOUEKj7UWlkrobcfSv9c/MZJpGK3IAOe
Xd4Pn1NeF84mU/Hz1azQqo1u0E0TvcR4QkXlFSsr5x66g++HNVP+T6lY4tK/
fnzBHahxeHgwh4qNJkXsds8DMGEYYtudT8WlEe6NX7Q9gD+6aVVTERWPTCZI
vW3zhNuulFvW76l4fMFtaMrSCyR1//HUllHRerlaRH6ZFyj9XE8lV1DRt7eF
8HDyhs2qtwre1FPxVIzt0cp9PtBc9Xb7wUYqukdp3RV97APH/NsbZZqp+KVh
QUuP7gNP8tRp51qpOMebFa8T7QtihqWKFn1cfjd3pg21+kF+e+/z2QEq9ks8
4TzbeBAszy3fkjdMxf1HA4a/xx6EyAr7vWIjVJTk0Duf2xyCUWtqdOcUFW9Y
1S+VG/WHmDEhyVuzVIzPOLM/3T0A1OMN0nGeisbSmkvdmwLArfVCaRYPDe94
hSRTPh6G6fBMS5elNLxeKMw7b3IEElbVtQisoOGCes78l7Ij8MVLihm8koZb
pOofrqsLhIO8JudVRWjYMupgJuF8FDhZXgItYjQsvdGa6Ew9CoaMXHVjGRpW
n/vs+k42CDJPmrouVaVh2kbrpDOFIQCyAcOF6jQ8o1uveXbzceh8fzP0sBYN
4yUDUy0Sj4MY59fNxnU0jBhK9nroegLyMxblL26gYQ/PmruhFSfA0lw9x0Cf
hp6OL5dOrAuFyOvBn+4b0nA0Jds+XSQMVukm2Vob0/DmSZm6jVfDoLDpfdfC
VhqutbmgrsN7EkYll0/7mNJQQmt9nxn/KXB7nKqju5uG72z/kUT2hcP09k/F
v21pOKcoGsuYCoeEQYp5wl4aSrqL7vJ7HAFftA28pp1p+O10e8WTZWfh4FeX
0Wf7abha9bG6YdVZ4ARdOON+gIaTX3dH8dw4B4YFXxIrfGh4+cuBddoGF+CH
07hK2EEaFnm+10+UioSgWcmXmgFc+fEpdFhCQBbJ68uNY9x4ygnhjZEXAfuu
OJFCaFip7fdLYEUUdF7KHWCeoOHY6o2pEUlRIP5lamFfOA1384f/aPp8Cfpe
k/d1nKHhUAv/Sh/vy/D6wfV8j/NcfgoWMvYuuQL2R1cf8I+i4avIf7Ym7tGg
so9awLhMw20hy1NNpa8Cc9ublSFXaUj28c6ubb8Kt0V2loXH0jDDiHg+ERkD
njMikgu3aDgsVuIm7Hcd1ve1B16Mp+HO7A2b7jregIY3x1Zdv8vlY7uhZIrH
TXiYYhgqnEzjnseFg+pnbsHRyzz1CSk0tCM3qhg/vQ2CTklnUtJoWNNn46Oa
Eg+dJM/vSk9oSES3vpbckwDPtbTXZmZx9ffueYsr70CE6MTFNTk0DMikmSS2
3gGr2bL2vOc0fA7udlIvEkGuP1pPL5+GTrwugkN3koBWZxfz7iUNBe9+7TGN
uQvXUge3fCygoZa+Pd0x5z44X3kRZ1pEwwvHX18xa0kGraBwak0JDStyDq8B
2RSYdjJF6zKufsLdw96hqfAZVt5v+kjD0HfC7jy0h3BvTeu4QwUN2ev7AkvP
PoZDYmkWvyppOJ5cl/VBJh2WDRhM99bSUIX1MdaE5wm01C/sOVhPQ6FrWLFF
KhMyCz4/pTXQsIs2r8W7PQtCH8YvHvtGw/CnQQrrrj4Fs2g3J/Z37vwczFiV
SM8GiWCNF6dauP01MpEUGvQMBpzHl/1to+HPy3X/fKVz4S2WHIjsoOFI2s83
AcN5EKV96R1vNw1Zb5b0TfW/AHvx3ULXftNQU0DFfJHvNaj8lT64sp+G3osu
HsEmb4A10FsWN8idj19e7dti30LF1+eSUhSuvtiSu7GLBRD/LuxoMo2G3Yf9
rmQmFYLXI1KV4ggNZZPrUjodi2HDVT6FjDEa5v1+ZXcU3sO/4O+hmiwaNto3
VRu6lEGTS2r98wkaNqckXA9M/wiPth9S2zBFwz9yWzZGCVfANom574Z/aUiZ
qTgk960ShOYr15Yt0NBr4IvH/J5q6Bq8GYUcbn0SnLuLO2rgbKGKvtUyOo79
iM7UYH8B68eMmIYVdHz/5LF6tU89yF9712cvQMc63ZJ46vOvQAuJNGpdSccD
m2OqjIoboMTVKn6/CB1p3r0RsRGNEGMqQesRo+NrjU/pdn2N4KrTjb6SXHud
Go1GSiNoS2bfp0jTMdarty06thFm5kOYgXJ0jNsuXLK7tQG6Cyx9NBXo6LNY
Gbam5CtUHlX+2buajrdCzQ/R9tVDjvqMeYoKHU+e0xnrrPwCN7uaivap03Gt
ljbvhGwthCZma4tq0fHiwdTUcv8acLGJTKnTpuPhl/Hkmx+rQK1sfSRsoKP1
Pcr8w5wK4A9bzprVo+Nio2uw5vVyGNPp8Sn4j47eEeZ88wtl8GPg3c8gQzo2
9/Kbbch9DyUpN3dqG9PRmbBbtud2MTx2OFg8sJWOlJv2vA1PC+Gy4La1j4CO
McR/rvdGC+BwpWSqiykd+X4zYoI834Lt2REhCXM62u3K9tKaeQ2bDKoiGyzo
eF/ilWDKoVcgz0hhXd1FRykf9qnjCi/gX0aor+luOs7ePsivLpAHQ/utW+Zt
6ajIXvI2X/s51IurWRTtpeMpISfH3JM58Kpurvj4Pi4ej7mqPe0pJEV9X7vO
hVufa4bNB4gsOGv8PHV4Pxf/rbuwkGEmeLMvCqcfoKNksq2ugMAT2PnclXDz
oqPq6s5E36l00PHRY0v50pHDmbFbYKWBmDy/37eDdAxIu52/WuUxTDX3tlwP
oOONRqEgmZMPoTOm2MI8kI7hfGfirOkp8HTWX+d9CB19Q0mybJ1kuPEaHoaF
0tHN+TiVd+IeHD8sI7LhFB2DSnfNnvl2F5xUxglaOB0d1ddcdfiUBCbtNewn
Z+nYltLvRK5JBJX4R34eF+h4PtiWpN51B5ZbnWqVvUhH4QbyhZU8d6C5WOP9
zWg68uvmmzuFxUNRyIKOZQy3v4Uv7pmNjIPUNS0Pl8TSMfj8XRnn9bfB//7l
i6fjufUZ+podVRMLu+3cJ/QS6XiiIOa+Q/4N0Of77+DIXTp3dz56Tj/zOiyc
HrD0TuX2t/+u+sgP12BgQ+n7VY/peOZVS0Vv91WopSSsa02no19pdsYGgatw
x9lU1Dqbyw9jc7bXpSsQISIftew5t786FsKaGy+Dx2fWRHkeHXdYKbnuUrsM
2obpbf+9oeOmssif/ENRIDIebjVeQMfHv3b4WdhHwZ+ndqXPirj5fWBOhVdd
hHJpzqPVH7j8PRKwkD9LQGZjm2h7OR1/1A7S3aMjISb6ZdSdT3S0MkmtPp96
ARynPA7x1dJxW9oLVv/wOSj5miNeWEfH7+f42l4rngPFJ+yPvg10HKzbNd3o
fhYottEy5d/pmKIYN63HjgAbzW+VR1vo2BNwV/SZRQS8npcLkf9Fx8DSG9VN
T8Lh7LP82pPd3PivWsr+CDoNvZHTYWq9dFxjJp4q2n0KzJ22qzT3c/ONbyr+
aHcKhHlbItZRufUPWiPobXES0t3n1w6w6fhRNiAGA0NhucHOtrhJrr/xgQMH
F09AIH/cJdIMHX9/c7lJSjoBmwrVupIX6GhxcYOyf8NxeBB77JoFh47r1RKq
AoKOwz+fov8mlzDw4slxWpT4cagVsb5px8dA0cVNkpPVwaA7nGi0KMBAVsbP
eQOlYIgv6xnKFWJgolTgwWfng8Dt8AnSCgkGHnW/eMvT6hiMf0oe/6DIwN/+
njVp0oHgmDyQEqjMwKiSWhfNxCNQEqxrKafGwLoluibHpY5AlEJFWtgaBnql
UMRqVA+D1CmqvY4BA40+65Q2+fnDGRv9xV+bGFjWHdrUOn8Ifqueex69hYFa
5OLRnHuH4FmTCG//NgYK3TGy3NVyELZqGxbct2SgRNyqH/+O+UH6P8JrpzUD
XYz2bG+R84NlrXUr/+xmoHjtBefPn32hKcrjoK0DA+8utn9+r+0Lvl1XpJd7
MPDNgbMcqaU+UPum6dNbLwYKfH1cvKTcG3Rj5IK9fRm40Pgp8/ZZb5jalP+5
LICBqs/4xPJZXhBz+2d4aCgDlZb/6X4k6AmqeZ/G2ScZSGVrDF9K84DS2leH
ToQzMFTbKSjN0ANGeW46Hj/PwPvvXxubHj0A9mHmG4OvMpCz3vn03VE3oMcZ
ZI/FMPCU/vnctAQ3uJSvsjooloERs+n1oUZu8G54QfBYPNd+CbXJPHY/yLkW
Uo6kMNDU0H+Ln7krvDmZ6UF/yMCd8Zf9Lky7gHVCQsvhNAZOLkm/tjLXBc7X
B1UGZDFQ0baN8JJ2gb5tWo8PvWSgjZ+x0PS8EzxTve/kU8lAukNv9VrefWAK
0Q191Qy0PMveVlXrCJ1uYTu8axn4TWlptBt3fxNKstP3amDgO5bGkmNKjnB8
Bb+wRxsDr2n7BV3Z5QAC6tOXu9sZyJ93IuiUjAM8waG/7l0MPF5HNJoM7YWW
iAqaWx8DX1FSbuld2gtGIxHVrgwGVk41JNjV2sN3voCt7aMMXJvXbhyYYg+B
Gk5vXZjceksODW8JtoeHHvrpzpMMVFj2t6ZH1h54munn9v3j9pf9zsmBYVuo
fef2n73ECBY5fDcfurEbTqc7Vy+XHsH1FgPnz8Bu0Ljp4FQmO4LH6iY+4B8b
uORnHa61egSX3ZIQtvC2AZAwKVtYM4ITPnuGEy2t4V2I/I7npBGUKnq7OsLC
CvzcpVs8t4/gcf5yj3OCViBhKX5IascIxkvXFbp/s4TjSgLXCKsRpAf8Xnzi
bgnrGmfrnRxH8IDKiqKuCxbwRKfdgffICJbY2NyuGDaHvTItg8VHRzBDxjG4
qdAceHibTwYFj6BpoVvkxavm4NFRe689bAT3hh65XbPWHORiijtfRo6gq2B0
eXT4DogbvufrnjSCQrcKLZ6sNwP4fueP2P0R1BYpu1q0wgxGP9y+8vnBCIqF
VmhZ9pmCddLVbP20EVQYrr/dmmQKK3acZvDljqBa7O97IUtN4Xy6U+g78ggq
kXkjuccIeP2YatxaOYKfdQVB/yWC2bJ7a6uqR3A4XNxTMAyB/3Bb3/e6ETz1
XPnx838ASRtd7Jg/R7D7lgnsXw2QX+6qq0MbQavRwMdJp7dBHGv22hvGCCZF
HW/SM98GoWoPBo3GRnDfv1PBDhLbwOhqR4rlxAgav75oq/R6K1TvcRM4tDCC
LN67wTlsE+judqekiY1iX837ceFYYyCLLJiukRzF7/zltpu8jeHJ9oePXkqP
Io9J5YbPm43hcFb3vo+rRvHc4fqXWgNGMHnUo6pTYxQFOR0vC9GI+3/omS5t
PIr2ztPlY0JbYKu8r1uszygWnNEM6aFugk2rxJqtDo6ipoU281zNJtBVKN+5
ImAU1/CtEw3J3ARKq1fpRx0bxZIAPaat9ybgVf3BFx4+iiPPTER/9fzH3ffM
Cn1vjWKI8x679VQD+LSWpaMSP4rJl+1ePawzgFKdx+k9d0bR9tle0b35BpCv
+zfWNXkUWe1OdldDDSBO762vbeYoGnd5MAV5DcDZSE3M5P0obrp0jNmsqw92
xs3RM2Wj+NEo2G6zpD5YmUTOvysfRSYt5NWPOT0w3tZJ2Vg9im8Nw0KKavVA
cfudj5rfRrHwxpmNov56MGjJe1R8eBTZ+wSVF103wnGXgRqa2BiWVejjYoku
0E7znn4gOYaXqf8R1+/ogvc9NS1rmTFU5TMk+x7Thb2tvlfzFMbQTt8E51R0
wcBx0CJYawx9N5mRM26tg0nbodo/W8dwYuVeL6OTOhBuQan75z+GNo8DiU8n
tIF1aMXZV0fG0FHkGN5x1IbD0Vo63sfGcORMEKZu1gbXav8bn06M4Srz44TD
3zVgZEa1vnJ+DBWyTynvuroG/pJoXwXujOH9FwRnOEcLIjczGqU+jmGzZoJy
rogm6KS+tLpPHkNLiTuE9qwG/OIJq5KvHEOrhTuc+n4N0GuYL1GqHUP+uiTO
2UIN6PcVztL+PoamFslpFz01wDxe7+y24THkaXtM7itSB8GR01oHhcdxRURu
ryqhBkX2WzMoouM4oJannHZMDfyKOApHJMZRoiHPy8hNDT5ExYgHy47jRfkX
nI+b1SBILmUhXHUc12W8IouMq0Lzzo8/YjePY07AO69UP1W4l76UKPAYx4jx
D2RBHxVwbW2VPOY9jv2nPyq72avAKsFnzzT8xnFs8aNXFapAWtjuH3cPj+M/
PjIxoKQCzyzuakaEjeOo3CUi9YMylI5qNWy7Po5i764TXlVK0GNkLf/53Tje
xfucxglFSA9SfBlZPI4qfMm44Zci+D4ZN9tSOo51DclYXKYIlJWJx56RxzHa
IQXNohVh/HcX+Ub9OG6xesTZtEoReKKD/O36xrGh7wnZwUYBNL7HF7SvZGL0
cD5R/UUeVu3mk/QTYeLPkBcciwJ54N7LoWNiTPwz+4KgPJKHfx8C9XllmPiG
7xX5fJg8/Hpm/mqdChPDZN9wlqjIw42Ls7mRm5howltI7IuUA9ZG7ycaHkzk
lfyAT+xkgZLbtuSVFxPrzn0gp5NkoUdzj4+xLxOfDH7A0nWyUK9gomIbwETi
9UfClF8WMvmkHoefYOIikInMShlw7q19UB/NRIGNlWTmNhnY7QZz+2KY+Dmm
klyjKwM7Wt+59t5gYmx/JfmDogzofc2QnYxjokp8FYovSoNA8bm7q1OYuLq/
mggiS8OH2xsTjr9kouKeWuK/3dJgoC23bvw1E48k1uI8SMOzTzw1RwuYuLO9
luAxkIbEye+z/iVM9PP4gj/kpIH/dumdoVImBj/6grlC0hC5JlPX9yMTs7q+
EC080hDodtLbo5KJk3vrcDtDCvr+HPjbWc3E19fryEm9UuB8a2eSay0Tf5XX
kX1bpaBBa8OGtjomKrPrOCVfpcC0QuaLYwMT9VXq8XmlFBTt5/h8b+Li29QT
VqVSoPuHOm/7nYlTofXk12+l4MnN5rsNP5l45W49Z0m+FMhpvd9o3cbEG2/r
Cb9sKbhNzqirbWfiirp6Dt8TKVi2/4bfzi4mFvyqJzamScHZidDFyh4mDnTX
c9Y/lgJmrPv97X1M9GqrJ05w5Qc1zfXLB5go/6keEzKloLNc9+vWYSZ2JteT
D+RJgb2r9KH3VCZecKnn/CuWgs/sxX+GDCb2/akj9Ln5bIulJL8bZWKuVx05
nSoFbzW+GRgwuXiXv5BzxaVBu7y44RWbie//qyVm7KXhkUu6//pJJj5dXUNY
vZMGCXYMT940E8WjPpE1DshAzI0TKdpzTDQzLMXBdFn4p+62KXueifavnnK2
9K+Ckx/NmtT/MTHuywlya8caOJUn/c6eh4Vfs8cIe7UloDcrEBW3hIVPQ38S
zLeCMGL+b08TLws/29YQk1kikJ0wsUp4GQtr+HtxP0kMfH5TqDbLWVg40o03
K8RAcV3XuxsrWPgjqQtzxMWhLfxbVB0fC8+/7iS3WYhDQnWVLb8AC8WkOpEW
KA67xUsULAVZmJPTgR8ui8MKz3xa9EpuPAc6iIYkcfiUm15YLcRCK50OskW6
OJyfSbq0VISFbIEOTmqOOGwxv25nJsrCizPtWJcnDhPxFxSjxFhIY7Zj1Atx
eNFzgk4WZyGV1U5Ycr8P6/gX/ZNgYfNsO17g6quHu10mSbHQfUUH5+gzcfhd
ZWt/XpqFV+Q6CNsscXggtmN1mQwLozd0EPZp4rDPYwtjTpaFJZYdeP+BOIjm
ris2kmdhml8HGRLFoX5a+Ur4KhY2RnVwPG+KA8bzK00psjC3qgOdLojD3+4F
xn9KLGyhdBBWp8Th3Vp2cagyC/VXdpLZx8RBp6pjL0uVhb+dOznX3cVBZjo3
ekSLG890JyYbisMBnWyvndosVFbvIm/RFYcnnhnGaWtZqGDfxXmvKg7ra++P
OeiycDa3i3xKSBzMk684lepz+fPtJiv1i0GYiafm9W0sHPnRw/kbIwbNkeI1
Wg4sjNf7RFwsEIXrfBHLfC+wsHSqnshRFQaaZ01VViQLq7Z8JQhRYbAqkrhM
JVgYcOYrJ2BRCPgPvVgSdImFt+e/cvw7hCCmcuBf+DUWhs43cOTuCMG1C3vm
biWwsJfexNm7Qgii/6iNv3/Kwr4rPzjf5gQhqrfxl3gTC52/tRMnBAXgmJJa
Vsg3FrJ4OjiJf/nB2eP08cZmFhobdHBqGPyg26UkcP0nCymJHRynr/zQ3hZi
wtPB5cOxk1C/xQ8bmsQfjQ9y+7Gmi/CX5IeuD06+X+dYeOb0b0JJhw82p/SM
XtFk42v1QUL9wnLwpgU6d2uxkW/nIFF0fDncMJwl/6fNxvX+g8S+g8uh94dE
4oAOG0dyBonXNsvh+kor4+16bDRZO8QZWrUces6/jZ43YaOj+jAHypZBtNc1
pVB7Nj6aoRBuS5dBq4a+vdc5NrZtYHBmX/LCqntiaWnn2fjVnMGJe8oLnnys
sd4LbMxyY3DWP+QFGv1lrPdFNi6/yuBEXueFvy91a32i2RjVxSBOHeQFJWNt
OBjHxoSoESJXgRcO71HWPZLJRuGyUUIgbgn8PSXMH/aVjROMcY5ZDA/UN/3x
a2pg4/mFcU4VwQMP1nSS1zax8Y8wk7MrnAeMOrLD+5rZmKLH5AT688Dpbdup
e9rYOHiSyZkz54EJ3rDP2v1sDJljciyX8gAjrv3K72k2llD6OXR+DqnzeeYS
a7UJDPIZ5jzcuEiq1uw2u60+gYFnhjmhaoukFxlSV35oTKBdwjDHXnqRdPFB
9Ar3NRNYVzHM0ZpfIGldD1h5THcCzyhROFC7QAo7vE76tuEErmilcAR9FkhC
awq0f1hPYP5GGoeSMk/CrEo7t7AJbM5gcLS1/pLigzVHv1dOcM+bcc5s6gzp
oYJZvZD8Hzw3yOYs3T5FWh9HXbh45A+et5nkXHf7QzozbHGipOIPKrpNczTv
sEnWvBtN1kpMok3/DOe+EovEz3Tbu8R3Er/rTXBiS8dIUeXbcx+WTGKF0ySn
ymGEROx75XJCYApl56Y4kk50klHjLwsBnyksD5nhrDlCJfVIm1/hL57C/Wmz
nILSYRKfprGMKd80Jtyc42TuHSKNytDo2zyncfOhv5xw1gDJ+ZuyROiradwt
Ns/Z8rmf9MIlNUaEM41TafOc2rI+ErmyeXuw0wzOWc9ycg73kpwnb+/hy55B
XdU5Tk5OD6m6yUwvJGcGn2rMcdak95AMnk9L/Ho2g0raXHlyD0nE07M9O28G
l22c4xRf7yHV1K73s3gzg4Xb5jicoz2kTakNEdEfZrDIZY7Dp99DEjcTzFr6
cwbVufFu/NhNilQsv3q0ZQbd4rjyom7S6PSJIz9bZzD2zhyH+rKb9CWvY0Nm
+wyOJXP9pXeTLko/f2/2ewaTn85xLK90k8Zplt+i6DOYWM71Z9NNOlA1/4bO
mMGcT1y8nd2k+kevkvaOzmBZ9RxHFLpJ2Q6ybqrMGeyrn+Mo63WTPD5Qhiom
Z1D01xwnQIqrfy+lVnt6BmU75ziEcDfJ6IRtbvzMDK7umePcX9FNktIqCvH+
O4Oqg3OcX7NdpEs8gQ5f5mdQjTLHmWF3kVidqzfrLc6gMp2LP9JF8iz8Lpv8
bwZXjXLjHeoiNcRF/+VwZlCGOccJ6eki/Q+nwv2/
         "]]}},
      Annotation[#, "Charting`Private`Tag$31105#1"]& ]}}, {}, {}},
  AspectRatio->NCache[GoldenRatio^(-1), 0.6180339887498948],
  Axes->{True, True},
  AxesLabel->{
    FormBox["\"w/\[CapitalOmega]\"", TraditionalForm], 
    FormBox["\"Spectral Density\"", TraditionalForm]},
  AxesOrigin->{0.5000000204081634, 0},
  CoordinatesToolOptions:>{"DisplayFunction" -> ({
      Part[#, 1], 
      Exp[
       Part[#, 2]]}& ), "CopiedValueFunction" -> ({
      Part[#, 1], 
      Exp[
       Part[#, 2]]}& )},
  DisplayFunction->Identity,
  Frame->{{False, False}, {False, False}},
  FrameLabel->{{None, None}, {None, None}},
  FrameTicks->{{
     Charting`ScaledTicks[{Log, Exp}], 
     Charting`ScaledFrameTicks[{Log, Exp}]}, {Automatic, Automatic}},
  GridLines->{None, None},
  GridLinesStyle->Directive[
    GrayLevel[0.5, 0.4]],
  ImagePadding->All,
  Method->{
   "DefaultBoundaryStyle" -> Automatic, "DefaultMeshStyle" -> 
    AbsolutePointSize[6], "ScalingFunctions" -> None},
  PlotLabel->FormBox[
   "\"\[Omega]/\[CapitalOmega]=0.8, \
\[Alpha]=\\!\\(\\*SuperscriptBox[\\(10\\), \\(2\\)]\\)\"", TraditionalForm],
  PlotRange->{All, All},
  PlotRangeClipping->True,
  PlotRangePadding->{{
     Scaled[0.02], 
     Scaled[0.02]}, {
     Scaled[0.05], 
     Scaled[0.05]}},
  Ticks->FrontEndValueCache[{Automatic, 
     Charting`ScaledTicks[{Log, Exp}]}, {Automatic, {{0., 
       FormBox[
        TagBox[
         InterpretationBox["\"1.0000000000\"", 1., AutoDelete -> True], 
         NumberForm[#, {
           DirectedInfinity[1], 10.}]& ], TraditionalForm], {0.01, 0.}, {
        AbsoluteThickness[0.1]}}, {9.999994999180668*^-7, 
       FormBox[
        TagBox[
         InterpretationBox["\"1.0000010000\"", 1.000001, AutoDelete -> True], 
         NumberForm[#, {
           DirectedInfinity[1], 10.}]& ], TraditionalForm], {0.01, 0.}, {
        AbsoluteThickness[0.1]}}, {1.9999980000601777`*^-6, 
       FormBox[
        TagBox[
         InterpretationBox["\"1.0000020000\"", 1.000002, AutoDelete -> True], 
         NumberForm[#, {
           DirectedInfinity[1], 10.}]& ], TraditionalForm], {0.01, 0.}, {
        AbsoluteThickness[0.1]}}, {2.9999954999842446`*^-6, 
       FormBox[
        TagBox[
         InterpretationBox["\"1.0000030000\"", 1.000003, AutoDelete -> True], 
         NumberForm[#, {
           DirectedInfinity[1], 10.}]& ], TraditionalForm], {0.01, 0.}, {
        AbsoluteThickness[0.1]}}, {-1.000000500029089*^-6, 
       FormBox[
        InterpretationBox[
         StyleBox[
          
          GraphicsBox[{}, ImageSize -> {0., 0.}, BaselinePosition -> 
           Baseline], "CacheGraphics" -> False], 
         Spacer[{0., 0.}], Selectable -> False], TraditionalForm], {0.005, 
       0.}, {
        AbsoluteThickness[0.1]}}, {-8.000003200231752*^-7, 
       FormBox[
        InterpretationBox[
         StyleBox[
          
          GraphicsBox[{}, ImageSize -> {0., 0.}, BaselinePosition -> 
           Baseline], "CacheGraphics" -> False], 
         Spacer[{0., 0.}], Selectable -> False], TraditionalForm], {0.005, 
       0.}, {
        AbsoluteThickness[0.1]}}, {-6.000001800173254*^-7, 
       FormBox[
        InterpretationBox[
         StyleBox[
          
          GraphicsBox[{}, ImageSize -> {0., 0.}, BaselinePosition -> 
           Baseline], "CacheGraphics" -> False], 
         Spacer[{0., 0.}], Selectable -> False], TraditionalForm], {0.005, 
       0.}, {
        AbsoluteThickness[0.1]}}, {-4.000000800115236*^-7, 
       FormBox[
        InterpretationBox[
         StyleBox[
          
          GraphicsBox[{}, ImageSize -> {0., 0.}, BaselinePosition -> 
           Baseline], "CacheGraphics" -> False], 
         Spacer[{0., 0.}], Selectable -> False], TraditionalForm], {0.005, 
       0.}, {
        AbsoluteThickness[0.1]}}, {-2.000000200057538*^-7, 
       FormBox[
        InterpretationBox[
         StyleBox[
          
          GraphicsBox[{}, ImageSize -> {0., 0.}, BaselinePosition -> 
           Baseline], "CacheGraphics" -> False], 
         Spacer[{0., 0.}], Selectable -> False], TraditionalForm], {0.005, 
       0.}, {
        AbsoluteThickness[0.1]}}, {1.999999798947315*^-7, 
       FormBox[
        InterpretationBox[
         StyleBox[
          
          GraphicsBox[{}, ImageSize -> {0., 0.}, BaselinePosition -> 
           Baseline], "CacheGraphics" -> False], 
         Spacer[{0., 0.}], Selectable -> False], TraditionalForm], {0.005, 
       0.}, {
        AbsoluteThickness[0.1]}}, {3.999999200115236*^-7, 
       FormBox[
        InterpretationBox[
         StyleBox[
          
          GraphicsBox[{}, ImageSize -> {0., 0.}, BaselinePosition -> 
           Baseline], "CacheGraphics" -> False], 
         Spacer[{0., 0.}], Selectable -> False], TraditionalForm], {0.005, 
       0.}, {
        AbsoluteThickness[0.1]}}, {5.999998199063032*^-7, 
       FormBox[
        InterpretationBox[
         StyleBox[
          
          GraphicsBox[{}, ImageSize -> {0., 0.}, BaselinePosition -> 
           Baseline], "CacheGraphics" -> False], 
         Spacer[{0., 0.}], Selectable -> False], TraditionalForm], {0.005, 
       0.}, {
        AbsoluteThickness[0.1]}}, {7.999996800231752*^-7, 
       FormBox[
        InterpretationBox[
         StyleBox[
          
          GraphicsBox[{}, ImageSize -> {0., 0.}, BaselinePosition -> 
           Baseline], "CacheGraphics" -> False], 
         Spacer[{0., 0.}], Selectable -> False], TraditionalForm], {0.005, 
       0.}, {
        AbsoluteThickness[0.1]}}, {1.1999992800350827`*^-6, 
       FormBox[
        InterpretationBox[
         StyleBox[
          
          GraphicsBox[{}, ImageSize -> {0., 0.}, BaselinePosition -> 
           Baseline], "CacheGraphics" -> False], 
         Spacer[{0., 0.}], Selectable -> False], TraditionalForm], {0.005, 
       0.}, {
        AbsoluteThickness[0.1]}}, {1.3999990199301505`*^-6, 
       FormBox[
        InterpretationBox[
         StyleBox[
          
          GraphicsBox[{}, ImageSize -> {0., 0.}, BaselinePosition -> 
           Baseline], "CacheGraphics" -> False], 
         Spacer[{0., 0.}], Selectable -> False], TraditionalForm], {0.005, 
       0.}, {
        AbsoluteThickness[0.1]}}, {1.5999987200473743`*^-6, 
       FormBox[
        InterpretationBox[
         StyleBox[
          
          GraphicsBox[{}, ImageSize -> {0., 0.}, BaselinePosition -> 
           Baseline], "CacheGraphics" -> False], 
         Spacer[{0., 0.}], Selectable -> False], TraditionalForm], {0.005, 
       0.}, {
        AbsoluteThickness[0.1]}}, {1.799998379942682*^-6, 
       FormBox[
        InterpretationBox[
         StyleBox[
          
          GraphicsBox[{}, ImageSize -> {0., 0.}, BaselinePosition -> 
           Baseline], "CacheGraphics" -> False], 
         Spacer[{0., 0.}], Selectable -> False], TraditionalForm], {0.005, 
       0.}, {
        AbsoluteThickness[0.1]}}, {2.1999975799557898`*^-6, 
       FormBox[
        InterpretationBox[
         StyleBox[
          
          GraphicsBox[{}, ImageSize -> {0., 0.}, BaselinePosition -> 
           Baseline], "CacheGraphics" -> False], 
         Spacer[{0., 0.}], Selectable -> False], TraditionalForm], {0.005, 
       0.}, {
        AbsoluteThickness[0.1]}}, {2.3999971200736216`*^-6, 
       FormBox[
        InterpretationBox[
         StyleBox[
          
          GraphicsBox[{}, ImageSize -> {0., 0.}, BaselinePosition -> 
           Baseline], "CacheGraphics" -> False], 
         Spacer[{0., 0.}], Selectable -> False], TraditionalForm], {0.005, 
       0.}, {
        AbsoluteThickness[0.1]}}, {2.5999966199696014`*^-6, 
       FormBox[
        InterpretationBox[
         StyleBox[
          
          GraphicsBox[{}, ImageSize -> {0., 0.}, BaselinePosition -> 
           Baseline], "CacheGraphics" -> False], 
         Spacer[{0., 0.}], Selectable -> False], TraditionalForm], {0.005, 
       0.}, {
        AbsoluteThickness[0.1]}}, {2.799996080087833*^-6, 
       FormBox[
        InterpretationBox[
         StyleBox[
          
          GraphicsBox[{}, ImageSize -> {0., 0.}, BaselinePosition -> 
           Baseline], "CacheGraphics" -> False], 
         Spacer[{0., 0.}], Selectable -> False], TraditionalForm], {0.005, 
       0.}, {
        AbsoluteThickness[0.1]}}, {3.1999948801029407`*^-6, 
       FormBox[
        InterpretationBox[
         StyleBox[
          
          GraphicsBox[{}, ImageSize -> {0., 0.}, BaselinePosition -> 
           Baseline], "CacheGraphics" -> False], 
         Spacer[{0., 0.}], Selectable -> False], TraditionalForm], {0.005, 
       0.}, {
        AbsoluteThickness[0.1]}}, {3.3999942199998482`*^-6, 
       FormBox[
        InterpretationBox[
         StyleBox[
          
          GraphicsBox[{}, ImageSize -> {0., 0.}, BaselinePosition -> 
           Baseline], "CacheGraphics" -> False], 
         Spacer[{0., 0.}], Selectable -> False], TraditionalForm], {0.005, 
       0.}, {
        AbsoluteThickness[0.1]}}, {3.599993520119072*^-6, 
       FormBox[
        InterpretationBox[
         StyleBox[
          
          GraphicsBox[{}, ImageSize -> {0., 0.}, BaselinePosition -> 
           Baseline], "CacheGraphics" -> False], 
         Spacer[{0., 0.}], Selectable -> False], TraditionalForm], {0.005, 
       0.}, {
        AbsoluteThickness[0.1]}}, {3.7999927800165397`*^-6, 
       FormBox[
        InterpretationBox[
         StyleBox[
          
          GraphicsBox[{}, ImageSize -> {0., 0.}, BaselinePosition -> 
           Baseline], "CacheGraphics" -> False], 
         Spacer[{0., 0.}], Selectable -> False], TraditionalForm], {0.005, 
       0.}, {
        AbsoluteThickness[0.1]}}, {3.999991999914312*^-6, 
       FormBox[
        InterpretationBox[
         StyleBox[
          
          GraphicsBox[{}, ImageSize -> {0., 0.}, BaselinePosition -> 
           Baseline], "CacheGraphics" -> False], 
         Spacer[{0., 0.}], Selectable -> False], TraditionalForm], {0.005, 
       0.}, {
        AbsoluteThickness[0.1]}}}}]]], "Output",
 CellChangeTimes->{
  3.7228547784900665`*^9, 3.72285484677639*^9, 3.7228551115916424`*^9, {
   3.7228551527664127`*^9, 3.722855173611685*^9}, 3.7228552285529985`*^9, 
   3.722855284244421*^9, 3.722855395955453*^9, 3.722855437177207*^9, 
   3.7228554964468565`*^9, 3.7228555977977457`*^9, 3.7228557216503057`*^9, 
   3.7228558904745965`*^9, 3.722856160227959*^9, 3.7228564151521606`*^9, 
   3.72285663387068*^9, {3.7228567088603363`*^9, 3.72285672206439*^9}, 
   3.722856844994915*^9, 3.722856905733567*^9, 3.72285700181846*^9, 
   3.72285711045111*^9, 3.7228643918518744`*^9, 3.7228650048810573`*^9, 
   3.722867285223975*^9},ExpressionUUID->"297124d3-7fde-4b57-94b6-\
17e9175e1ace"],

Cell[BoxData[
 GraphicsBox[{{{{}, {}, 
     TagBox[{
       {GrayLevel[0], AbsoluteThickness[1.6], Opacity[1.], 
        LineBox[CompressedData["
1:eJxNz2lI0wEABfBhmjkJi2GMKcgUj2a45jFS5oWFx1yNTbQPXmWKmmlpQ8xg
5TSyVltNM+cUm1EWORRNnSZLW2pYGlODyml2KLapU4M89qGC+L89eDx+Hx/9
dJEg245EIvH+9t9uSnca6+uXIkn/Y1K+/q5UwrOtMn9VA6zXe2mbGmG5lTvV
8gD2K1CRNU/gFG546ZAW7nYS800f4ZY9Z+wfefwkHFDSPTqYCc/wi+/fa4b7
2mV5Uz/gkMs0bomPifDcm90B5QVw241Ud04HTO3xcEtfgzuzj7otsc34L/7g
P10Kx+41xF7qgQ3uzOzrVninbuvub84yYWGt99BEBTzu0G/NHIEX5wdihY4r
hJlRnjWaRNiV/MuSfwtmJPuekE/CWa763kLqKuHQqPFAzUk4YjlUk9wEzztQ
wjLn4KnRp7l3XCyEJyaswb6BcL20qvqcAC4n69JzRfBqdJtWVwezmAbVSA98
0/iYVPkJ7oruMlu24cIMUXofbY1wVMQi/0g4PG+QjeWkwUq/peH4KzA9uCzB
2AyHbQ0I372Ez4o7jRe+wfn9c6vDu9YJX+19UfHeB2YUHW9gx8Pqzwc4vDyY
5SRPo0phmTnSseYZLK5+yC54C19b1C5srsCpOw4ebJcNwklmHmXYxjxjrWPy
PjhC520R7YfpkmODzynwArkqK4QKn6fZtwbT4VznRJXexqesCnmSJyyY9Sq7
6AWHqGMSurzh7YMScxADXqeNfXllY5MzZVroD88sqwdKDsG6jqHbnQFwr5os
iWHC7QpB6aSN1aKvGRuHYWUOI0nCghUpxXGUQFga18dpsXFlqB0rKAj+Azx2
Py8=
         "]]}},
      Annotation[#, "Charting`Private`Tag$31425#1"]& ]}}, {}, {}},
  AspectRatio->NCache[GoldenRatio^(-1), 0.6180339887498948],
  Axes->{True, True},
  AxesLabel->{
    FormBox["\"w/\[CapitalOmega]\"", TraditionalForm], 
    FormBox["\"Spectral Density\"", TraditionalForm]},
  AxesOrigin->{0.8000000081632654, -1.},
  CoordinatesToolOptions:>{"DisplayFunction" -> ({
      Part[#, 1], 
      Exp[
       Part[#, 2]]}& ), "CopiedValueFunction" -> ({
      Part[#, 1], 
      Exp[
       Part[#, 2]]}& )},
  DisplayFunction->Identity,
  Frame->{{False, False}, {False, False}},
  FrameLabel->{{None, None}, {None, None}},
  FrameTicks->{{
     Charting`ScaledTicks[{Log, Exp}], 
     Charting`ScaledFrameTicks[{Log, Exp}]}, {Automatic, Automatic}},
  GridLines->{None, None},
  GridLinesStyle->Directive[
    GrayLevel[0.5, 0.4]],
  ImagePadding->All,
  Method->{
   "DefaultBoundaryStyle" -> Automatic, "DefaultMeshStyle" -> 
    AbsolutePointSize[6], "ScalingFunctions" -> None},
  PlotLabel->FormBox[
   "\"\[Omega]=\[CapitalOmega], \[Alpha]=\\!\\(\\*SuperscriptBox[\\(10\\), \
\\(2\\)]\\)\"", TraditionalForm],
  PlotRange->{All, All},
  PlotRangeClipping->True,
  PlotRangePadding->{{
     Scaled[0.02], 
     Scaled[0.02]}, {
     Scaled[0.05], 
     Scaled[0.05]}},
  Ticks->FrontEndValueCache[{Automatic, 
     Charting`ScaledTicks[{Log, Exp}]}, {Automatic, {{-0.6931471805599453, 
       FormBox[
        TagBox[
         InterpretationBox["\"0.5\"", 0.5, AutoDelete -> True], NumberForm[#, {
           DirectedInfinity[1], 1.}]& ], TraditionalForm], {0.01, 0.}, {
        AbsoluteThickness[0.1]}}, {0., 
       FormBox["1", TraditionalForm], {0.01, 0.}, {
        AbsoluteThickness[0.1]}}, {0.6931471805599453, 
       FormBox["2", TraditionalForm], {0.01, 0.}, {
        AbsoluteThickness[0.1]}}, {-1.6094379124341003`, 
       FormBox[
        InterpretationBox[
         StyleBox[
          
          GraphicsBox[{}, ImageSize -> {0., 0.}, BaselinePosition -> 
           Baseline], "CacheGraphics" -> False], 
         Spacer[{0., 0.}], Selectable -> False], TraditionalForm], {0.005, 
       0.}, {
        AbsoluteThickness[0.1]}}, {-1.2039728043259361`, 
       FormBox[
        InterpretationBox[
         StyleBox[
          
          GraphicsBox[{}, ImageSize -> {0., 0.}, BaselinePosition -> 
           Baseline], "CacheGraphics" -> False], 
         Spacer[{0., 0.}], Selectable -> False], TraditionalForm], {0.005, 
       0.}, {
        AbsoluteThickness[0.1]}}, {-0.916290731874155, 
       FormBox[
        InterpretationBox[
         StyleBox[
          
          GraphicsBox[{}, ImageSize -> {0., 0.}, BaselinePosition -> 
           Baseline], "CacheGraphics" -> False], 
         Spacer[{0., 0.}], Selectable -> False], TraditionalForm], {0.005, 
       0.}, {
        AbsoluteThickness[0.1]}}, {-0.5108256237659907, 
       FormBox[
        InterpretationBox[
         StyleBox[
          
          GraphicsBox[{}, ImageSize -> {0., 0.}, BaselinePosition -> 
           Baseline], "CacheGraphics" -> False], 
         Spacer[{0., 0.}], Selectable -> False], TraditionalForm], {0.005, 
       0.}, {
        AbsoluteThickness[0.1]}}, {-0.35667494393873245`, 
       FormBox[
        InterpretationBox[
         StyleBox[
          
          GraphicsBox[{}, ImageSize -> {0., 0.}, BaselinePosition -> 
           Baseline], "CacheGraphics" -> False], 
         Spacer[{0., 0.}], Selectable -> False], TraditionalForm], {0.005, 
       0.}, {
        AbsoluteThickness[0.1]}}, {-0.2231435513142097, 
       FormBox[
        InterpretationBox[
         StyleBox[
          
          GraphicsBox[{}, ImageSize -> {0., 0.}, BaselinePosition -> 
           Baseline], "CacheGraphics" -> False], 
         Spacer[{0., 0.}], Selectable -> False], TraditionalForm], {0.005, 
       0.}, {
        AbsoluteThickness[0.1]}}, {-0.10536051565782628`, 
       FormBox[
        InterpretationBox[
         StyleBox[
          
          GraphicsBox[{}, ImageSize -> {0., 0.}, BaselinePosition -> 
           Baseline], "CacheGraphics" -> False], 
         Spacer[{0., 0.}], Selectable -> False], TraditionalForm], {0.005, 
       0.}, {
        AbsoluteThickness[0.1]}}, {0.4054651081081644, 
       FormBox[
        InterpretationBox[
         StyleBox[
          
          GraphicsBox[{}, ImageSize -> {0., 0.}, BaselinePosition -> 
           Baseline], "CacheGraphics" -> False], 
         Spacer[{0., 0.}], Selectable -> False], TraditionalForm], {0.005, 
       0.}, {
        AbsoluteThickness[0.1]}}, {1.0986122886681098`, 
       FormBox[
        InterpretationBox[
         StyleBox[
          
          GraphicsBox[{}, ImageSize -> {0., 0.}, BaselinePosition -> 
           Baseline], "CacheGraphics" -> False], 
         Spacer[{0., 0.}], Selectable -> False], TraditionalForm], {0.005, 
       0.}, {
        AbsoluteThickness[0.1]}}, {1.3862943611198906`, 
       FormBox[
        InterpretationBox[
         StyleBox[
          
          GraphicsBox[{}, ImageSize -> {0., 0.}, BaselinePosition -> 
           Baseline], "CacheGraphics" -> False], 
         Spacer[{0., 0.}], Selectable -> False], TraditionalForm], {0.005, 
       0.}, {
        AbsoluteThickness[0.1]}}, {1.6094379124341003`, 
       FormBox[
        InterpretationBox[
         StyleBox[
          
          GraphicsBox[{}, ImageSize -> {0., 0.}, BaselinePosition -> 
           Baseline], "CacheGraphics" -> False], 
         Spacer[{0., 0.}], Selectable -> False], TraditionalForm], {0.005, 
       0.}, {
        AbsoluteThickness[0.1]}}, {1.7047480922384253`, 
       FormBox[
        InterpretationBox[
         StyleBox[
          
          GraphicsBox[{}, ImageSize -> {0., 0.}, BaselinePosition -> 
           Baseline], "CacheGraphics" -> False], 
         Spacer[{0., 0.}], Selectable -> False], TraditionalForm], {0.005, 
       0.}, {
        AbsoluteThickness[0.1]}}, {1.791759469228055, 
       FormBox[
        InterpretationBox[
         StyleBox[
          
          GraphicsBox[{}, ImageSize -> {0., 0.}, BaselinePosition -> 
           Baseline], "CacheGraphics" -> False], 
         Spacer[{0., 0.}], Selectable -> False], TraditionalForm], {0.005, 
       0.}, {
        AbsoluteThickness[0.1]}}, {1.8718021769015913`, 
       FormBox[
        InterpretationBox[
         StyleBox[
          
          GraphicsBox[{}, ImageSize -> {0., 0.}, BaselinePosition -> 
           Baseline], "CacheGraphics" -> False], 
         Spacer[{0., 0.}], Selectable -> False], TraditionalForm], {0.005, 
       0.}, {
        AbsoluteThickness[0.1]}}}}]]], "Output",
 CellChangeTimes->{
  3.7228547784900665`*^9, 3.72285484677639*^9, 3.7228551115916424`*^9, {
   3.7228551527664127`*^9, 3.722855173611685*^9}, 3.7228552285529985`*^9, 
   3.722855284244421*^9, 3.722855395955453*^9, 3.722855437177207*^9, 
   3.7228554964468565`*^9, 3.7228555977977457`*^9, 3.7228557216503057`*^9, 
   3.7228558904745965`*^9, 3.722856160227959*^9, 3.7228564151521606`*^9, 
   3.72285663387068*^9, {3.7228567088603363`*^9, 3.72285672206439*^9}, 
   3.722856844994915*^9, 3.722856905733567*^9, 3.72285700181846*^9, 
   3.72285711045111*^9, 3.7228643918518744`*^9, 3.7228650048810573`*^9, 
   3.722867287052232*^9},ExpressionUUID->"58de79ba-5450-413c-9bf8-\
69aa574a2155"],

Cell[BoxData[
 GraphicsBox[{{{{}, {}, 
     TagBox[{
       {RGBColor[0.368417, 0.506779, 0.709798], AbsoluteThickness[1.6], 
        Opacity[1.], Dashing[{Small, Small}], LineBox[CompressedData["
1:eJwVl3c81f8Xx6WUSouSpDKSUV9tKToHGUVkZO+ZkC0UJSSRvVdZmSVKssqO
kBWVjFAS7r2fz7UqqX6f3z/3Pp6P9zrnvF/nnPdHwNJZy4aVhYXlCvXz//+f
936nJydPYUpN+TclYXmYSWn+mpIyhdyfn1813y8PI/mR+9NSp/ATy/PVfofl
oalJqPJ++hSKyj/LrT0tD1HLqn3ZmVNIVj/5dllXHkQd09YVF0yhaVh+sE6I
POipnvZqqJxCpbjkkUSGPJSvvakxMzCFp/f4KJ1tPgPZ7NarcvdM4+fdwsXF
bYog4V7eWm8+jQ469RvGfyrDkIZbUkLGNHpUK3jGuapAVUnk5b6JabwyFDcv
Ea8G3we3Tbz/No3/vkf3kZlqwL0mzXxgchpNZyNWVRergZtJvt7I1DT6/A65
aNeqBuLr6hW/06ex6ZvvXpFlNUi2mhVYXpjGrl3W1jI26uDNrfNJaPUMWjIO
KiydvgDHfXlV3ffNoO3KEbnG2xrg+F+ufZjIDLpNDtbTwjUga+RwaLboDH5u
HTDgS9CAzXLn3rwTn8GPgf0vw3M1YJrNW/nYwRnsHugQrmrRgIzI/jMLJ2ZQ
ibV6Ba7XhHXZUTJe52YwTiT+inCiJnx+s1riuuMM/leNOyYbtWCcv+5wxJUZ
dBqXYUt5qwXfvHyOZzrN4IrVpzwvftACmjBNpsVlBlfLH1v4PK0FP2/1qHJ5
zmDfPdFSLU5t4DyVdrnIbwYt7DZnPrbUBqXCww8HI2Zw3fphdo+1F+FxqDGf
TOkMSnnYNUm76oBpol6OzNMZjK61tjvrqwObc7QOnH42gyKrLUJM7uiAx8uz
MvB8Bj8FGSRlpuvAKfKYsWwlZb+ySkd0mw606mxIU6ifwfhBcWvefbqU/a92
qvXM4MtV3402ftUFnhd7dpoyZzDRRGP9Sz996D3Hr+wxO4PzDSp5Jvf0IXyI
3z10bgaZexT11qfqAyurYHv5wgzerTupGlGhD7Tze69vWprBaymCF47N60Pt
uOhgHSsN07NnqzY6GYDtxiOpQltp+DMubLWHoyHwZx5pObmNhpqdQbYffQ1h
8OjRuQvcNNz9x4/zfLghaBgcU/XloeHAKRcni2JDOJkj+buPj4ZBxy6mKDEN
geOUtFGwMA0zN/J+Wn/NCJ7ZKOyckqShQ2PaNs4kY+ArDm6nnaDhpk3xfqoF
xhC02HqdlKLhtgvhrnFVxqB7R23oxyka0ov8THSGjWEpXzd9NdLQ5b2JTryQ
CcjR7PbsVaahx+DOh7ufmUCXW7iQmR4NrVkiZCdGTEGquuudpT51flGQ/4lZ
U8hYyRlka0DDk2ev01LZzMAtLuHrFSMa7tKxC0k9YAbc5Q8e+prRMKxKztv7
uhmY/CoVSblEQ+23P7+YbjSHmZvv9/d70fCWQ1bBlhfmwO+kVPfOm4aP3qcV
vKw3B13j8ou9PjSclkr84t5hDnVSCX5d12moPx528t+YOSQwdbre3KTOa/Ho
j9lgAfJW/W6v7tDQsVWhudLWApKV+irzEmn4TXCYw17AEjqPKajnJtGQ6/z7
Y97/WcIqobLxnGQaDl7uso05aQlO/2LXZ6XS8EtA/e4ZTUtQqNA2SXtAQ2XR
h48OBloCKfaOJTqPhqr77Tu5vluC8oZe5WsvaBhhMv2kodoKgm8p+0dU0HDz
4THX9DYraFqoqciqpKHS3IcfIQNWIDuSJ9ZeTUPRM82NMT+sQOqJ33q+Our+
OB4IeRyzBnFNsa6XrVT8+S+svV1qDRzx/rorPtHQhDNDPbvSBlTWLkZsG6Rh
8qW40fY2Gwjxc2gRG6Jh3cOQ1+xDNsBmqyulNULDr4MufHV/beCv5AHe7HEa
eonJOokq2gLx8cOwwgx1H9yf1v7pt4VevoM2IctU/K/9sitht4NXSt8EQv/Q
kNV7xkljpx0UuaSPhP2l/DUcFlwtYQdBTev1I1noqNxRx/JM2w5OOH5XSVhF
xxLTYF/uDDtIq848lMNBR1FWDj6h05fB1nDrci0fHSfl/nXr3bUHraD2ivpd
dEy8QJeZu28PWBzg2bibjo+lBtkLyuyBh5XJeM1Px7jUcn/rUXtoL3g79nYv
HU+nOFTsOekAh34FtwweoOMekc7ETsIBfif+ivkhQ8eOLLd1pu5XgFQun9sI
dEyxNNhcH3EFvv1wu7gP6Rg9iUoqhVegW4+2TUeOjqrA4ds9dgVyt39OeqpI
R0+OrIlnWk6gmdh0/4o6HX9E1uvzyDhDXkJk4RczOh61t2E2J7pAmtL59b/N
6dhtczFxX74LxCyyO3Ja0vHCiTP+DypcwFc34D85azqyGfL3fhpwAS1uz5L7
dnTcFfXxq+8uV/gTb1hu4EpH2bOyO1ILXEE7XrihK4COx1u/d7167wZbZzat
GQ+k47P3PUcOT7vBe9kl1fkgOnYWVD2r/+MGhrTOfp47dPydErYGhN3B8oz3
lEUYHc/Gif8o9HQHN2bb5vlYOvYeMa6O5POAKDUXM56HdMxdvrPVJ8gTtLIN
c8RzKfv/Xdp0PM0Ttv5SmJLJo6N/ofIFnjJPSMrZ4W5RQMceJttfna+ekPG7
IbjwMeWPyI2GF0pX4UnBtmKZcjq2bjEetuHygk626mXzFjo+YWlaeaDLG2DL
ZLN5Kx2vuCTzRU17wxM+rkjzN3Q0sneKEFjtA1FHHQTM2+kYu8i9vfO0D2ha
7FQy66KjooLliP4TH+iruR5p8oGOyzKjH2JSr8EndxlBw0k62rg4qjWn+oLK
TbsZg+90zCg6+OLxS1+oDo0rM5iio/yRWcvez76QlklTMpihY9R2z4bevX5g
0pXmoE/QUfOXa2ptqR+Miv8p0/1BR+4ixUddH27A5NhLZe01DFw0fPCw+JE/
mLsTZXbsDDT/48TsbfSHT6sEBG+sZaDlj9M2IoP+0CEStJy/noGCkwODlutu
QckVldK/mxi42WatwFGHW+Dz6z1vIQ8D+UWaBl9IBsBsKHtI7Q4Gyg7c8RLQ
DABHvlMLfbwMnHvSdrPJIQBMMb3rHx8DWWreulVmBoD8basgHQFq/Vhrjuvm
QFi/haSziDNw9FFkf+WvQAjKEjDi3s/AtMrG/A08QfD3qHbr/gMM/JOz6J8r
GQSkbnmWrgQDv7EO3Cn0CIK+NF+9R0cYGHImMp1rPgjSRdfW60kz8NHzmlNH
VgTDQVnBuOLzDNy5ZH8q3yiE6g/xt0vVGBhYsvi2+lYI3Ohk9ypTp/a77x8q
mh8CncaEQZUGA3tXbBrdshgCjj41e15fZOCXqTiXMwl3If+pbtGwMQOLJmWm
DkyFQvevN2mjJgxMqhdRN9sWBj9kT0d8MaX8Pb7Z9q9cGCh1CblOmTNQr8Lg
QkhaGEzMkJIL1gx88E5Na073HggKhzVwXGGgs7vEeb/xcFBx/PtskxMDhUoc
RQ5yR4DrM9eHnM4M/Jqd99VWJQLq5PRDeFwZ+MyBS965LALMTIXV93oyUDiw
bnZ7ZCSkJdYOSPsx8H6j826FkihoGjnSDjcYuGJniU59ZxTMCOfWyN1k4Amx
4qloehScKrv3QPkWA11PCDEOH4iGj90GNtq3qf1zicnIx9Gwbd08aR/OwL0r
2PbM1MeA0gfH4MAIBmaUqDopTcXA1ZyJnWmRDByOVNfYtSUW3sMHpbfRDLzl
yz6haBkLSe5VaQcTGLgd2pxerosD3mH/s/P3GZgtS1uveDUeVAp/DXNkMLBp
5ruldW48XPdycxfOZOD38Qc8wh/iYWiL9X3dbAZ275CZjT+VAOlKyvMVeQw0
3De1eGdtIvCXbMjwK6HGt9JTr7clgYZf8PGEUgYOBVZeF1mdDP4q/9qKnzJQ
+b/TrIXyyTD2lVz4XMbANokp/jOvkiFrR5+qfCUDc5w4vknXpUDvt/NjhlUM
vCu7PpFzZSqsLGu+6l7NQJ/NN+vHlVLBWv1FZs5LBtoYN5EBPakgHJjyY3UD
A5mD0oGac2mgq8EVvqeRgVu/87AEQDoE77onKNXEwBi2/E3vQ9Ph2ws/tcuv
Kf9qPgWwiNyHfJp5dnsbA08eb9bncHoA4roiF6LeUfbNV/v47s4EkTdvW7P7
KL0qB7UOqmXCXhkP+Rf9DMwLtYj+65cJuwXrj498YKC3U7Llg9FM2MIw5Dsw
xEDO8nf72p5kwUaLFQk4TOXzI6mSuoksWNeXt0l7hJqvTFx5wJcNq6rmWa+N
Uvq9elBfPDwbft6OmGr5ykCT3kfMTddyYOHnMavBCQZ6/UdKjr3IgVmHwSHG
Nyo/Ske1WxdzgKYp2r1tioElgbbbZ70ewuddDeVWdCreHeR9j5BceP18IfDf
AgOnnqAO83s+NIqm/eH8QennMldHqnQB1KXKe+37Sc13E+4ajiyAqluR9mpL
DAwSQgWt04XwWE1MM/UvAy85jV449rgICuu62or/MXDEZsS3e8MjyD16VaGB
hUAfg4gf5i6PIGNH44kpVgL5k5dz4qQfQ9yE8e4TawjcSnoJDswUQ7T+yiQV
dgIZbUUSeSZPIKK9YIvpWgKT39YmjPU8gZDSxVW31xNoHg/dpHkJ+PpFzfRu
IlAqZ+eZjRal4ENK2nzbTOCj9MG2opxSuGo1PPJrC4FLwabinVOl4HJOvJd/
K4E7PitUdXk/BattTRVOPATiyWfOgkXPYCM8KnfeQdnTJ9VRu/gMqmzjylx4
CdQ7VB6/VqEMNldYl7jxEZjzd/hW35cyeGXIln+Vn8Bbi5aztSfL4XIg/aGX
AIGf7UV3SsaVw9ZH/dneggSKXxk2ekOWg8Ofhw+u7SVwW+Vi+d2SF8CToZR4
Q5RAWRfT9EvnK6GpVSL+phiBLHEGzhWVleDM5I71Fyew3ijyd41YFbyWn4wI
OECg+zZ35inOanCfuBMcfIhA5lv/5yVrXsLujS5Bdw4TyPfkp7Js+Etok9QP
CDlC4HD6rRcXuF8Bf4jojdBjBLJyZxbZHa2FTvE3nhFSBP7+sc80prMOrmmX
ukeeJHBdcEfOPoF6EPZNdo06RWB0Qh/3mqv14Pv28pUYGQIduj1VV4g0gMii
pkPsaQLHgosrlQMboHf3qctxQOBUy8+6o+MNIOayziZBlkC59oZx8/xG6Eua
tUyUIzDd5OHQ+01N4F//yTxJnkAO1sRzxtea4D1nkXGKAoGBX5rsOQyaIei5
6sX7ZwlUW5OrGCHbAgdHjmo9OEfg41ViJ1Y1tcCn1XwaGSqU/fzWDWmqrXBY
n6aadZ7Ag+pDAiOX3sCQf9+5bDUC16rE/Py8/AZCCmqUc9QJHF8eSy1PaIOR
pXtncjUIvBRfI1000A6hQp5yeZoEdij72BwN7IDj500wX4vAikW3Kesjb+Fe
+n/ShRcJLDsSkfMsqxNOynYeKdYnsMr4L/fWqW5gMKr7mgyo+8wSUo+w6IGs
9IKrg4YEXlB5ZJQ70gPrfgdVsZsQeDbwWmjIZC+8KnAz3mNK4DlvX/5m93fg
pm/+97gZtZ5FMjGIrQ8+PZeWt7IgsNlG4mb4qX6IsBb76mNJILeOhKLpSD/I
c20PjrIi8N7J2uS6kPdQ6DL75qUNgco9K7tsZj/Atf0Fmjz2VD79bR0mBAZB
4lPCnIQDgYrhF4oXWIdgPCQoXtGR0ttO0wN76EOg8s1swM2J0uvYxB75kRH4
G6d2/a4zgQslrwzpE5/h6RnpXRkuBPrLT23e5DsKOzO5Ld66ESjBouhWfH8M
ui+sWvnVnYrXnRO9AVLjEPSXmbPkQWBJ55PdRz+OA83o7XcRLwK7xvVWJoh9
hRruIJeA6wS6zKycHNg2CS7NrpzJvgRGDe/+xzU6CXs9zMqe+FH5X3dBjq/k
O9zrOfVz6CaB/ap/tYLNp8H4HvPmiSAC913cP3V4kQ6bpT8LqN8m8MEd3rO1
4wxomupotA4mqO9NkwSdbgIOKOeviQkhcMVY9fBcHwmjC/EF+XcJvFOiuDP5
HBPicgJVa0MJ3Lv1UT1nDRP+rDCLpN0j8MRoIlMkcRaelpw/vDKCWt/T0Pjr
zyzYmp16tyOSQK3fvMe5zOaAd6Oo56EoAiU1S0MDK+egs2bbduVoAqV/LSWb
cMxDgMPKSpMYAi2n8w6/1J0HSV6moUcsVc9wqbkjcR6mW0eWQ+MIPPXBTLi9
cx7ue3Xcz4yn/PkdM7v59zxo7auSrUggUGPwafo2vgVY3Z833plIYF+BXZL7
4QWoCowPmkii9L9v9s7MqQVwOhK4bzmZ0vveCEVbqQUQHHNp5Uyl8jEoO2JB
bAHeR5rai6VR/pU8Mny3aQFC4TyHbDpVX+Ibxsym5wHoJ4t17xM4kSnovrtq
HjI0L/cZPiAw9KO130jgPKwsT1oyzSAwqG3kiIHiPNjytvJbZRL4vS9c5MS/
OWi98UPpUhZVnx8/GDrwdA7Ev+y74pBNII+zet2i6RyEK+vGOudQeiFFtXVW
z4HW5uefvXIJDJ/gr+xRnoUyj69svnkEhtmb+Np+YcL2Aa4D/vnU/H0Rhd6+
TBjKdPMOKaT0K33TILeAhEtHD21JLibwGKN/cuU/OrQlmp1If0Jg3S7uQxf+
o8OB5QiTzBIC7XYEWxia0mC2iV5Q8JTAniuWZFPbNPX9VCRfVU7gluMd68Q/
TMJI1Se7Vy8IfKHGRTPfNwlye9ZFNlQQ6BR6lu3ptW+w+rvdYFsV5Y/sl7vd
RyYgymefx+Arqp6UtZ9IHB2H2WGdlM+1BBaEcycH6o+Djvztui91BO5MrhrC
/jHgXf+Vg9ZAYI0q57UXQ6Pg68x1lGwkMNf3TrHkpVH4/E7eYL6JwJPHmhv5
aJ8hJy3z4fJrAreXVAtFyI7A6hU97SytBFokHcnsujoMl21YZle9ofLrw1WB
hrIhkJAwgw3t1Lhqb3e90iBU1PJ92NVF4CH5mNGamo/Au/f8H4FuAjcYVhdu
Fv8IfiHXhfb1UP3sYleYTvoHkNf85CzxjsDdatNW/+LeQ87ztQlH+qj89Cub
2bLjPazhPVkj2U/gF4tRhktWP3SMJ7LjBwIbhez+RDf1gYRyi8SZjwRe0+m6
tdOkD6KLFi8qD1DxFAsb9196B7oeOpkXBgl86BgalnzmHVR+DGrRHqLqT8av
0ONEL/CdLqPrDRN4ccPx5psPemGMjeuU+WdKz9sUEyU29sLmzS4KZqMEakKV
/fTbHpDlfatuOkbg+hZrAYOYHnDeK25gMk71+9iM12lGPXBf4o6V8RcqH7vq
6eNiPfBW6usVo68E6tquWrD90w3L8nLehhNUfVVQnfF43w371e4HGHwjMFv7
t8aV591gqPf7nv4klQ/89ixtKd1w10I/Ue87gU8WY4v23umGCofnmbpTBFbK
3Q7H690w6cn5SGeaek98sZTa4t0N3P7O5RdnqPpJ3zvcd6MbFEM76rRpVH1a
shcUiO4Gjzixdi06gc/rl9+yl3ZD9v3gfk0GgQq552+ojHVDb/6XzxoEgd4G
dTuThHtgxTPZ6QskgQ2XmppXBfbAoZfp8+pMqh9piuk9Y+kFs5alv2qz1Pys
38kL+b0Q0aO3Vm2O6qf6Qiwnw97By8EyrvPzlP57V4z61fYBbWLLbtUFAt/E
rRGYdXwPfKSTqMoigbV/lcMsP3wE1aX2I+d+EDik1mz7wncIrq0SO332J9VP
coqN9f4bg8KNwcrKvwg8L7FZif38Nxjg+aKptETgHispTGwigF1I1ljxN4FK
wgkb2dcvwon/0m0Vlql+P8L11KCZDrYnllzO/KHqYfWw3faMboiX07su/5dA
oUzGSUmNx9CkWnZb7h+l36Ttij2at2GpkP0sPwuJU3sj+Bx0rsCWQyfePqD4
K/u8cb/vDRB9bqO1ZwWJh/tqlGuN7oHsqbgP9yk+anputcm7ONCvbTDezUpi
rWbyG8eeFHBWYI6lU6xfFX7j7N8HEPxmz6VdK0lcLPsm/PpQFtxXV6elUbwt
6NLOD+w5UP7O15VvFYnZSafKumMfwlv9osVUiiM3Ft89O5wLX4cHru9kI3G5
vaVEm8iDZUv2FakUv5h+//16bz5s/S4ZzLuaxK1hrzgmwwvgwBWb9SkU77ce
OhUmUggKs7FRO9aQ+OPho0CLnEIw8mrYlkzx1yMdOjHsReC2TKbwsJN4v8+n
OUWvCEJv7eFPotjsnS6/Q1wRZK1Wf7h9LYko0dJ/s74IqsJ8xRMpXp1emrYw
WgS9m4uecK8jkXS7+SZ5vgim4geOJVBs6MoX++NPEbDsZK/atp7EmljJIcu/
RdR7VRLjKa4Y+MO+4kcRHBK2adrKQfnDufd09/ciUC6MPRdHcemjGu3HfUVg
erChk2sDiQ+C+fr0q4vgahmpHUuxTMuOTdfTiyDi5J4Bzo0kClSsv5d3vQge
vlIzjaFYJ6eQNNMtgr7WQrvoTSTqLXg0H1xZBOTmodqdm0lULpqa3N5bCBwG
G7bnUty64JVUeZ+K15Rzc9UWEitXPn5880ghlK09LviVi1rfHxZop1oAsSq1
g5I8JLYtmfdW2OVBcQx5pJ7iSk+/VzEH8qDtk0Co6g4SpV85hz0lc4HVIUjK
nJfEv3/e9c755IJb2Ln4u3wkprvMcQVGPwStjnfqQ/wk8rQP9o0OZIPTVrZc
WwESHfLqiJCH2RBqLPmHpHinjmFCm2s2NNCSitiESBxrv+fBx5ENhzeYsh8U
JlFL4N2NJeUs2Kz+vf6WGHW/JzTiNg1lwIGEHTs4xEn0OsRzXLg0A86OqLgk
UCy8fKK4NTgD/J0e7y7aT2JHW+3aZ0czgIxwu973H4kHMqe9e0QeQFfX8jGR
IyRyBVa7t31Mg4ZZdfV8ipeOdA60JaZB+bbMS2JHKXsPJpbG6aVBmpFiyv5j
JGoQHOuvDaSC3WT4v4OSJPo4q03JfUsB1n+726ROkSharfY3XCAZFgRcv1RS
zCuyK5k5kwTfFRqXT0mTeGnEpm6xPAk6Qy8dPC1D4sibLyVD6kmQyl0SJweU
ntK2pQ3cToRjEnJmKvJUfIuKHZo2JoCIZqx3O8VbRIQ65cbjgddjIvr8GRKd
f8RwyJbHA0vV3SZ1BRJfsUzQXpjFw1vFXjFtJRKPOOv4WFfEga2J1byRComC
eb93yN6MheR7t+9e0SLxzsYvD6r0oyHK7ZPHL4qNuBcbSyWjIUT/oPltbUq/
xqtV122LBu+9A5LpF6n9x0eYA71RoFtz4GuHLolWTq7cnVpRwEl7BweMSDx4
RaN9pDkC1vWKildQnK1alNN4LwJWVPhtUzAmMUyR9f2ZixFABorQjExI7BzJ
ebVhIhw6d15PDjMjcWPPK/6IDeEQqio4P21Fonu4zo9I7zAIOOz1+ao1lb+0
pV6Zs2Hgs72jjdWGxLc3d9XZ8oSB3RfPTF5bEgnfT+f2V4WC0vU36ip2JPqe
P16osjIUWItcCgocKXvFf+XEFobA9XW1pnaeVD6RgdW/zgSDfqN4DZPiUM+v
YYcEgkHSN2HH9askhgefqXzx9zbM0q/0hXuReNn2j/Wzqttg38On8syHxLtd
o4eVJG+DftK143/9SEy6MuPKLR0EkprfYu7cIPFN8Avj73xBsHWdFrn5JomO
d1h/Lf8NhK7rYkVC/lQ+acVLzzQGgpLZR/5zASTaREh4tGgEwvF9khxxwSRy
mBztGvcMAM7PmZd33SFRe9k5LdQoAMjEDS25FMc07z9kLxcAj9ZO3KoMoerl
V/6jnRsCYC899sdIKKXHJytgR8Et4CxjjotFksgqkzF9esofCLnHlbWJJA7l
t9ra8NyEnP6TA5hE+ePH2a4xewMML7/+WUuxkJtRwK2OG9AU9flEXTJ1/y3T
F0pu3YCkz1vK61JJHPX5V3GY8ANZv6tP6x9Q8/1W1kq/94WoCixqzCPx4cCd
vKDua6B4vqPtTD6lD1pV26/Sa7D0WX+6keJLTvQXWbHXwHqNm1hTAYkubzT4
I/SugZRuTl5TEYkmG7Y0vhrzgdE59pzmJyTu1fQ5JPrPGw4f7E1reUGN5809
MjLygunbFhFaFSTCFG/lJVkvyBkibw5T/LhKji9L2Au4QzdZzVWSKM4ZoZJB
XoXlr+fF9tSQaF4jMF0echVaU1qeX62j+tshybHFOk8wXf2yU/gN5d8+vq4z
FzyAx+R8XQnF54ZPrLY66QE9zwZLpdtIDDmnbf1QyAMULJbiNNtJlFW+eynm
pzuI1Zww8ntLYjnJDGTLcYd516eTfT0kjleWx3GucIew4TyWoE9U/brB5fmv
xxX4NumXsQ1S8T2wr+FwvSs8kmW3u0Px6SdST6+XuEJntl1X6BCJDUdM+nUi
XWGzvdj96BES52RznHaru0LCYqH0g3ESE4bFpYa6XCBjU/HVqmkSr3862Uc2
O8MhOVNxmRnK/ykdhawCZ6h32zjykuLiSldjn3BnGO93UqynUftn5fsm6jiD
cNrBra0MEnNzuSzuTTpBoWhpaf8sif6/R5wFOJ2gTK6MRi6RaFuibmTg7wj7
la5zuvym6lGhlVmDnSNkqchLERTL+XhHn9V0hCjt7kD6MokLCZnPiwQdwcGG
xjv9l8SZYeZEy2sHELy799wXVib+xwxlHNzqANHdcQ/71zGR5UmmXHTDZWDv
N2q/uJ6JBb9LB84VX4YbA4LMdxTbiDac4025DI7jJTK9HEw8LjQuxup2Gc7O
d7zr3MjEY7n836cELwMLDxtrKycTZfck8SyF2IGTmadpFS8T7XPcbh62uQRT
+1BXYScTOe/5D+7VugTWDHb1Torv6kVcPoiXwMgv7fQ4HxP/pRR43d1xCc6m
NvKt28NEhcERT7UuWxD8sGXQQIiJp3wUYhbAFj6oF+v92s/Era1/WD79ZwNa
3N4XAg8wcTaDfaXLLhvoHJZT3vAfEyesudh2bLCBJsd+SQEJJlYUiz7JplnD
09DlbecOMdHygpZc0iNruPdapS/pGBMv0TL/TBy0BlmY1JA6zcTQ6qMyhmes
IGa0Z10lxZMV0qObJK1gIqCm6SQwMST/jMw7USsIbYmWkkYmrjXT7g7YaAV9
GjL8IMfEDQfc9AM/WYKdVTRxRpGJN0we8y95WEJUiHTEBTUm3u/gXav0zALG
xfed7aY4SkHgclSeBRx/u5lVU52JH0pFrL6lWsCnLd88tS4wsc7x2EBZkAXs
TY0y0dFk4kFbNblPuhZQ8XjigJEOE9l8/Lad+mMOY72R7bYm1H1lvh+c0TQH
KSk/vVmKMwyHHhQrmUNEuv0XP1NqfN34H19pc5CxU/wdZ8ZEmfP0ozLC5pD0
Z0m80YKJj6tXd9yeNQMNUdvQPbZMXBVlRGtRMoNXfjLnPjoxMe3yz0e7/5lA
iujU63P+TCwtZbPULDCCVrsfWzso9mvi+MZIMoLFfDYr9VuUPx1csykhRqAl
JvhPK4CJvq8ELHfbGcF6caMTxkFMTBQ5ndstYgS++9/mOYUw0ZnfTamvwBBM
JUpDYqOY+I6/v+37CwMQOOajMpzBxOLEgIPbfumBpPL9dSaZTIx2vYO7aXqg
YtjYNkQxU+Fe9eHPeuDmv0F1KIuJRz/Gb/du1oOmjkzVwRwmrn6a3+Ufowd2
Nm3nB/KZWC79tstbQg+KE3Ze6C9hotr0lr2VV3Th1K+X2m/rmBibEGatv0YH
tLsmJvTqmehtEXmx7fdFcHy4wXuc4gMisU2K5EVI1zRJ+9HAxD3ZKSwGAxeB
pXD5q0AzxaYFdUTRRXhtKH316hsmZk02Z/RrXQStmoqkPb3U+Td+H8I8bXC4
+WzY9QsTUc5wKsZOCwwPLR+eo1iu3ZheY6YFKmMKwR5fmQhaZqfpulogfua9
hNcEE/n1rBfMFbVgevWvm76TTDx82sk1VlAL7CNA8M4ME9fcuMXGP6IJ9ulv
bNPmKH0zHt56YkBx9Wfi9cpZjNGdrPS10KDez/u5tVfNYqP11JSbgQZoZ1+V
+Uyxo8vMFmdNDZAJ23D3B9ssKvgTv7zlNGCDkbSgKPssWgb8eN4roAElSwkX
73LM4uK+jTWHWy7A4kn1StVts+i+4tyquPfqcKuiJqB73yxO2zytObtVDcSd
1VMlz80iz27Dt/JrVSBrkFtG7fIsZjzsPV6dqgyH10aZ8NybxYMJUjeE9RQh
koZr4h7NonFIoMSVW2fg5t0cSceOWXyR/ophRJeD4MnKbz8Zs5iqOXtjtaMs
GP9m2yO5aQ7bWY/CcROAizQ1rtcUH8FjIy1aAGrD8Wt0N89h+LXjr8zOAkCt
MOm5ZQ63M07cf3AUQCBQsf451xw+bJXZbbYO4Nu621bHeebw3nkliU8Vp8GF
d1X+MYE5bEnQl8jbcRrs1p9Pa6L4/DODiJFNp8FiOTbqouAcfu007ORdfRq0
RoR8PITmUGGliXrWrAwczzqjUiY8h2wWFhEz7TKwJBZIOyo+hxLMy8U2N2Vg
lrd9tJHiY//snaY9ZWBmPVe/9v45NOZw7HR3lIEhetZL9wNzuHavEyPOQAZq
SxsinknM4bpzbrDpmAxUZK0LPHNwDg9ouEOluAyUxGp5vaPYWddjt52ADGR5
jpvNHZrDy+ZXX73bKAMptuIXAw/P4T5rL9MoNhmI1XM7y3VkDjkued/XXJaG
e2erZLIp3nnZ58b2OWkIOsl6+OjROdSzvzYyNiUN/wPeqVDB
         "]]}},
      Annotation[#, "Charting`Private`Tag$31832#1"]& ]}}, {}, {}},
  AspectRatio->NCache[GoldenRatio^(-1), 0.6180339887498948],
  Axes->{True, True},
  AxesLabel->{
    FormBox["\"w/\[CapitalOmega]\"", TraditionalForm], 
    FormBox["\"Spectral Density\"", TraditionalForm]},
  AxesOrigin->{0.8000000081632654, 0},
  CoordinatesToolOptions:>{"DisplayFunction" -> ({
      Part[#, 1], 
      Exp[
       Part[#, 2]]}& ), "CopiedValueFunction" -> ({
      Part[#, 1], 
      Exp[
       Part[#, 2]]}& )},
  DisplayFunction->Identity,
  Frame->{{False, False}, {False, False}},
  FrameLabel->{{None, None}, {None, None}},
  FrameTicks->{{
     Charting`ScaledTicks[{Log, Exp}], 
     Charting`ScaledFrameTicks[{Log, Exp}]}, {Automatic, Automatic}},
  GridLines->{None, None},
  GridLinesStyle->Directive[
    GrayLevel[0.5, 0.4]],
  ImagePadding->All,
  Method->{
   "DefaultBoundaryStyle" -> Automatic, "DefaultMeshStyle" -> 
    AbsolutePointSize[6], "ScalingFunctions" -> None},
  PlotLabel->FormBox[
   "\"\[Omega]=\[CapitalOmega], \[Alpha]=\\!\\(\\*SuperscriptBox[\\(10\\), \
\\(2\\)]\\)\"", TraditionalForm],
  PlotRange->{All, All},
  PlotRangeClipping->True,
  PlotRangePadding->{{
     Scaled[0.02], 
     Scaled[0.02]}, {
     Scaled[0.05], 
     Scaled[0.05]}},
  Ticks->FrontEndValueCache[{Automatic, 
     Charting`ScaledTicks[{Log, Exp}]}, {Automatic, {{0., 
       FormBox[
        TagBox[
         InterpretationBox["\"1.000000000\"", 1., AutoDelete -> True], 
         NumberForm[#, {
           DirectedInfinity[1], 9.}]& ], TraditionalForm], {0.01, 0.}, {
        AbsoluteThickness[0.1]}}, {4.999987500074422*^-6, 
       FormBox[
        TagBox[
         InterpretationBox["\"1.000005000\"", 1.000005, AutoDelete -> True], 
         NumberForm[#, {
           DirectedInfinity[1], 9.}]& ], TraditionalForm], {0.01, 0.}, {
        AbsoluteThickness[0.1]}}, {9.999950000398841*^-6, 
       FormBox[
        TagBox[
         InterpretationBox["\"1.000010000\"", 1.00001, AutoDelete -> True], 
         NumberForm[#, {
           DirectedInfinity[1], 9.}]& ], TraditionalForm], {0.01, 0.}, {
        AbsoluteThickness[0.1]}}, {0.000014999887501223254`, 
       FormBox[
        TagBox[
         InterpretationBox["\"1.000015000\"", 1.000015, AutoDelete -> True], 
         NumberForm[#, {
           DirectedInfinity[1], 9.}]& ], TraditionalForm], {0.01, 0.}, {
        AbsoluteThickness[0.1]}}, {0.000019999800002575608`, 
       FormBox[
        TagBox[
         InterpretationBox["\"1.000020000\"", 1.00002, AutoDelete -> True], 
         NumberForm[#, {
           DirectedInfinity[1], 9.}]& ], TraditionalForm], {0.01, 0.}, {
        AbsoluteThickness[0.1]}}, {-5.000012500074423*^-6, 
       FormBox[
        InterpretationBox[
         StyleBox[
          
          GraphicsBox[{}, ImageSize -> {0., 0.}, BaselinePosition -> 
           Baseline], "CacheGraphics" -> False], 
         Spacer[{0., 0.}], Selectable -> False], TraditionalForm], {0.005, 
       0.}, {
        AbsoluteThickness[0.1]}}, {-4.000008000025334*^-6, 
       FormBox[
        InterpretationBox[
         StyleBox[
          
          GraphicsBox[{}, ImageSize -> {0., 0.}, BaselinePosition -> 
           Baseline], "CacheGraphics" -> False], 
         Spacer[{0., 0.}], Selectable -> False], TraditionalForm], {0.005, 
       0.}, {
        AbsoluteThickness[0.1]}}, {-3.0000044999842446`*^-6, 
       FormBox[
        InterpretationBox[
         StyleBox[
          
          GraphicsBox[{}, ImageSize -> {0., 0.}, BaselinePosition -> 
           Baseline], "CacheGraphics" -> False], 
         Spacer[{0., 0.}], Selectable -> False], TraditionalForm], {0.005, 
       0.}, {
        AbsoluteThickness[0.1]}}, {-2.0000019999491555`*^-6, 
       FormBox[
        InterpretationBox[
         StyleBox[
          
          GraphicsBox[{}, ImageSize -> {0., 0.}, BaselinePosition -> 
           Baseline], "CacheGraphics" -> False], 
         Spacer[{0., 0.}], Selectable -> False], TraditionalForm], {0.005, 
       0.}, {
        AbsoluteThickness[0.1]}}, {-1.000000500029089*^-6, 
       FormBox[
        InterpretationBox[
         StyleBox[
          
          GraphicsBox[{}, ImageSize -> {0., 0.}, BaselinePosition -> 
           Baseline], "CacheGraphics" -> False], 
         Spacer[{0., 0.}], Selectable -> False], TraditionalForm], {0.005, 
       0.}, {
        AbsoluteThickness[0.1]}}, {9.999994999180668*^-7, 
       FormBox[
        InterpretationBox[
         StyleBox[
          
          GraphicsBox[{}, ImageSize -> {0., 0.}, BaselinePosition -> 
           Baseline], "CacheGraphics" -> False], 
         Spacer[{0., 0.}], Selectable -> False], TraditionalForm], {0.005, 
       0.}, {
        AbsoluteThickness[0.1]}}, {1.9999980000601777`*^-6, 
       FormBox[
        InterpretationBox[
         StyleBox[
          
          GraphicsBox[{}, ImageSize -> {0., 0.}, BaselinePosition -> 
           Baseline], "CacheGraphics" -> False], 
         Spacer[{0., 0.}], Selectable -> False], TraditionalForm], {0.005, 
       0.}, {
        AbsoluteThickness[0.1]}}, {2.9999954999842446`*^-6, 
       FormBox[
        InterpretationBox[
         StyleBox[
          
          GraphicsBox[{}, ImageSize -> {0., 0.}, BaselinePosition -> 
           Baseline], "CacheGraphics" -> False], 
         Spacer[{0., 0.}], Selectable -> False], TraditionalForm], {0.005, 
       0.}, {
        AbsoluteThickness[0.1]}}, {3.999991999914312*^-6, 
       FormBox[
        InterpretationBox[
         StyleBox[
          
          GraphicsBox[{}, ImageSize -> {0., 0.}, BaselinePosition -> 
           Baseline], "CacheGraphics" -> False], 
         Spacer[{0., 0.}], Selectable -> False], TraditionalForm], {0.005, 
       0.}, {
        AbsoluteThickness[0.1]}}, {5.99998200002249*^-6, 
       FormBox[
        InterpretationBox[
         StyleBox[
          
          GraphicsBox[{}, ImageSize -> {0., 0.}, BaselinePosition -> 
           Baseline], "CacheGraphics" -> False], 
         Spacer[{0., 0.}], Selectable -> False], TraditionalForm], {0.005, 
       0.}, {
        AbsoluteThickness[0.1]}}, {6.9999755002045995`*^-6, 
       FormBox[
        InterpretationBox[
         StyleBox[
          
          GraphicsBox[{}, ImageSize -> {0., 0.}, BaselinePosition -> 
           Baseline], "CacheGraphics" -> False], 
         Spacer[{0., 0.}], Selectable -> False], TraditionalForm], {0.005, 
       0.}, {
        AbsoluteThickness[0.1]}}, {7.999968000178667*^-6, 
       FormBox[
        InterpretationBox[
         StyleBox[
          
          GraphicsBox[{}, ImageSize -> {0., 0.}, BaselinePosition -> 
           Baseline], "CacheGraphics" -> False], 
         Spacer[{0., 0.}], Selectable -> False], TraditionalForm], {0.005, 
       0.}, {
        AbsoluteThickness[0.1]}}, {8.999959500168733*^-6, 
       FormBox[
        InterpretationBox[
         StyleBox[
          
          GraphicsBox[{}, ImageSize -> {0., 0.}, BaselinePosition -> 
           Baseline], "CacheGraphics" -> False], 
         Spacer[{0., 0.}], Selectable -> False], TraditionalForm], {0.005, 
       0.}, {
        AbsoluteThickness[0.1]}}, {0.000010999939500426909`, 
       FormBox[
        InterpretationBox[
         StyleBox[
          
          GraphicsBox[{}, ImageSize -> {0., 0.}, BaselinePosition -> 
           Baseline], "CacheGraphics" -> False], 
         Spacer[{0., 0.}], Selectable -> False], TraditionalForm], {0.005, 
       0.}, {
        AbsoluteThickness[0.1]}}, {0.000011999928000476974`, 
       FormBox[
        InterpretationBox[
         StyleBox[
          GraphicsBox[{}, ImageSize -> {0., 0.}, BaselinePosition -> 
           Baseline], "CacheGraphics" -> False], 
         Spacer[{0., 0.}], Selectable -> False], TraditionalForm], {0.005, 
       0.}, {
        AbsoluteThickness[0.1]}}, {0.000012999915500773082`, 
       FormBox[
        InterpretationBox[
         StyleBox[
          
          GraphicsBox[{}, ImageSize -> {0., 0.}, BaselinePosition -> 
           Baseline], "CacheGraphics" -> False], 
         Spacer[{0., 0.}], Selectable -> False], TraditionalForm], {0.005, 
       0.}, {
        AbsoluteThickness[0.1]}}, {0.000013999902000873147`, 
       FormBox[
        InterpretationBox[
         StyleBox[
          
          GraphicsBox[{}, ImageSize -> {0., 0.}, BaselinePosition -> 
           Baseline], "CacheGraphics" -> False], 
         Spacer[{0., 0.}], Selectable -> False], TraditionalForm], {0.005, 
       0.}, {
        AbsoluteThickness[0.1]}}, {0.000015999872001381317`, 
       FormBox[
        InterpretationBox[
         StyleBox[
          
          GraphicsBox[{}, ImageSize -> {0., 0.}, BaselinePosition -> 
           Baseline], "CacheGraphics" -> False], 
         Spacer[{0., 0.}], Selectable -> False], TraditionalForm], {0.005, 
       0.}, {
        AbsoluteThickness[0.1]}}, {0.000016999855501571383`, 
       FormBox[
        InterpretationBox[
         StyleBox[
          
          GraphicsBox[{}, ImageSize -> {0., 0.}, BaselinePosition -> 
           Baseline], "CacheGraphics" -> False], 
         Spacer[{0., 0.}], Selectable -> False], TraditionalForm], {0.005, 
       0.}, {
        AbsoluteThickness[0.1]}}, {0.000017999838002017484`, 
       FormBox[
        InterpretationBox[
         StyleBox[
          
          GraphicsBox[{}, ImageSize -> {0., 0.}, BaselinePosition -> 
           Baseline], "CacheGraphics" -> False], 
         Spacer[{0., 0.}], Selectable -> False], TraditionalForm], {0.005, 
       0.}, {
        AbsoluteThickness[0.1]}}, {0.000018999819502277547`, 
       FormBox[
        InterpretationBox[
         StyleBox[
          
          GraphicsBox[{}, ImageSize -> {0., 0.}, BaselinePosition -> 
           Baseline], "CacheGraphics" -> False], 
         Spacer[{0., 0.}], Selectable -> False], TraditionalForm], {0.005, 
       0.}, {
        AbsoluteThickness[0.1]}}, {0.000020999779503135708`, 
       FormBox[
        InterpretationBox[
         StyleBox[
          
          GraphicsBox[{}, ImageSize -> {0., 0.}, BaselinePosition -> 
           Baseline], "CacheGraphics" -> False], 
         Spacer[{0., 0.}], Selectable -> False], TraditionalForm], {0.005, 
       0.}, {
        AbsoluteThickness[0.1]}}, {0.000021999758003515767`, 
       FormBox[
        InterpretationBox[
         StyleBox[
          
          GraphicsBox[{}, ImageSize -> {0., 0.}, BaselinePosition -> 
           Baseline], "CacheGraphics" -> False], 
         Spacer[{0., 0.}], Selectable -> False], TraditionalForm], {0.005, 
       0.}, {
        AbsoluteThickness[0.1]}}, {0.000022999735504161862`, 
       FormBox[
        InterpretationBox[
         StyleBox[
          
          GraphicsBox[{}, ImageSize -> {0., 0.}, BaselinePosition -> 
           Baseline], "CacheGraphics" -> False], 
         Spacer[{0., 0.}], Selectable -> False], TraditionalForm], {0.005, 
       0.}, {
        AbsoluteThickness[0.1]}}, {0.000023999712004631918`, 
       FormBox[
        InterpretationBox[
         StyleBox[
          
          GraphicsBox[{}, ImageSize -> {0., 0.}, BaselinePosition -> 
           Baseline], "CacheGraphics" -> False], 
         Spacer[{0., 0.}], Selectable -> False], TraditionalForm], {0.005, 
       0.}, {
        AbsoluteThickness[0.1]}}, {0.000024999687505149974`, 
       FormBox[
        InterpretationBox[
         StyleBox[
          
          GraphicsBox[{}, ImageSize -> {0., 0.}, BaselinePosition -> 
           Baseline], "CacheGraphics" -> False], 
         Spacer[{0., 0.}], Selectable -> False], TraditionalForm], {0.005, 
       0.}, {
        AbsoluteThickness[0.1]}}}}]]], "Output",
 CellChangeTimes->{
  3.7228547784900665`*^9, 3.72285484677639*^9, 3.7228551115916424`*^9, {
   3.7228551527664127`*^9, 3.722855173611685*^9}, 3.7228552285529985`*^9, 
   3.722855284244421*^9, 3.722855395955453*^9, 3.722855437177207*^9, 
   3.7228554964468565`*^9, 3.7228555977977457`*^9, 3.7228557216503057`*^9, 
   3.7228558904745965`*^9, 3.722856160227959*^9, 3.7228564151521606`*^9, 
   3.72285663387068*^9, {3.7228567088603363`*^9, 3.72285672206439*^9}, 
   3.722856844994915*^9, 3.722856905733567*^9, 3.72285700181846*^9, 
   3.72285711045111*^9, 3.7228643918518744`*^9, 3.7228650048810573`*^9, 
   3.722867297209241*^9},ExpressionUUID->"ef48707c-fde5-4961-880d-\
e2c5ffa9baa2"],

Cell[BoxData[
 GraphicsBox[{{{{{}, {}, 
      TagBox[{
        {RGBColor[0.368417, 0.506779, 0.709798], AbsoluteThickness[1.6], 
         Opacity[1.], Dashing[{Small, Small}], LineBox[CompressedData["
1:eJwVl3c81f8Xx6WUSouSpDKSUV9tKToHGUVkZO+ZkC0UJSSRvVdZmSVKssqO
kBWVjFAS7r2fz7UqqX6f3z/3Pp6P9zrnvF/nnPdHwNJZy4aVhYXlCvXz//+f
936nJydPYUpN+TclYXmYSWn+mpIyhdyfn1813y8PI/mR+9NSp/ATy/PVfofl
oalJqPJ++hSKyj/LrT0tD1HLqn3ZmVNIVj/5dllXHkQd09YVF0yhaVh+sE6I
POipnvZqqJxCpbjkkUSGPJSvvakxMzCFp/f4KJ1tPgPZ7NarcvdM4+fdwsXF
bYog4V7eWm8+jQ469RvGfyrDkIZbUkLGNHpUK3jGuapAVUnk5b6JabwyFDcv
Ea8G3we3Tbz/No3/vkf3kZlqwL0mzXxgchpNZyNWVRergZtJvt7I1DT6/A65
aNeqBuLr6hW/06ex6ZvvXpFlNUi2mhVYXpjGrl3W1jI26uDNrfNJaPUMWjIO
KiydvgDHfXlV3ffNoO3KEbnG2xrg+F+ufZjIDLpNDtbTwjUga+RwaLboDH5u
HTDgS9CAzXLn3rwTn8GPgf0vw3M1YJrNW/nYwRnsHugQrmrRgIzI/jMLJ2ZQ
ibV6Ba7XhHXZUTJe52YwTiT+inCiJnx+s1riuuMM/leNOyYbtWCcv+5wxJUZ
dBqXYUt5qwXfvHyOZzrN4IrVpzwvftACmjBNpsVlBlfLH1v4PK0FP2/1qHJ5
zmDfPdFSLU5t4DyVdrnIbwYt7DZnPrbUBqXCww8HI2Zw3fphdo+1F+FxqDGf
TOkMSnnYNUm76oBpol6OzNMZjK61tjvrqwObc7QOnH42gyKrLUJM7uiAx8uz
MvB8Bj8FGSRlpuvAKfKYsWwlZb+ySkd0mw606mxIU6ifwfhBcWvefbqU/a92
qvXM4MtV3402ftUFnhd7dpoyZzDRRGP9Sz996D3Hr+wxO4PzDSp5Jvf0IXyI
3z10bgaZexT11qfqAyurYHv5wgzerTupGlGhD7Tze69vWprBaymCF47N60Pt
uOhgHSsN07NnqzY6GYDtxiOpQltp+DMubLWHoyHwZx5pObmNhpqdQbYffQ1h
8OjRuQvcNNz9x4/zfLghaBgcU/XloeHAKRcni2JDOJkj+buPj4ZBxy6mKDEN
geOUtFGwMA0zN/J+Wn/NCJ7ZKOyckqShQ2PaNs4kY+ArDm6nnaDhpk3xfqoF
xhC02HqdlKLhtgvhrnFVxqB7R23oxyka0ov8THSGjWEpXzd9NdLQ5b2JTryQ
CcjR7PbsVaahx+DOh7ufmUCXW7iQmR4NrVkiZCdGTEGquuudpT51flGQ/4lZ
U8hYyRlka0DDk2ev01LZzMAtLuHrFSMa7tKxC0k9YAbc5Q8e+prRMKxKztv7
uhmY/CoVSblEQ+23P7+YbjSHmZvv9/d70fCWQ1bBlhfmwO+kVPfOm4aP3qcV
vKw3B13j8ou9PjSclkr84t5hDnVSCX5d12moPx528t+YOSQwdbre3KTOa/Ho
j9lgAfJW/W6v7tDQsVWhudLWApKV+irzEmn4TXCYw17AEjqPKajnJtGQ6/z7
Y97/WcIqobLxnGQaDl7uso05aQlO/2LXZ6XS8EtA/e4ZTUtQqNA2SXtAQ2XR
h48OBloCKfaOJTqPhqr77Tu5vluC8oZe5WsvaBhhMv2kodoKgm8p+0dU0HDz
4THX9DYraFqoqciqpKHS3IcfIQNWIDuSJ9ZeTUPRM82NMT+sQOqJ33q+Our+
OB4IeRyzBnFNsa6XrVT8+S+svV1qDRzx/rorPtHQhDNDPbvSBlTWLkZsG6Rh
8qW40fY2Gwjxc2gRG6Jh3cOQ1+xDNsBmqyulNULDr4MufHV/beCv5AHe7HEa
eonJOokq2gLx8cOwwgx1H9yf1v7pt4VevoM2IctU/K/9sitht4NXSt8EQv/Q
kNV7xkljpx0UuaSPhP2l/DUcFlwtYQdBTev1I1noqNxRx/JM2w5OOH5XSVhF
xxLTYF/uDDtIq848lMNBR1FWDj6h05fB1nDrci0fHSfl/nXr3bUHraD2ivpd
dEy8QJeZu28PWBzg2bibjo+lBtkLyuyBh5XJeM1Px7jUcn/rUXtoL3g79nYv
HU+nOFTsOekAh34FtwweoOMekc7ETsIBfif+ivkhQ8eOLLd1pu5XgFQun9sI
dEyxNNhcH3EFvv1wu7gP6Rg9iUoqhVegW4+2TUeOjqrA4ds9dgVyt39OeqpI
R0+OrIlnWk6gmdh0/4o6HX9E1uvzyDhDXkJk4RczOh61t2E2J7pAmtL59b/N
6dhtczFxX74LxCyyO3Ja0vHCiTP+DypcwFc34D85azqyGfL3fhpwAS1uz5L7
dnTcFfXxq+8uV/gTb1hu4EpH2bOyO1ILXEE7XrihK4COx1u/d7167wZbZzat
GQ+k47P3PUcOT7vBe9kl1fkgOnYWVD2r/+MGhrTOfp47dPydErYGhN3B8oz3
lEUYHc/Gif8o9HQHN2bb5vlYOvYeMa6O5POAKDUXM56HdMxdvrPVJ8gTtLIN
c8RzKfv/Xdp0PM0Ttv5SmJLJo6N/ofIFnjJPSMrZ4W5RQMceJttfna+ekPG7
IbjwMeWPyI2GF0pX4UnBtmKZcjq2bjEetuHygk626mXzFjo+YWlaeaDLG2DL
ZLN5Kx2vuCTzRU17wxM+rkjzN3Q0sneKEFjtA1FHHQTM2+kYu8i9vfO0D2ha
7FQy66KjooLliP4TH+iruR5p8oGOyzKjH2JSr8EndxlBw0k62rg4qjWn+oLK
TbsZg+90zCg6+OLxS1+oDo0rM5iio/yRWcvez76QlklTMpihY9R2z4bevX5g
0pXmoE/QUfOXa2ptqR+Miv8p0/1BR+4ixUddH27A5NhLZe01DFw0fPCw+JE/
mLsTZXbsDDT/48TsbfSHT6sEBG+sZaDlj9M2IoP+0CEStJy/noGCkwODlutu
QckVldK/mxi42WatwFGHW+Dz6z1vIQ8D+UWaBl9IBsBsKHtI7Q4Gyg7c8RLQ
DABHvlMLfbwMnHvSdrPJIQBMMb3rHx8DWWreulVmBoD8basgHQFq/Vhrjuvm
QFi/haSziDNw9FFkf+WvQAjKEjDi3s/AtMrG/A08QfD3qHbr/gMM/JOz6J8r
GQSkbnmWrgQDv7EO3Cn0CIK+NF+9R0cYGHImMp1rPgjSRdfW60kz8NHzmlNH
VgTDQVnBuOLzDNy5ZH8q3yiE6g/xt0vVGBhYsvi2+lYI3Ohk9ypTp/a77x8q
mh8CncaEQZUGA3tXbBrdshgCjj41e15fZOCXqTiXMwl3If+pbtGwMQOLJmWm
DkyFQvevN2mjJgxMqhdRN9sWBj9kT0d8MaX8Pb7Z9q9cGCh1CblOmTNQr8Lg
QkhaGEzMkJIL1gx88E5Na073HggKhzVwXGGgs7vEeb/xcFBx/PtskxMDhUoc
RQ5yR4DrM9eHnM4M/Jqd99VWJQLq5PRDeFwZ+MyBS965LALMTIXV93oyUDiw
bnZ7ZCSkJdYOSPsx8H6j826FkihoGjnSDjcYuGJniU59ZxTMCOfWyN1k4Amx
4qloehScKrv3QPkWA11PCDEOH4iGj90GNtq3qf1zicnIx9Gwbd08aR/OwL0r
2PbM1MeA0gfH4MAIBmaUqDopTcXA1ZyJnWmRDByOVNfYtSUW3sMHpbfRDLzl
yz6haBkLSe5VaQcTGLgd2pxerosD3mH/s/P3GZgtS1uveDUeVAp/DXNkMLBp
5ruldW48XPdycxfOZOD38Qc8wh/iYWiL9X3dbAZ275CZjT+VAOlKyvMVeQw0
3De1eGdtIvCXbMjwK6HGt9JTr7clgYZf8PGEUgYOBVZeF1mdDP4q/9qKnzJQ
+b/TrIXyyTD2lVz4XMbANokp/jOvkiFrR5+qfCUDc5w4vknXpUDvt/NjhlUM
vCu7PpFzZSqsLGu+6l7NQJ/NN+vHlVLBWv1FZs5LBtoYN5EBPakgHJjyY3UD
A5mD0oGac2mgq8EVvqeRgVu/87AEQDoE77onKNXEwBi2/E3vQ9Ph2ws/tcuv
Kf9qPgWwiNyHfJp5dnsbA08eb9bncHoA4roiF6LeUfbNV/v47s4EkTdvW7P7
KL0qB7UOqmXCXhkP+Rf9DMwLtYj+65cJuwXrj498YKC3U7Llg9FM2MIw5Dsw
xEDO8nf72p5kwUaLFQk4TOXzI6mSuoksWNeXt0l7hJqvTFx5wJcNq6rmWa+N
Uvq9elBfPDwbft6OmGr5ykCT3kfMTddyYOHnMavBCQZ6/UdKjr3IgVmHwSHG
Nyo/Ske1WxdzgKYp2r1tioElgbbbZ70ewuddDeVWdCreHeR9j5BceP18IfDf
AgOnnqAO83s+NIqm/eH8QennMldHqnQB1KXKe+37Sc13E+4ajiyAqluR9mpL
DAwSQgWt04XwWE1MM/UvAy85jV449rgICuu62or/MXDEZsS3e8MjyD16VaGB
hUAfg4gf5i6PIGNH44kpVgL5k5dz4qQfQ9yE8e4TawjcSnoJDswUQ7T+yiQV
dgIZbUUSeSZPIKK9YIvpWgKT39YmjPU8gZDSxVW31xNoHg/dpHkJ+PpFzfRu
IlAqZ+eZjRal4ENK2nzbTOCj9MG2opxSuGo1PPJrC4FLwabinVOl4HJOvJd/
K4E7PitUdXk/BattTRVOPATiyWfOgkXPYCM8KnfeQdnTJ9VRu/gMqmzjylx4
CdQ7VB6/VqEMNldYl7jxEZjzd/hW35cyeGXIln+Vn8Bbi5aztSfL4XIg/aGX
AIGf7UV3SsaVw9ZH/dneggSKXxk2ekOWg8Ofhw+u7SVwW+Vi+d2SF8CToZR4
Q5RAWRfT9EvnK6GpVSL+phiBLHEGzhWVleDM5I71Fyew3ijyd41YFbyWn4wI
OECg+zZ35inOanCfuBMcfIhA5lv/5yVrXsLujS5Bdw4TyPfkp7Js+Etok9QP
CDlC4HD6rRcXuF8Bf4jojdBjBLJyZxbZHa2FTvE3nhFSBP7+sc80prMOrmmX
ukeeJHBdcEfOPoF6EPZNdo06RWB0Qh/3mqv14Pv28pUYGQIduj1VV4g0gMii
pkPsaQLHgosrlQMboHf3qctxQOBUy8+6o+MNIOayziZBlkC59oZx8/xG6Eua
tUyUIzDd5OHQ+01N4F//yTxJnkAO1sRzxtea4D1nkXGKAoGBX5rsOQyaIei5
6sX7ZwlUW5OrGCHbAgdHjmo9OEfg41ViJ1Y1tcCn1XwaGSqU/fzWDWmqrXBY
n6aadZ7Ag+pDAiOX3sCQf9+5bDUC16rE/Py8/AZCCmqUc9QJHF8eSy1PaIOR
pXtncjUIvBRfI1000A6hQp5yeZoEdij72BwN7IDj500wX4vAikW3Kesjb+Fe
+n/ShRcJLDsSkfMsqxNOynYeKdYnsMr4L/fWqW5gMKr7mgyo+8wSUo+w6IGs
9IKrg4YEXlB5ZJQ70gPrfgdVsZsQeDbwWmjIZC+8KnAz3mNK4DlvX/5m93fg
pm/+97gZtZ5FMjGIrQ8+PZeWt7IgsNlG4mb4qX6IsBb76mNJILeOhKLpSD/I
c20PjrIi8N7J2uS6kPdQ6DL75qUNgco9K7tsZj/Atf0Fmjz2VD79bR0mBAZB
4lPCnIQDgYrhF4oXWIdgPCQoXtGR0ttO0wN76EOg8s1swM2J0uvYxB75kRH4
G6d2/a4zgQslrwzpE5/h6RnpXRkuBPrLT23e5DsKOzO5Ld66ESjBouhWfH8M
ui+sWvnVnYrXnRO9AVLjEPSXmbPkQWBJ55PdRz+OA83o7XcRLwK7xvVWJoh9
hRruIJeA6wS6zKycHNg2CS7NrpzJvgRGDe/+xzU6CXs9zMqe+FH5X3dBjq/k
O9zrOfVz6CaB/ap/tYLNp8H4HvPmiSAC913cP3V4kQ6bpT8LqN8m8MEd3rO1
4wxomupotA4mqO9NkwSdbgIOKOeviQkhcMVY9fBcHwmjC/EF+XcJvFOiuDP5
HBPicgJVa0MJ3Lv1UT1nDRP+rDCLpN0j8MRoIlMkcRaelpw/vDKCWt/T0Pjr
zyzYmp16tyOSQK3fvMe5zOaAd6Oo56EoAiU1S0MDK+egs2bbduVoAqV/LSWb
cMxDgMPKSpMYAi2n8w6/1J0HSV6moUcsVc9wqbkjcR6mW0eWQ+MIPPXBTLi9
cx7ue3Xcz4yn/PkdM7v59zxo7auSrUggUGPwafo2vgVY3Z833plIYF+BXZL7
4QWoCowPmkii9L9v9s7MqQVwOhK4bzmZ0vveCEVbqQUQHHNp5Uyl8jEoO2JB
bAHeR5rai6VR/pU8Mny3aQFC4TyHbDpVX+Ibxsym5wHoJ4t17xM4kSnovrtq
HjI0L/cZPiAw9KO130jgPKwsT1oyzSAwqG3kiIHiPNjytvJbZRL4vS9c5MS/
OWi98UPpUhZVnx8/GDrwdA7Ev+y74pBNII+zet2i6RyEK+vGOudQeiFFtXVW
z4HW5uefvXIJDJ/gr+xRnoUyj69svnkEhtmb+Np+YcL2Aa4D/vnU/H0Rhd6+
TBjKdPMOKaT0K33TILeAhEtHD21JLibwGKN/cuU/OrQlmp1If0Jg3S7uQxf+
o8OB5QiTzBIC7XYEWxia0mC2iV5Q8JTAniuWZFPbNPX9VCRfVU7gluMd68Q/
TMJI1Se7Vy8IfKHGRTPfNwlye9ZFNlQQ6BR6lu3ptW+w+rvdYFsV5Y/sl7vd
RyYgymefx+Arqp6UtZ9IHB2H2WGdlM+1BBaEcycH6o+Djvztui91BO5MrhrC
/jHgXf+Vg9ZAYI0q57UXQ6Pg68x1lGwkMNf3TrHkpVH4/E7eYL6JwJPHmhv5
aJ8hJy3z4fJrAreXVAtFyI7A6hU97SytBFokHcnsujoMl21YZle9ofLrw1WB
hrIhkJAwgw3t1Lhqb3e90iBU1PJ92NVF4CH5mNGamo/Au/f8H4FuAjcYVhdu
Fv8IfiHXhfb1UP3sYleYTvoHkNf85CzxjsDdatNW/+LeQ87ztQlH+qj89Cub
2bLjPazhPVkj2U/gF4tRhktWP3SMJ7LjBwIbhez+RDf1gYRyi8SZjwRe0+m6
tdOkD6KLFi8qD1DxFAsb9196B7oeOpkXBgl86BgalnzmHVR+DGrRHqLqT8av
0ONEL/CdLqPrDRN4ccPx5psPemGMjeuU+WdKz9sUEyU29sLmzS4KZqMEakKV
/fTbHpDlfatuOkbg+hZrAYOYHnDeK25gMk71+9iM12lGPXBf4o6V8RcqH7vq
6eNiPfBW6usVo68E6tquWrD90w3L8nLehhNUfVVQnfF43w371e4HGHwjMFv7
t8aV591gqPf7nv4klQ/89ixtKd1w10I/Ue87gU8WY4v23umGCofnmbpTBFbK
3Q7H690w6cn5SGeaek98sZTa4t0N3P7O5RdnqPpJ3zvcd6MbFEM76rRpVH1a
shcUiO4Gjzixdi06gc/rl9+yl3ZD9v3gfk0GgQq552+ojHVDb/6XzxoEgd4G
dTuThHtgxTPZ6QskgQ2XmppXBfbAoZfp8+pMqh9piuk9Y+kFs5alv2qz1Pys
38kL+b0Q0aO3Vm2O6qf6Qiwnw97By8EyrvPzlP57V4z61fYBbWLLbtUFAt/E
rRGYdXwPfKSTqMoigbV/lcMsP3wE1aX2I+d+EDik1mz7wncIrq0SO332J9VP
coqN9f4bg8KNwcrKvwg8L7FZif38Nxjg+aKptETgHispTGwigF1I1ljxN4FK
wgkb2dcvwon/0m0Vlql+P8L11KCZDrYnllzO/KHqYfWw3faMboiX07su/5dA
oUzGSUmNx9CkWnZb7h+l36Ttij2at2GpkP0sPwuJU3sj+Bx0rsCWQyfePqD4
K/u8cb/vDRB9bqO1ZwWJh/tqlGuN7oHsqbgP9yk+anputcm7ONCvbTDezUpi
rWbyG8eeFHBWYI6lU6xfFX7j7N8HEPxmz6VdK0lcLPsm/PpQFtxXV6elUbwt
6NLOD+w5UP7O15VvFYnZSafKumMfwlv9osVUiiM3Ft89O5wLX4cHru9kI3G5
vaVEm8iDZUv2FakUv5h+//16bz5s/S4ZzLuaxK1hrzgmwwvgwBWb9SkU77ce
OhUmUggKs7FRO9aQ+OPho0CLnEIw8mrYlkzx1yMdOjHsReC2TKbwsJN4v8+n
OUWvCEJv7eFPotjsnS6/Q1wRZK1Wf7h9LYko0dJ/s74IqsJ8xRMpXp1emrYw
WgS9m4uecK8jkXS7+SZ5vgim4geOJVBs6MoX++NPEbDsZK/atp7EmljJIcu/
RdR7VRLjKa4Y+MO+4kcRHBK2adrKQfnDufd09/ciUC6MPRdHcemjGu3HfUVg
erChk2sDiQ+C+fr0q4vgahmpHUuxTMuOTdfTiyDi5J4Bzo0kClSsv5d3vQge
vlIzjaFYJ6eQNNMtgr7WQrvoTSTqLXg0H1xZBOTmodqdm0lULpqa3N5bCBwG
G7bnUty64JVUeZ+K15Rzc9UWEitXPn5880ghlK09LviVi1rfHxZop1oAsSq1
g5I8JLYtmfdW2OVBcQx5pJ7iSk+/VzEH8qDtk0Co6g4SpV85hz0lc4HVIUjK
nJfEv3/e9c755IJb2Ln4u3wkprvMcQVGPwStjnfqQ/wk8rQP9o0OZIPTVrZc
WwESHfLqiJCH2RBqLPmHpHinjmFCm2s2NNCSitiESBxrv+fBx5ENhzeYsh8U
JlFL4N2NJeUs2Kz+vf6WGHW/JzTiNg1lwIGEHTs4xEn0OsRzXLg0A86OqLgk
UCy8fKK4NTgD/J0e7y7aT2JHW+3aZ0czgIxwu973H4kHMqe9e0QeQFfX8jGR
IyRyBVa7t31Mg4ZZdfV8ipeOdA60JaZB+bbMS2JHKXsPJpbG6aVBmpFiyv5j
JGoQHOuvDaSC3WT4v4OSJPo4q03JfUsB1n+726ROkSharfY3XCAZFgRcv1RS
zCuyK5k5kwTfFRqXT0mTeGnEpm6xPAk6Qy8dPC1D4sibLyVD6kmQyl0SJweU
ntK2pQ3cToRjEnJmKvJUfIuKHZo2JoCIZqx3O8VbRIQ65cbjgddjIvr8GRKd
f8RwyJbHA0vV3SZ1BRJfsUzQXpjFw1vFXjFtJRKPOOv4WFfEga2J1byRComC
eb93yN6MheR7t+9e0SLxzsYvD6r0oyHK7ZPHL4qNuBcbSyWjIUT/oPltbUq/
xqtV122LBu+9A5LpF6n9x0eYA71RoFtz4GuHLolWTq7cnVpRwEl7BweMSDx4
RaN9pDkC1vWKildQnK1alNN4LwJWVPhtUzAmMUyR9f2ZixFABorQjExI7BzJ
ebVhIhw6d15PDjMjcWPPK/6IDeEQqio4P21Fonu4zo9I7zAIOOz1+ao1lb+0
pV6Zs2Hgs72jjdWGxLc3d9XZ8oSB3RfPTF5bEgnfT+f2V4WC0vU36ip2JPqe
P16osjIUWItcCgocKXvFf+XEFobA9XW1pnaeVD6RgdW/zgSDfqN4DZPiUM+v
YYcEgkHSN2HH9askhgefqXzx9zbM0q/0hXuReNn2j/Wzqttg38On8syHxLtd
o4eVJG+DftK143/9SEy6MuPKLR0EkprfYu7cIPFN8Avj73xBsHWdFrn5JomO
d1h/Lf8NhK7rYkVC/lQ+acVLzzQGgpLZR/5zASTaREh4tGgEwvF9khxxwSRy
mBztGvcMAM7PmZd33SFRe9k5LdQoAMjEDS25FMc07z9kLxcAj9ZO3KoMoerl
V/6jnRsCYC899sdIKKXHJytgR8Et4CxjjotFksgqkzF9esofCLnHlbWJJA7l
t9ra8NyEnP6TA5hE+ePH2a4xewMML7/+WUuxkJtRwK2OG9AU9flEXTJ1/y3T
F0pu3YCkz1vK61JJHPX5V3GY8ANZv6tP6x9Q8/1W1kq/94WoCixqzCPx4cCd
vKDua6B4vqPtTD6lD1pV26/Sa7D0WX+6keJLTvQXWbHXwHqNm1hTAYkubzT4
I/SugZRuTl5TEYkmG7Y0vhrzgdE59pzmJyTu1fQ5JPrPGw4f7E1reUGN5809
MjLygunbFhFaFSTCFG/lJVkvyBkibw5T/LhKji9L2Au4QzdZzVWSKM4ZoZJB
XoXlr+fF9tSQaF4jMF0echVaU1qeX62j+tshybHFOk8wXf2yU/gN5d8+vq4z
FzyAx+R8XQnF54ZPrLY66QE9zwZLpdtIDDmnbf1QyAMULJbiNNtJlFW+eynm
pzuI1Zww8ntLYjnJDGTLcYd516eTfT0kjleWx3GucIew4TyWoE9U/brB5fmv
xxX4NumXsQ1S8T2wr+FwvSs8kmW3u0Px6SdST6+XuEJntl1X6BCJDUdM+nUi
XWGzvdj96BES52RznHaru0LCYqH0g3ESE4bFpYa6XCBjU/HVqmkSr3862Uc2
O8MhOVNxmRnK/ykdhawCZ6h32zjykuLiSldjn3BnGO93UqynUftn5fsm6jiD
cNrBra0MEnNzuSzuTTpBoWhpaf8sif6/R5wFOJ2gTK6MRi6RaFuibmTg7wj7
la5zuvym6lGhlVmDnSNkqchLERTL+XhHn9V0hCjt7kD6MokLCZnPiwQdwcGG
xjv9l8SZYeZEy2sHELy799wXVib+xwxlHNzqANHdcQ/71zGR5UmmXHTDZWDv
N2q/uJ6JBb9LB84VX4YbA4LMdxTbiDac4025DI7jJTK9HEw8LjQuxup2Gc7O
d7zr3MjEY7n836cELwMLDxtrKycTZfck8SyF2IGTmadpFS8T7XPcbh62uQRT
+1BXYScTOe/5D+7VugTWDHb1Torv6kVcPoiXwMgv7fQ4HxP/pRR43d1xCc6m
NvKt28NEhcERT7UuWxD8sGXQQIiJp3wUYhbAFj6oF+v92s/Era1/WD79ZwNa
3N4XAg8wcTaDfaXLLhvoHJZT3vAfEyesudh2bLCBJsd+SQEJJlYUiz7JplnD
09DlbecOMdHygpZc0iNruPdapS/pGBMv0TL/TBy0BlmY1JA6zcTQ6qMyhmes
IGa0Z10lxZMV0qObJK1gIqCm6SQwMST/jMw7USsIbYmWkkYmrjXT7g7YaAV9
GjL8IMfEDQfc9AM/WYKdVTRxRpGJN0we8y95WEJUiHTEBTUm3u/gXav0zALG
xfed7aY4SkHgclSeBRx/u5lVU52JH0pFrL6lWsCnLd88tS4wsc7x2EBZkAXs
TY0y0dFk4kFbNblPuhZQ8XjigJEOE9l8/Lad+mMOY72R7bYm1H1lvh+c0TQH
KSk/vVmKMwyHHhQrmUNEuv0XP1NqfN34H19pc5CxU/wdZ8ZEmfP0ozLC5pD0
Z0m80YKJj6tXd9yeNQMNUdvQPbZMXBVlRGtRMoNXfjLnPjoxMe3yz0e7/5lA
iujU63P+TCwtZbPULDCCVrsfWzso9mvi+MZIMoLFfDYr9VuUPx1csykhRqAl
JvhPK4CJvq8ELHfbGcF6caMTxkFMTBQ5ndstYgS++9/mOYUw0ZnfTamvwBBM
JUpDYqOY+I6/v+37CwMQOOajMpzBxOLEgIPbfumBpPL9dSaZTIx2vYO7aXqg
YtjYNkQxU+Fe9eHPeuDmv0F1KIuJRz/Gb/du1oOmjkzVwRwmrn6a3+Ufowd2
Nm3nB/KZWC79tstbQg+KE3Ze6C9hotr0lr2VV3Th1K+X2m/rmBibEGatv0YH
tLsmJvTqmehtEXmx7fdFcHy4wXuc4gMisU2K5EVI1zRJ+9HAxD3ZKSwGAxeB
pXD5q0AzxaYFdUTRRXhtKH316hsmZk02Z/RrXQStmoqkPb3U+Td+H8I8bXC4
+WzY9QsTUc5wKsZOCwwPLR+eo1iu3ZheY6YFKmMKwR5fmQhaZqfpulogfua9
hNcEE/n1rBfMFbVgevWvm76TTDx82sk1VlAL7CNA8M4ME9fcuMXGP6IJ9ulv
bNPmKH0zHt56YkBx9Wfi9cpZjNGdrPS10KDez/u5tVfNYqP11JSbgQZoZ1+V
+Uyxo8vMFmdNDZAJ23D3B9ssKvgTv7zlNGCDkbSgKPssWgb8eN4roAElSwkX
73LM4uK+jTWHWy7A4kn1StVts+i+4tyquPfqcKuiJqB73yxO2zytObtVDcSd
1VMlz80iz27Dt/JrVSBrkFtG7fIsZjzsPV6dqgyH10aZ8NybxYMJUjeE9RQh
koZr4h7NonFIoMSVW2fg5t0cSceOWXyR/ophRJeD4MnKbz8Zs5iqOXtjtaMs
GP9m2yO5aQ7bWY/CcROAizQ1rtcUH8FjIy1aAGrD8Wt0N89h+LXjr8zOAkCt
MOm5ZQ63M07cf3AUQCBQsf451xw+bJXZbbYO4Nu621bHeebw3nkliU8Vp8GF
d1X+MYE5bEnQl8jbcRrs1p9Pa6L4/DODiJFNp8FiOTbqouAcfu007ORdfRq0
RoR8PITmUGGliXrWrAwczzqjUiY8h2wWFhEz7TKwJBZIOyo+hxLMy8U2N2Vg
lrd9tJHiY//snaY9ZWBmPVe/9v45NOZw7HR3lIEhetZL9wNzuHavEyPOQAZq
SxsinknM4bpzbrDpmAxUZK0LPHNwDg9ouEOluAyUxGp5vaPYWddjt52ADGR5
jpvNHZrDy+ZXX73bKAMptuIXAw/P4T5rL9MoNhmI1XM7y3VkDjkued/XXJaG
e2erZLIp3nnZ58b2OWkIOsl6+OjROdSzvzYyNiUN/wPeqVDB
          "]]}},
       Annotation[#, "Charting`Private`Tag$31832#1"]& ]}}, {}, {}}, {{{{}, {}, 
      TagBox[{
        {GrayLevel[0], AbsoluteThickness[1.6], Opacity[1.], 
         LineBox[CompressedData["
1:eJxNz2lI0wEABfBhmjkJi2GMKcgUj2a45jFS5oWFx1yNTbQPXmWKmmlpQ8xg
5TSyVltNM+cUm1EWORRNnSZLW2pYGlODyml2KLapU4M89qGC+L89eDx+Hx/9
dJEg245EIvH+9t9uSnca6+uXIkn/Y1K+/q5UwrOtMn9VA6zXe2mbGmG5lTvV
8gD2K1CRNU/gFG546ZAW7nYS800f4ZY9Z+wfefwkHFDSPTqYCc/wi+/fa4b7
2mV5Uz/gkMs0bomPifDcm90B5QVw241Ud04HTO3xcEtfgzuzj7otsc34L/7g
P10Kx+41xF7qgQ3uzOzrVninbuvub84yYWGt99BEBTzu0G/NHIEX5wdihY4r
hJlRnjWaRNiV/MuSfwtmJPuekE/CWa763kLqKuHQqPFAzUk4YjlUk9wEzztQ
wjLn4KnRp7l3XCyEJyaswb6BcL20qvqcAC4n69JzRfBqdJtWVwezmAbVSA98
0/iYVPkJ7oruMlu24cIMUXofbY1wVMQi/0g4PG+QjeWkwUq/peH4KzA9uCzB
2AyHbQ0I372Ez4o7jRe+wfn9c6vDu9YJX+19UfHeB2YUHW9gx8Pqzwc4vDyY
5SRPo0phmTnSseYZLK5+yC54C19b1C5srsCpOw4ebJcNwklmHmXYxjxjrWPy
PjhC520R7YfpkmODzynwArkqK4QKn6fZtwbT4VznRJXexqesCnmSJyyY9Sq7
6AWHqGMSurzh7YMScxADXqeNfXllY5MzZVroD88sqwdKDsG6jqHbnQFwr5os
iWHC7QpB6aSN1aKvGRuHYWUOI0nCghUpxXGUQFga18dpsXFlqB0rKAj+Azx2
Py8=
          "]]}},
       Annotation[#, "Charting`Private`Tag$31425#1"]& ]}}, {}, {}}},
  AspectRatio->NCache[GoldenRatio^(-1), 0.6180339887498948],
  Axes->{True, True},
  AxesLabel->{
    FormBox["\"w/\[CapitalOmega]\"", TraditionalForm], 
    FormBox["\"Spectral Density\"", TraditionalForm]},
  AxesOrigin->{0.8000000081632654, 0},
  CoordinatesToolOptions:>{"DisplayFunction" -> ({
      Part[#, 1], 
      Exp[
       Part[#, 2]]}& ), "CopiedValueFunction" -> ({
      Part[#, 1], 
      Exp[
       Part[#, 2]]}& )},
  DisplayFunction->Identity,
  Frame->{{False, False}, {False, False}},
  FrameLabel->{{None, None}, {None, None}},
  FrameTicks->{{
     Charting`ScaledTicks[{Log, Exp}], 
     Charting`ScaledFrameTicks[{Log, Exp}]}, {Automatic, Automatic}},
  GridLines->{None, None},
  GridLinesStyle->Directive[
    GrayLevel[0.5, 0.4]],
  ImagePadding->All,
  Method->{
   "DefaultBoundaryStyle" -> Automatic, "DefaultMeshStyle" -> 
    AbsolutePointSize[6], "ScalingFunctions" -> None},
  PlotLabel->FormBox[
   "\"\[Omega]=\[CapitalOmega], \[Alpha]=\\!\\(\\*SuperscriptBox[\\(10\\), \
\\(2\\)]\\)\"", TraditionalForm],
  PlotRange->{All, All},
  PlotRangeClipping->True,
  PlotRangePadding->{{
     Scaled[0.02], 
     Scaled[0.02]}, {
     Scaled[0.05], 
     Scaled[0.05]}},
  Ticks->FrontEndValueCache[{Automatic, 
     Charting`ScaledTicks[{Log, Exp}]}, {Automatic, {{0., 
       FormBox[
        TagBox[
         InterpretationBox["\"1.000000000\"", 1., AutoDelete -> True], 
         NumberForm[#, {
           DirectedInfinity[1], 9.}]& ], TraditionalForm], {0.01, 0.}, {
        AbsoluteThickness[0.1]}}, {4.999987500074422*^-6, 
       FormBox[
        TagBox[
         InterpretationBox["\"1.000005000\"", 1.000005, AutoDelete -> True], 
         NumberForm[#, {
           DirectedInfinity[1], 9.}]& ], TraditionalForm], {0.01, 0.}, {
        AbsoluteThickness[0.1]}}, {9.999950000398841*^-6, 
       FormBox[
        TagBox[
         InterpretationBox["\"1.000010000\"", 1.00001, AutoDelete -> True], 
         NumberForm[#, {
           DirectedInfinity[1], 9.}]& ], TraditionalForm], {0.01, 0.}, {
        AbsoluteThickness[0.1]}}, {0.000014999887501223254`, 
       FormBox[
        TagBox[
         InterpretationBox["\"1.000015000\"", 1.000015, AutoDelete -> True], 
         NumberForm[#, {
           DirectedInfinity[1], 9.}]& ], TraditionalForm], {0.01, 0.}, {
        AbsoluteThickness[0.1]}}, {0.000019999800002575608`, 
       FormBox[
        TagBox[
         InterpretationBox["\"1.000020000\"", 1.00002, AutoDelete -> True], 
         NumberForm[#, {
           DirectedInfinity[1], 9.}]& ], TraditionalForm], {0.01, 0.}, {
        AbsoluteThickness[0.1]}}, {-5.000012500074423*^-6, 
       FormBox[
        InterpretationBox[
         StyleBox[
          
          GraphicsBox[{}, ImageSize -> {0., 0.}, BaselinePosition -> 
           Baseline], "CacheGraphics" -> False], 
         Spacer[{0., 0.}], Selectable -> False], TraditionalForm], {0.005, 
       0.}, {
        AbsoluteThickness[0.1]}}, {-4.000008000025334*^-6, 
       FormBox[
        InterpretationBox[
         StyleBox[
          
          GraphicsBox[{}, ImageSize -> {0., 0.}, BaselinePosition -> 
           Baseline], "CacheGraphics" -> False], 
         Spacer[{0., 0.}], Selectable -> False], TraditionalForm], {0.005, 
       0.}, {
        AbsoluteThickness[0.1]}}, {-3.0000044999842446`*^-6, 
       FormBox[
        InterpretationBox[
         StyleBox[
          
          GraphicsBox[{}, ImageSize -> {0., 0.}, BaselinePosition -> 
           Baseline], "CacheGraphics" -> False], 
         Spacer[{0., 0.}], Selectable -> False], TraditionalForm], {0.005, 
       0.}, {
        AbsoluteThickness[0.1]}}, {-2.0000019999491555`*^-6, 
       FormBox[
        InterpretationBox[
         StyleBox[
          
          GraphicsBox[{}, ImageSize -> {0., 0.}, BaselinePosition -> 
           Baseline], "CacheGraphics" -> False], 
         Spacer[{0., 0.}], Selectable -> False], TraditionalForm], {0.005, 
       0.}, {
        AbsoluteThickness[0.1]}}, {-1.000000500029089*^-6, 
       FormBox[
        InterpretationBox[
         StyleBox[
          
          GraphicsBox[{}, ImageSize -> {0., 0.}, BaselinePosition -> 
           Baseline], "CacheGraphics" -> False], 
         Spacer[{0., 0.}], Selectable -> False], TraditionalForm], {0.005, 
       0.}, {
        AbsoluteThickness[0.1]}}, {9.999994999180668*^-7, 
       FormBox[
        InterpretationBox[
         StyleBox[
          
          GraphicsBox[{}, ImageSize -> {0., 0.}, BaselinePosition -> 
           Baseline], "CacheGraphics" -> False], 
         Spacer[{0., 0.}], Selectable -> False], TraditionalForm], {0.005, 
       0.}, {
        AbsoluteThickness[0.1]}}, {1.9999980000601777`*^-6, 
       FormBox[
        InterpretationBox[
         StyleBox[
          
          GraphicsBox[{}, ImageSize -> {0., 0.}, BaselinePosition -> 
           Baseline], "CacheGraphics" -> False], 
         Spacer[{0., 0.}], Selectable -> False], TraditionalForm], {0.005, 
       0.}, {
        AbsoluteThickness[0.1]}}, {2.9999954999842446`*^-6, 
       FormBox[
        InterpretationBox[
         StyleBox[
          
          GraphicsBox[{}, ImageSize -> {0., 0.}, BaselinePosition -> 
           Baseline], "CacheGraphics" -> False], 
         Spacer[{0., 0.}], Selectable -> False], TraditionalForm], {0.005, 
       0.}, {
        AbsoluteThickness[0.1]}}, {3.999991999914312*^-6, 
       FormBox[
        InterpretationBox[
         StyleBox[
          
          GraphicsBox[{}, ImageSize -> {0., 0.}, BaselinePosition -> 
           Baseline], "CacheGraphics" -> False], 
         Spacer[{0., 0.}], Selectable -> False], TraditionalForm], {0.005, 
       0.}, {
        AbsoluteThickness[0.1]}}, {5.99998200002249*^-6, 
       FormBox[
        InterpretationBox[
         StyleBox[
          
          GraphicsBox[{}, ImageSize -> {0., 0.}, BaselinePosition -> 
           Baseline], "CacheGraphics" -> False], 
         Spacer[{0., 0.}], Selectable -> False], TraditionalForm], {0.005, 
       0.}, {
        AbsoluteThickness[0.1]}}, {6.9999755002045995`*^-6, 
       FormBox[
        InterpretationBox[
         StyleBox[
          
          GraphicsBox[{}, ImageSize -> {0., 0.}, BaselinePosition -> 
           Baseline], "CacheGraphics" -> False], 
         Spacer[{0., 0.}], Selectable -> False], TraditionalForm], {0.005, 
       0.}, {
        AbsoluteThickness[0.1]}}, {7.999968000178667*^-6, 
       FormBox[
        InterpretationBox[
         StyleBox[
          
          GraphicsBox[{}, ImageSize -> {0., 0.}, BaselinePosition -> 
           Baseline], "CacheGraphics" -> False], 
         Spacer[{0., 0.}], Selectable -> False], TraditionalForm], {0.005, 
       0.}, {
        AbsoluteThickness[0.1]}}, {8.999959500168733*^-6, 
       FormBox[
        InterpretationBox[
         StyleBox[
          
          GraphicsBox[{}, ImageSize -> {0., 0.}, BaselinePosition -> 
           Baseline], "CacheGraphics" -> False], 
         Spacer[{0., 0.}], Selectable -> False], TraditionalForm], {0.005, 
       0.}, {
        AbsoluteThickness[0.1]}}, {0.000010999939500426909`, 
       FormBox[
        InterpretationBox[
         StyleBox[
          
          GraphicsBox[{}, ImageSize -> {0., 0.}, BaselinePosition -> 
           Baseline], "CacheGraphics" -> False], 
         Spacer[{0., 0.}], Selectable -> False], TraditionalForm], {0.005, 
       0.}, {
        AbsoluteThickness[0.1]}}, {0.000011999928000476974`, 
       FormBox[
        InterpretationBox[
         StyleBox[
          
          GraphicsBox[{}, ImageSize -> {0., 0.}, BaselinePosition -> 
           Baseline], "CacheGraphics" -> False], 
         Spacer[{0., 0.}], Selectable -> False], TraditionalForm], {0.005, 
       0.}, {
        AbsoluteThickness[0.1]}}, {0.000012999915500773082`, 
       FormBox[
        InterpretationBox[
         StyleBox[
          
          GraphicsBox[{}, ImageSize -> {0., 0.}, BaselinePosition -> 
           Baseline], "CacheGraphics" -> False], 
         Spacer[{0., 0.}], Selectable -> False], TraditionalForm], {0.005, 
       0.}, {
        AbsoluteThickness[0.1]}}, {0.000013999902000873147`, 
       FormBox[
        InterpretationBox[
         StyleBox[
          
          GraphicsBox[{}, ImageSize -> {0., 0.}, BaselinePosition -> 
           Baseline], "CacheGraphics" -> False], 
         Spacer[{0., 0.}], Selectable -> False], TraditionalForm], {0.005, 
       0.}, {
        AbsoluteThickness[0.1]}}, {0.000015999872001381317`, 
       FormBox[
        InterpretationBox[
         StyleBox[
          
          GraphicsBox[{}, ImageSize -> {0., 0.}, BaselinePosition -> 
           Baseline], "CacheGraphics" -> False], 
         Spacer[{0., 0.}], Selectable -> False], TraditionalForm], {0.005, 
       0.}, {
        AbsoluteThickness[0.1]}}, {0.000016999855501571383`, 
       FormBox[
        InterpretationBox[
         StyleBox[
          
          GraphicsBox[{}, ImageSize -> {0., 0.}, BaselinePosition -> 
           Baseline], "CacheGraphics" -> False], 
         Spacer[{0., 0.}], Selectable -> False], TraditionalForm], {0.005, 
       0.}, {
        AbsoluteThickness[0.1]}}, {0.000017999838002017484`, 
       FormBox[
        InterpretationBox[
         StyleBox[
          
          GraphicsBox[{}, ImageSize -> {0., 0.}, BaselinePosition -> 
           Baseline], "CacheGraphics" -> False], 
         Spacer[{0., 0.}], Selectable -> False], TraditionalForm], {0.005, 
       0.}, {
        AbsoluteThickness[0.1]}}, {0.000018999819502277547`, 
       FormBox[
        InterpretationBox[
         StyleBox[
          
          GraphicsBox[{}, ImageSize -> {0., 0.}, BaselinePosition -> 
           Baseline], "CacheGraphics" -> False], 
         Spacer[{0., 0.}], Selectable -> False], TraditionalForm], {0.005, 
       0.}, {
        AbsoluteThickness[0.1]}}, {0.000020999779503135708`, 
       FormBox[
        InterpretationBox[
         StyleBox[
          
          GraphicsBox[{}, ImageSize -> {0., 0.}, BaselinePosition -> 
           Baseline], "CacheGraphics" -> False], 
         Spacer[{0., 0.}], Selectable -> False], TraditionalForm], {0.005, 
       0.}, {
        AbsoluteThickness[0.1]}}, {0.000021999758003515767`, 
       FormBox[
        InterpretationBox[
         StyleBox[
          
          GraphicsBox[{}, ImageSize -> {0., 0.}, BaselinePosition -> 
           Baseline], "CacheGraphics" -> False], 
         Spacer[{0., 0.}], Selectable -> False], TraditionalForm], {0.005, 
       0.}, {
        AbsoluteThickness[0.1]}}, {0.000022999735504161862`, 
       FormBox[
        InterpretationBox[
         StyleBox[
          
          GraphicsBox[{}, ImageSize -> {0., 0.}, BaselinePosition -> 
           Baseline], "CacheGraphics" -> False], 
         Spacer[{0., 0.}], Selectable -> False], TraditionalForm], {0.005, 
       0.}, {
        AbsoluteThickness[0.1]}}, {0.000023999712004631918`, 
       FormBox[
        InterpretationBox[
         StyleBox[
          
          GraphicsBox[{}, ImageSize -> {0., 0.}, BaselinePosition -> 
           Baseline], "CacheGraphics" -> False], 
         Spacer[{0., 0.}], Selectable -> False], TraditionalForm], {0.005, 
       0.}, {
        AbsoluteThickness[0.1]}}, {0.000024999687505149974`, 
       FormBox[
        InterpretationBox[
         StyleBox[
          
          GraphicsBox[{}, ImageSize -> {0., 0.}, BaselinePosition -> 
           Baseline], "CacheGraphics" -> False], 
         Spacer[{0., 0.}], Selectable -> False], TraditionalForm], {0.005, 
       0.}, {
        AbsoluteThickness[0.1]}}}}]]], "Output",
 CellChangeTimes->{
  3.7228547784900665`*^9, 3.72285484677639*^9, 3.7228551115916424`*^9, {
   3.7228551527664127`*^9, 3.722855173611685*^9}, 3.7228552285529985`*^9, 
   3.722855284244421*^9, 3.722855395955453*^9, 3.722855437177207*^9, 
   3.7228554964468565`*^9, 3.7228555977977457`*^9, 3.7228557216503057`*^9, 
   3.7228558904745965`*^9, 3.722856160227959*^9, 3.7228564151521606`*^9, 
   3.72285663387068*^9, {3.7228567088603363`*^9, 3.72285672206439*^9}, 
   3.722856844994915*^9, 3.722856905733567*^9, 3.72285700181846*^9, 
   3.72285711045111*^9, 3.7228643918518744`*^9, 3.7228650048810573`*^9, 
   3.722867297302949*^9},ExpressionUUID->"96017988-3e89-4624-b11e-\
0502ca7cdf75"],

Cell[BoxData[
 GraphicsBox[{{{{}, {}, 
     TagBox[{
       {GrayLevel[0], AbsoluteThickness[1.6], Opacity[1.], 
        LineBox[CompressedData["
1:eJwVV3c0F+4XRilUEiWRMqKUsiVxL9kjJDszZRYZfe2GESpCVhQZWUkpISNK
VEZmlOzs+Zm2Pj+/f973POfc+z73Pvfec+7Lf9nd8CoDHR1dzubx/3tNhKdy
3D8Uky+ZH3ZqF4HVg7KP/1aE4WrHBdrRq8dhefcF16HVe/jxkI7N8thxWGS4
ptIvH4HMAmo29KYngEK9x9PrH4kzdZjeVnECSJMZ5O6K+8i4ID/oyyEKhD9V
TZ2rD5ApVpZWeFkU5n/0ZLXJR+HFFMnbHfmiMPuJFNDiH40pG6ds2KZFYbpk
l1FjxSP0en1i0PLISaBc3JtoHxSDh3OO2YSZnwSvFn6Gy7yxqP5bCGXvnwSS
upibbXUsvlUWrKEvOwketQq91lZxKP2bz8Z+6CQQzmirW23EoXvKofQv207B
gujVQxaK8cgTwX17ROcUuOV43jfrj8fVQq5BMddTMH/4zqJJUAKqzHJiZsQp
mGVP/XGxOhFfvOYYLP94Clwf5skbWiUhiLHjm55TMM1YmmOwkYRqtWw0z4VT
MLncduu84hPcxcaa3s4jBo6eA9M6/U+QvXnnYJq4GIzPzJhoB6Xg3OMdt5+q
isHowDYxjepUZFBhtvF0EYPhLwqDSopp+Hk7YzrvazGwBW0d7E9DR5atNftr
xGCozLRMMSgdKexbagp+iIG78QeNZ9bPsV+K3qZqVgyua3YdTknLQM2ft14/
ZxcH51MsbY8PZWNHYsDgipo4HJth2/bYLRt3SwfYsOiKw2TufoW4j9l4tMNf
bIehODjxC+XFWL/ACjb/hSErcXDYq3QnKi0H2xN8bZa8xeHy6k3x8EP5mFN6
87ZjhjgoXZGmU765iY1u7tbJFYdDP0itq035uEDy3n3slTj8znB3d/MrQDVx
b/22cnEw0HIuMu56iUqvPG3GWsVBMdlS9Mj9IuQvdEfHDXHYmcofP7RajE9f
ONNUTCVgXI4pJsihDAsOW6HnTknIuZJuOvG5Fs2azqVPe0nBuw/3goQ+1GM2
RdDGY1UasoYmYRdPE0pLrumVdcsC9RdN6w5bG/641By964ccRBZoftb73oEb
h6N+nFI4Cw+Cyxidbv7Er94APOuK8OE1HUc4uQej3xJKs32V4Jfa9nn/3F40
/fbahMPkHAhKTMZ5n+zH5DLbolFbVZjWzcs2P92PJcY2RbHOqvDGyakUlPvR
mGQFqp6qAM8nfzMZ9+ORo5c4K0JUwWL3FN+zwH6suWUsPJWjCrFzU0X1Tf0o
Pqq1aDavCrT8mUZOlwH87iexmHFXDf4ILDB8yBnEh4ZrLVsr1UFdetzxZvEg
jpivUHka1OGNWn+zRNUgfrNeunq2XR3uOTUlFrQPor4d+X3chDqIF+Uef7o+
iD2aM0LZezWg7qB4PooMYWJa7wvzGxrAlTfZJnB7CIu1yoy1T2nC54/mfFPH
hzH/lWOUcoMWCKw7Wc+IDSPx2NXztR1aEHzG9+mc9DAey7h8UnNQC5RLErlI
MIyXIqzOey1rQW1+J9ua4TBqSVyUkTuhDdXx5+l3BQzjmSnFsNA4bSh3UR4R
bxpGsVa2q85OOvCKUyTb13UEVVRfUlKlzsPAj84H4zdGcF9krgJJ5Tywhd/y
MvpvBF99y1IwMToP3kud58TvjiCH3NNAjZvnQf7XreGJxBF82P0wsL3sPDQ8
6Tpk+nkEL7JcfxqDejBw8M4TmQN/MYpJRFrcQh/YBHuiSQ1/EQMaXpEHDUDv
KNdOjea/OPa7Lmx6ygCiTphHprb/xSzpT4rTZANgkf4Totr3F60GKtW2Ml2A
LWqDvonEvzhKX3wmW/wCLDpMXJY/OIp0ISnDT0MuQH/BkmywxygqnHYprhU3
hAJJrsE9B8cwMXA1MLzgIjyemXVk4R/Drr+L3nKlFyEw+xOBQXgMy9TIfeRP
F+E8pysDRWwMVVZmRO//vgiElWqhbpUxdDzULy7LbASyn+yvpbiO4Tazj3uT
XIzgs/7rFYHKMcxWDAztlTGGl0yhwTy1Y3h2zGcn+ZwxxH8y27G3fgx573kV
7jcwhqtSDLyMrWN4551LdpiLMTDtN1aaGBlDh0ozAjXdGPQGVu+9ZBlHfW8p
A5ldJtB7TX2vtMU4yh/725lBNIH456XqyTbjaOjan/uM3hT0u4T91q+Mo312
z+mCPabw5ez2gS/u4yi63PSVKmEKr1m+5RqHjWOLYEmluZcphOZpnfV5M44E
n+AZ5xVTODWqe7li2wSyXuOsseYwh8n91fGHdk5glPJulUwhc8jSOfk1eM8E
LjMzVa6cNgeud7tEdQ5OIKfXCveYpTlsCf5B/SMxgTpZf4re5JrDr8MGkRuW
Ezhj++yHjLIFhFy6+Ebp3QTed9nH/jv0EkyqmM5rlk/g1dWdIx7Jl0BX9JLo
heoJlAzYmnm48BJwblzOs/s6gfv0yWEVnZegIM3zefCfCbyl0EYkCFpCx3Bs
zJctk/h+d/iuwG+WIODUdkPTaBK1EyauEQWsIdygq8jAfBL7NvoUHM9Yw6zc
r1kz60nMNuwQX9S3hlLmISdnp0kUrK06aBtkDdovF2zvB07i5IuYY06/rcFz
nvVCc/Yk8nlJx7gm2sBn7/MSBtRJlDZ9z18cZwsrPbNcX1YnMYO16Grlc1sQ
P/uQTo5uChNKc8J7imwhjb6p9fCOKXTvSRpWa7IFv2hNtwW+KQwz89P4t9UO
xPNUXkbrTiGv1JmelQA7SPtzRqglawrtGF8KsPhdhp/we6dy/hQK+WToxkRe
hp2ZvpSSoikM6kzKFE25DP5OZXVPP0zhjHZoYl7lZTCmSl++1jqFNqcsR4tp
m/a7xdN3rE3hgdjt46ce2oPfOeED2obTGDiuLbSr/ApUES8lZptOo50DvDJs
ugJ0GbEcNMtp5Psuwftu4ApE0NZ3lThO4w8ZrqR6xquQWNXJcChoGpsz//4n
a3wVSmTvzhJzp5EQ5H35v5WrQDjeV/NkYxqFogNsNswcQbp3jyKFYQZvvHN5
teOGI/hGalToMc3gvyJzEYVwR6BNvC3ZwjGDf4RPd24tdQTWF5H514/NYOIO
gr/CPicQPXz6sfLFGWSVMm8L6XUCR444h6m8GZQd2hoSE+wCJj6XFiZezSC9
xsK/hKcuoPrniO/42xlM8/3d/anUBfiyyiL/Vs3gjzOvfkTNuMAvyf7C/rYZ
1BQwNKOZuIKm4TFy+/IMCi3GDEfLXAOR2I+3KzRnMd+/f6aCww24qOFMH87P
Intfze+TUm6wzfxCbJnhLNYvZJzoMHSDEb7RzBLLWTx2/OqLN3FukPKGuaHo
xixebJ1waNvrDixtRjuzkmfxg+98SdCeGzDDOpP8YHIWSdI13/lkPKBgTr+J
OjeLl0ryfOi0PcCluWTDhjyLCgux4ttsPGA68tZl6X+zGPLY/lhY5Cbeyi7a
zzGHj/y2FF0a2sSrcjWncA73f5du/5TgCQW/nxGTVeew786BHrFXnuBSznBk
i/Ycao1syDV+8YTpm80RPUZzuPa0vjmMsokJNoZ3XObQvtmg+YiJF0yN3xtr
T5jDiC6j+64C3pBXP7NfIXUOf9yW+tGt4A1O2QbaOc/nUL96z4H/TL1h0o77
tf/LORSbbJ41jNrEfa98BT/N4fZmxa74tU3c0bXj5uwcHhFiOlMxchMmPgpI
cqnMI9+0mMTKoA8YGvLcENacx3O6dIItNB+oGuMokj4/jya72+KHDvtCzE7G
4xdM51G96PqLb7a+IG8xwX/fdR6Pb8/gfjPmCw+pL/esP55H+soxqu+6HyxG
ZOuzPJlH2cmC8iQ+f7A9+CyKK20ehzXdr9Kr+YOMSjSzTN48eidRE8uj/WEg
5ga9W9U8PmFe/tMsFADiojLEwdF5LGVtj9KwD4SUmpNi81PzaNkQfs3nYSBs
vSh8fX1+Hi1uKr6jvQ+E3377p7hW5pEx7wUnL0sQBH9dGbqwawGLRpx+Z5cG
Qdflj211MgsoGF3aWMJ/G/yeaLzJvbeAW9hyCLkCd4Hg2x3y9MEC0v67fopO
8S44mV01jY1ZQHXeEt1I07tgsj/kn3/KAiacqJk/FnUXJBM+6uoVLWBsnm6P
9epdyPc+z6fybgHZ7KOv0PYFA59RH/l0+eZ7UfqH3ksEw26O1RT+zwt4Odrg
52nnYJiNkZmi/FxAP17DseDuYLC/8aVqqncBt/rsPZ1OCIZe/YsxA4ML2L7r
958c5hC4IDZi3zm6gHKmGUR6/hD4xupx+tvUAh4vdDeukgkBnKexVM8v4FyT
hquBegiUtkQPFJMX0Ji/KJ1iEAKnXvG+zVne9P+2q9jYOgRePCwMS91YwFrf
VC3JO2HAWvpMVJOegHufzOXEPYyCRqGriZ+3EPDTb7H7A4z34F6CKJ3iNgIO
2HK31xuEgTIjxbmMiYBff4brRR4Ng3Xvyk6JHQT8cOfR18wjYVA+GqxYuIuA
fu7Xa4MlwsDbSDtXmI2A0C3DfVM9DMS+7NmTwU7AGkOP3mO2YTAt9dufZx8B
048dSVwMDIOcrOejCfsJqFxkcIWSGgaHQsTK7x8k4Navqb33BsJg57nzNt7C
BFSoi8wucb8HkzURrzTkCcj70PltTnE4ZIsZ7P+sQECtW9OHHPrCwSZ9/10F
JKAXYTKuaHsEdN/KMZJQJWCkpLVlr00EfFH8ssatR8BTLCJVBZyRkFFJ05q3
I6BniLTVifT70DAZH5F2hYDMdH4RWj33YXrf8a96jgSUC/nAxcf2AKRuGKm+
vkZAUfkiU/rQB1B/JB9u+Gz6h9l/H/N+CFNRhlKkhwRUcv37dtetaGCtnPDI
fETA5z29ASJ10SA5GfjGMI6AhRd0W6SYH0HAudyT75IIeKzx4O8jyY9g19La
Ue9MAobeOU1YsY0BCdsXBxfLCGgez/n1Y3YsmETJX8qpIGBnZE/r79ZY8K9o
fWJSTUCukU61+LVYqNu7yln2mYDt4lBNNooD4+96e3xbCEg5Y2xWtvsx+C/+
1T/WRsAGpVeFR5UeQ5qgX/Svjk0+b+Q29HgME0FZO878IuBQYfvZ0Z+PwU9y
mXF1hIDIMjnvmhcPaTZRqgVjBJw7sbOWezAePj8UCLGYJKDisBNmcybAjgld
uso5Ai7s3VFgHpEAz1IzVgOWCbgj5MSbn/8lwqetOgsbu4gY0p2i8zk0GeR3
FkjdYSOiAavqpYaGZCjhYPZl4CDirZsjRd3MTyBP4Cvddi4ivnDdYJd6/ASi
lVTY2QSIaO7Ij6HvUoBJM9Mk7ggRn6WL9Mf9S4FgffrUvUeJKPona2RQOxVu
WtcIHhAlYrNPYfKFiVSwDDwrIyBLxEuUmgsO4s+gOyTFL1uOiEt7GoPP3HsG
+g9WqoXPEnFu5G5kZP8zOJdSpn5CiYga230r6mLSQKRcykxam4iLFxMijBif
wyL5RIC6NRFt9bi8Kwsy4Mba/ZpvtkT83nSpY+FvBkwzTG/RsSfiHbpHX88e
yoT+PXkP9Z2I2LQl8+LpxEz4InYkzcyTiKrzDjbx8VkAp0NGer2JmNi61/VS
TxaUwYiwlQ8R6QKatf15sqHg/PPXdoFEXAkzJo3mZkOs68FPLveIGCfDfuxe
xwtg8QpgnIsgYrD3W14B/hwI9e/Vcn9AxNW/HG+cPXI294HkDq8YIuaSpYdE
9+eCde7e0cAUIv4nKexF9c2DX0Vex2hPiZhWsS3GqjsPDEs7rt1NJ6Ly+zXJ
IZl8UKuPoYZlE/H9QkXjf2v5IPp35/ZHRUSUTG398DvzJbDmneHTKCYi9eOC
QMTBQiBeczhDe0fEjQ9qL2yfFELpYo2r+wci3lOzd2N49gqUWbza9L8QsdS1
gde79TUcaU2f2v6ViC9P9xnOSL6BbfHNDLXfiRgQeM1E9s4baOYVlhFvJaLM
q/pLrvzFYCLx+wlbLxEf5ShfbLjzFuQWGd996yOizrJumfTgW+CplGy+M0jE
iGfW0YFK72BI9eE/wigRuRz1HrDtLIE65g/78yeIuKzKF/30vxLI+TEmbjdN
RLceG8Ld0RJwNUP79gUiXpfW7pxpfA96vNcCI0lEzHhq1PRRpRTER5ITlKlE
LOvlMYqoLYVFV9LX4lUi7k11+l7SUAZ3br8QjWMkYVNWRgPdjgq4rNqhps1E
wk63ILbt+RWgxkyzZthBwtLPO4sqdCuB5bFZrCcbCZ8dXI3WyKmCOdOwguMc
JJTZ6C+vsKyGtoNv60b2kfDol6Gi3dwfISFnx6IhDwmNLLm2NxXUgK+r3O4d
h0j4vSOPPwBrwUL86rE6PhK6HmpfanhVC3wVHy2khEk4d92XezbpExS0eNRw
SJDw4Nbm0Pr8OngYl/arSYqEq7NmGm0KX8DdtIkYIkvCBWXGNtvuLyA9fOQI
5SwJeYd+vC841ACcORcUC4GEk/sTfVR+NMCKyy2TK8okdHKrURa49xU+Unoi
utRJmBglTelh+w7PP2zNfKhFwj8/3fcPjH6HkFsSlaq6JLSVvb9yv64RNJke
zJVcIGElQ7BHS1YznGgp23bdiIR/5VNrtuW2AGvc6GEhUxLyByd9lSj/AZ08
YJhgScK2172jyqFtULVNtlTJZlNPtXKrVf52yCGe5J61I2FDG5tk7rd2eNQn
dCvpymY+Eek+y74d4PuVd+Sc4yZ/nfq111KdYPd2n/q8Mwk5pIm3nq90gvaz
XQVPrpEwpnBb5vumLjjoteFB8CBha9ztOvfkbmC0pv5M9SbhhucYt1tCD8xr
zp3R8CHhzC7BCu2sX9AjNfaM5LcZ//JU3YO631B7qJ8+LZCEjzy1+UaXeiGf
+edVrdskVI3aXnvmXB/EUZq/U+6SMLri2HRhdj9caayK1Qknofxp3TcjVkNw
/n0JdTGShFFnzlfvOTsMss8LzTMfkpDB6YDivuMjcPhBdvX5RyRkPlASMCT6
F5j+e8q/EktC02NJcoVqo0C0jQ/Ljt98P+i9O4PPGPTqPJzST9rsH5+IO811
41AnG3p+7QkJyc70ylfEJqGQP7A45ykJqQ6PivKqpyBhp/c+w3QSeh2t4tvv
NQO3llz9NjJIeIzV/vC00Rw4jtj352WT8Epk2wV0XgCDlkvKRrkknD3qL531
hwBnyi++oOWT8ObHrspqQRIIZOkwvywkYWhXInUplgw7olWum7wm4cC5vhMX
RalA8T3bTv+WhCEyAoZbVheh315K5lUJCe9bPVkq37ICDXonnpiVkXBQaXiF
dnENXp8R3NhSQcK4B9ZBH5Y2IPkIj93rKhKq8xDnLW/T4d3dHPUWNZv6KJA4
dIABXVZZRLZ9JiFNeM/JX6pb8eIYQ1TxFxJ+42Q6oJO5DRXaVgmWX0l4qs4x
c8yZGYUqSUZMjZv10GN6s6tkJ7LmTJe/a96cRxmZ6FF9NlyKGTlo07rZL33J
CtoF7DgU0HuHpYOEzf49ASrB+/C7Q8fo+y4SpvW/8FVc4sK3Fxo17XpIaJyT
N/JOjBefKnwu3NlLQn3ZAMazovwYdrSCrbyPhNtUn58SNTiCbuxvve0HSXhY
/e0vds5jaLaR/4t1hITZXHuTeG6JovJkhkLF6KZ+5gsWFq/F8Xjnk+dXJzbj
VcpZHxeQQo6PsVv3TG/6j4gpyEnL4HpepFPV7Gb//rnJ1HNVFsce3212XCCh
w0qsE5eVLP645SfOQSLhizifn/UHZbDM2SP+I4WE6wpbaYJbpPC5kfOy8xIJ
VYQ8tiRHiWMk2lnuWyXhRPWv/X0gip7HzWtr10mopX/JqnvgKF7ad+HINRoJ
P+/X1a/kP4KqdFoR+xnIOGe4TWCakR9PzijNft5KRuvbAb4kwkHk7JYzcNtO
xn1GTy1G6rjQKHX1wwwzGcV+NTh8idqHcbZVgs47yaic8Nzi6RA7tgndihpn
JeM6TWUmN5MNd8/gkv0eMsaIC2jsvbUL9d7Q2w1zkDEZL3JwaLPgw5t1jdac
ZGR/9e1pQvR2bJQPk+7jIuPp5XPWarKMyESnkWbOQ0ajxdzKHeJbUL2eiamH
l4w7ZgpFTrjRY+j9Rg8jPjIG7xapZm+iwWf9h3/aBcj4rrAx9Rz3BtDv01PT
FyIjPTuNT6RyFZR6d79uPkpGtpro0IKMZbiV3s6lfXwz/6WAR/V1i1B15XHw
V1EyEmN36x0/QIVVEeNZVTEySuaeVpxIIYPcAqfJZwky5mlo9hxVIcF/Jb9q
UJqMPH9eJtPtIkKJX4pItSwZ3Q/S6B5MLgAZLB/LnyHjdim28PbpOZDcemij
7CwZH15QG6zhnoUb3wcdZICMdUuaWge9pqEoOqPtrRIZW0NTXl5ZmITZi/by
4ipkvG6zJ6z4wQQcPyCU/UqNjPX/YhnTVMfBaWB81wlNMnpUxZ6X3j+2uc/n
+eRpk1HhvidTP90ojDq5DAudJ6Oj8Y9PF2gjIHBKVCdLn4wF8w3esWwjYEue
K+EzJKNPyvh8t+Qw9Ad5RPCYkvGP0LhSieYgHFSRIiWbk3HpGePRmeF+sGCi
XuK0JKNQ2eRMdFwfJLeU1j+2JuN42hViltkf6I7zFdtjR8ZiNf2+y5K9sNdM
/km0PRmZE39pSx76DYa86ww7Hcj4y/KTYwb3L/iRe7t7mysZU158D9ZW6oad
15WVQq+T0VcmTFfd8SdoS24poL+xyT+Y+946pQu+Vt0LWvcmY1Bu4BMv/k7Y
Fqw54edDxrWGZ6ITXh2gqsFyYcmPjLQeiUy71naobY86QrpFxotce/K3prfB
v0T9aPe7ZLxG7tU8wN4GCpZ7lmdDyNhm2kbby9UKH8bjmyYiyJhaKaOULNQC
yy9NZK4+IOPzExcjCxWbQdaDK30kiozT77ePWtk2wdu1VM/+ODIGmnA95ar7
DoRaqz6LBDLeXGpSp9F/h1P3Dqv/SiJjZ7lG9lmtb/CSLetA51MyhtpJrfXO
N0C2UEHttxwyZnDvYLj24Avo5J2hBeST0Vlrw4Z1sQ5Ix78rihWSscv1hxzZ
oQ6UxCcrEorJ+ElHu1fE4jNMvPVZ0SwhI/m7TVvfn08QLbNdbr2UjAds5N89
vvwJ+uWF31+uIuOQVGQp461aCK1+T95XQ0bOsvrbGuy1IKqkJvn90+a8+95p
kTKuAX+1K6/FvpI3/9+WCdot1cBpkJm/3k7G8Np//T2slVDdITH5uouM/hEd
TdZuFXDF+JOwfQ8Z85//7XLo/ADvLIayvvdt1u9xvwatsBws+t1HAgfJ6KW3
pZebvxwYbGl84iNkrNaPudrypAwMrh5KS5wgo97bfwxiyaWwNPGqT2t6s57y
L4Lu8JZCmosiz8bspn3g+euvct7DrLtlsj2JjEcTr3Iv15VApH9KnPjGJt9A
PJ+R8DsQ3xBp/0sjo9ZAUbB3w1v4dfvD7iQGCsbXth+xcn4LwmG/Hm5sp+D3
on2XecqK4fMjzvBGdgr+bLZ698z9DTiz59QH7aOg9S5mLk3BN8CWILNVgouC
e6c/0DG8fQ02KUZ3k3gpGHBPOjIvvgjWs+MCrhyjINOd0CSdsELIOipQsf8E
BU/v2G/XwFwI2gXFy40nKSi6oXTGMvYlJL9uuykhRcE8Ba17N/ILQKaC9cY/
RQqW3FTJerKaB30KaUXFShQc5Tnx8lxCHoTWnJy7okLB4NaMQ/qSedDxRdel
SZOC543r29W9csGt9f6V5IsUPHA86M431hxwER3N4zWhoIOaxYNjtS/AIVJx
LtOMgt2dB1pEvF6AjQrh5isrCgaxCcWP9GeDQZlx+GdHCtJf13bYWp8Funtf
N2m4UPA61c/3XHAWaHkwsbVco+DO411qbUpZcO5EZXKPBwXl+nWulX/KBKl0
voLZAAoeNrFK6mnPAPF1v3mPW5v5eCWxFyVngKh5p+TSHQoKTCvXJNhmwBGO
e5X09ygoe1x7IIj8HDjDZ5o5Yyh4MYuzlE7oOSy7lS4oZVPQpCX8aL39M6A0
7ZZuyKHgwpCfPTvrMyAec/bVyaegunGKaNeHpzA9wkNvUrSpb7kTd/y+p/DH
5C67azkFGR7fpx7rT4Ff73pNCBUUFGNEL4W4FOhik069WU3Bu+tXY8M1U6C5
cVzwzmcKiki20BeUP4GPoCuT0ExBvqEdzW45yVCR+sKPu5WCLp8Gt0ddSYbS
5X/V6e0UTJd2ni0WTIbXb4vVC7opeGz/oYOr2UnwXHi/Wc0QBVcOcDVT3iZC
COuI/xSFsrkPfP10ezke7sVuY7m8REFWegPHr/XxELH3xJPeFQoa+BgKNjyO
h2hu77KmfxSsuMOIfyTi4YnwNsorJiqeD59kZP7vMbyG49c9D1Jx1pzhRjdP
HLz9pLc+fYiKw+MfLHnJsVCi6vXAnp+KXDfntsw1xkKFdlW+kTAVf/9jYuEN
jIV6E71xWXEqCt3ee/fOaAz8cfO0WVOh4k/dDC+6pEcwQEyc91Kn4m3jnOx0
o0cw5F0ZNKtJRT1WYaHdHI9g3H/r0/7zVMzn4Ey+EBcNxHuJv2pMqcjTUfmI
OSUKtqdXXAh1pSJzgqxjdtMDYBEYHFq/TkUxDYrNz/gHsPPFlhs3b1DxrnlR
U671A2B/qRvtcJOKdaQk8aOU+8BbNtCoeZuKWcIq/84L3wepVgbVXY+puOQc
yaD3IgLSdlNzKxOoeKyBXzHXKwJYDCZ2uCRv8omUTSSci4CRtqbOhmdUTNT6
LXt8JBxiOuLt7+RR0fh7oA7haDjM/xQOIVdTsXyjpYKvOQwsOA9MZNRSkSj4
0bMtMwwaTHboGNRR8b286EmqXxg861nYXE2ouOIY3JgoEga6v8szHTqp+Iy8
329ndCgU9Gl//j1JxXehNxSdXEKAk1dROGKGiqP3VfkKNEIg2Ersvuw8Fdt4
kgiaQiFgPsBh+JhMxZr1shPJw8HANNQ3rPuPijoRzkYW1sFw9a8bfS3HIg5n
x7Y6Od4Fvuk4pRxYRMtl+fRl29swvFW/QFh5EfsFkyZ/StyGzMM79uaqLKL6
EnEv75bbcMQ4ZCJXcxHrX2UJjubcgqO1XtH5hos4srJULEUOglOJRn2FDoso
U+o03PssEBbesKmfdF5Ea2JxUpN3ILxpan79ynUR9Y6uuu3VDQRJerWQohuL
SIoPDytYCwCZazLH3/gv4p+ZxLoW6wBQOMfp+y56EY3n7s8LSfvDhmXHsFTs
Ita+qx8QYfOHjz7ROiWPF/FWMa3MZ9YPlF5tO/w+eREzbTyY5l/4gQrXUn1p
5iKm9um8FTvoB9rzPRwVpYs48Gew336fL5ilPHldO7CIk0EJpDmZ/yDYU3D+
v+FFNMqqyQvc/x8Uar8SPTm6iAJnpr5ordwE2mpt/pOpRZz5KP/kafVNyLk0
meVJWcSSGz3J7Fo3gXrwdPIRliU8K7eiX+riDXHpXXciZJaQ/+/0FmqXJ1T5
WNeA3BKebtl271S1J4zrT25Q5JfwqY3AYvwLTzhDt+5vp7SEkcFmzeP/ecKQ
reBNeZ0ljP1baxXH4wliAp7Os7ZLm/+XEO1X1zygOXu3ocHDJZzw7HI3PHED
dEztE39FLyGj2rhTzoEb0Mhc1msbu4S540va+5luwDc3a3uPxCX8KSOT9qzR
Hb7IvfKOe76EHm8q+Q6ec4eqZu2krpIljNcsH5Y66waFlLA+s/4l3HPIp7/N
8BqcyP3NNzy4hJ9KY753y1yDAvOTV51HlhBYC/YxH7gGeR+75vwmlrB0/Y89
cdAVsiMEaSnETf5ZBfjq7gpPD37i72dcxqFysrhikgs8UF13sDu1jNyRZ0yO
bnEGNl6exT7xZdy5oPNf3IwTJFLPhJlJLeMXEevxQ11O8DzHJ0tfbhnvHg7O
THnhBKVM5EHFc8u4/cC3WU5tJxhpnjLjNlnGyhzdHQvJjiBn3KPdGbSMUavy
XU90HeDjycXfeneWUaZRU75GzgFUtu1zbgxexjMBJty0Iw6gV2YY/il8GdOD
Pe61bFwF+wM/6l7HLuMDsRyG52+uQnT/F4WHL5ZRVJUlnMJ9Fcauvj2l1rKM
pYo17bL0V6BrLS1usXUZ6/Ma86fn7eFz7IPF3I5lbFv5GVvWZw9p1Vc+svxa
xlW92dbUcnsw27dfr21kGTlb9p+L9LCHxi8B1y8tb+ph6HKoY+IyvBFUK/QQ
XMHFIzRL2qgdpH2QYBMUXsH079v7Q37aQZT+Ie+uYyv44hLb9YMNduASsHT2
9KkVjNbkPxmZaweCnflN63IrOKF9LvK8qx0kBrPOhOut4NYDd79eWbSFgOEe
kTS/FaStkoiUA7bw8UL0Y/7AFaw9uVKctssWGD6rbmTfWsEiI9pjE3pbuJ9Z
3PYyZAV7/3HuHG63gWT7Bz4folZwJlFdIcHDBkrGoL4rYwVHcjMO7ii1htmp
F7Y7GldQP0kzktvQCsQtLBujm1fwiIOhSIGCFXg1skuzt64gr6DlmQtHrWC1
4Pb2A10ruMXJ/cLYuiUwXTMvEh5YwWn+BDv+fEs4Mr9zXZm0gvBff1QzoyVY
krySfLlX0SHmMve+Vgtg4lv+KcG7inK7Xe/XV1jA+/OBe2cOryLdLS+GqBwL
YM0PjbUSWsWlE6GZtrcsoNYm4cE58VWMbsn25BSzgCMtpbd3qq8in9rfW+nx
5jCTu+L43GMVjf8aO2q7m0Hyz6Acc+9V9Hxu+eiZlRmobmEYY/dZRccL9oNb
dM3gqTXL5bDAVdR8dOM2s4gZ6O3jsXQJX8XsoPsT1L+m8DZYwUD62So+lK9a
OGtlCv5Wt+W+fVtF1e79lGZLEzhZ/OOTd9Mq5gvybk09bwJDWw/p8P9YxX1O
AqG+YALqhVVW/p2reLZbtNCOzwT2rK0Eiw6sYreW8vrUqDHkJXu3xJBX0fCZ
095PN4yhu9P5svmhNQSH4kmGx0YgpW30cNprDbsTT7Vv+WcICr7XeZz/W8PZ
IYmpaZIhqObcK5jwXcPTwjIf/kwYghHDh2+jQWsYkXnWrrfdELwreBkHw9dw
n72msnaOIZQcnwjqTF3Djyx2zDMGhiCzw9+9qm4NWUQeiUwUXoDTzemG0Rzr
eOvAkF9hkAHkld0rPce5jqSUERGClwEcyLrOvcS1ju+5xvwUXAxgze/siM2h
ddRgnv4wb2IANUd7PCRE1lGuhkwsFzcAjRDW2C5Yx+rtu4xKm/TBVD6oldtl
HVUkL3ofL9QDnzwL3dzadfQ79ePaUrIugNuO0pN166h6s11X674ubJWuOlxS
v45/yroCcwJ0IaaGl1zbuI5R4n8eBlvrQl730JPernV8TZgQrT2iC71bHSd2
Ta3jhWK6ao13OqBg5xXsvWcDua3Eziv80gYG7oflypc38G14cH84asEPRqbr
lVc2kGMk9GSSlBakEkP4ZRw3sPBM+EbRUS2Q/h5w/9i1DUwdetCytFsLHH1d
LXf/t4G/diUEzQ1pQnO3Nl1/5AauTuZsXA7VhMTHzJq+xRuoW/ltTKldA0R2
hfcU0f3D9+GMskp31eGhBVEktvAf7m10ZzWnVwV5xY55ii4NxycrWGu2n4M+
sxnuT/o01GetghSaMtz23qoRZUhDN8nqef8lZfjyUjZdyIyGP/+rKdKdUAY9
7lR9E3saOhHqiiS+KoPdkv2bMj8anslrjl4PV4aIYqqHfw4NS2T6rW/uUobj
Laxp6vk0pEoPfFxiVIaWyaON7IU05JMa/HfrnxKw81kIvCymoYTosN7TBSVI
jf7Y8aeKht57xqz3dChBkWu4lGInDUvzZ92Gk5TAIPy5DXM3DQWT54rexCgB
OfPDg5+/aBgVNp8WGqkEcr0zf68P0NDOiuAmH6AEnzUN4tOmaHiCnuLWb60E
V64417rM0rBwgpLWbqoE2+8Ez8ou0FCmhWrdaKAEumUlqq2UzfwSlqy/n1OC
+Y6WG6lLNNzju1zUelYJYubHnzqu0vC7+Ypbr7QSSLLQfZfaoGG0/GrR1Ekl
+Cl0gEqj0dCBe01vQ1gJ/gdaa/si
         "]]}},
      Annotation[#, "Charting`Private`Tag$32165#1"]& ]}}, {}, {}},
  AspectRatio->NCache[GoldenRatio^(-1), 0.6180339887498948],
  Axes->{True, True},
  AxesLabel->{
    FormBox["\"w/\[CapitalOmega]\"", TraditionalForm], 
    FormBox["\"Spectral Density\"", TraditionalForm]},
  AxesOrigin->{0, 0},
  CoordinatesToolOptions:>{"DisplayFunction" -> ({
      Part[#, 1], 
      Exp[
       Part[#, 2]]}& ), "CopiedValueFunction" -> ({
      Part[#, 1], 
      Exp[
       Part[#, 2]]}& )},
  DisplayFunction->Identity,
  Frame->{{False, False}, {False, False}},
  FrameLabel->{{None, None}, {None, None}},
  FrameTicks->{{
     Charting`ScaledTicks[{Log, Exp}], 
     Charting`ScaledFrameTicks[{Log, Exp}]}, {Automatic, Automatic}},
  GridLines->{None, None},
  GridLinesStyle->Directive[
    GrayLevel[0.5, 0.4]],
  ImagePadding->All,
  Method->{
   "DefaultBoundaryStyle" -> Automatic, "DefaultMeshStyle" -> 
    AbsolutePointSize[6], "ScalingFunctions" -> None},
  PlotLabel->FormBox[
   "\"\[Omega]/\[CapitalOmega]=1.2, \
\[Alpha]=\\!\\(\\*SuperscriptBox[\\(10\\), \\(3\\)]\\)\"", TraditionalForm],
  PlotRange->{All, All},
  PlotRangeClipping->True,
  PlotRangePadding->{{
     Scaled[0.02], 
     Scaled[0.02]}, {
     Scaled[0.05], 
     Scaled[0.05]}},
  Ticks->FrontEndValueCache[{Automatic, 
     Charting`ScaledTicks[{Log, Exp}]}, {Automatic, {{0., 
       FormBox[
        TagBox[
         InterpretationBox["\"1.00000\"", 1., AutoDelete -> True], 
         NumberForm[#, {
           DirectedInfinity[1], 5.}]& ], TraditionalForm], {0.01, 0.}, {
        AbsoluteThickness[0.1]}}, {0.00009999500033329732, 
       FormBox[
        TagBox[
         InterpretationBox["\"1.00010\"", 1.0001, AutoDelete -> True], 
         NumberForm[#, {
           DirectedInfinity[1], 5.}]& ], TraditionalForm], {0.01, 0.}, {
        AbsoluteThickness[0.1]}}, {0.0001999800026662447, 
       FormBox[
        TagBox[
         InterpretationBox["\"1.00020\"", 1.0002, AutoDelete -> True], 
         NumberForm[#, {
           DirectedInfinity[1], 5.}]& ], TraditionalForm], {0.01, 0.}, {
        AbsoluteThickness[0.1]}}, {0.00029995500899794244`, 
       FormBox[
        TagBox[
         InterpretationBox["\"1.00030\"", 1.0003, AutoDelete -> True], 
         NumberForm[#, {
           DirectedInfinity[1], 5.}]& ], TraditionalForm], {0.01, 0.}, {
        AbsoluteThickness[0.1]}}, {-0.00010000500033334732`, 
       FormBox[
        InterpretationBox[
         StyleBox[
          
          GraphicsBox[{}, ImageSize -> {0., 0.}, BaselinePosition -> 
           Baseline], "CacheGraphics" -> False], 
         Spacer[{0., 0.}], Selectable -> False], TraditionalForm], {0.005, 
       0.}, {
        AbsoluteThickness[0.1]}}, {-0.00008000320017064589, 
       FormBox[
        InterpretationBox[
         StyleBox[
          
          GraphicsBox[{}, ImageSize -> {0., 0.}, BaselinePosition -> 
           Baseline], "CacheGraphics" -> False], 
         Spacer[{0., 0.}], Selectable -> False], TraditionalForm], {0.005, 
       0.}, {
        AbsoluteThickness[0.1]}}, {-0.00006000180007195222, 
       FormBox[
        InterpretationBox[
         StyleBox[
          
          GraphicsBox[{}, ImageSize -> {0., 0.}, BaselinePosition -> 
           Baseline], "CacheGraphics" -> False], 
         Spacer[{0., 0.}], Selectable -> False], TraditionalForm], {0.005, 
       0.}, {
        AbsoluteThickness[0.1]}}, {-0.00004000080002137398, 
       FormBox[
        InterpretationBox[
         StyleBox[
          
          GraphicsBox[{}, ImageSize -> {0., 0.}, BaselinePosition -> 
           Baseline], "CacheGraphics" -> False], 
         Spacer[{0., 0.}], Selectable -> False], TraditionalForm], {0.005, 
       0.}, {
        AbsoluteThickness[0.1]}}, {-0.00002000020000268671, 
       FormBox[
        InterpretationBox[
         StyleBox[
          
          GraphicsBox[{}, ImageSize -> {0., 0.}, BaselinePosition -> 
           Baseline], "CacheGraphics" -> False], 
         Spacer[{0., 0.}], Selectable -> False], TraditionalForm], {0.005, 
       0.}, {
        AbsoluteThickness[0.1]}}, {0.000019999800002575608`, 
       FormBox[
        InterpretationBox[
         StyleBox[
          
          GraphicsBox[{}, ImageSize -> {0., 0.}, BaselinePosition -> 
           Baseline], "CacheGraphics" -> False], 
         Spacer[{0., 0.}], Selectable -> False], TraditionalForm], {0.005, 
       0.}, {
        AbsoluteThickness[0.1]}}, {0.000039999200021372696`, 
       FormBox[
        InterpretationBox[
         StyleBox[
          
          GraphicsBox[{}, ImageSize -> {0., 0.}, BaselinePosition -> 
           Baseline], "CacheGraphics" -> False], 
         Spacer[{0., 0.}], Selectable -> False], TraditionalForm], {0.005, 
       0.}, {
        AbsoluteThickness[0.1]}}, {0.00005999820007194575, 
       FormBox[
        InterpretationBox[
         StyleBox[
          
          GraphicsBox[{}, ImageSize -> {0., 0.}, BaselinePosition -> 
           Baseline], "CacheGraphics" -> False], 
         Spacer[{0., 0.}], Selectable -> False], TraditionalForm], {0.005, 
       0.}, {
        AbsoluteThickness[0.1]}}, {0.00007999680017073643, 
       FormBox[
        InterpretationBox[
         StyleBox[
          
          GraphicsBox[{}, ImageSize -> {0., 0.}, BaselinePosition -> 
           Baseline], "CacheGraphics" -> False], 
         Spacer[{0., 0.}], Selectable -> False], TraditionalForm], {0.005, 
       0.}, {
        AbsoluteThickness[0.1]}}, {0.00011999280057584615`, 
       FormBox[
        InterpretationBox[
         StyleBox[
          
          GraphicsBox[{}, ImageSize -> {0., 0.}, BaselinePosition -> 
           Baseline], "CacheGraphics" -> False], 
         Spacer[{0., 0.}], Selectable -> False], TraditionalForm], {0.005, 
       0.}, {
        AbsoluteThickness[0.1]}}, {0.00013999020091459962`, 
       FormBox[
        InterpretationBox[
         StyleBox[
          
          GraphicsBox[{}, ImageSize -> {0., 0.}, BaselinePosition -> 
           Baseline], "CacheGraphics" -> False], 
         Spacer[{0., 0.}], Selectable -> False], TraditionalForm], {0.005, 
       0.}, {
        AbsoluteThickness[0.1]}}, {0.0001599872013651075, 
       FormBox[
        InterpretationBox[
         StyleBox[
          GraphicsBox[{}, ImageSize -> {0., 0.}, BaselinePosition -> 
           Baseline], "CacheGraphics" -> False], 
         Spacer[{0., 0.}], Selectable -> False], TraditionalForm], {0.005, 
       0.}, {
        AbsoluteThickness[0.1]}}, {0.00017998380194380657`, 
       FormBox[
        InterpretationBox[
         StyleBox[
          
          GraphicsBox[{}, ImageSize -> {0., 0.}, BaselinePosition -> 
           Baseline], "CacheGraphics" -> False], 
         Spacer[{0., 0.}], Selectable -> False], TraditionalForm], {0.005, 
       0.}, {
        AbsoluteThickness[0.1]}}, {0.00021997580354885676`, 
       FormBox[
        InterpretationBox[
         StyleBox[
          
          GraphicsBox[{}, ImageSize -> {0., 0.}, BaselinePosition -> 
           Baseline], "CacheGraphics" -> False], 
         Spacer[{0., 0.}], Selectable -> False], TraditionalForm], {0.005, 
       0.}, {
        AbsoluteThickness[0.1]}}, {0.00023997120460718868`, 
       FormBox[
        InterpretationBox[
         StyleBox[
          
          GraphicsBox[{}, ImageSize -> {0., 0.}, BaselinePosition -> 
           Baseline], "CacheGraphics" -> False], 
         Spacer[{0., 0.}], Selectable -> False], TraditionalForm], {0.005, 
       0.}, {
        AbsoluteThickness[0.1]}}, {0.00025996620585745146`, 
       FormBox[
        InterpretationBox[
         StyleBox[
          
          GraphicsBox[{}, ImageSize -> {0., 0.}, BaselinePosition -> 
           Baseline], "CacheGraphics" -> False], 
         Spacer[{0., 0.}], Selectable -> False], TraditionalForm], {0.005, 
       0.}, {
        AbsoluteThickness[0.1]}}, {0.000279960807315855, 
       FormBox[
        InterpretationBox[
         StyleBox[
          
          GraphicsBox[{}, ImageSize -> {0., 0.}, BaselinePosition -> 
           Baseline], "CacheGraphics" -> False], 
         Spacer[{0., 0.}], Selectable -> False], TraditionalForm], {0.005, 
       0.}, {
        AbsoluteThickness[0.1]}}, {0.0003199488109201438, 
       FormBox[
        InterpretationBox[
         StyleBox[
          
          GraphicsBox[{}, ImageSize -> {0., 0.}, BaselinePosition -> 
           Baseline], "CacheGraphics" -> False], 
         Spacer[{0., 0.}], Selectable -> False], TraditionalForm], {0.005, 
       0.}, {
        AbsoluteThickness[0.1]}}, {0.0003399422130980004, 
       FormBox[
        InterpretationBox[
         StyleBox[
          
          GraphicsBox[{}, ImageSize -> {0., 0.}, BaselinePosition -> 
           Baseline], "CacheGraphics" -> False], 
         Spacer[{0., 0.}], Selectable -> False], TraditionalForm], {0.005, 
       0.}, {
        AbsoluteThickness[0.1]}}, {0.00035993521554771816`, 
       FormBox[
        InterpretationBox[
         StyleBox[
          
          GraphicsBox[{}, ImageSize -> {0., 0.}, BaselinePosition -> 
           Baseline], "CacheGraphics" -> False], 
         Spacer[{0., 0.}], Selectable -> False], TraditionalForm], {0.005, 
       0.}, {
        AbsoluteThickness[0.1]}}, {0.00037992781828550236`, 
       FormBox[
        InterpretationBox[
         StyleBox[
          
          GraphicsBox[{}, ImageSize -> {0., 0.}, BaselinePosition -> 
           Baseline], "CacheGraphics" -> False], 
         Spacer[{0., 0.}], Selectable -> False], TraditionalForm], {0.005, 
       0.}, {
        AbsoluteThickness[0.1]}}, {0.0003999200213268913, 
       FormBox[
        InterpretationBox[
         StyleBox[
          
          GraphicsBox[{}, ImageSize -> {0., 0.}, BaselinePosition -> 
           Baseline], "CacheGraphics" -> False], 
         Spacer[{0., 0.}], Selectable -> False], TraditionalForm], {0.005, 
       0.}, {
        AbsoluteThickness[0.1]}}}}]]], "Output",
 CellChangeTimes->{
  3.7228547784900665`*^9, 3.72285484677639*^9, 3.7228551115916424`*^9, {
   3.7228551527664127`*^9, 3.722855173611685*^9}, 3.7228552285529985`*^9, 
   3.722855284244421*^9, 3.722855395955453*^9, 3.722855437177207*^9, 
   3.7228554964468565`*^9, 3.7228555977977457`*^9, 3.7228557216503057`*^9, 
   3.7228558904745965`*^9, 3.722856160227959*^9, 3.7228564151521606`*^9, 
   3.72285663387068*^9, {3.7228567088603363`*^9, 3.72285672206439*^9}, 
   3.722856844994915*^9, 3.722856905733567*^9, 3.72285700181846*^9, 
   3.72285711045111*^9, 3.7228643918518744`*^9, 3.7228650048810573`*^9, 
   3.72286730841311*^9},ExpressionUUID->"59011744-d87e-4391-9600-\
9b8c65a4fa38"],

Cell[BoxData[
 GraphicsBox[{{{{}, {}, 
     TagBox[{
       {GrayLevel[0], AbsoluteThickness[1.6], Opacity[1.], 
        LineBox[CompressedData["
1:eJwVV3c0Fu4XF1HJ/JIGCUlS2SPFvSSys7OyJbOMIsosKSMjMjKKZBQpocyE
lBGyV7b3fe0d4f35/fM853PuuZ/7ee495z73clvd1LGlpKCgKN85/n//O8Ve
OuH9AN3Ns8i03kdgg0MyZvTLQ3wuUnHsujQX/GXUdhzaCEa2oDd+yi08sErp
pDBwPgQfbkZWxv53ApZXgtl7vR/jBqcPbtKfhEXCy6XOL0/QX+w6OaGJH+b7
yhp+b4Tif+Y65iHGAjDb3JXecj4ciflIli87DdNfF32avCOQfELQfPXvGSAV
0uv9/PIU80qOmv88IAjLuqxx1vcj8aoxQyrtQSFwb+KmtDoahQZbfqkCFMKw
qCTkYlEehSKX7t40cRAG1yqZXrNr0Uix7nbFukEY5qVVla5tRaMsizPjNV4R
mDtjy2ks+wzZDK2EGr+KgEum2xPDgWe42+OaUO0eUZg95r9qcD8WWboN8auy
KDgnhFvpH41DWV89RuWHojD9X1Kzbnkc0lhqVf4qFwXHsKzzOteeo4uPen7l
oiiQqIsytbae41i9cqUbrxgQ/rb4asgmYO60fL6RnxjYuQ2S1AYSsKoUjrFk
i8HE1JSB6v1E1M6/cDO5RQzGBmmELpcnYc1fiZvjh8XB2pA1SfHaC8xQEfNb
uyAOI63cey5tvUCKT8KpQabiMFwj80dONgWNfp/+8yhBHCxAVQ0HUrAv8BRZ
skgchoqvFsveT8VuxZPHfrWKw039z5eTzdKwmuI4MtBIgLNy+7HElJfYf4r9
V56NBJyh7tNPmH2J5bqHMdlbYqc+w6Hx8ApDQw6mLj2VAMcLc2txg6/wFBPr
HLlEAuwFaVtiODOQIZj+yhNqSeCfYqKJccnAppX9lfkHJYHw5qBMdEUGzjnS
Pr13ShJucJ/IijR7jV/t9zDyqEvCdVY5//CUTKx6uespV4QkWG3cFn7EmY1H
alebOfdKgZyNOIX87WxcNloZHDgoBZzNi782GrLRcmGp4vZJKeh5efOmy90c
PH1yYVBaSQq0VOzz9Ntz8Vv2VIVmoBTIxpue4X2Sh/7TQ5rHV6WALon72dBG
AWZUNFRYtZ+DiXN7I+9fL0bdN6mzP0LPQ6ZN6tXJ6ipMd5Fl6N4NsLFLSquq
swrVP10QDGEB0ExtVk4gVeH6uvS2PA/AWs+WtNp/X9HivqRvGwIoXzHlyLf8
ilOOQmDvA0CUPjx8h6IaWca5OO8uA5xhjHGggW8oL0QpGDCL8PFz8P0Tn2uR
O2vQJZZSHjQvhnG8a67FtzYDdax08kD6GVUqPlaL9471NycdkAee/hfrCox1
OPi0h+0rvzxEbX+4bWVbh6Ym7Xfsr8jDTYU/zqnM3/FR4o9m6RR5ON0kZXbY
oR5fvvoQzHnxIqQPEYCevQFV6XxpVF8rAOGCLN0JoQZ8du0eyL5XAMHnUT0y
Cg0Y8db7unSpApRonPdwcmxAJwVPQY1WBWj8EprdUNqAD/RubY9sKcDyM0HW
J6aN6E1hZdBqeAmUVDyINClNuM9SIZiGTRFCM+qLOD80YaC5vKYwjyK0kDke
SNY1IYcJ3rERVATjolrO67NNGKVy4fq0kiLcPH5QrxaacZNSrNnHSxHitz5X
BP1pRvlR7rz0AUVY6Sar+DO1YKjolq37eyWQ2RwKsmZvQfu4jYGTlUoQeKy6
XImvBRlX1x6SmpSA4foDEXqZFgzLWhxInFIC/qW9hxPtWvB6z+T97JOXwZj+
P8LHihYkWrXOPH11GSrleYMnnVrxZHvabYYMZaCxpa766dmKV1KTO94XKoN6
yMT6u8BWZLJNnLGuVYbu5ixnj/hW5B+KmdmcUIZFk7P6u2pa8U5M8MNNARXg
vSPJy87ehpZjDh1KRSrwOEe5WvNHGzJ1C4YX9aoCydbgJPl3G55eENBQmVEF
VW6bsPzBNnxAdVJ/jqwKtPF+BkzLbVjBcuz27RNq8ORhEamV8zfmDTHoO7vu
YAteFn2P33j32MzYcXp1eMJGYWNyrB2rq9IbvfQ0gNRK/2O/QDtmjaZM59hr
gGo4u2CZeDvWbiUsL/lqAO1uqb8cqu148WDks4ZsDXiy4Bw26NGOlwd8eJ9R
aMKTxr5Cy5/tmJOufSb7gyaEBhZT37jdgaxVG+sLrFog92Y6wMKvA3eNr1mq
cWnBcgP3tuHjDhzZvdL6/rQWmB0IW1VJ7kAdibldaRe1QDjLYvJ0bQeWXx19
yOyqBZ1N+37MsXZiW/zPZK0WLeA5bBrmWdiJIkXPxr/Ga0OXbNTeWxWdmMgT
daLytTaEWdU9uFHfiVYh4R0/P2jDSq7wfaP+ThzC4Hf0TdpQD9QuF3Z34YSp
Z60CpQ642ORdIet24W15Q+KDmzrwOZ+C5dFSFyoCawdZXxf+++k0YrDdhXz6
jCvS13XBYay7gG9fNxZa0j4MuaMLRw4XaNVxdqOtCUW49XNduBdoGUGt2o0X
mqcIrL26IKdfve9BWjeeTKgqfGCtB/UbQRQBGj1YMWNxKPORPnAdmP+lZdiD
JH/jQ8WJ+nBXyDSVy7oHf1HreQ2/0wcBG3Go8upB8TGlv4Ht+hDWNOZDTu/B
Q3OnWbd5DEArTXHt/kYPGh1e8tyuMYBuxT2z3m968cUDj7knnIbw8Edie3RB
LwqGO11+LWYIohqCpTmlvSj3wMauT9kQwvX0Q3p/9aKMrN7zJHdDuGidznP+
by9e6xCVcv1pCLn+eHVduQ+H3aY1U+4bgW+pZ5UnqQ/3Tlx54vfPGE7j/jdP
l/uQaKTo5sVqAt3VKeFvtvtQ79N5ymdnTUD0Z61x13/9mMR9wljcwgQmu1lW
JC/0o179XyLXdxPQWs0/tRraj2P0SUfHk0zhuAgh2uPsAEbgD4rD1mZAUs/K
MJIaQDe9UgsTfzN4f+NGEcgP4KfL7w7VJ5sBpBF69uoPYPv3yHruHjMwZiRy
Jd8bQJfjBhZ/tM0haoaYV9swgDUr008nT1gAOXvqJ5vDIDorWj6iEbWEutrc
/n/ug3j6x1XbDAVLCBt2nB26P4ih4ppG1/Qtd+o7zZwbNYiEqvNPue9agmTI
tCF+HsTaN/8dXP9qCc7XZybs9v5BuuvlZYeMrKCPZ47yc+YfbDu+WdmbYg1K
4hN2twv+4ELLjOWpImt4rzjQKFL2B3V0/7x52WQNwTca4nJa/+D9jq/Pmbas
QTjvjcCLzR2+ige4dM0GvnEIZ+OpIZwI3fWPn98WvF7n9iULDmEyzhddvGgL
goInGTbFhrCofHAwzNQW4pHTvQSGcPNA6cXCKFtwsaKTFdEbQnou10XTbVs4
lEVo4fEbwrju1l/Bw9ehSdiGKuDBELI1laWObF+HwM9/JP48HsLP99+we3LY
wczPzsSkZ0NowXhPVt3QDqpnamxYc4bwRCd3ZXGbHTiLvfxL3TG089+avTj6
+wZUVxhxEQWG0e5sXNk4jSPwbN4wmxIaRrzuVcgk4AiB0l4vZsSHsVLW+I6/
hiPIF8YdWoRhfF3NIScS6whV2b+Z/ukMY9rfF0tTJ52g/JnGLnqfYUxODZG7
ZeIMHG2myOi/w0e2LpQPcoZ7jE73mR8O4+4RsLHJdQaZJ0/WDzwdxg3+peG0
TWf44vd9gTN9GNUD9UUY012gxEF+RLhhGHWLyNkqFLd28qHFJdYyjNybBNsl
tlvgOW5uJtExjPsWWm2bzt4CSQvfXuk/w5g18sqc1fQWfNIvbbu4NIyx5XJf
tr7cgg9yEt/02EewfNNhuirQFd6xncrwchzBEGFn53hwh8Hm36ETt0bQl1FJ
n9rcHZge+brr3RnBWGVOlxo/d/BY+31ROGAEv5U2pshWu8P5bt/hybgd+yXu
lAtqHlCX0M55tXoEi568/u3uchv+avvR1H4fQfErbsFRz27DKVqBWdGmEbwm
COcPlN6GMG+/cobuETx96reT3r47oGMiYFo3M4J9AQuP+nLuwCCHf4LE4VH0
79pgvEXlBUwdAgHpnKMY8LlIK0vYC+TDO24w846in6FrhYWZF2RsCZybERxF
n/cjpUalXuAw2NGZcWkU9RYLf6T73IW11NOsrLdG8aMxk5DHQR/gN+z8F3B7
FA2kCq2yNHzAmClgdM57FCMUDPr9HvhAhX/nh4aHo2hW8WyFZ9kHHlgGaAcl
jeKplXXmh333gOl4V8Ri3SjKkY3OXmzyBc2Th+guN47iY8WB+/X0fhB+2uhx
Uusoqq1fMztyxQ9oxfuCLvWPoqfdVWnBdj+gUvzjFbcwit/OP7OS8fCH1euT
Vuc5xjCaO4HGMyUAxB35hyK4x3B/nTztSm0AuN+0vzbKN4bf792w+DsTAPOe
U1fDRMaQZjo/IB4DgRQypz6oNIaSl090BREDYSBnTTLQdQz79r8QsTJ+ABz5
5wo774whdXbK6M3QB2D88a7I6XtjmKuW8kmo/AF0lv473R48huYqz3R/8zyE
lkYyF9+LMRSNMbzJsPYQGFrlUrxfjmFzk1wIk2AwaHQEsP/K3OFTeS01YhsM
Pweo2LwKxpAuYqRrd3cw1Mzu2f+zbgyTF3K8quoeAeWScghn4xi+6lxYKN4d
AvJrj6ndW8fQc13s9yuFEKgg76fg6B9DGYts0vWaEChmYlpxXhjDckm9TZm2
x5AjeugPM8c4zjZSiMvxhkHM1LQdLfc4Xn67PpDjEgb3Mr7OU/KN48M8x8Pw
JQw02Bwpl4XGUV7mi9yaXjjMr5ef6FQYx/Ip72XHhAjo+RCd16w8jnbXiv62
zkRAtaOd1HeNcXRaJ0zEKTyFmAEmlZKr4xj54MNl06WnIPnV2inRcRyNaN6c
N/0QCce8z61E3xrHC7uvTfuMRMJeMXrf0Nvj6Hgx/KsTSxT0ZBQ9vec3jukf
2TfbPaPgXsi+j2Yx41hr6vBLQy0aqq/kr/OUjqO0gsFgB/czyN37IJC9ahyv
mv++Gm/5DJ59NdzPWjuOU+Y0zqGvnoGtGOVR6l/juByozs/DHwt7D+rLTY6M
I3VAE2H1Yhws/Dr148/kOC7sz6vnDo+D3pBt7e7pcTSdqPL/2h0HuRtvrH+s
jqO5/j+2Rx7PQXNwIziXdgIDzn6g1a2MB6nnvxgzGCcw25m1RZUtAbi0MuJf
sE4gdI4OMd5MgIWvGjnhnBOI03UpEnyJ8Ox1WtNN0QnccKBecn+bBPfNbhvc
kJpAAUev+KssL+D6QdU/FjITqLybufnevRcg9XhpXltpAsNg9nGLfjL0Oimx
ihtP4NEesTuv+FLhWVqRUrz5BErkm6yzv02FK+18dzdtJjDNK3fa+0ga1FzY
M1hzcwJjxf2+pGWlQT5t/Rv9hxMY1BrUOtT3EhzgXO/nJxOYz/yV+OfsK+B1
y6LjjJxA/WQZpUOBryCxJ8R1InEC1WkeVYWIpMODLJULnu8nMKLPaWY6LwOg
/7Nz36cJbJ7g8hc/8BrWGQXSsHQCD173V7rr+xpcPGmp99ZNoAqlxDkP40w4
lest5dQwgRWC3444NmXu7Lsk+5aWCRwfy2scUngDRkoNzfF9E/iWR3Cm/0IW
sHpf2LU1NIFy9w9d/VCeBc3vcsUsJyYwb12jPkMhGy4dCIs/tTCBiyuj1XGm
OSA4pm71hWYSC/NrI6Xr3wLhYPkzTrpJPHBk5ar7rXeQrnb2eyDzJNZlfsr3
5cyDQx/pz6hxTKL+ANen4+H58Hvivlk+9ySWGm4YCpx8DxFHZiNZTk6iHOGE
jELoe6AKbF7pE5lEd73bVFlmBVDxCfjlpCaxR2lfjW5zAXgR84wzZCbRhpDC
KHfxA8xqPa10ujyJY31FZuVSH6H7mNbjLdNJ5LpsIGRq8QlidKtKLa0mMfhI
NtW+9U+g+Uh4ttZuEn+ObdediS+Cb7NMuhFuk6ibn8duPFUMvjwBDxc9J5Gt
vr5XIq0EzhksFBvcn0Q+X1t+wWufIa+8leNYyCR6if1d9Vj4AjcW5K8EhU/i
E1bJ4v4fpXD8xIeAyehJjHKytY99WwbxYdET+ck7uKyzMD+mAnSrKA+zpu/k
z+KuZWRCJTAsu6l5ZU3iRvLqI0uDKggy0X0v93ESzQa+qbn4fQWCwtVZ5ZJJ
7Ar59naVtRrUz5ic0S7fef9R6UnWD9XAtmWVZfl9EqdGsVCUugZ8xq9P2DdO
YrmcpoJFWQ0MNTnwurVO4j4KqguB92shJ8UtLbBvEs/kQexLru/A+OjO4JOh
SVx6wR2vtrsePG56c8SMT2Klyx7vyyv10HPV1ziJNIlNosF06cs/AOQC49Pn
duJf0BZ7RNUA6fzBnbnLO/rWB0QuHG+EvcxPWAvXJ5FeTs6DX78J2oajImuo
CCjcdG7u8OovkPoZ29y4l4CXW704rAtb4MWHBLoOegLW3xg99cC7FXYlJasO
/EdAk9Zs6VeabXA96GXI+EECMitafWIR/Q0Njq/rZjgIyOS3O86Qrx2E9bJ3
r3IT0HfP2RCusx2wwVvgT3OGgDOM0zdZvLvAnP5TBYMIAVVkYhd/13RDzUrJ
JpskAXfHxGcZnu6FU4Nl549dIGBTiobyz/d9EFFX5XVSjoD6IXN6dYYDsJRX
UySkSEC354mZ7if/gOHz+mUpVQKadbQnNkUOQblfo6jcFQKyjxHZrDOHgedG
yy1lPQKuyFOqFXSNwCOt9jwtIwL6UxEOe/GPwfS57mlDM8JO/1QeZ08eB23u
fgFLawJWO1Z9/n5+Eor2Dd2wv0HAhaXJxud7iMC+OJrp6kzAOy9Lkpppp8C/
d3LsrhsB0+L03x7UmIHx6imeQE8C8pIIo33dc6CaO2fx5B4BM1/LahpcW4D8
mKWU6AAC3pMe456gWALWe2v9icEE/J4JBS5Dy3DX5t+R9FACDtSF/LDcswaD
6mTD3EgCRsS7xo4ErYOCBNXzj7EEdDVo2PKz24Sso3s6ShMJuC9Z/d7xejLQ
0+xnqUkloA7nra3UoV3oNsug3ZhBwOf/2Ha9Pr8buzr/e9qeTcCAih4o27MH
ZSrZmvrzCBh6iW2r24oWX745sn/8IwG7vyl943VmQJpITpWZEgJ22m47879h
Rkcvnkcr5QS07GBezE1gxRYLvtqtagLuzVbKaeM9hBIqAlQ09QQ8tX5R+Z4R
ByaKCMozNBGwQeDODb4kLiQfFvVjayNgPLW0s6rKcbShlCzn7CJgV2CPfdwu
PvxBkv7H109Aj9o802kbfhT8LSstNExAfvYJZt+/pzCmVN5TaoKAj92KNtb0
BPBvuuInnCLgGQnpqv0Wp/BamMrS5XkCetPlN8pcO4nVHhoiWisEVKfEXtca
Xlzvmj5Us0HAJ0vfX9I3c6PwhTCKcxREjDXfTug9wIl2KacJudRETE+W/35X
5TCm7Gr4dWw/EedTenlNlQ5gh41DcQwTEeOuFQWq/mNGuvp9qXvYiPiKdI+S
P54BL57ODvZhJ+KjdmVpinO0eDdC2WWOi4hcyjzheek0+H5hUt+aj4hg9Zj9
cwEVTug9ku06TcRjTyZkmOR34dESvhNqIkQMCL8T53pzG/TY6+gqJYmoR3eS
tYbyH4T62i6LyhDxG1X2Yy2Ov1A9vLs/U56IG9V2JXzpK7B+KePbkctEfNNp
QJkUtATCWQq5EepEzDlloM6ctwB2+0ejKXWI6JFUeoeZbR5SXAK971wl4l//
4RB+6xnoaOW2IpkSMezb5OLKPAnoJL6qmFkRUZhgq6hZTwCFeAuRNjsi3j01
yak/OAHe/8iHlJyJWKR6iIFFYBzem6VSfHEjYrfiQsyBjFGY3GmZZ72IyNzm
c5RXaQQ4Twz+enmfiEdexVFR7x8GvZD7xQeCiDv1YvuU3P8HQqc4Uh+H7OC3
LOHB3QNQrVkWvBVOxOElKRcrqn5YLzBxcY0hotHLuZ7PV3tB+MA//fF4Iq6I
NnH0tHSDnVeirFEKEaUZvr1779AFKX3SJ5rSiVip8kW1lLsTOqCHTj6biIXz
+94RFtuB7pXXcmEeEYeiwudC+36DAvWhfv5CIioJuS6o97SB943iby8+E5GC
/RIfB6kVChoMcpkqiXhoKteCn64VCIKr0Q9qiOhuoy7bKdsC+iviVk6/iLj4
wL7uYGwThBm2qwy1EzFZu37RRKkRqkvdRfR6iVhN2yQjTd8A65wsh+v/EDFm
zfHG0OQPEA78QCEzvqO3J9avoL0e7Ma1CfkkIqYFDZyVbPsOKcoLv47PE1HI
k+MPx586oGMUTt3/j4h3mCRnbvDUgoLbr2A/ChJeed74uNKgBrw7XFyWqEk4
y5KarRf3DSaT3sn2MZHQ8FRSNKN4NXCS1U9cYSPh9HZiXkPkV9Czmqb7xk7C
p9UnbOdWqqCa/3R/Dh8JpeVOWDjnVcJ66M9vnGdIqOJPP1WUUQHCc/a50SIk
zDadYGx5Uw4pn7K8vWVI6PqfcqRiayl0HFK2mpUn4ZY9f5Ho6heguzepYnWZ
hI1t65cYTnyBuxf5DqvqkPAC291kTCmBsgWTuIyrJHyJZ+bqScVA8TKKhWxK
wkw7ypF+KIYQ8iZ9oR0JxasnuSk3P0FjnmgogzMJX3gwv9K1+QSMZjf22ruR
kCHpI2N+WyHElf2m5LxPQtkXlEmKVR+h13Gfv1cgCWueOqnMwkfgZMettkck
1HUlXvKp/gCv7+asPYomIffVwwvqXQVQKBkwvfCGhAL7NPyHRd7D3/Eie/V3
JHzt8W1bPj0fZGKnJzI/kHD/uZTT5sQ8+LZ0ddiknIQpE/ofFUPeAU16uFlR
NQkHX31XCxx6C6o63/qY6kl45vEzCgV4C23vBTtr20hYZfbS3nxfLrBZ2Ohy
dZPQOrTFQfVODhgzJrZ4D5Cw9M56addkNgw7UzcIEUj4n45IK1t3FswL9Fcm
bJHQy/KXvzEhE8R7mWWXKadQwfi6iNftTPB6fPmL5t4ptKjzpZyhzgTy5IdC
KpYpnKMYsTQWfg0Mrx9nO/NPoTElYc/+rHTQ0avkqz87hYNuPB9eqKdDHNVK
Oo/YFN4UjD2eufQKjlpZpHTJTiF7q6PGd+VXcOaYVIy87hRWM7oe3Uv/Em41
OzG9MJzC63w8Pw58S4PC+6/CV69N4VEp6QsUPmlwoZ8+JPfGFB4sLlMzGkoF
1YSxewd8p7DhW31ecn8yRCgf2bgZNIV27PspdKyToXXtiufPkCnUs3TQGp1+
AYYGpa5+MVN4ka9O7+LeF2DHEn2dmDWF2uuJVG+uJYKBp8nc5LspPHC92v4l
OQEu9fF6TXzY4XuvJ/I0fWdfSS9+PFo2hSnK5SEMC/HQLTrwdqBlCtMvL/8+
9/I51MVlSvR3TKFcgbKqnfZzKNy4WdHbO4XzvU0hJ6meQ2Q1ZUvX2BTm1joN
iTnGgbIO/1Lr3ykkz6mVOqrHgmTRgk/L1hQmP1zJO7A3FniPlO7+RTmN6SSW
YJraZ0AxosHWSDeNrLXCP15cfAYlru7SdVzTaHL+05V6tRg4FVXh90V5GiU3
5pXFI6Pg0MqjvZ81prE5ouXYtmkU0BhpRxXrTOO9ruymTIEoGOEae1VoOo2Z
Jj8r/OsjIfH9vrq8W9MYl1TP9ps+EkJYf2u+uz2NHxLv2B2tfgp3vF505XpP
Y4Spjs0+h6egIydEzHowjcESs1+OVUQAbYseXXr8NA6Io5TbnXD4K8YZ+zJ5
Gv8l/JH9cjIcJp5PHk17tcMf6uUk0xsG1ebeQslvp1FzizWo42IYeM+l6jyv
msZ9tNtM+dyhMMUwFR9KmMZRxy+yx5h39vOZKw0rM9PIwBXqJNAcAg6NhVvm
S9MYfbNzQS4sBEiPfa3Et6fx/uOB/d77d/Du/84MsMyg3HJB5pMDj4C0ca5S
EGfwbH3UQ7LuQ8jpSV6IvzSDmlJH212PPQSHEkpeKtUZVNN5vfV66gGQbjeG
dOnNIO30aRnF4B08b67j7zCDH0/Eym99CwLiRPB4a+wMNvPZ/3hgFghZtVMH
ZZJmMIdXJT5YPBBuZGipZqbNIO5643pofyAQLI/ke+fOYPtT05MjnwOA0P/O
6/jXGXztI/zrx9Ed3Na+//b0DAqdoPs5ve4HWQXS8GdhR8/XGPkfn/zgRmTK
LZW1GbQLP+To7+YHBI0bHUcpZ/Ho5uGkW7O+QKj/l1J3cBZpaLY9/87dh8kK
HtFDCrOoNnG1fIjtHujosN/iU55FUZuP76JHfKBsnCVPXGMWjaXo3brzfCCS
jlpA++oszu4qO3lQxQfOG09yP3GcRQf2PQw7Az2EreQyb8bM4nkV48Nb/92F
1ZCMK7QJsxi8mHKNZtILLDiSww+lzKKl48jN4FIvkFCI2CeRNYsnxmyJY7Ze
MBh5a5dL2SwWxJgXLVZ6gvAZiYU/Y7No8pBHnD/kDiRWnhWaJe7gIoPmdas7
sFuXz3lzdhbP7X1SexbuQM/dg8RD67PoxznbW7JyGwK/rw9p08+hv+9bz4v2
t6HdqqLlm8QcRi3v7gqw9ABYLWJoOz+Hqu1nDnJc9ICsx/nqQziHBBq9WYbj
HnD/fVr9psoc3nNKe7897g5824FVEmZzeNVG5DTTLXe4m3D5/ZvgOQxyEzem
i3ODea/OoBehc8ihpD0lcN8NbhjaXo2KnMNUB+fjVTZuYHAwaNs7cQ6rH6dz
3JRwg6ZV5rabqXNI41o+k8zpBpc6017bZMyhUUDnc5e9biAaW6GumTeHr1up
b18cdIVsDw0uhY9z+GCA/cvdn67Apde/JFUyh7szhZcril0hXszx+5nyOQxY
U9C+lOkKjCwbidzVc9gbqn9VI84VghdDXNi+z+GnXbZUUiGusN168OL+xjm0
bnate3DPFW4XZB6gaJ3DXyd8Hq+6u8J0pARxuWMH//JzyL/pCta3asqIvXPY
2Hm/1NfVFXqv6EYO/plDimHXCvcdf22hEevfY3Oo90k/6eROvHoGV6l64hwe
s+LwpNzRi7Nk2vLZOew+nOklKOYGRU0RgwVLc1hoGnbsBa87CL47+iHz7xw+
NI+zV5O4A6/D3j5M2ppDi/VHL5ZMI4GhKPmM8q55LCprPZZN5wY/T9jGVVPN
Y3cZ71P1fCcIjj1DIUszj5HThIzPC04gT71sX7x3Hi9fTmN9Ie8Mmx6lv0X2
z6NkmIewqqszlIwFyr6ln8fMFLOKA4+dwUNP9Q0f0zyWOlz1HYl0BqEaZuaX
/81jjozx3/ZwZyCJ9XizH5jH4P02NuJBzpCZnjYWe3AevbrcmnndncGK5YYm
05F5dFV86HHQ3Bk4g4RKnnDMo7B14hidsjP0Lq5yUx+bR/mgArkyQWeItaoI
9eOexyy+n4a5LM5Ad1HD3INvR2/09nxVjxPUF7D+mOWfxxe9h9Gl1AmCuPtF
7U/P47ckCTWPF06wQeFIYyY8j2HULrUHrjkBoTLk3eXz88hwcEjiQp8jvCwl
q8xazmODYtTh6U57qCM8C0mxmUfagLcfOT7ZA+mAwHdNu3m8cOt7rV+MPYjd
0ruU7zSPWg6bCUNa9lDLmw23PHf826wiOJpvADFcR2wxbB5v93EnvW+zAxGL
1xyrxfO4FecsGEB1HQzCz5tkfpnHTxr+mjIEW/D+8ivBoHwe2Rujt0822cI3
1g224up57OMpjn763Bb0f2gyezXNI4v6lnGsoC3cFf1LvTEyj2x8/kmnbG3g
6261uS36BSzRtXmyvGAF5+lyxPyZFjDt+q3CBwNWUMiyz4uSZQFNjO65Sfyw
giye7xR7Di3g3J8Y37U0K4iQU/iPiWcBGe99pVvTtgLTexckeCQXUEP+oNi7
z5awunTaR8lsYWe/yJ8zTrGAW/+eVNZbLKAqVcntR+EWQKIkUalZL+D666or
TfcsYIA5K+zKjQXMymmVzTCxgBoh3hRDtwU8X7KYfveIBUQ5cnx1CF7AQRGr
ElFpczgzSrfnad4Cfh+U25qzugYMWdJclwsWkFynmRx36RosOF2XJn9cwKhQ
U6Ij3zUoWq10vPl5AY1zPRVfkkxBnta95UrNAh7Sfjt85rYpGIj0JDD1LqB9
OGOnV7QJ+Pu9PhNNvYhyilWaL6aMwOpSm6Lq3kWkdP3J595mBIr7yGaU+xdR
[truncated: 3,305,205 more chars]
