# Supplementary material for: Higher-Order Interactions in Quantum Optomechanics: Analysis of Quadratic Terms
Source: Sci Rep. 2018 Nov 12;8:16676. doi: 10.1038/s41598-018-35055-6 (PMC6232100; doi:10.1038/s41598-018-35055-6)
Supplement: Supplementary file 1 — Supplementary Information [file 41598_2018_35055_MOESM1_ESM.zip › Codes/Quad.nb]

(* Content-type: application/vnd.wolfram.mathematica *)

(*** Wolfram Notebook File ***)
(* http://www.wolfram.com/nb *)

(* CreatedBy='Mathematica 11.1' *)

(*CacheID: 234*)
(* Internal cache information:
NotebookFileLineBreakTest
NotebookFileLineBreakTest
NotebookDataPosition[       158,          7]
NotebookDataLength[    538218,      10051]
NotebookOptionsPosition[    535045,      10000]
NotebookOutlinePosition[    535388,      10015]
CellTagsIndexPosition[    535345,      10012]
WindowFrame->Normal*)

(* Beginning of Notebook Content *)
Notebook[{
Cell[BoxData[
 GraphicsBox[
  TagBox[RasterBox[CompressedData["
1:eJzsvWtQXFeWLohQd8RE3GpL9+9Mt931/17bM78mpqv9ml8T0e1b1R3zr6/t
Mg/dG3EluepOjG1lYiEBdrUA6XYB8kQIkCzyhQRIQiC5LRIkm0SuNqTkBynk
MqCHAckSD5UFSIY8Z9Zea+919jknM4EUAqV0ltMoOZyzX+ecvb/9rdfP39z+
D8X5eXl5//1/gh//8Ou3X/7tb3/97j9uhl/+723//b9u2VZU+H9t+3+KthT9
9n9/cyMcvA3/F8AX8d18wsQwjJTfM5+py9TU1PDw8MDAhWi0Bz719Y0NDQfh
Z3n5+37/e76lPv6SnfSlvuHggfpGuLCz8zSUE4udHx0dHR8fX83eeuKJJ554
4oknnniSXjKjwSVlfPxGPH4xGu0BNFhTUwdQkD6A9Hb4Snz2LzoO5I/+V8dV
jpP5SGXVXgCQ3d1n+/v7R0ZG0vUlmUzycf4TH0x31QMOiCeeeOKJJ5544slj
L4SX3Khpenp6YGCg41RnfWMDADcLGYpfGAqW0kcHgfK7r6SkZCdfpX+oBMcH
ruJCdNzoOL+2dn9r67FY7PzY2JjebB0iunvniSeeeOKJJ5544skyJb02eQYw
WDAYLit/30EAZqYHAdo5YF55+fv1qFAmlfSBAw2kmGYNdVXVXh0EusvXy6Qv
dIRhJFQBRXV1dbOe2gF602FgDz164oknnnjiiSee6JIOL83NzSUSQ62txwRy
07CZ9iHa0IbWhG0hQr4oGihCCSMjV9IZFpIW2IHf9O9TU1MjKN3dZ6E0QKpQ
cllZhT8VNHUqtRFqwsmBQCgevwjdSVdLykHwxBNPPPHEE088eWLFjZcUPrwH
sArAlYPQc/N49KmpqWltbY1GowDnANelrGU53F26M1NeAqgP8Gdvb19n52nA
pdRU0minoDcVOVlbuz8WO0+N9OhETzzxxBNPPPHEk8zC6Ajw4cDABcCH6TxK
+EtV1V6yBgSo5igkw/fMtS8fJTpsDvnC8fFxaD80rKZ2v04wOjxidiBoBMTY
1/e5G9Yus9meeOKJJ5544oknT4iMjIy0tR2XsWsQH7q1zGXl77e0HvuiP54O
XDkFodZyENcyUVlKI8N0Nc/Oz32TGDzZcaqyaq+uKLeU1MoXBoDxwMDAchrg
iSeeeOKJJ554ktOyTL0tyezsfCx2vgqhVEr/FDhYW1sbjUazDl34INTcSkPW
pOMkAdnGYrFAIKDH7XGYXAIM7ug8vVwMvLz2eOLJWoj1GCYN04r7RI9nz+Xx
6OWJ7qGbM7P31MlJw+SfnnjiiXwXUkXHSC6qMy5em4oO3ewempCvkinfJlP+
cIZce6TFmgfwq+wIdcOg7wZ+Veck5bekPN1YeX/hEjnAaty4AeK4No+pvyb5
oEEHvTlrDYW0tK2trXr8GQdErKnd39vbNzU1w5esqPzMJwwPDweDQeL6oKKO
jo7p6enlRLDJQCpmNjik7/Pz9/v748FguMTuIq1/6usb9aiM7ko98eTREcNY
JNRnMmA0xIwavzb5euP5vKLmvIJAflEkrzCSVxR+sbLrWPy6qZ1veHOvJ0+8
0DugZng7fDLMKzf/9MbBz5/adjS/MLihqAneI/g8X9rZ2HdFgiUjG9S0jmJw
Z7GDBv4EPLwogJzAxaM3fyxt//pvK7teFJ/oq3Xn/kfX5em79wwJ9hhbZlu7
1YzFK7fu7DuTeKWyG6r7RXXXC3u64deZ2QVupFZX0tvdroosxztjZORKQ8NB
nxackH1AlK9HjIk1HSMth99Lh6b4+OzsbEvrMTdCKyt/v3/gwoqMG9PJkm2A
L3NzcwMDF2AcJFR2OelUVlbH4xfNNH33xJNHQ5L8M6lNqDvbv8wrBnB4OK84
lFcU3AALXGGYvsDxX9Z0z8zeQ7IgaXjPtieegAiARPE3CMEQj2ge6hvetK0t
rzAgXqiiIP4UQJE2Xy9XfjI5O48n5hJQNBkkql4j+pN/Kmn/Kr8oJGaMYgGM
4Qt2NrRpW+RQ3x+Z7stK1AirX3e1fy0HsygsQHhxM/yE2gGWfxQbNeXslFyw
Wv0gtXtiSQa2DaBRdfU+RxBCQkplZRWtrccc+uWVeitn/k4CKFFU7Ss5UN84
mBgaHrnSGzsPKJGg48TEROauAcodHb2KwXZuZByGtL1wNG96ejoajVLYRmZW
eXAqq/Z2RXtSBtVJV5EnnqyZGDx5ynVNoL+3IgMCEOJyRh/EhyH8jotdUfjZ
Xaen7v3kPbCeeCKFda9SJyvIq8bzw+KtKQjRW5NfHEBGsRnfLwSNhaHnd/3r
j3fnkrlFKqZQ8oIAHEu+0XiedpcwVwj8VtyctwWnjmL4VXzZFonjhT9lMXng
ErmAmm0xWq8fjOUhELXmK6i6MCQGVnyCbzact9CskfRQ4kMShi4AEQkLOVAi
ALb9+/8/+Gs6LMT+xel8k+HCwUuJKGZzhg+gzXg8zqU5WjIyMkL1Qo16UXB+
be1+v1D71rurAJmdu3e0pa284gMHDxkIhKDM5TtWu49wBxOJISIY3VaagGMB
TM7OzqYrzRNP1kUIJerK45YLY7hDF/PtxsLIxkJChsgo0vxfHBIEY0HgrTBN
+N7E64knUoi/SiLVPnD9DgGY/AJ6d8JIy4fVEflawefFyqjCM7kiljGzaLYh
O672mDBLBASdWBjcWBRSO80gU3/H4tfY3CW7yg3SesitazNCbqRqhZ0MzF0B
agaM7cFeWN8Xk8qA0dM8PyQZHh6uqqrSA2IT/ikp2Yko68pynF8cmZE5Fndr
a6sEVDt2QoEcq7C8/P3u7rOOguEqgFtw2oH6RsdxkNHRUfK2JpCpA7n++ABR
jlIpbPNiFtUFAgE3NM0gGbTJU1MzLS1tFQqR6ogaOtXfH3cPTspfPfFkTURa
m/P8+fO3j6O2KEjbf7VJD+TDzC/n+RBOxWJaHr79o9qne+LJEyyG1MPqk/gr
/3xaMl2AkQoPI5Eo3iDCMPlFrImGX5t6EuM5Zetr2WGyxnnk9n3aSKp5I8IG
mXlbQnIoCgQw/tn2IzOz97PrL1GXV2/dxTkqoojKoJigipHDJC1/cVCg8aLw
pq1HJ2fvKb2JqTCtJ6smAALrlS2iI4QgALxluvem4+LGx28wmgIUFwyGu7q6
o9Ge1tZjFGOHzB0dtYyPjwOo03Pq6YCQSgNkq1/S2Xl6h8qugqlVpLvZ/Pz8
4OAgYE7qFPQoQy8A/vX29kUxTczo6NUlewqwEzAtdESPNO5HM87q6n1Eh6Yc
HE88WUuhvba0pTfM+LVJgoU4z8NPxIfFYjnbUBhRfEgzLwT/LfJvWMp6d8MT
T9ZXJGGVNJTrxJVbd6Q5YnGAwSGBRvwOCCoo6Xp8v16tO5dLZFdSbS8tjxbz
N5Hz3F+cIoJiOylwY5OAbUWIGxHCwWRyqHckG9Wz2tiWnByEwje8GcJpCkEp
gPBCgUs3FiEoLQhhpaL2w7E/am7p3nS1agLwjLg+DSKWKkB1zOGo4pAlPUFI
AC9ZHij2MwFldXScIjV3WVnZMuPqQCHU1BHlcQw1kl82eSIzRLQZGZpmV7SH
GD93RWyZaYuKg4RnR0fHklAZOgKFlym4qHtJ19fXczs98WT9RFh5k9oIvpS2
f42zK9lQhdGHJaixi0HrA7N0weGXqrpNcWUOqcw88WT1RfP9XyBI0hq/qlv5
0tukWEREUEW6GXBw0/aWHLJRJBc2x8L9YmUP4TRtrlBwEX9aSoqiptcbz2dZ
MY7SK1VRGkxUajcrYlarF6Gj2NtuCfynmk9NU5mAemEalpIMuM7i5RA4AbZB
VLNL81jxE4u4lA+vuBeUW1lX5jrOj8fjVDJhs5SlDQ+PIsQSAHVAcx9OJ7HY
eWon/QqwkKwWS0p2ArjN3OCamjo4MxrtcbeWrSIVVvTr+JkvSddTU7GLZWUV
OitLX1pa2ubn5z0dtCfrJQLhGcyHCHdFVIqFFFCkibeJdGTKYrxZHkdywPC2
6J488cJhWBQMWSALOs3JgvZfwpROKmSFrS/aciDDBmdmAxSNFN+xnAXDsP/V
si5JprxqxTWjaaJWTJJcSKTeoVB6PUvkhnOFNCBEoPjynmjW0waM9l/tOCk4
Q9RoM1urmEy2CBWYPL+w6YWqqGlbWLMA5EnrakWiktWNvPFa0MgcnQ6XtCHk
EwAUsf0eWfSR3aDOIi5ZLOCisrIyuKqu7sN09QJwgioOHGjQy3G7hwCMpFR6
xGS6jQ/5J7R8NyIxQLNwYHz8RmVl9XvvlQK0AwC51AiZ9ZjoORrtcfers7OT
Fe6kMoa6fl9TRwcrKj5wl5ZyZObn70cVAtfNIwFA9vX1pWyVhxg9ediiT57w
rfTElzYahMEhzPMFAfmriJkTEfY/W8SfTA8neuKJhT0QLRiLpSe/kpAJQIt4
d0KkeFWbL4Q3W9BFV/KN4SwAjKH9o0MUCxNaX9R3oS9OLpjogYKux1mpgK3C
2VhRAjOKVEOuJQqwSaceaUAoMPOLlV0rrxbnK0MEa3z67WMbiwI8esIehpyd
i3h42Rw0/IuqqJrokm4idJkdxoFa0AfcEfE7yUOZS05JNllybObn51lLS+pR
ItAaGg46TP5Mu2cKlNzV1RUMhsfGZFwaQHccMCdddd3d3ehCElqyeXNz9+A0
KhCwH1v38YUgsVjMB4KRt8fGb4goi0gkQgMos57uYa0xeMqv3zBrAY76SqLR
Hndknvr6eg4ROYsBr9DJ+h4ZUjY1BR3nZx5q1Okfc3pG+0pgnDMosj3E6MlD
FLFXxnwHRnJX+1fIb4Q3Fh2mkImsxFFR4JBRxJAUeUVN/+ee7pyLFeyJJw9D
1KKCTJ6x2Ba/rjAh2fQ2SYcOZVMnbBSL+Ht40/ajWVW7YKMKlb8G/kbrhpZE
SYW5Tmrua0a2EWN0LSQWu/jynih1WdCG0hSTiFMV5LAgLLtfEHr9YCxLYIzV
kpobJyIJDtHD7vDGohD5sCiAGskvDrxa18MBY/HuZNFdKwaj4TiqEYxJCb9z
UpZkFBOJoXKN6SJTOkRlKfIXOwi9kZERYUy4ww9Qx5RK5yuAherrGzNcDtAO
rqqq2uv4KwC5GIqjzXAEWliCCJYSRsMRqKi/P97YeMinWk70I30A+7ltDgnd
tbUdn5yc5IPj4zcIB+o+MvwlFIpA7ygPS1e0h/964EADHHQA0Qzf9YMwaHV1
H7pdhKJYfsoR88SThyKsNMGvF67NoEFRUx5GAxbG4VtCAhzKrXqTZZOP6qSt
4X7iT9a7G554sq5CtnOEGXDGvvLDj5ppIgX3E7/+WeFHecR0CZY+nC+jx4Rf
/fDTB0AYSZ3fk5DG0kRbb2j30IQwDjS0Ux9geSF2jqIUQn1vRb4gYMb6X0Eh
FgQoXD91ecObIXI2aYiNZF+xmazu+pbi7aDTSsQK94ooUXrNKFvrQyLyNmeS
yp5CNWkjQHMmergviF8XFd8oqui5fGPvmaEH6Nq6ic50OWAMALNAIORTThaU
aQW+R7UY0ZmF+UMAlhho0U+/oqb4HhQyPDzsBmwTEzfFab5SZggnJ6e7u88K
N2GETO6K4AQo04rSw94leD5hSOpFZdVeB/HIAvCMzveJDNT7oZunTn1cVlYB
R2pq6sxUqAyKIkaR6k0kEnS8trYWusqhEaemZqLR6MhK/FP6+j4nTbQeuhya
MT19h05wK+U98WR1BcMCky+KXGv++t0TSlUkbBE3IBMiNWVsCFTcROFxrt66
q/K6euLJEywEFJOsqxLySuXHSvUcIhcPpNoUqpGaaApMGo5eWpbPZuqqJUAl
ukvs+wzTcjCD46O3Z6vOXH7mneOk71Z84oKuPF15f1VPVRDFkVt3KdSq8OYW
BoRBNsIUW87iJvTvFp39i+0tM3Nz2dSbpNkmKZzKpeNMUPO8CysvIXZsadq8
9cjU3H078smmYlNlJ8TI3RbexAb9BDNh6YmvnnmnHaNiZqNVX19JF52GAg9W
KYtEhohIxN1Id23KkkdGrpB2uEogtAEAS6RdhaLgOFk5Upl6gaxQhqvgTA6i
WC5iU/ekqx3wWCx2Hq6tr2+EM6ur9zU0HITvBw40wE+4MJFIAeb1KDrx+EXA
tIwzS0pkpYBm0xGA5OpCKLS8vJxxr+6JU4aEJ0DHsbGx5QwaCQDpYDDszEVY
VtHb25fyfE88WV2x1FL4BX5vG7gq8xqIIDkiLhlO8hH2IiTLK1jyfhP+wzq2
3BNPHh0hly5DoS/i2fqvzajo080yyLZM3hei0ILyZ3H4V7U9RlazvcNBQ9NB
05/N9oErr9Z9JuPkF31EzN5qhJ22NLmskAUU9VZkALFii8rlxCkLyTiziTah
xy6MGw+QdpmQsAjRUNSMgxlQVpER/K573oUbP78qGb8HWEwJQCyq6iVeRYje
EBv5h/0xykRDCnfyncld0Qequ/usw1IOoA7jk5UKoDXAWhx/xkQfZCbi4Mvw
8KijDXByvXAh8ZMfMZxZUfFBV1f3/Px8umav9EZnOB/AbTTaAyCttbW1r6+P
iUE27NAFAKGumoeBYjTIqFuqj98rYVIxsw5aJ3gTiYQecZGoUQDD+nh64snD
EEUMiHlPTdsqvYLEis15hdasy5/nSk+buBp60SY88cS0J8E0KOwUJnpmdzB0
dpbhXBRqEq/S86Unp+bum9lqRFNeNXLr7rbmL/6Xd07kU3h8K0QPAkVUFmev
h7WJ5i+T/An++XV9b57ItizJUpHgiRpQSNvPSOnJryQX92Bab6jx143/Jp3s
0JHc6qzImQjgPPiGCMKzkHTaDWbjXW4p2cW35OjtuzBPbt52FDt1GLniEIYA
an5hT+4xim6ZmppCtaktjHaNCG09w+esFJKltK+rBKnae6C+8WhLm71Yy6AC
MNjw6MjwyJXvxzMRcaYdWT2gpA9HYzPrjcVibMoIwFKFQBThemrrPnTA1y70
aG4KBlZaOwnA44BGLZLJYlXV3mXGkPTEkyxF5SlImos6OVB64ktpUySWucjG
osOWcqeo6Ze15ybnFrRSPNWzJ0+2SFtfDZBI/aTAipu2H+XMzqR7lf4XhUEA
FZN3f1LXZPceJSXFZpjTd+cb+0ZfrOySOE1t8YSLR1FE5kwpDloXWj4aWXaa
tLGshKV/Stq/EXbOhAwVOoX+PrXtaFt8jO05s+cTLQcS872TX0tTmS3NBBfJ
WmbT1qMw8tpOmPbBC2bWgBznSRjhQ7HR53b9K82NmsNOmDz+oPZcVD2zUDeH
h4cdEVp8vpLu7u4lL0wpAwMDZeW/q2/4iEPH6FJTU0cBcJbTsMwVLb95D0gv
8/fBxBBmjm7k4xR2m40J7a46ycxVz83N1TccpNQwGRrgphbhTqUM7+OppD15
yJIcvnUX9uP5SmdETi4vVXWfvXRTTfIcN8wDip54kkoQFI3cnn2j8TNknyiL
uiDBnt11+lDfHy1rt+RPDzanJ/uvzfzF9jadP0z1CWIcHuuqB6ozfWOGb/+4
78zQS3v+9W+qzr1SdeaXtZ8d6v1ucvae0ssbWVZtOH8DnPr9zcnqM9+98s+d
gNBerPrk7/bH9p1JIEm7ur1LDlyf+dm2Vk7YrUX5DudZibyDOQcUHRgsiomS
dRBCnJWbrANgo2lj0xbe0NDAaJMwFcvU1AzRjFzqciwe052z0uPLOTnzr0db
2ig6kP5X4fijgGJnZ6d+rUPRPD09rZOBIyNXyATUMUpumZychEptSF56Bs2l
bKcnnjxUgactfv0GgMOey+PKLsciIjQdgSeeeJJCGAjCjy+v3T57aaJ7aGL6
7j3aYhkaufaANhznhsY3koXeegLFpOrFAmlpsfuatkJbwB58JbOZDrIiXg3s
qguMsAqWHuHxzFGg6ACH9DOl0wTAHndaEEwj0lNe/j6AE3MpNAVgiTxByHsF
flKkQcBItbX7y8oqEomh+fn7DwLnVnqhjtnScZVLRrABqRQe3MKVW4/yLQI2
Ku0z5YZ2XK2FDPLr6vjp6TsUD7yz87S7anfzurvP6tGKSNmth/Tx4KInD1mS
tH5J1ZJh2NY1XF+k7tl7Ej3xJIMog0A9Xg1imwXDsNl7POCbBBDUin26TkCR
4/AYjHuV34fBeNnq58rjKKqVz7l62sZOsxddVelJfK+l2tHdq3MPKJquMQSo
wwEGidfCfCUx94Wx2Pmy8vc54HbKIDOOwgEUUV4/woocrwbKofQlABfdcPRB
OpXyTxMTE9SS5V+od8TRKY75Q1HBuVhiFHf45ADCyadOfVxf3zg4eEkvuaur
iyL2HKhvhNPgBPgEguEv+uPupqSDi6Ojo5T1D29HqcOJxhNPHqrQs6i26tYy
p3RGSffJnnjiiVNsEUZtDLxlPYdnPXiYqZ7LN9xOZ+ukelZipfmzgeHVJzoU
EFW2iKtfhSBwhiaknSfF985ZoOjmygBalFWU66pMgB+6VpQvaUFlK4fKAZyT
OWiMo7qRkSstrcc6O093d58FwHl3dh4zNQusNZImuuCS/in6nwAKDg8PJxKJ
qJQeCcACIRHkBxtMVoXwJ2gD/BwYGBhGyVBsSgFoDR3xa9Eaa2rqRJRIXymN
JLp4zyFz+B5xqnp3AFg2oEWiTwVshFbBl/KKD74ZvBTtPru7rELXXKcbDXQ7
skKIE8J3h/j2xJNVF3wWJSWwyEf0SVhp05Bw9AJue+JJaiEawrDjJfwDn4J5
hLOnFCXYEzBmCZS4dkBR31Hqs4PqZZbxG5fjiCopxoewQlojXByy4v/kIFA0
7XhjcHAQwIkjnrM7/gxIa+sxMl+sra0dHLyUSAwBRIHzOzo6TDMF/nQIUXBw
eTBoPYQAFxG51a8U1SSTSYCdAwMXAK0B4sI43u/JqNoq/bQj4LYt8rb9CH8I
VUajPdBBjhWZrkfYqRtCXw+jRyjUVwof+t7fH7d6DQiwvFy/kAqsx/zRo6Oj
dJBQnwTPGHERoO9yIKukajE1DN3Evr7PVzSenniyUmFrH4vxpn9UwFvDeaon
nnjiFMvPS70jGN6e0+cxaso+sKGhWDvkuyIyQcl6qZ7FZ0EP5W1zb1YdNqzN
ZnaSotm6K7REQavXOyqw5/INyzSxIJDTNoqm6pTDSxfwTDqzQwAzPgQhNbX7
2WlidnY2M3ml2wQKbg2RTL3dWSODR7ODQIN6E4kEIEMogXMrcwwfFZrGwku6
Jr28/P2urm5MHdhKR/Rz6FcH1KSsfFDXyY5TiUuXJyen07VzevoOjENLSwtA
Vvh0dnbqtoKxWCwa7QHI57iWfXn0omCc+Y4AtnS4C2UAjX19fRL6qk+Lijjk
iScPR6xMBKbOD9gNgozVsK3yxJPHWSxtM8MYQlBS4ayTjVlVkLSAoh7Qe10Y
RcPUeuQ4bKHiB6oh3UJpmNYcxUB8VYVHWKZlzHGgaCqU6FeeFwxaUg5yR8cp
v5bLOLOkYxcBcdU3HNSYumTK0xwCCBOgV21tLYM6HQHu8O302eM96vCPz+S0
eibGM3SciYWUui93eItUVu2FlkBRjtyFK3K4Jr1zNBrt7u5GnfsVxwlwsLv7
7PDIlZQZEjMwt/H4RZFqsMQaEPKm8cSThydK0Szg4iK+0MqSSudJHnTm98ST
x1qSAhMa7P5s+/mApokaz69gTHGK8PhrySjKL4Zhc+NOsZ/MZt5g4tVGNGlK
fFnV6u9dRck4wjJvtfIbymGg2NHR4ci6Yg/6J4WhiLCgkzlHfgcIE+ANaX6j
0Z4o2vvFYud1Gs1xeRYyOHipre046WEdONBv/3AyFGhkMBjGJkWhO4OXEj7p
bOKMcc15CeFkQFP19fWkRqfs0kJ9vENARwKQbhQKR5oCIahimdmuHQNSibVT
sf3KG0h5Fd1LGZl8mVaalCBGB9ItWtgcT3JJ3CZJyuTPZJ1vpus9YPZ4iWE5
DKVjaJU2jSWZixDdkPuOJLumJuVew9Y37qrNwmH5ykQLT1gqX30AXYOpThZ/
ePD0dusjmo3iugHFlYtbSZHq+dcV1ipqsXbmGvWCgKIa4WDuMorofdyqZ10B
iDU4OMh/5Z/6kd7ePr8WXzHlxxFiekV+KPwraoePlZVVlNi1wzpc1P1H+vr6
Rkav3p2dN+xlwpf++IAf9cgjLk8ZgLVU4PT0Hb0Z09PTw8OjUYEej9VoTiLp
+utHk0sdMbJ/tFulzl/YVRkQI3x0IEfuQo5W6cp3aHlDw0FonsPfnM8ZH79R
Xb1PH7pazVrAk1wQtee1T4najJdkoyPljW9BAvv06MljIEnXr1YsETs/Yyr+
ieecNWvkqokWJ0WIYdh+tUM0NnXQHv6l+yxj91njpF4lW7Eu08HlFP2IS24C
RVLB228Tw0I6Q5sl7bNfUjeiXgPJUaDoBmNtbcd1tENuy0sWMj8/D2f67YCN
aSsdOLlR2ZJ+LqYwd5zv7j5bWVnNniYODTKpyMmGsKpqbzQaJQITIC7FM4xG
exxVdEV7yDXbPXtAI6lwTjCtXwvALxgM9vf3w/fvRoah5EAglLL7OmoFjOfQ
I6frbCKRALA3OHhpdPQqOUR3dJyCHtXX15Mj+YEDDe78LIAAhWaZOE+sEcaB
/LV5D0UCsJAIUm5kXd2HegCi3J/wHmfRNsXaR5EqhrZgpd1Ze0jx8RNtX+Dg
DC2IyGcyDNLhVo6J5qPKHTIXrT8xzWgqsl0zl10Gr5hMWYtpozgcfGwy1533
cxEoGny7bZEmNbs1/keb+tbrgc85oJgSFbS2tuoAzBEGhwQAkjsWn4FxCAHD
CC8SF9fHln4AThobD6WzzXO3x0T848CuPhceYzAG+Epn0gBcsfOyG6AeQHW5
ShGYdNRL5UejPe5WwUHyZwG4NT+Pqdjxj2NjE52dp9nDms0ada4VUGssFls+
g0d+01igv6qqqr8/zj41jlbp2I/BM4eyNOwzmAiMiTEq+QO/6q3KwYXjCRUH
qWjHiDqd4sUtfEzFBftJM+ug2kz1Ui/KY/YZL3ceCKcTvSQVF2yHpIjn3/IQ
1njFjDUkLV22aVqI0Q6t8ZjBdoN2Imv9SbbsJBeBomlxv/ojrVPLSd4xGdbd
l37iD5jLZqWSc0DRdGEz3S4RkMbuVCiRYgOWl5enfNcAaQCS6erq7u4+S3EI
E4mhkZErcBW6UezagYFiHLW720MC0A6An1vFrKNEdkaur2/UoSC5hJDvM2av
u+euhYAiVKETbrxbVDaKUUfD4Ov09B3oEVGIUK+7F4DN2MoxpUqaSMLMRpvU
BSinbPcHMIxMexIap7iLfObExE3FZ+4sK3//m8FL8YsXJMFoYUXb7YYxUSEW
S5WtZsjDh7ki+nQnj4gflOokyTMn/dWaNHlDvZZt9eShSipWkLcLuuuQRYIp
r9JcVCIolEsITcJA5pHUXxfd1Dp1X26ZM3U3uWjaXhOdg6cik8mkdtABKU03
7ZArkpNA0bAebOtJcOyf7QeSpt1PxrXVeniSi0CRRKlTL+iRZAAlAvZwnMmZ
UygGoLuQdEfge19fn1ANI3Jzn+OGiPX19W7lNRlMClVyyc53d/iJWAOoRvES
4/G4XloUeT83kGNpwiQpAJbcbQDES1Vz9hm3jl5iM19JOtU8IOTKymoG3ilV
0i0tLdPT0+5rVRei0EnuBR2cnJyGrnGqFzbd9GGQc5/mnD4xMSHU9KiJZl9y
fcwZK3J8xba24+7OevJIib5gGdbvtr+ayrafFzL7XJh7LgyepBPtjmv3NKn2
EYYN5Nj4Zo1qzjWNqWL5LEznpAqt18JYoEzBGhGZ8eGnE5IWcSnfMhfecDaG
gUrOKqBzESjiE7Bg7Ya1DIAaf2gzMVV0kPUwrNmCl3NAUXep0OMl+lyJV0wE
TpR7jj6x2PnMVsHuPw0ODkoVpwJmKS8BwENEn8PQkS7sjZ1vkinwhOa3pqYO
zgfARp68gC31AqMIFLuiPel63dUd9SHSM12P0+joKFUKkDUdBoaf9RgQm8Ak
Hzx16lRHxynOTz0wMMBpXxxqaO5dS0ubGy4aFFvSL6I1wui5kare7BEVhdKH
DCqfVi8GU+DzjlOd7m6CzM/PS4dudbkXX/ERF2v7rD0D5L1CC5VhneOaCXVy
xJPHRGyeSqZ+91H0FZOpNrv5ornuy/1KRD3Ykj107pJseyWCkuLoomGdnKmz
XKr14qirNBNQG8bWYoG6LEJzSnIRKOINUgmekCW8ePVW9PJEz+XxnsR4z9Dt
6NCtc5fGRm7dlepp/do1f/5zCyjqS8zg4CU9jIzDewV5p7lau4cvnKwHHnQL
YCdKyEIyNTVVWVlJ1w4mhlJeAucwi+j4tLQeGx65kkgMscMIQFm2RSSbQICR
DleRaDRK16ZrJIfHYZ9uls7O01R1ZmPChoaDfgmbrYNlZWWkXAbsp5S8c93d
Zx3hetyWlp2dnbpzNA/L1NRMugZQjmyqgqlXqJovJw3472vqZufn0gF74hX1
MOOkcPfkERXUGzKXOHLrx7b49dITX/6y9twvqrte3hPNL/wor/jIhsLgpu1H
YcJ5sTIKf3rv5ODh2OWL124vyFJyciHzJJWoVdIUKybc3y+vT7dduPbeya9f
O/iHl/ecfqXy4+d3ncoXkfGO5Bc2/fttzf9H9Wev7PnkjcbzO098BQ8PPEI5
9Dwkpdqce70wObdwqPe71xv6Xqzu/vnbx2mpfXbX6ZcrP9kWiV+8NqVIJx6l
zFslpVY2Fs8N3djbldjZ/uULVV0v7fnX/7j74z8raMorisBgPvNO+y+qel6u
7IKXq/TEV4dio58OjVPhC9TMHJRcBIoXrt3Z+8kgPMww0W3e3kzN0xuMvwpU
tqGoadO2theqom9FBk7Er9ye/Ulcv7a75kcfKLrZJPgCmLBMBtYT8QDLNJTI
pxGSrKreB3/VY+Y4WEcN28yw3eBA/OLJjlOqCsBCp90NA5BzsrNDoaZS6QMi
jA/9ra2tgIVm5+4FgmEGVK0q9B/UCG0jgz03ohtRaZQZ046j6PWyC4zqgphI
oLoyRKSklU7JKMJkNX5jgtrjGAcAtIRd6xsb9OOIhBv9qZCwrljv7e1LcfNc
g2wiZaqj3BoEe+T6TSgaWuJHUO02hnQUJXxbtL0ADKkjuk7KcXh0BFq2+8SF
TdtbflF1DlYHmAdgBYQPwKeSk4Pbw/2vVJ56obJn87aja/ICsq+l+AKrBiC3
53d9DGvNi1WflLR/U3ryovjZ/vXu41/+/f7PoEn/YZdYgHou/8BkCOsKNW8U
25QWvzb5m1D8mXfbcHrB2K00GYqA/xHKw0UzD0yP9D2/OJBXHPzZtqO/rOuB
hfXO3ftcpkaSkCxYqm34vvIhgEn72V2dL1bCSvox3Ihd7V+XtH8Jvd7VfhFq
R/jak1fUBBt/k7f5shHQZWKBRGMOxr77i+0tLyPcfbXu3M72C7Bq7zzxDXyB
At8Kx/FPXU+/2w59v/LDXWE+Jq3yLBotuQQwWDVhg0Cq7viF7zdtFY8coHfx
NOIgwBf4Fbrz1LYjF67RHlB23/rJ9lOuKDemPGxqFYmf8avT+84kYLR5DcKg
vmHxMBSGZErZYrkqwSNBSxI9G/lFzYCvAFV+FBudvjvPZJr9p6kZ/2eDDQyx
St6EdwFu/S+qoq819sJQwICUnhD31N+egIEC+PrMu530kjrfBR5j9nI1zAvX
p15vPI+9w2QixUGZP7cYuomvQHHgrcgXdDkTSjoZaXVQPYMAm/eeGXphzxkR
dxrGpxDfJgqMLEqGL3h8S0i+dMUYNrkwsrEoAH96bnfHtsjAsfh1p8mHuJXZ
jBvMGwBK8ZXp2tX+VcmJBGwBYOqA0YO+w3QHyAd6KmCqsbiEzhtbI3pURKGe
m3G4aNDgkRDd3FBwiGeP1J/iIKJlQjVNdCS/KO0lFLv7ZXFPk/rrmT7wdVK7
O2xIyBOgODIze7/x/PDrB2Mw58vY4BQkHB71LfAwNOGU6GyGPJNuXCGg/aZn
Sz/e1/XHmbvz1pMmm6X20yu/ZdAPiqftwH7yWYLvhYdh5LHNzfmFCiviTeEX
c4lbkOoDG5aVNlVrs7wFKRWXAA92l5fpQIWcJtzlxGLn5+buTU7NlGnhmsvK
yggjuS+hHM2cK5kV1o6T4TvUyGXKTHlox9jS0kZmeOPjNyqr9gqLRIwr2G8H
MFEES4w/HT1tagqSwvf3NXX1DQd9mFJZz4/c0tJCLNyAFte6pfUY+chw1Mdk
UjwtAIABkULDRkev9vV9TtEODygbSL3eyclp6jV1Qf9TLBbj0d5dVlFb9yGT
tPylsrIaUG7KgeW6RjCAjw4Uhf2AcnauVzaNHR2nAEtnKIoLFLG4Kz7gmwvj
Rm1wn5mhnPUSaFXpya/EYlEIEzhPg5RyHd/ZYvnmrtlOjSAWWTpBvX9W+BFN
GriaiOVbILpCMXXwlNJz+YaaGC1HS2VrJhEjrOOHekdg4aDpJb/4cF7xEdlT
URTOS2LZCmDfA7gK2KdKmctV/Ppaw+fXbv0pKRGKLboE8paGtABbOdACICTn
6mJaQKlVRxSgxQEpxC7b9UGMUuQAmuYz7xwnAEy92FgUkvNtsZqKi5pondp3
ZkjDVLZId8YamI1xR+TNWgBkKzqLCxNnYVDrWuhFWjoNdthU7VZbg0VrrZTL
liGQQJJs8+hPV374EcDD028fg2Hhm5tXgKMtxqeJwSHCxYi1gBaoxUjmhlB7
jcLAr+v7ANEZmuLV0F98fjBWLMlzQyLR7Z/Dw1l0BOrNt9J/BHEXA48KrKFh
gEbWi0A95YdQjRN0/LWD58VVRUc2vnlYARU7VyNy6Qb3ffKt9VSQn7KxaEMg
iqLvHpqA1ZbA80YYN8ASYs8Fz1soH1lEgQbxhRWgtPAIjmGIGSEcQHqj4dfm
zf/t6H9u/Bw2C6b2VGch8JyI8SkkJrOJ7xfDCZwEjp69NJbZqgT7KQbzZVGg
gNAEqnEqiNCkhDiqGfq1MX0KP3qpceTVnrQ4pA17yk8Y5mfe/VmPUqrVRL1G
8H9STU2W4cSxC9//58Y+rJqeZ7pNIQVZ9UQnDqaOID1iM3Uajmdww5YwPEuj
t++SSYa0600ycF2pLDy3+2NuDIJSmo0jFoAsCNEA2psatFaugkDG8UzxgY1D
Fm21hj2NiZ1OIpF3cDx+MaV3if6dGEgCJHAVQBooJyUKDQRCjBUBt7iJSkBT
AN6IBGO1KTqn1Et8BbCq73MCLeSTC/AMoFoCldfC2MYwotEe+GtrGv3y/Px9
UiKzUrWh4aBOrwmojHiPiEooDU6gXxlr4YnCVy6KoFQHwBiq2uZPzb0j8lDX
hvOfAPqyKh8QbEfn6UoVUcevJadubW1106RUCIwPIF5iIPW++Ahmo/cKe7uY
ad5Ht+h5W0iFPTY24a79URNqkwCKxSGcTullDKr5nCaxCFErawsUaU03YHaS
a7SYzYJqZgvKiU5tHmGdsu1zbAhNTFuHYqObth5RkCmAkzzgEFrOEDjRsiX2
1GIOV7XAIByWKKIwou92xZ8KBOUyM3tPX2VsC46B1OgK7zwARTXpKRaL6i0O
0Hok5snCCGJjd5UYj05xa7DQy5VIMmNhNZFa6wJSZ6Fnd500NHdGNZT2kHoP
TQxsNkFrqHD67j2r+wIChZRSTDa4+/IPjP9NjXciszpD+qEkrWeAnge1jsLQ
wYopBrNAW5IEZg7hCOM6KBdTmVXWYsDEX5vlJkUOaVhetQUHuTj8cuUnEnuo
26G1IpsFFBoNbRZEn0DOEUlkaUiVOgIj82JlD3dTGxaTWab6vu82bW9R20AN
ElBf8NlQz1uz6IVpDbLWfou3jw7dhP7K3LvFakzUNlPHIQgzoHwaJTWqhfg8
0xZGQkfJ3MIX2NYd7B1JmlnOnoLbLFIsU6HqF1aB9xqqOwxPV/fQ2BLlq/kE
3k1BCYoGR3T+Kl/QXPAABN3aW9uH8LPCNjTHCrCaDsMUhmCr6G//ht9BpSgx
+b6kaKlMvmOSdmNm9j7MfjCS+bwb0u6U2iLBuxDAG4ETfoHKWK1Ba3rk1GOv
tDBFEn6Xtn8Nry1u0JDzzGKHjI1/ac8ZOSxyhPl+QQvFy0UNo3unBjMo9ibq
Mc4vTDOYDw0oysa7HtJW5M2YxeruPpsSHDqcJkAmJm7uQI9jutaR10P3kqiq
2gvoTo9ZzaXFYudZ5U2giwJlU4BoE2FPS+sxnwrnCCAWQBfhKGX9KG7l4OCg
X9pVcoZoYZ04OnpVN/MbGRkZHR11uyfDGWPjNxj6+pSPMCFA98YHyoFxAxDY
2HhID4fohsqE/aBSRo+JRKKrq4t714q9U0r8G729fWyByci2/P2KwUsJ973r
7Owk3g9q0Y83IGtKXWA+cEXoDhqpK6AxuOK9pS9bZxEvdEn7V1KlUqTtjnme
LwR8ImAVkhUPV3gJUq/QogKrYvoSa01BmElF4hVp+tJVz3w5zu4LF69NPb/z
tGTSJP1yVBRbEOKpL1/XthSLGSmfdGT0q6XLsOgIOcEWN//7bc3RSzdSdAbn
zCwWOASKQr2yQSK6kGxboVpiEC0gc2Uy+7dgKv7KJLgkjMqmZhc2bzsq5/+C
AGMbnGYlH4s3V3Rt5q7lwqMP5poARVkPkn7mvjMJImpssBwBEnx5YU+39Ni1
QKyd0bVENzwQI3Tlhx9frPqEH3UJyAVrEVGET0hbQYg/DNBwIYuCxNeWZrlz
KcQHkm6QxnmKX7dAO8+QjZ9LM5jN+ACYofUdl3upr5QNLg7xrdR3c3J8eL9u
mq819DEvjQ95M+4gmrQtiQLJ+Ovk7D3b7VHvFY724p25+7+q+5SutcNmYmhp
2xWxVIRixAh+W8y89UAWhqSmAHlIwc6pG/FGIynUVszF/m3lGWLtCM8o4ld7
o4vhVoYB62beENGLtkjvJr6G+XLzYoENseEqCFvDm/oTlKpbGiKEQ3kFmbSi
cBpgMC0wUdJItWhqv1EoS2H0MjO7UNL+zaZtbdgqxOGyriYJaIs1WkC9aDhW
ClLSTSlCrXSxIhKhVVuaJe611MTB53d9fOH6lPaIZ6F6NmCE88kEqMDayIi3
zHpJI3msrGfLkAJeJjIMftoPvFwrbWqqkbcdiaKjB6NEdnRdJqgA2KYHlAZY
NTs7m+Fa/U9wZjAY1qMjEtKLag4UcA6HbYEvFKiHPEfcsf7oOJTQ2Xk6SpQg
Is+UYWfGxsYoAzWcVp/KYpDDWUMhAFzhHGIaAaZmiEcNuBfAGx+EKrAov35J
fX29305UwlUclwaGFHoNhTiwog+7TGiNy4dimfrTsyJSaG4yU9THc0nR9wWy
8aL2nTAOUPvyy1k3EUDxSwKESukW1AgH2oyL6QJe4YfeFm2/TFtjsfEnIgKb
QTtHnuIUfApHL1mGHFQIbWxLT3yp9sVNhHjz5GY5IjlJa8GSdCKzBHA+zery
ZFHCYTU4QaVck4vdwdh3qgs2xGKY5krNq0j1nFfEG/ygBhcJuh/+cwEUJxRL
Zuq2SRZ6xMAXv2mOK4oswmpcxMBSM4g6VrEKNH32rVyJYUnUF+U1Uj3jv1jX
fyztkAQy3aP/EsYlVS5hbWTDZixKuz87QjQUC4qsCvkpw8/k5N1FWHCtxZpJ
QrkTCVqstVSrRf6msrv05FfvnRzsGho/NzTec/kGgHMo5K3IwAt7uugxIP2d
KEogxoCGspAGKZRkBdKfP0k0mwXTYhgCKIotTJNiONUWBoHuhi3UkSaplDcJ
zi0ojjg5M3sP1nHLdoJuekHA2vKox0yOTGEAdkD2VqjkLVjkl9enN209ioZh
uKwjfNqos+5Y1/O7Tm1Ds+dzQzc+HRqPXp7wt3/zal3P5u3HmFe07wXkbCPa
VhghNaJ4u7NitvFVssaKcTWjYmotbDOXdVMM8+XKT4SOQ6qbEWlbODmiz0gZ
sCI+derVFpA4YN1K50eMya72ryxSd0mYYRCpbh7uHX5q21EFXJs0bCxGmNhF
mhOUhUBI7T7kNkptfwL4hPM+iFoVIIpY4/fEFAqPRDu+nk6LveUJvCYvVkfV
4DTpjKV6OOXmXSnEtU7xvq8o3WCm/cBrvvLGugZe6/EIenmwNZo71e/U1MyS
A2RZxCGeYediR1GOkYaqKyo+8NkjCpKumc8cG5uort7H7jCs2qYjbhdgTkjH
H6hC98UYHx/v6+trkGpu2WCO1G1rjDqY7lNZWd3WdjyRGGKejcws2SkmGu05
cKCBqnBANYCFpEMnaEedAnzIRCLFgRwfv1FX9+EOFRQRUJ/iWkf1UZ2YmCCP
G78y/gQoq4oSJC2RmRnuRbpfyUoTB2oXjdKKMOd6SUn7V5auWXvj1IQv58A1
YBSFGKaurGVYKLfwuMBhw5r1LfA59JrUN7Mzs/f/fv9nf15IVnlNpDuWW3jS
I8Mah3b1OLcfof5Kc7UiZWZv0URBy66PLKkEdg2oqUmsOId6vzWVl4Q9NHFW
QHGLToNoVoXIVsFcKpxZ7Pbqi8Z9S3dsShfXKz/c3YhaVNx0H+Htv+KNpa0d
1PV3H/aY5kLS3ua1MpmwYlcO//An5HmC8kYTWiiUC/3P3z4uG2ZBYpNBskCG
crPAxJdwz7xwdfJ/232aLT8JbxNIsKrABRS+v9bQd2xgTLGUi5xqRLG1P1GD
AYWfGLj2q9oe2mJQ4TiqAXw4j0hsv6X52dL2q7f/xCx3NmIII0BVvk3prBb6
wMbCZvjy0j936bpmGpmp2eRzpZ2yv+wXoNZZTSFrI2Re2HNGlqPsbVEE+Gzs
G80jZat8PtlUQz5XP3+nrfGzEfT5kpSvZbaGN2ry7k+wt3r6nVNy54XtVwRy
s0RQiOjgHKo7i+2KtFEssmnDqUbqNTF7lhVHpjsgPsLot5jU1hHL10k+AGJm
2Eg77vT0IOMc+V3sPS0Fq+sjSOw3Gs8bjpao19KpvsSh/vTSjZ+/LSyxNypm
GD8BOeMVhpVyNkJ2Hc+WfvxKVRT2Pi9Xdr1QRe7PbLUozSmVUiOkALYqlpeM
LQE1TQVx15ydGiK5aesRonnFLFcQsKzH1fZN0ptkgVMUllM6topoBLTrXpnq
GbZ+WbXWKWzepjsvu/2FW1raOJtJ5gm2o+OUTwuIfbSlrauru6IiRT4Xkqiy
8fOpjCq7d5cDhNPPITM5KpMsD7kNfiHvOcokNxPkwQYAz3R2dgJqIjAJPzGh
XpWDMySNLYA6TKDcA/AM4Ot3w6O9sfPwK3wAZALoou/BYJgYS9aP8/dAIARn
EmKUgSjRnJLI0g7Nv0YfgR3CYtMW7xGAMXmR6ClU+vo+B7jrt1OdcLnDXlTX
VvsUEeqzR8hZ0o0l5a+1tbU7fHIj4E+VofvRETJLe+/k17x/3FBI20xpkicX
JmEcEoI5ZC3alLQNvqUNF3NUs9wOq1VeeaSGzl5SblZoEjY1d//5XR+zlYuk
0ZSXonRRVAAMO45uHcJJhJSMQUmVFLItU5hnSLRea0YkSVzK4Txl6tMWFyoM
Tcf4IKrniAXaFfuBk3Yz3azuoZumRlCx7fqCrTDRgNcO/kGyqUyHUrEFkhag
1RlOgHFj/bWh1p4s1aUrkUXlFgHy2+bPNWWcROli8sf7Xt83ykCI0gMzXDS1
1hrqBPjZEBuVILA4xFQJPtis3JQrUUHj58O3f9R46QXHcqxVYSnlR279+Mva
zxRTpKgYqeIMUF2btx6JX5tk4jeLIQKgaHmdaH4HyuBfLuUv7+GXNEmQDHZM
iBJt3Gme5ZvDaDOiFwtfftMcN5ghlyk8FuDpOtT7nW7pJwmrInI6CAPMgAFX
FmrWtkXeMtGin3gXMzl7763IHxQ1F5RqYtLvF5MWuxkp2YXsxu2lqm7RF2E8
EFH8ITJ+BcpaAHEO7LmWVT7C9bOXxqJDN+FL97c3zg0Jkhk+MP/sPfOtujVN
GRlFYVANn3OXbtPPc4mbdCTVZ6z78g/45JiKU03xOtKrKkxN5u6/fjCmnLCa
895sIu9szb5X/Hz63fa3Il8ci1+/cusOXr+oKz7IK+XitZnGz4bfaIwJ5CZh
tga5kWPcoFTYZEsgsCJB5aJmFZRghZI0zl0WXRYjMzQO4wy3Bsfh5rmhH/ad
GaJtHZPY1vRumdCE/8Ouj9OPZ+rPhetTS7dt2QIAQMceDlAHYI//VFNTlw7y
sbSo81lbmjIsIWBRUryqM0vJW0R3uDAl8imnc052nHL8FSAfs2cks7Oz1dXV
LS0tDqwL2E8P/Eio+EB9Y1RokEfEyZrqBI4EAgGHlwp8ACLq6AjaBigOsGtl
ZTXBRb9SmlMMn8nJSQC9UZTJ6amU69IIhsUG5Cl/VxlCyU7St2OnjhWhTD19
Mzn1NDQ06J0dH79RA+cI6m8nZ+Irs1tsZhCoZX5+HjA2jKRpX0qgljKF2H1I
0i4/P/V6SBKmYjUJsK5ToxeKaUe5Jqpn+b/lCaVtYIOaukfye2yJjahJ6jum
7957vrSTu6DUK5bNG2kwX6zsgXWEose8UCWii7xQeW7ztqMaPlFzOzopKGgh
h0VxlWE1d4mBemrbkSs//Mi7e9L9rZRFImcWaxfPahdyYSiUS7N09FY10XBZ
R6zjSRF/DCNaqNKalcJItb84RHaPgAGoHGw2N35No73BKkZejVr3pTP+M+8c
F0BY76zNOJFXOot82tb8hXhUGCMVfWRxEUUcqCT83K6TF6/RzLOgzXBJ96pM
/qeGdo8JY8AeYfO2FqnWp01EgfJxQMwDfz3UN5z1YAIssfY78nlQt09wL3IX
8GJlF/vgU8NeqOxR8QEkwtTtyrQvEUaPtAuDddmu2Re9PjFwXQOZuEtCfp4e
V9idAS411Yts6M++Ie0k7W9EkoZO+NdoSMaKi1IYBhxO9yWLQXthzxktlEGz
ZbLCmgLEpWTFscStse61ySBcuwTfsi3KnDi93hnjKLKhyFKbMEOjCq3xdPrH
EUr8/ubkpm1t+YXaLKEeEoR5zU9tO/p643kARRw41AKHprxBZLTDgdDJGBie
W3hBaFOgzAykalj3P5LGIfi2wg2lJ2HlYpvB9OdH+HPJ7jSRYS3dUM2SRLTq
JcmEr4MIExEM+8yrP+enI+noPM3KWYJMAMP4WkdR/L1Jy9hS7gquaCKY2aMy
2TGXaNdmipd3nMAS2td1dJyCogBJ6uVERT47ItaigLgGE0M1iKOqlEMHoB34
E9fFeA+AUDqQw4kLoSgAgd3d3VBCIBCiQIg+jNftIOTgV2gqcpV7rcg2vhKA
fw7aDbHlgM7s9Q9c2JEmq6B0J8ei9NTM3GsewMqqvY5BBmD8+9oaDDzph8Y7
4qWnZBTh0DeJQegduRT9vqYuVZNu6DC1QSbFfkSFgKJ9abZg0noEMrVmbJtj
ZkpVjlCqhj+9fBNehUW03yYtm5y7kNKh9sNKDRvk+r7RkduzSDxq4cWsegUD
0x6//k8H+2VUDQlapHYprzitXokmZFqprSnOWHEoRQSKaRcaXk/F6rbMkTTM
53afIu6UkFK6zy/regz7tVkzYFkI1NU+cI0fOctfoDC0YUt4w5uhvV0yrOtS
ceRIFgSVSsaHiuJTKi1pHUfg+fWGvum7P2WrFVY1m+bFK9MK8FAIQeUxDb8K
8lYglo8+G2GwRHy+wgBLDLIWbdi+lStWpqeA2QoD4iXFcSDnJhwBWFsPsYea
eJ4LAmrBjShfGI2oFJ62AmCcvXRTA3Xi1bhw7Q51MJ/hXKG1CwOUeGd2bsX8
M55/8dptCuun0f5CkfH8rlPyrKzmT1I9a5OYtvPSxnB5r9ISsu4Bt9E4IaJc
k6QyiMZzY2Hzb8JfTMJDbi5v98d41B6XVWyFeDyRn99IXu3SCFw8BhimSYQd
g8lEYlpjYVGWuuIQEI4Ouu/duq5TNoFHdHR0lEOvwE9AUDqKGMG4fD5McTI2
NjYxMdHa2kpWc5mVmFNTM4Q8y0Q0FZvfTTKZTCQSFG+QU9cBvnKcZiJMIk0r
UWoUWgddbm3+I6QWlwpWe6UAeoV/h8LAgKYw9mPadCSGCEV4hSjB0dGr7hNg
QABz+tMECScZHh1paWvd4fdRk8hMkULKjI9/T0fi8YtYnfAWh6HQSVFqG9wI
gs0AzEiVDKXpFolw46hrVrRzkZgmhUFChs7qQw3DyI7eXCa0wX05NJW5YmgA
w/tHEDHmLlBUlvzh6KUbtNT+sqZb6IULAqQfQS/p4F++K4Js4A53iZlZkXDi
Jk3N3d/V/vXPth+RunhSXBbYLfBTALnwob4/Mr7K4mavKlCU/YHuE/W6oeBw
BqAIkGZqDqP9yBQZDzi1L19kNI/XG/8g1zhNDUpY/altR+/ctei+TO8R3j4R
TdqK+BHOK+IAd02a63cYajSkql15Uj9Ahy9cv71p61GbDpes66W5aXjT9qMX
rk6anK5O7FZwqJdau9MBRYWBJXf00p4zTHXCyi79cFWcn3zpSdqcp3uUF2FU
nC0hbqRwOIUnYXZBjqYcH+P50pPSylG5xMq7Uxj4+dvtk3MLKw/PzowWoNAZ
xCFWzCuoC+1+rddyZWU/gUBRojXktAtIQRyETSLgcIRqwryW9ylL2nzaJzHx
MMzM3nu58hMK0IT+/vDgNUvz6eJQvozRRMY5orPH4+OGygHEm9asX69HEyjy
XhUgEzNgPvTn1UEUfCFbvrKK8nTkm2tOk49HbW0txZNxpP+A8wEjMXIjQFJf
3zg/P+8obQwBEsGq/n4BTcnMj92W9ZMBRh440AAnQI1HW1tm5+cAR0kCEEuA
KgYTQ4DKAAcODw9TISkZUTiTwkqn5twM4969ewTtVNeS1tzIp5nm3L35M13d
Anr5hBcJlEnJ+AJNEYK+0FQydFSBd6yRB5RLxwFzmsrs8N0d/vff/x3gRv32
UWt1swFHRCO9a/pxtk0FxFuJ0BfaucO3U7cv9bmMEFgEaFfnkK3CMq0f11hy
GCiq8NHdGOBCxPmhg3LVE0vkLgzwhcnBtKQt+i3gpH58T6xVKXn11uyzuzpJ
s8bhqdMDV2ER9Mw7HUnhV6Ibs61AVhMo4nJAPX367WOMjtJ/mgVrp1n6GVl1
YeUiKoTbBKhDhqCxAIM0/NOChOgMsKsc9HnfFhkgp07yT7E0tpwupEhQxG80
xkxHuMXUxS5D0NBrUZBjU5u3HuFQxsRpo0quidqzaXuLDDujHrqfllFpaqBY
qGmi0X6VDYkvXLuT919kKLx83amB9lbKj0Mq5TnKAf4V/gSwXPVLQui9Z4ZU
7WTXegTtMWT00bND37N3/IomNxyBBfrn2MCYZj8pwpxe/eFHk9nilcuTBhTR
IlFFPhRhV0OvNXyeCpvRcpweKhramVpcVto9vtHwB0VBh2SQKBk0g1x7OPro
kaffPW7tOg1JKT5OQFF/1AOaghiX+xv6QgOrP5GNDhcMwGAtLS2knQS0cECL
m82ntba21tU5qT8TFdm6iSA5yJguZSg717z3Xml/fz8dpEv00lA3Pe4AsfBr
E8IYETnQV1pTUwOob3T0agNGyGGWD7pA6NRxrV8l6TPTTAuMdaPRHsc55CkD
kBXwGwwLdBbQKcDF8ooPSLcOeK9/4AIcRwQrWgM/ycKQTdeoKApo2aSi0Hzz
TcLtjS6HtOOUrgv2aUOqNxvqrav7kLxsYHhjsfO6xaYyKthXowIQuctxGCvu
1jjhGteIPSJwMXeBovIcDJxLTHRf/oFdGmkB3fxW68D1KVrB7VOyDAmrwQOZ
9UChxaSM54yfqdmF1w7GZBjDglAGrMUquY9if2R/lpV2fnUZRY5psrP9Ai/r
GbAioGJtp5RN+7MW9DppViGIFXpBwL95W9vknFhuVCqWFLtXavAi6sjIT+HP
KM8a0ctStSp4RXIQfrXunGErIflg+QrZXBLjnDsxOXoEbJHWtmjum5REDV+X
se7UQFEL8UQa4VcQKM7M3hN+rxS08E1oxlGV4UIQs78+2Hfws8vxq9OsJoZ9
1luRLwShVyiT1FipAPGcmR/vCWdYywVVj0gfAeTArOPKxowHXFrHmW8BwlfO
IELvrCvoVy5PGlCkfFVMyR7sHTGs8SXMr9ylbQaWKSRlXFa+X3+//5xjSOnB
5sACGEFCBBODNmApi6re7Bn7RxAomuqZTySGfFoQmGi0R/+riZFV2P4NIBB8
BgYGBLqQjJPMv0xQgVLCZZajrS0WDVVi+Wg4GkaRbXxaPEA6TkccXF91dbXf
78dcJ+LZkApZZRtJGl4RiRq10oAVu7q6u7vPVlXtBSwEUNbhrzGCqnaHWtkN
fmZn5wFwAiBkvAr/Ql3ENBIgZBvC+oaDX/THVVpqMWJNaDEIdQ0PDzt8c9Sy
btDgY44V+cz3YnxFjmGoD0I8Hi/XnNZ9GAMTYLB+DiV9ho5z1CB1I3bB/YUu
T0xMwGiohH2lKTNl62NCLWSjBSjBPVDrDhdzHSjCOccujD/zzvH8AnI5FBbX
m7Ye5XTAjjL1imgmdBnKyweMMYmBkWDzMtOJRSpoSXHkb3msVn5vV9dGkesH
uEu4Ij+TmaWY6kdu3TXthvor7kM2svDSP3flSQ/3wwyBANbmFzW/0fgZs4WZ
VWYXrk4K5a/sTlOetnGwYsoVBP7y3Q5K2C3Eok8Xs8QkMjueemyS5ktV0TzL
VygibQhVvGX46T/xNT8b1K/M9aYEiioXufQXzhN5NntgJLeH+0UcTs6Kguc/
v7vjWPw6AW2LP8cUh4QBpu/eK23/WkSAKQj/JvwFdYxMD3af/FpATZmjmfxe
KU+QqOXspbQBqzNPbobqO9WFfrv3KMkmVLT7+JcKqyyBatLJkwYU9VmxITaC
j6XTUVpzw8ogaeOy0qwIOxG4TfrkrNhpGdhKGcEGXt4T5aSPhpalKNsOPlpA
kQYTUEQ5GqTRQg8owv3YA5IRnrwlu3z2CDAWB4WIYgfqK6E0gE96FY5KW1uP
+bV42nC+nslOv6pB5cuLRnvc/CfgHAp0Mzd3D+AQNAyjvojLRWI+zP3nRzSF
hGGSLBirq/dBdVwa5UBB68EGR5d1zOxuHpcAlVZpCVBGR6/6pD9OD+OrRCJB
CnE/+msPj1yprK6iX9EmU77CABehGQ4bxeHhUYLoehtEJEOsRffyNhWzWq5l
3CZjTqZMDeEuPVOu/GLoJ/yKl5QCHJ2dF22ORqNwq+m2Ap7W+5vynsKA6/eU
vKrdau51lNwFioKAQu3ec6WnLWgh/FaOXrx+x9AoQlpuLArR0OtSSNJ+stxI
q/b86cf5p989bjkCpPpY4SOKI6O372YHOlaXUcTnTPIJrzX0YSEZ2h/ZUBD4
H12XeXDWJDqOkKu3/wRju7EwIpWhW9C+VIanC8Ng6vfCIkacr17y2V2nyeWT
w2XkqTSFMnY6KoLd6X21SC4rzyihVlYFe5LRoZsqIpMKQCTwOTreFkj3KMqQ
q+whzMz+LGmdWTCOE/ksQO/gJRVV62uoCKwd2tf1R23Rl3S6xQEqromOH7/w
vcj7I3WTSfjvr9454dhNIPcobDz+nYjLnekhyTjLiQuVp4MkrA4Je1qx14ON
HgU4yi4fnPkEAkUJ4EOvHxTOtoahkn1jXbYbscR4po3LisWKnyL5eLHlUZVX
pMIN4dYMc6mQCVD4Km088YFbyO5GcgcfMaBIwqn64CfgBHfAapKqqiqyWNNC
PduUlcwQ7tjhB1zEGmTHG9Ta2qpfW+4K1cLnd3Scoora2o47isJcxpKpIw0p
k5nz8/frMaMKwLDdZRXfKHpzYOALTjnnfqmJW4tqrtYjGHUcMFJKgKR/p+ro
dzT1rHIQpGwmQSGvMfd0K+AxcskhJTicD0ViaG5/WVmFpvoX5YuI5W2teu16
FHF3rBvAirVIG/pU/HBH1mmAphVIGAL+pNTY1F/Sto+N39B10MS1prxHLNCe
SrZxdXlJPwpYMYeBoqWDk2niyXtFMCfW7jXJii2DJz7TtP+bNJRyRF7i2nIb
aqbKT59yK18FsoZmV58ZNFV+4RV1fhWBIq2ztOLDz4vXpmw5GlJj78hfvt1m
qePXyptFpU2xzAkYu75+8DONFk5NWxHeEFnLrXRyImCm0GKr+NIEqODWAGA2
eHhUsbykZtXdpDZispCXRGwW7Z1SxmMcM5DiTRlcQkZJBxQpqtVGitRU1PRy
5SfPlXaqoCXiXj+1tfXL65Nq06Sr19lKze1Qk9RjRQJuzMOsbfkUg1TcHZVI
pSj49/s/U7fB1uDlzWyCp0qykbBkrsxf1vW8/M9n6Ij1Iq/8xjxxQBEnwJ+/
fXz67j2ptU/CrdXjpSv6einonSYuq/aiGCL6ELHW/Jyr4DyKzUYNy94z32Jd
C9nFOLJ38JEDisPDw1aA65Kdvb196c6k8Cw6xiN9aEfnabJLhKLoBIA9jLhc
KPGYHk+7srKaQY4DhgltuHKyHkBxFDU9faf+wCHhHqJ04oAJJyZuMnyCC4kc
MxXc8vl8uquFXimRbD6R2EXqfwk4peuILqJkBRSjGKyGFNYpmTeFJElFLsPv
qKg+PXBBTV0tDWxnZyeUxt0Zmxh3tIScoH3+UvQ8uufA0lARGxmy9aCuQe7v
76eK2MccBpk4xrLy3+3wCcNOQrDpOu5oD9snEEBdztCtpeQyUOQFy9rY/qr2
HJfDakoc6YVUXKIVSSzVzVCeempvzktPxo+wFpNuBcaK7/Iq2ygmrY5AS16o
6srojyNtnEhrb0dTD1EM4WtzQmmHm5TjpOzphauTfHfkKuXC8BRHjkIASTaD
elQgQ4NiBHVx8Kltkem7bHftyGqtH1lJ+5U+z7C2GEkR9o13EEUqXjE6pcqA
foWHzw39wKrAzOOcEiiimp48u4+QRcHPtrXKcMSYGH0DpR0xLDpd7e1to2fY
vthMDuDI1sjnHOie3rh8K4hNeFf7V9JwNNWwLGfoqG4ew0VuiTIzMMSgrjjM
lPnkAUXy6+++/INpso+W3MJo9z2puMH0tWsbKOtX++MN/3966UZeEVvJckI9
jssto1FhYEPKV/VAXV53oJjyeeZ4gD7NcSOdAIjq6Oior69vaDjY0tKWSCRU
sXJYyD8FPYWvuC+nvG+IIkqJdEpn+caEYblgOOV3QG6uE5NQAhwndDcxMUHA
iZ0vdNldVoFmfm6RjadIL+wzohjFFI7DjseAfV4ArZEONyVpqVs/+rWKdATe
0tYKgLBGcy0hvbAbrVGXoc2AOeG0jlQheubn53UvFZ90qbbaBliuvLxc9z8i
7Twn6QYMnGrE0konPgA70AIB2empRwQlmjkNFGnrWoiMitKDXPnh7io2RQNL
gpk8e2lC+c9GODWw5XwqA9LKDCCakc8KZHW9nu2zfbLx/LBMTiH1RE1aFlcF
vIvCW5u/sGgHY/WWM0NbgjRA0j10c4NMqx0mtwvhgrFF/IpxKVXzNcouKVW1
NMLi22uNvemfkyN50p9aJF/WZ+aHKpRJjYLObVDZA/M4pk1RM/RumY9IGqBo
uTNv4MRqlKES8wrtO5NQEDQ7MkeMElKUlNm8SbP2DBNlVHriS9NUKOIRk8cV
KPK2QvmZL5C7/St7Pvmng/+m3pSkpdNfNbHsvYnpFRat6bfMiB6F1aJtJsy2
QesIFNNZl0W1lHk+uwYzOx8EwH6kTXZf6NA4C5R4bz5d4aRshYaNjo6OoK0g
GQGmOx8N827IlHYiHvWAqxcmQSZ3IfqvlQibCZECyPFjGr4MkI/ErwBVb2+f
P41Zo+NyGKI9ldV8BMBbDQ4dJcWG0gfiF092nILvsVhsenraUSNZIVJFgNvp
Qt0skIWwItsM+F3bAZcHjYl+2TvpfBj/JfuiV0pBlthYkYblEcGKOQwURbTt
gCJqxJHX7XlRH1wMCl6ipjeYe5/ddVptn4OSxrTS1svoIoQNzqEh3EopuVUE
irYsvYpUeOad9o1FgQ0FASsOiQxdGFLOs01//e4JAnUPEs4iVYOQkLCKlGPz
ZsN57h1l68N0jSKwjDAmFBzIorXWWM6blu4YTsvgja6ypQgXp9vzC6axRoaX
wodX+ZirNM1s0IVWlAWHB65TRpglmpQh4LYqX6UpV+r7vxEvbJKLzoYpxQVC
YGy4F2+GZN6ZwojG4QffOzm4JB26XvK4AkV5rWEqrb3ySpY8IhabbdSFJcVi
KI2kv/2bDEBRBf0WWQvpIXkQ/cS6M4oOIaZOeqYoeEMz0xxKyvXdcVCnBGN9
nxMDRkXp58fQS5dRokMH6hABt1BV2tnZaSLrRZDDgV3hCOMQDscNtVMMcNOF
Ycj/hd1GUvaLFMGAaekIw6ol6cFTpz6GI6QmnpycTjdcLPVo1qgfmZ+/D1iR
AhgebWnLvP+GPhLTaOJ93F1W4Ufzy5SVwlDX1X3ICmi/RrfqQ0q84gCmhqHb
ROOwZF8cx9lmgOpKyS2vi+QwULT2rch4FDWN3p5d7bnRKg3Ne5L7ui5bTI6s
Vx89AUs2oMPC3ugfsyCvVlX1vCCVTWpyB+hY0v6lzFIt2TYKfRamWMqYuUN8
b4tfxz6bqziePBoqurWEf5u3tSivySbLWbgoCJhW0YlS56W9UUldLf7qh+np
RALw6P8rwsopF+U1IBUvXJshD24abTG2yuVKZVRsFrEcrVB1aSUNULS/BQUB
+SgWNW3a3nL11l3t8VvIblsKCFwm/itqFgFPtkg6VBKkxUHJKK6V09OK5LEH
iqalpl8kB3abrfUDhXtKU6n8id4umFkyQ39pVoEdKAbqkcA16yY9akCxFRXB
REZVV+/TI/J1dXWVl5ePjo5mwIrwc2BggFSo0WgPcYBQGmASx5k69mCNZJpG
JQm+CueL/XVUQiKRcPv83p6axIR0AmsRvUbUaDx+MZ3LCTQjpUracbKIlrNj
B0XhdsM59/mELQEJEwPp5tBSjiHAvBqXu8fc3D0YPZ/KZE3HodjBwUFCcTqu
I5A/PDxsYrQczlmTsqmEFXVGt1VkHrRK6+vrIwBZrkJiprxNbp4ZHhX3c9LQ
cJBxaZX9xq2j5C5QVP6ektB7ta4H1aQPZDLtaIlkSyReEr9euXWHiTi1XKp4
xfo8Vhwhp4l1tFGUKItQonIcm5ld0LSHVgRmwi2IG0OAFV87eF41fhUBlZYl
GVc6uFUiaww/ZujDQqmH4efB2Hd6R7Ssi3RjFki9NnLrju7jnOIjcz2H2dzR
MFeXKk3bX9TNKVhFmZFt8DW8aeuRmdn7S7ZlSaCIBSpOVeC3rzgvtvIHyea9
aOy7kkfu8MLerAnZ+xAafMpbVtL+VRbFro08tkCRb6t6odTzY6X5Nmh7lVzN
99d6dy3E+JMtxU/qXXxop3gaH3QyeRSAosvvoJRoHw5kbQonkWkiBtPDOSmx
WExPMQyfiooPHOlXAOH4dJSI/rwZmkfYTOjBb8inGkAOmfAxtpmdnSUrvkAg
AOCK3T3i8XgGtTKIPYtK6tNgKEpKSlpaWky0uPPbozW6V0My6oPxBKxVonkD
ZVg3Afj500BW6FptbS3hagr8iIylHw46WkvGpQzSKKMKdHB+3pajnJsBJetY
EVAc3D7NL0aCbd47RKM9GUZJgWTYKfh1speEMDPvDhwBfNZLchcoiqxkynAa
fgpcsdrxXFjFqYoVbfvLd9tlTEKOh6OmRL3BnCZjRbKajKJaJmiK5r681vhv
KsJeU76yrsxTxopsTTcjnD6c0a0fWDTzeCEL/1jbTbdPqDUxUh/RiU+/267T
JppnrqnMJuU9EXlYNEY3zYYi/FxppwLMa2ZNl/xP+3vz2HK1mIlo8jch72zx
3C45yKnjKHKCFRtcjGzedlQk4JP3e1F7clfc/l3tX8kg86i7Vw6tQbbLfbFa
POTZGOM+fHlsgaK16CTZukBaJCoKXrcnXEWRQNSgCVH8/9zuj9P2V+VqeWnP
v5qmyZdkJ48CUDRZb4ucDwHFhoaD+gkULae84oMllYZQ1CgGtSadL+AQR47m
yclpitBIRmtlrkg4epMMzHLiV7nn9BNiijEDdAStJdZrd1kFVAe/iqwr/vcA
p5mokw0EQgBd4Hg02qNjXSifygkGw6ZLdCu7srIyckghyjSNP4sUQmjwBboP
XzirYLryTS0zYLoGVFXv80kTzauzs/M0vPrt6Ecas1zzzRmhQJf+97q6utPV
C1ixSotgAyeTOxIJMbeEEimBY7ou6+KX5Qw56opGe6ioHagidwfYWXvJXaBI
kAZZDsHVTM7eWzKB6cpETr9W7BT6/nd1nzIytM2KFAJF4cZNW49kMVGvKqOY
1CAiHRHY6+ylCUzGKgMV8hIm1L5C9RxCxBtsPD9srD5MlHOapGd/+FGqZYsk
MYuxMcVg7mz/UuuI6egFUygmaq7RlWkJZqPqzCW9uDWAi4si8923WsKgkNxN
CEs/sYCSq/KrdZ9ZPkdpJB1Q1FLPSJQIv74VGVA9VOOU5V1MlsLkUEyBH8O8
g+AHnhqAXuSPnCeL+fgCRUPbvsmNj7Wf0swApcXGamoETJXAiOqC738rBjk9
UBTPfPiFveceXDex7kCRx3x4eFhHC6S+NCXwu+rTaCWANHpYxZSzKSAKQGVI
7tmgxfz8vEPdSWmaTQ0ZOsoB7Adop6qqyl0dYDxphYgfQDKAOTs6T1OCEgC3
OrVIkIk+0DadEhR2gEpFm25xoOwtAMbSaZNZpqfv0Akq319thoEiAbznd3kT
OwZEBjkEaI0MISXmA7jVFe0ZHh2hXgP27lDqaRIiY+FCPV6ioxblGC7DTmJs
nAn+K1mZukt2tJB+AkqnGqExlVV7HR1mHpgKjEZ71t2lJXeBIoIKqX1+2Z50
bHXEsC21PD3uPjFAaApddMmDmBbrZjWSEi5m0ZZVDrgtGQaldjRkDO3/ddcp
hS6OqHQ2MvkvWXvmiXR+GMxq5V3IKEIdxgGfAUdZE74AIc306+ZtR2dEQmRp
X2da7bDCfRBwPBa/lkfmf5ltWYtDF65PmWrlXFwTAgyqOKds/PLYZEukEQzk
q/SC+YUird6SjUmXws/2tiJKhMKxpyaxwcqnIctlGuA6lhzEYDsaeb4Fow1g
Sl+RH/xRJBQfW6BIYhi8jVP2unYHNGMZtq8rrtTU3sSkAKm/CX+Rcb4Sz/mz
uzq1MrLs9boDRRYKne22VQM5cKBBh3bkJ9va2prOt0UXxwkON+cMERrp2mg0
SplfANe56CypV4I/fTcyPH5jQtkuCka0pk7AMwIt9SrZNGA8QIMUApoCG1KZ
ExM3OepOusbAn3wqZzGBz3TQSxgo+kqj0R7SJpP3TcrRoCMiKjUykMPDo1zX
0ZY2SpbnV54mgLGJzISDB+obZ+fuUe84pDl8DjcFHXUByCfY5uBjHSLSdmsp
VGpF0uc5NcpGa9txwuHu5Nf6+MDN9Qux7u9nrvtL4YboKcqcBHBtJHeBouJq
hBaspP0b01Qef6skksgypK5zkSCGYXZdvqlyYcjxkTpoYewX5pQcsKpevf2n
lVb6MFL4aR6R8vih3u+4qLziJr7LFLGco/1grKFVZSQM7btp/vX/e0LGNRIq
qqaNhdLXY2vzAJ9n50mSJoemxPiWrzeeR6Aezqh6Dj/zTrup62GXYvBWR4yF
6blF2Tu2YlVmilYAuqLgxWu3M5eUHigyEpYo8X/ecVojYFUfBTeeTX9LECiy
lYUyzRXJ+5gvemrbkZnZVTQMXjV5zIGi3YrDsawq7uKBsua5qsRtpsVeivIx
yn3q/tLek54cuuZBWJFHASiiB8oFtbgLlKUThpTsg9SOAFR0NWUZ0lmMlxz8
qntYRC1C7biT8jgDrsjgOExVE1giqo10xxq0cD5ps7Oz0CQAaWVlFYQJfZi+
2d1lyn2sB/cm08o6CZBS96IBUwcCpgLsB3gIcKDjBPpOqVXGJsZPdnbsENrh
1NpkFjqf+DqonQJLEnCFLsNf9wCMFI4kv4OmYtXiNvWijV+8fwBOgIYFg0E9
7bVeFym13apeR0u0Z0B8AsGwfkJdXZ1DK82jBG2ORnvKrbjrpT5liwi3w2Ee
aWK4Ia6lxeVqvcaSu0CRFkdahY+Rl+6aqMCu/nDHFhWHR0/6tDYzBjt7aWKl
TVpdRjGdGKSxFWU25bOjMcVyKcQoKNg7VGKy5l1lehEFZBMA2SFfXp9WPhFk
xWepNa/dWiIYJmOhTdtbZFjItIMmPm80ntfVc2vzptFysHnbUV4384oO0wjn
oW8yO0H/vmsws9VE+vA4ai2GEdjSDGW+3viH1etBsrR9kHyLyDSRYC3HRVe4
NyiScdsQi8z2Qk64hkQ1cre1yrR/enm8geKjIWickLG/9P3Ba3oUgKJJXr1p
4p+Q6NCxr+9zQGI+ld0Drk3nV6srJUUEabwKsz9T8ri0bBJdEkWTNspGBweI
W5ucnLSbvYno0ATGgsEwedyQdRxUAQBpcnLajZ1MjFIIEAsRVDm1X4TK8ZW4
3Un4kv7+OMXnGR0d9fl85Nvi7ixleTYwnUpK/2iH2Z5fhbyGXpSVlRF35xjS
oy1tPpnGeopiP+oOyG4VMElvby8MBem1oadw49wN0EX44JTsfHeHn1jKvr4+
ZvgBZF66dEm/ll1XCHITz+xXOR85jrrDPNJEW0rd4d0df3stQWMOA0XFz8Ca
NXJ7ds20X7DYyVBylMnXslSkoWuS41YcpCwJK5K1AYqmiPL3hRaLplla0DHl
JXTrgaffpqmA89fIQG2Gmd0qp1+T3Nb8BcInGT2GfGnzigIAdZbz/MMZF6/e
IqQkk8ymGTeRUbHrW4MhimFjVx+eUI1/W9ll0XFa2EMMASrJZ5GcN2N70ns9
R2QE9QLpuv4vnyQyFbRCEapnQfY2IxoPaSw0QcdmYR685QiM/74zQ8qx2pbO
wxoIHhTd5vdhigcUV1vYM07e6EW5fDzmQJGnI4rlwgpBgh+aDYDtZDoOsKG7
+yz5U9CFdXUfZvBzIVqSiabdZRXT03ccJbsvIQTCenACgY6rSP0KVRMcQq9n
kdxE6FKXkUOkv79fJDHxlUSjPXP35mv310ELO10JTZKYDGx+fh5zrJRD5fCl
ouIDBzYj3Te1GQ0U/dyAlN0cUO4nY+M38LsQAKIEoR2FNyHxCO3kpHjsgAMI
EzChIwR3LBYDcHjgQINJ8bfRGyXzaIA48r/o+VlIy9/Wdpx+HRy8RE7WjPr8
UqEv2w+wk5hMdy1S+68FxnTImmHFnAaKnI2CVatrMmpJiU+2hGQmEZVDGQ5u
1JR0PZfHV9qeNQCK4tEyzJFbP4pAyoxeijm/jLaYFh85Fr8mLqHA4yoGYbYr
PUEI6SO7eesRrVIy7BSj1z00ttQaKv8K8I/cKvUcJSk+xcFPh8a5yWqqyqL9
KxTE0wKuFFCyHsokyH5DSKKiB/TzO09n58ySJ1+QiHwgiyJIYq+a9Fz+QULQ
4hBnOZc7C7QZIKxLW4xtyD8vWj7QC6Y2zMRHa/n+HjpM8oDiags70Vg7xxcz
OLM8LkCRpbp6HyfpyMCnjSgZHh4eHR2FH/H4RV0TTXpehiv6Wg9ggGPo+ZQ/
rLsK/VcAosLJ11fKwJWuHdGcUCg7nh8jZhNoIcdkU9Cefej1/HnKLus1Ulxu
QaW2Hb89OU3eFpzGxXEymuGJ9lMAHF0VS6fRCQCi4BxHQhZHN8mbm1DiF/1x
+u4gEvVLyImGcJdUQKNeG87p7u72+XzRqC0gyfCoSF4DUM2g4JYi/3XpN4nB
lAOi16In7/69Pa4jAU4AqAcoYJF2T3fg3SfmmZrN7ur67VY8pNybCJV6WYVu
7bnGOugcBopI5cFS9XLlJ7gqrdEChKt/VMRMLgioAIAR5dWisuIi+jo39Cgy
ijg3ibH6Ze05ilgobM5lRkICXRL3wtj+3f4YdVldKUTL+LJSkVE7jsWvs8pb
ZGBUERRfqjq7TM2wYSxS8BlNH5ruOQkwBbpWWwlLSk9+hQ9JkwpyHpTcabEV
+xHGPHMhaYFiEXk9Q8khMosF/L+Kjb9wddKKUancnFUUI9ES8RbI7DNixwGz
xDUR6HtR20qQq8WCvAX4xQOKKLkHFE12llGbrr96p/UJAYojI1f09ByMykzS
/KL7sE9pFf1aaj9WPfOvdKaDtkKn6VG/Oh8ZpBQJiN3woAydnYkepL8eRcUo
K5oBk5C3MtQoXCSwkQy0hBdMxgwgDqwIxVKmPIBtZRjcOyVWBJDsR9Ly0qXL
8AXgogMVU1pn+EJeySNpDBTj8Tipg6HBX6BGu1yECRpPeTJ/YXQ6OztLsbV/
X1tjKv01c30oScCq/pJdlSonYHnZ7wAoth5rSznaeqXQNbpTdH+Z8SNG0bqV
GOWGziFsiWaQ0ttlbm6O7g6cRn40jkopqZ9PSwCU8tY8bMlhoIioBtasv9//
WcrLH5LAvflFdZfMySItFZsIq4jkJhIlChKmRMR4eeRsFPnpaotf1/wsJFDc
IFXnCoAVHJ6ZXdDDBHHs7pVXLBW/8Hm17pyoDmN9yxR74tfIwdi32MLlVJF8
5p32vKJghuR99HnmnQ67PnRxLbdipe1fYyObyUdetbZZIb0whSicvvtThkJS
q57VrkTSwgWh/MLgKvaMbve/2966oQBd42lfhgaKgl0sZk26yl6NQcU3bT8K
XZ758R5ZKVhWoYQVJanoqZ7NnAOKKrW0vHkwjcA+IqN58OMDFKGzDQ0H2d1V
t04EGCZRooYPddMy/k4mbQwjdWgE5c/PzwNW4YgoIpvzUo6u5FyjSrOQnsh9
LNyN/T6fjyPeAJ6EcyhuDOd/IZItHVB0AzBqZw2mP25pa/0mMahsI8fdoIWo
S2gMVA0f/U8iUZ1gZcUwkmd0yg6S8zLBWtFT7IVDyZuytQThCLlR+EckPy8I
ZTQit4kJ+dZz+HGiiOFawOd0F/TxT2ccKIKKa07Q+j1lv3UOYgkNGB+/QUYI
UCmcDDC4srKS71EsFnNXEY9f5I3GbkEqro/7cy4DReQ0iiLvnfzaCqS8Fhgg
+VJVVGj9ips32pSeQWthQoJx54lvVtqetbJRTJJbwV+/3aqnrmZezspNXBQW
5mcqXFtSMQlZOJgbpvRumJpdEPBGRNgmvCQhE5lEGkz/ZSxqQTweyGgVhjI7
s7xU1W0QOJSNT64NsUgLa5kIRUhaWs77bDmGoJlfYGNh5NzQeIaiUgJFpmQV
pyrw52rCD0NE7f7V/rOyUmFU2YzUZQAwqoK+QfXkRNCtJkKAf/O2FtglXb01
m7R8XZPq8cGEOobHKOYYUMQoW0l9qwg79A2FTwRQFBlSFOSDJVt3jgCAQVCB
AYMjFKHUPNoP1rtsAjs6TunEI8fWzswaERlF+ex0yg7gBACV8vJyqi4QCEAX
osh86uFlTArDglxWStDlboCBYWoIKx5taetHF2DAn45o4aai76B8MUQKRFFp
ZJVHjB98cY+GSUmr0RWF8JWw8dvhn5i4mWE0NFX7nF+ZHYJUVlf5VDo84ZGN
gwBtAJhHJgEU8Icuh44QsOS01xkEKtqzp6pE3XoKCkQyPT1N5UDhMBR8XMSZ
tGfkYTyZLuuf7kKVzh/qYUtuA0VhZRfGhLPS0HptuKIXqrpkaGi17uchw5Mv
Vm1Js2wsbNajRi9T1oxRREvFBQCBG7Y0k+aXTATzCsKUqU0cEemDw8+824YX
WCxfdoOs9nvJf/nkW8tVuTjEX9AhQlq4LVGFsfjp0DjBSz07T8rPm42fsnXi
KodkX1qS/vZvKLC25E71u1kYENQcWrp2X7qVoZRMqudiFdITU0hnz/e6hAat
8fwf1a5BD7gdwXTVlMtPkboU6ahAWe2Kfh3+Vd2nIiJBUl93SDHtAcUcA4o2
E18zuffMUB6z4o87UATQxSu1ruRlDaMtth565i5ZpkOl69OUmNFoz5KXmJi6
hQm3dKcZ2pHKymodldHBqamZEmn/tiSBuagjMSbiONGJI6UylEyBdMbGJupF
7HELBQF6pGEEMEYOMo6uURCeMrRLJG8dOI2y8qUcCofAJTCQKuBPsj8+4POX
+v1+uF8ATesprCJ80ByxUoQft+3Tq6v3wXFA13pdbn6VhAIwsqWBbgAZRW90
aoZ+FQ5dKYXH8VkX9qTrHZXjU8HSl+z+w5DcBorY7GMXvndc+LDljcbP8mQO
tYi9hQgGCiPEurx38uuVlrxWNoryy8zsAjJyFAGSV9WgMlmknClYncGmZUly
h8mmYrzuud2n8iSQiEi0UxjZvDUyNXdPD5OYthgMO9M68D3jQ+QV0wLF1xv/
7dzQje6hm2cvjX166YeziVs9l8ehRw/7c27oh57LN/7lkyGJh6m/MrCMVN2q
AEHhj2LDGUYuY67nCGcexxjpq/sWYAyirUd0oGvlCpcOXBHiFRWRTrc1rKN3
KOH1hr4TA9c160QPKOYYUGSBSeP1xj/Q9mfJ/uYuUNQ9Qfwa7aNraVtaWgB+
ADaQ7ipIVVFIlqgWOHGJiuwutIBSltlCSqYMMG9OifucART8coH04xTVUO9m
Z2cn/AkQnR7bZ0lh35be2Pl+0gtXlI9N2LBiA2YM5CPDw8Os8yWBoSspsSIo
8oWJRKK+vp7wG5zj8/lOnTrlQkdJ9bEJnDQQv+hTERep2HKMG1nf2GCoxkdR
7AEPpdDAOrTPbtEV0D6V0lG3X0WIWw5PiKMc+BVQKPPPVVVVFFEnnZAvEnPa
OiG8ZpLLQFH+aVWm+hWJzFiRYtW2HXk0GUXTtCAf/IOpn8MUYYbTtKFHbUA+
AMWhfzoUEwyQRHAcJSNjFWlOGL19V3ZHgIqPUIMJX5ooZqPmUJmx8YaMy6GS
U2f0euYnGZc2gr7q0Xq4HwZUFrhSt1KtsxQqJ1TS/lWGwUwbR9FajsX31X5J
pY7ef/JLrlTujESilohFaWZ0JhJIskCyvpu3HvmnQwOB3ssyG3WKDUeSf9Cv
kl5eOQP5xAFFQ7K1KsC+CFJg7el0ml5Zd+jzgCmtPtRGklIN4OVstnHx2u3f
hr7YtP2oHMBicud/PIEiCxm5EddXq+kWSdiVA0bp/Pk/qBCI71GQap0EcwtN
kv0qgDNVsXwYANCU3VjIJ8VBLZIFIyAuE00BAcykRKGGCj9YXvFBVOBbK1J3
5nkefVsEgIEunOw4hR40Tk8T7ikZQ1J7GBlCXbpdn34+f4dz4vF4Zr8Sx/nk
4k3qe3Y4Iuw3NTNN5zsgq17v2NgE3XEG1Tqp6G4JADnWDpNdgY54Jycn3Z0y
0W96BCVdv/SrWjHcoiPaj+fMQuIBxYcBFGl1UK9W8sK1GQ7boodS5EmeMMCd
ufumyvOKFy6djCPlY7y1eYBp2HxeZYoDACBlgj15UdpllBYy38kEoyyVQjEd
UFE0r/i1idyElYngQ/2obCzKRQgdhF2YqjC0sSiU+VFZF6C4SPGxjcWZu8mn
3z6GPkfNcgehkHl+kczNnek9pfMLA46X5dW6c/V9IwIxKg8XE58Zyn9kQ5BZ
EdhPGlDkqOb8kso33OSw506rDsP1xfJZky1MXrl159iF77dG+p5+97iKvBqm
tAKW1cFjChTZQoxNDd1KXscsR9k3dItEQGijo6NwGmUGcdihUVIVVlu3tLQt
s21kSucXpnQCiwJQ3IE6XL1tlHu6oaGBbPwc7hLWmfiJ9X2+G1FuednvOjpO
TU3NpFO26kcYK46MXm1BW0TK9uI4n3Trfs3pu62tLaW3CMAqaGRra2sgEABs
qbvJpFxQHAcBd1VXV/t8vs7OTv3uUMwcqL1LDRHAeLizjqbC5XALYLjIdtGR
ojGDiCA/WgAch3NQOl+YlAdh5OFu8uAoC4EpKp8eFUcI8TUQDyhmITkNFJlD
UGkyFlEXHM6z/LgxHeEWvPtifT8CNf7LJ0O0dljOj2kk7aOLLjA/f6dtA0A1
5cZC8cnfaPiDoezkJY7NvIwa5j/WditOY1mMolrRVFbrpc5fhQ8qmsngUyV5
FKZ9Wjwf5BWxC48gUGSTJEAa5y7dVrNEhPI8chdQpZ7R8VzD8CqtGz1jwjz1
qa0ib07P5RtIXv1kuqK6JxnvrFCeNKBIL6ay3FhUrxIdNfmd0qBikrOu68Qj
7BwPxYZKTiRgLkLy0AqyKml5Mi0QxrGZ36PcA4puTALIgYMfVlR84Eju5jiZ
ZXp6ugU5OumfgglWfJi0d35+Xj8/iuZnlK0DytcjSGcWin8IoAuaRHwdlFPf
cFC/thfzBR+ob+zoPC0cLnb4U+Yg1tEUusC8zxAXEKNi3lwaXkWvAVKlrgHC
gfNTZoIWPuNoX/fN4KV6FVqQuFCW2dl50vnqHkBE0LmTkjjaYAoseoN8ZAAl
Agp1nwzIU1gkYhgcuIRwo6M0ANVQb1/f50db2nbYQxhlcPAhgXay03pl1d50
N3FJ3EuKbD3lNJ0J9xEfJ5HRO13cy4cnHlDMQnIcKFq6J5TkR7HRPEuXJG76
xi2sepamdH/97glTOj2atjUoZfEpXwHTPNg7IgovCrEqFoFT+JwKiE2XSWox
o7yy5xNKN4xRWQKZHZ+ZKWXAprDlQycV8zDpjD2euQKuyq4SgNP/z97bRcVx
ZemCSO771lN2z+Os23bXndfpsnvN23RfuVzzetvLtdY8Ttu+zY/6xZLrzlrX
tjKRwIBdLZDtLoG9VpMpyYaExAIkIZDdEgmSDciuAiTL5ke2+JNLoD9AKgmQ
BBkx++x99o4TEZlBCiVIVuVeqVQQGXHinBMn4nxn/3y75OgjZ3rWmiWGEPt7
pvRFi2KSzVyzKhXE/1MgVoQabkYuevZjjDG7jopbR9wY//kbhw/0TlqGTsy2
OcDWWkvWxT83oGhYkPUtw75b9hoQ9bOvPUVPjV7e33sBhh90139+q02Gk84d
gM+Xun2aIl5zManFgqaLf2w1itRpra2HBSj6SbbtQFA3Nj5Zy+CBYlV6evrM
s+bnb0rmXyGdztCrJxKJwCkS2KsSrGBAjUCI8fFJYu0DuFiJSlExWZIA+kok
EhGUWCwGV5+YmLKVkvN2f39/XV1MlKJQSWj7wMAA4Ux/DZHHJixGZw+mmpm5
4mEEIms+EW7TMTolDYJDgGcAOAEpkWMh7AEYLMV6gNbs7CxgZuLYoXM9LOVm
JVVIS6iE6pnSCzGC6Z77+wcpoXNAJLJfSGlJd2GHO/TGf1aAknZoeLQYEz56
DqMq7QgpvWLlhoe05IDiGuQnDRS15sAiA989+Lp5++7Ptn2q2WYcZkX2V1Rg
oElPqeoUUl2sbnp2XVSZFC0YRUjBF9e55xBj/O3bnzvg0+KKBRZlY2o8J2J6
VfVgkZjJ1De5Ka5ySjY+kqTPmNrq9EZBvVInEsTNrw+Oe3o4PoqWZla3NGBL
HvjiBxf0KuKXxtaGPFdAt2/ceh0DtEJSyoHvJzAF9pOvHVRZCJO8YsAKrC05
958fUOSbpTedPXw9a3bhTvf5y8Vt516q/vJpBQs5aF1BwYYnCslvtgl9SmMc
3WbmUm9CHbj6STL1BLc37ycLFG0jiIAwg58Bxq8d8uEBZZQkHZ0/MRxpHc1o
1syFMBUgLrkuqQ1hf1lZhZjL91Z/eGn6cojt5lK9BNrHTcWd1KS+vgFADoE3
AFfwJwM2RcwYjUZ7e3tNvnF/b3j2dHZ2oX6y2vyJEkYLoyOlpClWEd8J0RAW
6yQ43pzaCwsLQ0NDHR2fET4M4YkAd4XQhnLiAC41HREB5VJLof5wieqaj4Q+
kYTil6G0+fl5aGDIly0lZRvN/VCacCj5b+iquA6wveoWXllIoA2dqKO/+TZ5
YszXW3JAcQ3y0waKamhhejWmQ4SJ+JX9vXlbDyo3RaZWZtpwUvuoqUEZiLWG
5z58xmQkn704J0QxhrNTY7TvAoYqJEV/tWrhcNg/VCV8OQeD5ixFZ5Rfn2cM
adJqrt/HUbhpnmpijKTUewRx45pPUgXIP3IaRd3V+g5ql4OPeyaf2nYQmxB3
2hIU0UBhL3FhoRfrMwXa802MiR0T9j/zVuvJkUuSCxAlZ3peTSyXtlAblTEm
5cjg+Lb44HOl/6EGZEEDYvJGYTYQV0O6rXka+cNP9RyVX6+WV2h0fmF34rX4
V5/0Tg1evHZq9OpjTI9jMZ01mYb9YSwpT0n5Z2XlnrARbmx6nUkEhBEUs/rL
FYAQqfs8vnCJRDcxydCvAKUA6/aw+k7s2kI+Aw2EA2APQKOh4dGj7ceq9ryv
SGPQzo7eelpJCKCrvb29pqbGoHNJSG2Dne4APkF9JAZZCqRawWM+O3eDyuzp
6ZED4FoKXtZ8JEo/OAUwZzS6X6A71DMS2QdoeXZ2HroCLgFwlB1Ew3QAADbp
ebJ6QwmwLWzhkej+RNdJaDuHisSo5mUI76FLV70v8hNUtQI9TsmfMEM+HzgL
mmBGzZMrQl1dnedECmkJF5fuQCfPdAWuh+SA4hrkJw0UDa1dUoJHxq7dxokD
zUxar8g6H80YqSb3Py2oBCKEHO7ngohF952mOUj7O+HlAHWwhpNsjdr3ftXy
n9+T4Ox1foWV67PzKL4lUHfKDpAbKaohJ0dmukavwF3rPn85MXoNvmnPqdHp
xOiVDzrPB6fee0imZ+axsRy4CN+TVxeV3b9Qop7jtI4IROkNPvcAndpbc3gW
YPpL1mLhT/Vw4yTkag3RLH92QNFFE6qA/YHe0Rc/+iKvkF0FnOiqRteDI24Y
W7XKnZ5QuDtPv9m+pep4ydFzhwZ/PHORuVPwIYVLwBgOfPR+qkBRpmbSehF+
MMNAALFkrs8hGhmAKJ79krmD1IkBiMsvfX19BCrcuzUfxfTlmbGJcdlJ/oFS
AQCoACbLXOHJLpIZ2A+AhDIDknclgFgNMm0F6gB5/m5vDaBQqe3S0lJ//yDs
gWvBuYlEN6rydJlR5LiGnWY9QUhhWFn1HrEDiQoOipUGXrqkHk+M6Q6LYReO
b+/4DOAfBk1PwhUJHhM1Ivx6sLkVsB9csb4uHtaKwWEuZyf1G7xT+gcHTFUq
lFwb2SdwujZyICU1uke4E3Sj4KLFTMCuPBXdB3tCwmEgUc5rj1I3xHv8sTbY
AwqFepLdrLfkgOIa5CcNFA1gZkxVyRW4xciTfJBjPeLsrYTfaFt8/8ToGiZu
QGY3FxbJ2SlPOG1wnoLh55kxM0GJcMDzVcclPiWPqWZSfkrbzmktpa5z0u2i
uX6STDqXdacNSt6jnSvOr0H1eVimZ9tdPWbzVtsH+saeefNwnpdHNMWHlxtx
o/J0imJ6d9jdDWP05kLM/FJY91JN9/ztO7mo50wFBzYs+rY1/eHJbYy9Xe8o
5096fMTJEJNMNT61rfml6lM7j357cuTKjYW7lqwXzGeHbwesdNx9+5gARZKF
haV0WTMqK/cAEgCsBYAkJRGfRwB7eGb8OdahkZGRwqIDSvD8iugiTLw3qwrx
+yUS3fSnCnsJuWIl0gngwwhzU6ObYgsAFR+gTfYPnCFnSFGIMfF4NRnrE2jm
rquLecoXgBTm9DG0H2AnFXiUlZCA2AFGAiAEcEh+ktCflFeFq1cO1YN74Wc+
BCQJyK287LdExaMM6IqKUPPWzs5eA/QI5yZ8nIqdUG0k/Fm9iw2Bq5QZBuJ+
DJOn7sJomp3jE1OLi3dg3VFp5Fsha3WISTibWw7BzQ2FQgmDvpvKUTHd6jB1
T9N5Y66H5IDiGuQnDRTTyf7eC4LfSH+o5/EiHb0L1wVs4FIAphENjzjbLxy7
p3NUD6eiTzABXAMpkSavBmnS0hUOxWJyHDPXcNpPpO+CR5G4sRrFLMhDND37
xbKX6f4Cavy49wdyFkUbZfyJwgadqKjIMGVqpVMc45i0W+YmndWFVVuwc2uD
vo8wPJQjnDaMPlf6OSPVpHaZ4HoEy6MHFFWHPPi1LNe2sWSz7NmFO6/s+9rQ
FpLysI4T0zeghzDtb8ojfwzsn3+s/uJ3J0bGr91arVNd4NY9LB8foEgvtwGD
3lDszvDTpUszOmUbWngBrnhOzETgLAEJMPUnk6uvGgjnoExS5j5AceiLNzHu
FnOPSn2iNaKnaQ9gLcCKq5KBm2wtFMss0SJQ1Pz8TfbKaxF4Q7pEgKDCH15e
8a6YdAVxSfYogHwA2KBKCRQBb8qnsXjX22UVC0suihh0m7wD96Wm5iMKcqEI
HcBLAbEhWEmdQxD2aRqilkMTE1P+7qI/ycWxHe+RT227eqd1ciIVT/hzT08P
tQuXHuGQW4W4QytvzxDWBSQMSNu/DDl69ChCyhKVbjtjMqUHlxxQXIM8lkAR
RvNT25rzCimYMY4brO2BDWXnVZc+OTKzikbO0UTZMrn//I3D5CKoQEL+J+TF
9/L+0/cbFCNXeKHyuMFyw1kIU31OjVyyrWWyO4sP5EbGiz24PFJAkdWzyxyM
vHzh6q3X4394ZseRPIUDJTyWwGGMgr71KJLE3EVN2sRZVCfJXDAtYIwgIlIz
YTqbwsZ/in5tC/2L+tI6YWbOSS2PK1BESeqwMid6Jfn+iVF8fqkbJcqeyPM/
1X279eM8ZL9Ev8Sml2q6Dw1O8hoqE5eMxxwomq8FCSsIKzaSPvmJ03Ao6AXT
Oim7jh07ZjL+zaGkKx+QAKAF0SD19/dnUrFxduoLGRkDTZWUH3iYRkzyWjSj
Re6rN2ykCoTGUmkVFe/aGG8iKkTJ6sKhKNOmYm135R4KqU5ZvmcDM+gpwkOz
AoBvY7GY7oEdu/b+7iPAwCmZGP0CiBTQNdy4CPo3UtRMiL/9fWgmZCSaIMDk
8IlG969qibZZqQiFvLUjHMaU1lKNkFGsZHIpK6sAKCtxN8F3Bw6TupnazvWe
0XJAcQ3yWAJF6HmY7slzTPV8vg5/3qQ90Fj58OGp1UzPSZpzJGa2dfBHaoIo
lGj+GpyaX5MBTjHC/eOHX0qMdl6gRnHn0W+JlM9lNM9eTuQNkEcQKFrefepN
dfbidRjzz5UeY11WPRO5G5mpdeA5+7YBRPxnos2JsQ06jl4KcVI84rBpODRw
iZSKiFG1BTz4zfjIAUUc9g9+LS28WLOslZu3775U06UvvZX6sMno9kYmI8L9
+Z88ub25uO2b8Ws3WVFjeAWvMts85kBRBHqm2Ig0MYN8ydzZzNGyzc2tgt8q
91Qd7WinBG1wOuCK/v5BP3Vhb2+v453oTpUSoBkDqCMXknAJD1ak/RJ4y/UP
i9dcKDMSHg+/jfkTdAXUX6JOkHNGo6mFBRdFJHJxg7xDV8QmjCsy7dbDtZF9
AiMBTe0FJBbdD4cBFhXmHGL8HkcGbFOf2dHRIblO0nWaZ7/FPISOkZfjfcJs
800JuUmjKJBS/BtXFRV1wveCYmeoGmacO3UajJB0iQLThQhVIZCm6qXMg7Me
kgOKa5DHEijCoIS5Q9PXYALoPM2jiNlPcKJRSG9rw9j1VezFTMpNjDdJ1agC
NmfrSbPhF6WfWWsNLIGTymDcasCJLm0FaelZStqG5Cw9M67lmg9THi2gyIbg
JC0FnC5NMqPOyo2F5WjfhZf39f/VtoME5iVEAu3UmoZxMyJJNIDG9fDIN9qI
9EfE4PfUtoPXVSAVR8fb9qo38pEDivirmYNm7dfjeDQoYnbp7rMlHdif5CvC
+SLzOXsOdSll1SmM/Y/GM/O375kOqIaCfXXfYF+rH0+gODQ0IhDCjHcWSsAh
dA9z6F8YtlHmZWWQRVwBf8Zi3tWBTPQhI+mex/fPD9UIKJImE82mkx5bM9lM
acNvj4bjQzpauft+eyN4rFJsOMEej4oPqjEzM0McO2bIBnSXH9ASHiNAKylR
VAhLqKSsrAIg1uXLV43LujLJBiBb6VgCigA1u7pOdmGoSwIN5bRBH7iV5h48
siuRSMBGhHFmJj0miWCoXUIYPj19mRpbV9+QCcZLGeLUztZ8043Tf1h2JQcU
1yCPJVCknn++shtRYgOSY+grov7HQWIlbd8GmIy1eZdH7eTVW3lkfKTMsJr1
uunj3h/kovcrlp0sOXoObdmUNDnmjqh1A8Uj32hcsQIoZln8J39C8mgBRcZp
GuerDycOdtFg6p1npmZL2879H6Wf020yKJq1jxwNNvWnuqFNm4WkpZCytyCd
S35DaZtDNSkx8gHj5xEEimR6fuD3+bIoAOdv3/lFaQfZ7vMoJ2YBu3pSVysF
fj0xXv5t2bHBi7NEiWma8JVQd65GpP9nAhThBgkhHnwDVJBb1omUgLDTMg5u
xoMBgQCMJAZpGzmlGQoOmIWPS6oXNB36jafpOHYEKEIJ/l8DTpRtalEi0Z15
P2R4ZEqsOD8/f/Bgi+Bt+uyt/rCjo6O3t5cwLQhsDA0NARgDRC2ZsqUb6YDg
GmZCXAMScUd/+w8IdnQErJgJULQsPfXFYo3SapMaCHrAzPEXXAHow76+PvOO
25g/WvSfezNgbcqK5IDiGuSxBIqY2Nc6dHaKu72JGUucmBGaev7mrSOBmsCk
noxw+9V9vQbjNOk3Yv/r9mbUY6zCrR0gzYMz5KIPBW4O5PF7PT4gdmeyhq8t
ivYhyqMFFEkswWlJc587wNzWTqqYJXzy6u09Jy78728ekluzWSLrKdeh2lkn
6kStzdbri/qfv3HYto17Z5GH4k8IKCok/ODXou4ljPdSTTcHqrBTonrWKPSs
cZMs7ooafl3TM3frrqzvLK32T3o0M6vJnwlQtFUqE9Z0mTzblD2EJmjknb5h
IeEeATAzJkWAosewKNEfO9ypXvwwTyAHaxQ1wvTABvPc4PsoGsW1LVUCUJml
EvkNEiaEnsFsxd0hhogUHv7d0EhABA01VoLBMzQu31fNIwaJ4hqKTXCISobH
C7D3OBP29/eHw2HiBl8V6AImhIP9lOMm83ZKb9isSw4orkEeS6CoAwQs+5k3
D2voJdnWHAa2OmJX/rg3YJXnWCTnFpaf3N5MdjGdDwXDYJVOMvkgD79KPWYk
TU6LEhE+JUjDaTR0Lbx8D1EeMaDoQoaWkyGOfQhpWzI2a2/VFbFyJs7PCIpD
GhwnzgV1YnGHM0fTpGv/2DM/ztlWktVhluWujEceNaBIvNakb38QsRTaU18f
nPgh1fun0QkgwmzjsPFypFffHb5VOD+5GM113sxV6vaYA0X91jK4a8qMKR7Q
S9jl+6c+ACnpSI0n+QkghVK9O2segEYBD1AOQ9BkAFQQLEFAEZVR4/4DMhFy
t0skujPphEx2eg7oHzjj8fSDzunndDA08pcWFicmpgBFJwyDL3woKJs8Ht9G
hsD7QnGZHByNfBysUQzen9BAsSSTyog7q+FjoBXLiygZ1jmRSIRCIT8fY11d
TJxOPSrrdZIcUFyDPJ5AkWeNkrYhRF9NyGHCvMr0IbaTIpWgIagcnsPfPzFK
Nacwak4GEZu4viCxq2utbBINl5qjb1P6FHJPv9XGVlHL0nVbhbfwUZNHCyii
Ks9Q63lUIY5hP9V7kDneLUVC/tzb7XlbD2LKjwYab3mcmBuXFQ06aYhO4NJE
D5QlfoqBHgSPGlCEhvzltkPcCQ8iqvU3bt35y+2fygoOu04rEh3DPT4Xz5Z0
3Fi468LwRhXMDsxgYn7MgSIJgBaJCqGgFRrjoiRM+alWOsbTFPy7uHiHAKFk
XiYZHDwr4a41NTX3hYWUhgrJloOBon7L+U6HPWEM3/BQ82Umbqrb9O6Ug4OD
FOyzQyFSnboFcBE0HHpSgeriMEeOlBgfV/BINLo/E1y66h7PTvJRJKCYIRg2
9ySQDTJDjSKdmFDYUrfOk2jbxkHiOZ6+xybGOxPdUFsn8rp41/U5l4pV5dbh
BQuR5Kyng6K6+92j1zcXsN2H7RfMkRvjbGt18ABaXqOSvdZYhLT1cVQESXWh
4BdvDihmV+RWjl+79UThJ4gJP05fmcazKlND0jmXEwLqfHy482/+5xFBMjii
VIDMPyu2kweEaupcjK71DoaU/UbUwXJisCbqEZRHCyhmTdQtgGcEQ1oanSxy
ae4j/PTfarroTLmDPyGgmLe14Ve7j8tbTrDufYs6a7mk7VtJgIgBaM7wENRE
kPvsxTnU6CqjM0eZrVmp+WcBFEkZSFjxD/06fTBMf8ReuLf6Q9IiekKPJVgD
DiNqHfh1dnbWnMGpBAIPAaw4ALFSEUePm5rMsJGpWQJyJR4k5D+GI20Fv2XS
FXNzc+lictOJ4p9ENnIAQkNDIxgAXiwUPSEOYDHBoRMIjFC2s7Mr+BKZ0E56
RIJZ9ux53x2xkki4g1kSGMMCG/Dp7j6V4KiWqE4dWGK7e28YxXMt2iDVdJhZ
N6UnKTmO6DZJXQxXIeO4K8CHu2jAyAZoI0mO/Hq/WcLvV+hN1X3+MjmhbZYU
tEXM509uQmj3+attTSlshVn29eKUYUm9JtKEzzmguCFAkUXdhf9W3SN8Gunq
80/7+lA1RKnxtHqQ/OFRcWcfGZyUGBMKYKHprGv0yopNE+aaTcCqkv+07yuG
FvFAA3Ss+7wTLsd+Pw/eURsnjylQVAID5kDvJDaknlMMp72Pvyj5XOuEMxg4
jxxQLIz9sqpLqr3mAUgn/kyFk8fYfI8E5lub4AUOD5qiJqAY56KDr+770qQg
YGPz2tX45h+PK1As8zmA0TsDMAZNyvDn9PR0e/sxJz+vA8ZKBAUBLDSLhaI0
JQt+pwNgAGLC4bAfe0xMTHiyvCk+wJ0lIffOkEAyz58MJhOJbv9FUyrTAOcg
ZWKF5EpOd4qpEFMsghiTUl72W4eChrIqR/YNDp4FUORxQSQu8aGR4WZklUmZ
NcavxvQ7+AWjXw3DDK4bAa4m5hfsmiIu2w0U2b5cVVHx7sKCiwRJqgdjQDDw
wMCA1JAIfxS1I4NDP82RiaibDXdWEgn8MdMGZeitel9CEzs+gJ/S4nTT1kam
MmskoJjn5AmNW6kqsG4Kz+T49XnfSz4HFNcbKGIcStI6cvaPDPDSxok8uf3g
/O17HrMjK4TVpPRC5XEixKNCCMv9l7fElLN2nR6Nun87PqxGZn79quPk9fgf
bFZD0bDPAcVHQpgR8b0TowreBN5HZYYuqPMV8ZPxUYSftlQlHnzcQQmH+6e0
XV6FhlGqPo0SCT3+Rb4mthq7tojU6CuOOTIHFANlfn5epmyPrgZeO4JwGCrA
8Td7e09TkIsHyJHdWUBFX1+fhAD789mRXLp0CVBiLBYTpCECYCCRSABgIG4Z
D4Bx6eUIDrkxpHKnrNwDGMxjuZYaippOrquoxfn0fqbxsdNM+iZ2am1tVVAn
VALVABCVQIJED0ZNAU1t+8L4GFKCd9uZSTqwmvIYaA7cJuocs9PEzSCYebuy
6r3ayL5aQw1IG9CfIXZR8F+avC7pKpKj0Dbo3OmnHYaiVX/j8Gtubo2gIrTS
pzY0CeEH2BF0PYTmza7RKxQolycp2wpjkpZXPYOwVkXfoclrN6X5KUFjNuqD
dcKXWtfopfSvoBxQXB/Ts6U3LAxpeaIwSMMDo+Lfjo964kSkrLHrt+gYZmVU
H0CMkZ4xUiQqFr414jXt8DB+fYnouwPVzurzXOkxx1i5jr4c6yWPJVAk6KKy
q2Dw+0vVX+YFmp7zUC9NSwyLSwiQRw4oFjX8cveJB78WyKv7f0+mH3Ln0AZo
FQGEFSjSasYXa07R8azkt/RK0F6zQvPxB4rmzN6SavZPJ4Awe3t7RYMUUux5
yl9RXjhk+iS25zNnvkmpCotG9/vVU6aMY36WRKIbYA9gKsASCTSYCp9PM+bR
g89B5nZuaT18orMLSq6tjRolpX0Zys5/r41Cbb/s6QthUM/ExBRcpaysglMz
N0g8uKec4eHhECYcAVxKilM4d9U4Ggvd80yNYoZaqUy0i/QngTooHzoHumtv
9Yed2FeU449UfAnZgyixveOzTuy9lJWnYglRQ+H+GgK8N5O8LCws0H7T31X0
h7IBN1GUhNSZHuW2bdC2U7WDu+hBBEtc/mJ02mBRiHMkqfHSg6VrYd1mACdo
v0sKoMh2jWgqX+EtpS8qNH1vckBx3TWKHKQANzlZ3HaOaJADJr5n3myz9Rwk
3k9aXmsacLgNtd4v9uRrB8Vd8EHWGlo9YiWffuuwA0TTAVrkCZm4ftvWbDzL
yz8tfeJjChRNP9WkRXybq6Tt3pzfyOPTCZlJJ48cUCxs/FXVf7gWVmtbKFn2
02+15eEqTFSIvLqnq+v82h90nocHc8VxJb9fMhy/PP5Asf1Yh8zgMJubP/m0
fKmjlXswt0i1m+AOEIKp3BO7s1kCJSXxXNRTAYI6NsdWhDl3XguGisDnYEsz
lVkXq6c9dfUNMACQMjriv6infPNPQrYWtijE5mMhZqFEfim5Wfr6vgLMA0jG
3INN6wUcTh6AIJ2dnYCu4aIJdM+rjUb2osYP/jRLg77KZMQKBkvXHFvD7LDN
0A7QL6WTht6D+0XIlo6sr6+HKpE61Eav0YAgoMXFO4DYq4y0ziZwJeJEAoFi
xJ+enpbxUImaw4GBM/PzN0l/aIZQQfND7rhpm50fQuwc63FyWA+ZW0jmbW0w
4ovJNZGyPtVTHjea63cdOef0w3oRjHA8S9J6OfoVvwZzQHGDgCJLUqsE06Mv
9UGP1tYzF7W3oe3M3DduLzy5/eAmYk5mTyo4+NXo19roTHkl1mqA5lGY3P7p
7zUQLfgkCGAUxt/v/MFRp2R/lbO+8pgCRdsV02TZL9Z8GbwwySts0sc6b6K0
qRgfOaBYFN9S1Wk7mG3tQFFdpSCuH64CiUDUvbS5wHkxmuZmZ/CTl+da5HEG
ijSmIvuiIY43IVZkc9LPxC8OIFAoFBK8RwcMjQyLrTMa3e+/7sLCEmAw+ikA
FwHUKS7eVVcXK1Y+b2cA3lC0tUoWMzSEtHs7e/u+akYV2TgKAQ+AItFoVAoH
mEHsfAEWWwIttE2xzPX1DRFJhIfJASW9iFkCWUUl+bWcDpi2vb2dXRaVEGAO
YayHwJ5EotusSQS9+DwxO6bro2cP9AycMj192X+nqPcoTQx0GiDD1tbWnp4+
7KtJuC7cgqGhkRbde5ODg2ehZEC57e3HUgJFKZ/0foAz/V6CPaw89ATRl5f9
1t9YAM8enwc4mFwa/PptHRkUKoFG+euWNeHXFLKgaARCj5umvDMX+AWN/1hD
C4Qk/lt5MF+XtFWiS8D/P3/jMOLVXDDLBgFFS9/QJKuLky9VfxlgCtyMmcK2
7D5hOSXoIXWgb0zHsTJZN3F3S6A0G4IfKPAZCjnz49wTRgaZdCgxr7Dur988
oiuptda5qOeHL5Z2ddAawgM93+cVpV+Y5NfDm8r0jkD5CfkoNj6z4whr9zJJ
rBxwLdEfMh9+kcSMxygIGp6+i1cX5FkWXeKDGaceZ6BIIjELIYMIJcOICVEB
IRe3o2qDvQdbmgUt+HWGFuaCCSsyxrSjcXBwECCo8HVHovs72b5MVtQE2qCF
u6+m5qMEWlFJo0U+ivAnlZZQCsnwOPoreloE+DMSiQjuIigI31BtUsQpSu35
m+Y5nhKgDsI/CT8BfAozPwyUAygOoBrgLlE5EmwDQBXB5ClSSZIo7gRQR82B
OlDFELw5ufagWIqdgZ6kUBHAxvPz81IOXFGnYMawGugrFd4Ogi1SNuiuk2+X
VZDFmfqTeo96OKKsz4lxn4enSG3kAFzXYyC2fcpD2U94Fb7NQgjYUyuiiiZI
KJXU7fNcMYqB2OQLGlCxBxb9fn7mzcN5+Y1PqFe0x/SsE9nTElVnRpCJ3gpa
zq9BqEzq36mr82RSDI5mzQHF7Ith1Dsy8GOwUpFo7qau/wlZlyXXg/30G0d0
7Dxpp9G34bm32y13+faaNXtiIsdrreajqD24To1cEsPlT0seU6B4z61SS569
OKcTE6e5j8+WdHgszgF38pEDishq6ABdbvV9X+v7y4IJ+RmMO3u2xjh8rI6u
ZEAc+npQWiqnJo8dUJyeviwBKaR/I4HZHCZlv5JKZFVvuqqqKiq2mHm23Vji
cthQGaUszVGs3f9HTtyBZmubLddjYxPm5RYX79TCVYpLQwYLUE9PD/06i2Qv
AAKD+aIpzbEEfVB2P0BQnkhnU8KsvEXT8M76urj5a4SjlaF/lpbuSplQQzIc
i0CjQsjM0z9wppNN8y3K309Z59fQby43wlBJMAslNbzF0BmKIHrXjJGCJMlF
wUzaAsi5ElWv8kEoWyxGf7Nk2NCYGd0aAU+uq/s9zJoqOpWeuAIdQ5oGFTRO
XL+dZC4uetllt2YWf7/HRM25qOeNBYrLlqwCkOrtmTfbYNLRIU54O/DDblEY
A/XKvtP6ziGvUdfoJX0MTVgcO7+/9wIdRAq9pEyZ9yninED2tA86z+NCpk66
CMeMSvqmQl2UK9fHNHq3VB23KV2I66LswGUZ39kTKm/ZeFS0Oca2jQ5YBbs+
LKAoaFx8Qh4MZqSQpC1KLkX0l0e5WlQAr05bbLLub9ndaTNdpzAypSt53YEi
jT+1sdJ1/ipCwYag9xUGc3GjvSumzAXejY6teWsDKfb5Ek06fAxbZwWqv+5f
kubLwaZhGegalBWgSFdMnJ/BV0q9TmydfgFrDFpb7CMZjltCIIQNmpubZT9h
Fb8XnKueqfzTSAhCEN4wgYEIoNCysgpiYE6pvYQNUqytASiGmaOGDN9UYAJx
FFwxYXA2dnR0UPmkYQMkMzQ8KtVIYLLj/v5Bv3XVlJGR84Bt4HQ6ANoLn5mZ
K+maZiugGDaBIkCycSMwBDofPu3tx4TcxsS9JvmPxwCNxm1Ny2MbQFGTXhbv
emtH2GTF8aNrKZYuivE4QXTl1IGES01p1oFFJYjoBsX6T2VCj9laq9yigG5Z
BeDD3t7TsHwYGhqprv6wq+skbPu7nSgrqbYSz7IeQk5iu458l6e5/YNXxA3v
HdepusX0k8XXkLyC4OvZks9IH2XQ9eSA4joDxRSammRp2znxMKQxwNti/FIv
bYfR2kqqJsABW3FEcZKIn207iD8viyLlgUaOM0fb1xfu/WzbpwbfY0zHQWOE
yxMFOhchTabd5y+TfZxipiyZ9BQd8Xqka0kuq0stK0u3sapKyqU1QlqlMx4O
UNRdk7R1X2ffWM8Oq463KiYWQe4F5XQaU3H3bFSF4RRuP6/RtaWXCQ9do0iw
5IvR6WCjswxCgTFrdtCFR5IgIt99YzAUxM3UCbQmy5ronl8Ro9Kp0elgi0+W
NIpqhHSNXtHXKiB69rS0Xeol40xOAhQzkgTCJ4o7MCEBTeh79rwP6BH2Dw8P
A5LxEyGmQ1CCP8PoIOc5AGAkFG66t6UstrY2GvZloMtcVNMQFJH7AbQijD51
gKUmJia011x5ubj8Efoijz7Ak9AEMsISokvZaudCRkJqCs1OeYqcWF9fT8dr
oFi8q7q6WvSWBBRtvAuwkdAs2YnKqg8k6JsItOm7snIPsWrjUd1wjAkUpf6r
snabzaJqFLtHhV+gzoCKPc6EliLJOSP4kxKpkMDBUCYgQyj82LFjs7OzZOj3
9E+6NYiZTnrNA2N14YngQO/E5oI6rYfZGmTFe67kqO3uvfWo1OS1m6TCCg6B
zAHFLAuhF/YzpBcs3AvKwLuJVM1FDYTBVNo1XFzAn5sLYtBSGgqHB6cpWx/P
Vo3kt/B646Dj/chzDV/mvoXpUagcDNDOrxeXSNSxKMWU47vIo/qZt1oZoi1z
BRR2TYrdPHsjWk9TlpSaZFAk03eSdT6rYNSHAhRFw2qJ56q9xvsVdBUdiq4L
RvY/tWLVowiZu2iMwfaR/gk51KKapa/PegNF88rj124zQksPnPKV/8PUtdtG
Z64FyO08+q2KMcQhvdkhsFJKdXHzUOzlRQ2DU/POOH9gwYdXHltV88ToleD3
c7aAoqUSQ0yT3kCtHQInKVl/kU1EhnEmQlq7kJFSGR7PhaVFUQe5PoijItrj
rru/fxAQlwc90hRJJkIqVpL6yexJgScpYadHowhXXDMeIEdBQ6OYQDDcDW0Y
GxujnQDYAAkDDF5aWoKdg4ODlErG1GROTEx56u8R0r4KzCNPvAGDhtFzOoKr
cupt4iYqK38H6iYejNBwwKgWAkUTTsN+uJY/yCjqJgISnElKQkGwGYqp2EQ8
3xV8MPmazs7Om/tnZmaErRFArGBUFfXjWJbLzVPomFUhlmgUU2qqsyhQD8VH
x2vegHUxMW+f+XHOnOWzumSlvPRW/r6+NBgsBxTX1/RsvGMd+XV1F9pwyY4c
41jmOOMTNTH9/I12uHNTV26jcq9Oa/BICYnv9vFrt/RQSTL3r7XGOcywIsGz
pBi/ZxfuPLWtGfNOxjjXLXr1F9TJqNY5hooaS9u+5fdv0rQII2jL2qyq6+mk
RVbFr9iGtdGyby7es3lP8AvhIZmekw5yXofYH+l4WzpBm54bBN1t2trIMbwK
N84tLGeOfNZfo+j0yQpB3FVfWQX1p0Yv286DllyDYr3k6DlpiABFfNya+BFA
r0V1ravZzbFKvgeMvZKY1SttjvVsmp5t+8bCMi0ZPCX7P12jl/RpDBedUlaT
mpqPBBFJNIoi91MYz2WjhEnfY/E0DJQhT7GcuU/Hhpjwj8hPTMe2dO6OBMAe
SKPIQJECTFQ6ZtQoCiT2v4WgegBsyCGQuL77Oaehp3oigFiIKIZ+IiWhKBXT
vejIrE/h0kPDoyEjKXOEGWM8cS4RFH+BggzNP+EwwvYCFDNUc5m4NNhHkYT0
w8eOfe4pvqLiXRk8gMNpJ4BhKLa9/RgAaVOXGFwf8xiJXVrfwGetykg+/Vab
etWkd1DM41xpr+w7LUv5lLjiQSoDhY1du80+ZnGd4z4HFDcKKAowYA2Y2tjf
e4HyfRMMwwwaniYrQLi/Z/zZtz83VMExchHMQ9cyRE3avMuvcCO1931XMSk+
aljJZOmhs5icAp2XCj7JKzpIAAM1n0o9pRKaU6BEfuPZi3OOvsxQnWU3zEXr
ZrlEp0vxMf+494ctu7t0gx5RH0VtLr+xcLdr9IqG+tnVuMo1cHPq+p9oASLm
1E35n2xGp4JNhXV/V3oMu27ZrSN6qD6KqB8muzxlQglCiYVKs73vyzFtal+r
j2K0d8JZiGmfPTLQ48poa5OsjIrbzmVxIa+1c+Tli4P20MClDTA961nGstkJ
Qcd0p7tua/+08ZKxDXeX1SXE2VXCPO2i3XAgjD5gNEcD0hgaGgHAcLC5NRLd
X17xLvn+SSYUk4WGvk0WF88VyQQ8N3cjnf+eyAMCxc7OLtJo8XW7oaqdGP0x
bjgE+i9NjnDV1R/Ozt3YgRvpjsTOmfRH8lI+FAqckSN91lXtyVlVVWXhjQAE
RT9pNa+POSeCGkV/S2EnnWtxEJBoFKGQiQlXNdL2V6piMwGKUGYs1lhWVuE/
XZSKbtolb2WCXUBT1Ioy9ax2Hx9EyAoGb4BXon3a66MgACvGUK3UcHaSwpdw
aZ/VFSvU5v+p6ebpnugc0/qi5IDiOohD70bAhmINntx+UMcX6CVDo6HHIGDW
wNGXGrfwwbDRdKDne0smGltjshXrrnPF+xRZobCrmtp++q3D6MlPkyYpPHk+
za93+EOK6p55s2124Y7r0qhOtLLtprii9Z/y0RLtu6DydFQlTKQaIA8vmOUe
VJuSNz1b8pkdZOld4wX0kgHt7/u//EG3EVXWlHaH71os2qtUARhMRwxdjDTT
yEb4KCrtml7vIAl2TJxyU35g2bK98feyMlnbQunU6GWdjSW/QbyFVflFTRJN
gzmVGl+qPpVF07OjoEOsePP23edKP3eIdtcNKIrdCjWKTbqx6a3PO4+ec7xc
eI7LZJ4ioFKMU/m/1zpgD6AFwAPOQuKQbANwSnSd3F25x0wKbHqLmTEL9Ikq
whPXVC4edLZ7cvdrFyNo+qyp+Wj8PmVsQn0rZhiX6VkBxROdXdBeMT2nQxdk
9f4dJZ1RGWfm0h2pDK+hkmEMgREhF00BfiJ1dTFCcbW1UcDhgK8EiREkFqQH
5zY3t0JVKyv30J/wXVb+zttlFbRtfih8BvZHlewXdkpqfk9PH+A09yd9143B
zcfuG58kbXMAUJQ+ITZLUb3SfjhR9NLEj5SyD/36ZHMPVGN2dt7cA/1G+BOu
KPnBs+4TKKvyQ2emibI4wEmYn/o6mo9W8G2dzKrxGZao5I/NDIp1OcLtDQaK
bh9FPSm/Hv9aqeZ47iZWHCZmb8Ix8wlZnDdrvzJOEV4Ue2rbwbnFu+aEtWzL
HL+m8Zy0xEtBB4JgMYBnCKkSajXmqZhSs1CSSlS8QCv+rvTY/OKKTCLLWdeO
21Qwa2iNR3dbfIBS3qgYXqcPHjkfRW6CvevId+p25zeUtn2b3T7iXlFth1Hx
4od9uLJoMDXY1LSfbft09jZb6jN7DW5MMEuSrcfIHRELXNgqKsh/qOpOGmuc
NfTn7OLyXxR8TCn8eAA444FUbeppRT782aW7D9I6l0i8uaUMwX/79ucYdhS0
kM8OUNT9ZW+pPKXvppODJsXnBXwKcJys3FfvjnPIbQjZXdIoZ5J0pPAZhtx5
lptbDhGLjsjg4KAARU9o6tDQUIj999KNao/pk2p4X58d7AVnRj1H0J7b6Q48
SSdmMDi2oiPdkUolWPmBdBRbnydJJWjmaqH9VcwGE0F9HZ0LZ+3Z8z4p5aAA
QpK68Kr3BBkCSgSs6EGJ8CvshE+tgRsjolF0xURzi9L1Wzhk5nomepxVfRRp
g+pp7udMfIokx4xnAdQ9rgKjbptTQMrBQPgzkeg2dxL+pHatqu1cq+hlF1mU
ntrWHPSK068gUtE0FLedy3ptLl678bNtB51XX76JTnNAcYOAIg9XV+aIH2Zv
biYd3VbyiaIQ4zoGjXEOYJEwBMT5So8Xf2Xf14Yi0TZw0Zo5hwkp0grF8VcH
+U0jYLAmdkeMkUelweejftqsbXbxX5R2AFbkgIK1EyCnFVXassUVtlUWpGVA
L4quB/VOO49+S0xBj6pGUfPPvFjTraMnCuKHBn/M6iWUENK/eO1PDu0/rDjQ
0WUTf5ccPefcHcsbApNSNsJHkd6gWBnA/8HE72JVx3UTnn6fSEau+/Sbx/id
zG7DFBheoF/UtNCG7497x9bautQCU9iNhbvPlh514Oh6A0UU6Kz/vv8rjJ6L
68Rhafu5Ce+KEYGVmQAckmS7iUS37ZuviUl7d+UeP5UKABs4JWU+uwTq7uhD
SEmKra9vKCv/rf9CKUVIsBWlHwfXUG640Gq0OTtCRCkTFtt3BC2hmERmda5m
1LWGAX2dQPu1365KAsAvhDzYvv3jgqgvuVG0SC0CRcLMBCyJoNs2bMcMk5Ke
/R6Juk3ScpjCy+rmlpBaT/BzQL95VgE0MDK5WQm06RPdNx1/6dIlwepm9cj3
wENoKSJ7pqen25HtvLPT9ZIn/EltWS+GHGPihi/AfuRgRmStWvdS6CSApgef
WOngmEjfuPbrcjmE6D1JjTHchg+OMHXpT/DQ+dt3FCVOEeujCuu2Nw2u4hme
A4obIgQXtlR1ovUZR0VRMICv0/wVqH78dmou6+R76WoKFVXmMHJdKIq5HN4k
R4yeUtVPz5Z04KxNKHGFTYHCKiLoMWk8K7YbovD4t2hop0rNho9HYvTKk699
qqdyrJICP1Je4Lvn4RJuP6WXb+oDS7mzF+cMF+UkkgvZpNpNOtiYlaiW2VG6
tXiu01e0RyUH50Yph1KCPXjXYA07hxRz9yUbRbiNnrdJcuVlpXqhE/DFWm4d
2AXHHOidsG22uacs0nifSi8Zlpvka7Ag2tqgta96NeRWZqK7xROF9f/bjs+4
PBnDrjVaigCGFCpuyaYEL+p76hFTl6gnlwDjvcQqhaJPNlGGQTIJFcQNjG/4
YDi1WI2oBF9Cezq/NxSJaacGqIZazhgPqfZqNq/q7mo6LGEgOtg2jwLoQtGs
YQM8kFYK8MzQ0Ii3wh6TMRfrgWTV1dUejWIACAGoMI7GUECbYa1BUkQxAPYS
mjGmO+UHg1BKSXMoMctao9jZGVaBzBPpIIrsb2lpkbZDw8XKaR7MTobvefb3
9fWRzyHG9r4jWf/kAGKPIRXc0tJd8mmUvsoWUIRmXrgwToUjr45I6n5LIPEO
LAFCmEwZug6q5KENT3m/FhYW6CqeXpIOLHelrekiu3yCb6JoR6kQM+p8hwqT
OWZeV0D4g/ivBovMffQGmbx6i6NIkNEUUEFBndsHRt4GTfScHuij5SreuKSm
pxPbJYm8Co13BQ9Cnl7Hrt989u3P9dJYLYTj//mtNngj6XdRDig+VKCoxFJZ
+YwQy+DUipptG+YydGzLvkk3XSVtFXlxBwaPIlQpjDsQkWO02YvSuWVPv9l+
ZoqoDJCQwL3mcftVICZEc7wzgN3okQ+Up0qhpvmle9sb+8kQj08TXb1JDw+M
Ig32JHt4Uc+KPj2PlFT5n+QVwRIgjljxugaENM0n9eyP3bXMPYCizfoaWK7w
Iy/LSOpJuAXYM/UccKRxPrXu8Jkf1zCGNgAomoNl/Bq+P1UsCUfm0nK7oAGT
XunLAQDeUpVgjwRmTJKXoaWRmxSbtAzndt75zdScPIZavcZLbGecMFbU1h9G
RBxHQ7cPVdp0R/DG6cB8vd9UeKqRD+/kvyvr2FT48aaCOC+4WAksXb01Lo7u
EqTselQ0akuSOUB6IG0n6wklOYiDZHW+38LGl2q6k5j3Bx2jTZTofmbdAqhA
EJ05xQNIKDZomUnlWFb+Dkzq4q0XAPBMoOhROS4uLu6t/hAKn06jZ0sp45iw
WHSDTi+lkbHxyR2oUTR3RjH7G2kUxUcxpbD5WNnly8oqKK80qfv8F42gIyWA
amH7GRgYILbA2dl5pAkKl5eXC161EV6+XVZBnnuDg2fJGE15qKXMrABF8XiE
cmoNH9RgoeNN59IMTomkZASSCOWwZrNUUwl5JgiLeJjN00LHJCEwNPY8TYbe
E5XyugFF5fPDva60KK/sO00aGPE0I39pfDabNDzIb9Bgcqt6mZNWhF4pltYt
6IWiuJGRkQX/p9eji0fuyMBFtHpLqKwKUO0+fxXO/svtnzItWA4oPkSgqO7k
7O17T24/SBqSQPTuqvB7J763TR3CutaSp8Kzk7NPbkNCRVzREFczosQmnrzo
zwYxQ5cozhyYJdlcZagj9Dwlk6yhGdNfPNSVEZm1MSt82P6e8b9+8xA8LE8o
51s0iOurx3cdOWcUFQQVH1owi7WiPCrVsrFeIpXgA1jxzMUb2CMcCY0PvgAB
/E/YMuVbmFUM3GInb9y6g0oqak6cYlrhrqn4+oJPf/1hd9qpPVDWnUeRIwGl
yc+82Ua+De4HJKYDwdDFl8DVye+vJI3xY5QpW/QfBViJFcZhDNBqPRhU+dro
o2Ebx20JVoQKHBq8aMktouu64yZWdE2IL4quZlm6bfrPsxfnnNSchWpS2FQg
AWtGmButg4oaOBuj6mpLM89Ty8h7bYWcRlYNSuKzFPBDnTwlXQr2jYxNXr3l
jDVrRa7tRooG24+dJOxE0+44q7MUQDIc1eDz77VRwDPSdWYl29vbE4lu9yCx
TO8+cz9tLC7eqazcU1Hxrp9HMZ1MTEyENdjI6PgxZREuAShi1haQEjSK3N6k
sbZvYJjlEISDCsPGjh1hM42yyNLSEh0WYrdDgkBiFdXJX0LFra2Hh4ZGYD/A
SCF4CaG6ErrRLDNbQJFaFMk4eJxaT4pQz/FmjImnx2D5EOJ03p4OdJYMTvB1
ElA6LkO8LJ0wKuDStRizEzKGkL/mND7D60elqIneJIwrOX/7zlPbDuplYD4n
RFCTaX0eR4wSBa56jetHtenZ0qOI6+7x24aI8pLyPDrPpTlN2MmJ639S7k9F
YjfRr+4POs/juyv595Vdm52MGzmg+NA0inTf/mnfV0xqFwsMehIyt4a5xbu0
grj/eX6NlVzBaw38eOOp1z4VkKChQkGDDsMp+FSbOFUrDpCXBczyZLGyjEnT
tgUfLtOctsIvENKDuMAk7hZgeWr08n+tPEErHVp/aTu45n2K6eGBz0KwN9VD
TOH3N//zKObZ0TmStOm8qP4vtx3sGlVpuZYJaHiJFmltyNDRcsgzCWwzkE7O
Li7DC4TsFE5mOtUo9UJ47u322YU7K2vBiRvFo+gMEvv1+B8QIzVJK7RuTQcj
x3idopJWy3y3rIsS5/+kQcluG+pFbbih4QcLEExbE9ck2xxi5l3E4X5Y4ml2
QU/lZQlvazU4/6TdU2Wm29M5qhzIFfLEpSKO6lf2nYZ1hPZURH8PciDczGwD
5FIIM4WjOZTlg55zVo+FFDAJ/16Nfq1XEwGmZ3R92VLZbay/DMJUk+3fdjQb
SXuF5nGadmdmZqjtFG9CWkTR6lRXfxjBFCGABwBlkS11YWEJfvrd3hpP/QUo
7uWfPErIiYkpQA4BESIeIV5HnXuuOGwqo1J+tEMjayBFsRZSrnFj6CA3ZpuL
FD7MB4OPkaKMlIqEhTyn2KgmTWA+lDA2mfSxXV0n5TDAh8qeq0DhLlHVJrpO
dqoEK11k2zVhWPaAYtJmVarzMbL+peg6dAGFrv53g8E7pVB3AXiGU8S70iMU
AEW2e9HiAmKEU6C7AM/DnTWPX1hYILpyQYkABSWiXLpIop5TrkQeXCzX9l36
D94/eYYpIY9dE7UK0Zih6IWgAUN+w/9Z0h7tHYd1nC5aGxd423LUCSCtgz++
WPMlvcc4g0YjhUi8vL9XXpsvVB7fFETtmAOKGySkajs7dROZcHhIpKsnm8Be
qj4lC4SsB+ynkqQtgCS5cvbiHMVnocqF9YocLylAl7WOmPusqP650mMHesZt
9qBz4I1XX2bLfGq5HyXAxvAgPPt2u86nVmD63sfy/kVnWPvZtk9bBy8xPLCD
NSoPKzPLmalZ6r28AqZCciMQUoqSbcIyOseh48T/tdpRq7O0Syd831y4ozqK
0v2oMvFhR03UZgVvmsdVHpNluR33JRtgek466illuoUhR0CF3mabxSCLeInt
sHGMwW98veEr6SpLjwDuNC6Vyk8ydaFBHao2VAPV81jvdVDUN8i5WZvy1aJJ
Ba0bCnPH3GMAQqMWusPPTF3bUvkf+JjUERbFIdH06oEe+PVAzwWD89bB+Xx1
clKKKU1CUmufpa0mc37A/aVYIQKUJ0dm+EKBLkmK7rWhGF6//Mw6LWXkabmh
kYW8fIIfZH/CcFzU2IyhhStylrWOUIhZ+XHOSbfDnVTF5wF4KHOl4oXxMSfO
Qge2rP4hc6cUQkCRqkcaxZRvaPOUubkbIeTngY0wxu+kPIybpv+krDSJhDcg
Fy6aUNJN3RjQ3uwBRSW1hidAKDCYxVQje26rR6T51FjK9eyZ8rSykS8qMJtu
AdXQPAX2Ayw0ISvmUkyR96e65qMdTPkeUMkHEHonLDurSnygXt3Xm+foi4iG
Tvjw0dIBLz1Nv9CkTcPOayr2128e+XV1d2nb2fc6h+El3Hn+GrwlWgYulrad
+03T7/+hKpG3VWM/hJoNvOhW893L+0+bHs7PVx2n5XkOKD5UoOh4v/+Xtw6Z
PZ/2g/HOrUpBt8wquI2JZ8Fq8nQ6dfXWL0o/I0sZjuSmTTrQpgFnPVKMqAGM
ypkYaUJgbD/52sFX950+NHDp5u27NGc706t3RtV/zC7cOTJw8eVo31Pbm9QD
4jCWsCESbdybVKrBOEzxU9f/ZPnM3OnkYeV6fj3+B9VdYunDLMwaDzDqfmF3
Yvz6ktYQagWRKBLZbKn+QPOfzn2j9nwzNff0W4edhgB8gs5RcRCqRU9tOwgw
Fft+jXytGxTM4owNVU/1ytLhwI3aXUdDF/KF0G4PtPQuZidVLkvhpaSpRHRW
K0nbOVR/j12/9b+8fjAPUxF5Fm6cPYGbiWYgQOB/89bRaN8FKkNjJ4apDpDn
UKXxa7de2XeaItBVgVtJT0gv6q+p7bAsYtiGE8FWZiuVrDFohHo9PuBcTvuy
shkdNZmBNgcXMz+/IVd5BVGHfJD4DrtvxSzBthnbu1IoJslTjmygMmUfbG4N
IY3M+PhkItENSADmdEpWAvOyBo2GCxkcaVadYADpfPwpgGV7enoaihoYGKA/
Z2fn4eDq6g9TOkCOT05Qgel7zCVjE+OkxfKYngUo9vX1rZr4mITCKwAIkabL
DEsxG+VBpCZQ9BwgzDnpTrezDRQjbtPzqhoMMj2jj6Ls08r/wcGzUE57+zFo
BZVTVlaRznvTxjwsEqGMDdEVGGelNAmgQShT8v6Qa6hkfvT0EnwT9CW8LTlf
si/8cmD7mj1/e+nvSo9tJgVCft0T9LwjKxfmRItp8EZWD2I7RBXNJsc9JsaJ
R/V7UogUaFmtvI/cbLFwuf9XvXySeqGH3fzC7u68ooC3QQ4obow4erOqE+cD
mdMa8VYqH37AWqQ4ooQs9z/P37/gjGBraKGR7dxCEiBfHgcaP6E5+nBMoroP
m1NPVrO8QonilN6OP1d6DNYvJUfOtA5MfTE63Tn6x8ToNej/U+cvJc7PwS0G
NIX6w3oGBhJt3chzNPWJcuF4cvvBCMzUMl1qJdFyMBB6KEAR7tkzb7YROw05
eeoKOC5wMUkR8nL0q/FrN9lG7OQyNpVgAkgmrt54Zd/XeRQYS6FGWluliZWe
Lem4sSAEgK5Mi5nLRvgoGiCfGo7pj2N5nBJIUFOeEUKFr01KGNS0pSoxdf2G
oWqzTcUXrXng38VrNzTqZnRFR1KIGQ8AR69oqt2c3ILaTt0I+BwG7aEz0/O3
OZacET7csvHr89He8S1VneyNHOPAojrytHytsV8dyfbgl/Z24U2s59SZEsPC
4x+XYHuOj1A3SeDz5LWb5L0QfG/NdwdsfjFyVT9Q6SAirf44MOrFmm7Mr+1c
xaXy4j4HVOzokQzNTHvHZ2Xl74gmxwwsunTpEkzxXV0nE4nuKJMcegyyQ0ND
jnU10R3QTEJTc3Nzzc3Nxay6NC22IuMYzBKshTMFgGKYg1+47SumRpFQnECb
lCCHdgI0Qiv5Z5SuRUJOPKdAKwAU1dfXUySLJ/7XNCuTFdsEcikDZNYBKEbw
r1X85y2VYjtqHE/PqXpYMEW1SlZIcA6KpbZIDItled0qoLfFTIwNcV2INiYm
pqqqqmRxEUJKzwCGc1t0pLgWGEflcNZFzAzkWCXs2bPKJHSMwOEmn1ua4VLI
2XV1WHQc0SC+KwoO0gGpcy0RpGS/aJjEtzchjbmTdF7VDl71AamackBxY0SU
G7DxJ6VAWC2eBeeLbfEBAQYbWE/W0RnTLvx/aPDiUw5Fp0zf6G0rPvlFDRpJ
crCtnvIKKLGLzhZkzJ6sPEHvLGGxc9vleTCoS9SXHD03f0veHqZ59lFM4Xf2
4vVN1HD9pHOSlELyGGkQvC0emAD/DvdPmYEDggpoMLQO/gi4XQzNUL4Brcl7
M/5q9GtAiUxpkhEheUrZCNOzY9TU1mNLsdMPiMVZ0dHjinuzuTwplATWddSf
L37U88F/DHWfvzy7qNY4s7fvwfahwR93Hj0HL4Qntzf/8l87ffZi3cnwkqE1
jpAS5BnxyNixBi93Aeq6CyT2X33+oSrxQuXxLZXd0GMqB5PTP7r39KqnqOGv
XmtV+XEYqdJKENZNxmGSWJAhawEqG/GK8AxCc16o7AR4nMf8A9icVRZK1FLp
9ZeqT6V/STIUJ4JHbTWIvVhz6v0To4BLcQGiezjSN15y9Cy9cqHtIeZVNgle
nOuvpnoi/hzKziaSQJY8BooJjy7IPBIOI5UmwA/AioANIkgWvYjEUCbqGGdG
FH8d4BQJtHEfX+I5nvASA8Xu4KaRQIWXlpbg+Mqq96DqgJ/Ly34rEBoegaHh
0aPtx6r2vE9KM/gmdkQMgfFb1dUQqquLhTnVdcor2mwlvzR9GbCQacKOcKo+
82DbDRRNF0ez4SkRZkpJdbyqeYK5yqFpiIfLyaacEqpJ5LjYsiXLoQwG6Fvy
ApVjoIdNRaKNpm2zyVJD8X9YJ6CYUuhFBFgRniCTQRHXyPWSel5ePuyTg17E
sm0eIN5NQuCgw/TUEw2vpkMDl2SNzLVAJxy047iQqnrhNOkC8V30RGE9vKls
Y0G0AVJy5ButJtXh4U15hv+bRsIAFJUHV8AEl9SaBPoLNxQhs4YcsmRmOgii
B8TJ5eTIFSxgo9psOdqhf/zwlMAkeS27oVHj5vz42Ys3pO0bihf9dUfNz/zt
e2hHY5dXB/80PlFg8oo0cSvYIZ+XReIJBvddxjnMg6i4IONpAxlnDXxCgWAx
uLRy311bJ6i4mKt5bMtzQrkLGCUy9eiv/jWRxW5+78T3TKZKkIPBsO6TpjwN
HR3gjXnAG2na/U3jH4rbvitp+1Z9HzmjAA+GFzGLAncaY04yN2eR0BtfXw4m
fIK8XIoaNus1gv7pi5H7YCbJRGAt8FwpEmIXNDgMh5oWW/HS/6fCT1zZCR29
H0NHzIkpfErQP1t2n9CAyraZtQY5aXFI0bqVfSqcDe8HcTgPyxgarGNGNRqZ
4dwJV9HlYKDxc6Wfq1B3fpydh9qyUWlfp2GhPE1wCXFrJ/YeZuc2SLNjGY1Y
c7FgrcwvrvyitIMXdzFpNcdDMSSW0J4iThWh0WODMxPpPo/DaBGgaMIMc8MP
8MwDOjo6AC14CHA8QDFl4+bmbsRijSGk1+vqOimYSuEKZY8+I2334A1/UbW1
Ub8SUoCiWf8E45zMgSIJpQIcGhkGTBjasYvM5d999135OxWmr2Zv72my2kNn
+oliRCoq3g0jqyEcZppfxRQuccp0pFnViDucWb79yDAToAgV9qSoTn+8qlsZ
Zg+Ui8Jdo5VCdXX1wsKCHGqOEBW3woPBA3FnZmYoF2TIyPZIvo6mRDGXIpRj
7pTkjKEMkuxkU5zQg2T4yLfyojNVJfQkGmQI/BKQDaYvQHTH7BCst9HvyaI4
LPTGrt/Elanz/tFXt2x4PbITY8yYs2JO+VirxPlLBAZca+117B5759EhBAZq
Ztws4LCQLXQFlG5YAcXVXoPCZCseOJ3Uh85CPl+rI8g8h90Y7z5/1c0iu67C
pDHK3mQdGbjIMRqOUoJnBK1q+/kbh1dcD+9aghGyKJZ9jypw9uLcC0rRJDfL
GbHm8oduHzazgTRmzgA2caYknCWvjIIGA1KqogD5bIsPTFxfsJ1JdQ2VV2SG
nIqdvdE0b15cfD/y0PUxq9223Hn+yvOV3Y5CbGsDa4fq/iKfSAIJ8FDKm49d
ak8KUQHkjG4n1IF6u4D0k6TOpebUvx4fmFvIXmJi2/5lVcKpTGFMq4XFUbDo
U8xKWd85cjXrixgk/DlGymevEwIOKgeeORS17lghJ0JfHfDC7oS52mLnnKR8
7+ubeHJ7s46fKiKbjiA9100ROlw92un1QpfTsKqOHFDx0fiEmHCYyokzDfEE
obUKi8vPlnRoFw41NdR7G47vcAe5bcXhgQtt7rNACyBdm1/xFmJFRb2bX+/w
tpGTUhFHDHGrNYzUrqEx16pWe0+p2+RoFDMgzQswznrEBIr+SRwQRaLrZHHx
rnLFytjNykNdDmCwYubN84Q5pASKaCdVvM2e/X6NIgZWpAaKqylOkxQG3txy
iFR8UD1AyMXFxaFQqLm5eWh4tBlxS0/vafHHS1csNVAigwhSmhpROgsaVQkg
Cq2rAIokOzOFVI+7ZWxsrLr6w5qaj8bGnBzNmQDFzs6ulGrGlEBxaGgEKgyw
3LMuGBwcLEehzOCehQagQQmQMW+r8l00AmfocsPDownN+51oaWmJRCIAQamv
PLyXCYy3IpC5oRpFww0D/k1cv62U8/DGKNDkipTLjziN81idsmlrk2gLXfqH
AvpJzRebNMlYIz2YJ0f/yCxstvmiEDX7lqqEflsyMlSvGuUqQ5TgmuBRq9fQ
zpXNmSatJEvbvlU8uoWfaFYKNeM0cGwO5TtW00FpYKJDoYzAumufOrSXuYz7
LkUlp8zrGp1xv7HXUSy34hK2f7btUzZd6fBhrddiiFvZ+b1lrcWvbD2EPOdt
Q7F5ZmqWKUPNyUUvRhwtUKGoI2IGeowLhtdujYWshCE9Gz4az5Z89knP2I2F
ZbbTJTXN4/3fr6S9cmp0WnQ+myWWhMCtTgiocO8L2SfcVuOz+/xlFeBWRA+4
EErjymVrk7YjFMWo4fTg44a2Kcu6idCLXlxsbdikNVr1/7TvK/IiW9Vl6L5E
VgTUOZs4K6jCM/QOwSp9MTptuRlpHlCIAWb+1so/fvilbnWRimDa7HBTc88U
1UsCLFIU65enXoMTTlMbL1QeFyWerKNNcmxoweDFWeUvJNCogGEhran/pZHQ
moGURK/L11VYGo/H61IMy6v7fz9+7ZYTd2WJSlOiYNQgublwR3GdsZ6QorwF
mKkpgOBxkXqB65dkfuM/R0/bTKeZvkcp3Ntjnk7CFbdUHYeraHeRIq/xnTfM
VWFKbyjttiHTdG0aLpQ1PLweoOgJYCEG5lisUeJkiWIFlZPvhEKhkBGEIt8B
GkUAGF1dJz34RHHgFJfuMHwUbc4xR6Zk2M64aeo2vV1WUV7x7uKdJYptAayL
nVZLR6jgaDSbkiGVMB4Zlz0q2d7e04QPqRz4kxwa4RTJVkPulIAV+/sHBVVC
v4SV7OSIjzDtwW8dI4zcO8WinTO7yA8ULZUh5aTfqpvueGoafsIRt8oUbmsZ
9I87AQ23xQqzw6oHu5rKWPFONOOvKWbqrR1htC9Pem6l4E+PsnGdJcn5Z5el
PqdGr75y4PeK6l+5bGmvJHifmK7U5syrtrVTcQOxDQuoeLHmVEL5MBsOPjpk
Uth7NXx6Ht4DkiUKcwfzJbR9gR55YueWRe4G9A+anh03rTyxjOdrHRS9FXcd
+S6oGEtquyy98QK6ZXrNT6KeVW+/T6EfoMmW44a3/kJVZY5g5osjjFTPq3JH
TTFx/U/qSKL0cBSSD1GcAAGLlyazt+993PvDcyVH84oUi+8TdNf+hc2FoofR
QVhx4147g1CGIqndflH62f+I/35cO8/fswSm6pl1ZS2aVZX+75qLdaRIsiHz
nIgriL9XQDFr49+pOVb+xsLd/T3jCgw4+DkuarpNHMigFlBbtRHfcNo0c8zp
xxaw9PuJkblbdx3skdW1xZbdnZsltRNp83BV+0RBk2M9L4pD30pYStaE/L2t
5QM9F55583CeLCiKGrQBlDWKbIRl27TOtBKXw16qPgWj1Ik6Qa4qi1+SpGRj
Jka4bvLj3jF1RULp6l3UxOCzgTWcprOrofHTC736PG2eVjSJk9ducoNsm+C0
UBxZzgjBe6ccabpGr/y65gvH3COLrHxxPVIlwzGR3h9uLgqlQJCPrjEhOF46
3BX2nhNDmAggpv0KCpu0JkF41YpixqgzPFSVcrserVpf7u+9AMPb1Cjq66Ck
qNIDaxRnZmbKysoATnjS/42MjBA+BPRICrGQLxdzMFDs7OzyVAnAww7Mbmzu
TyAvjYV84M3Nrenqn7KNlHT4DwP9AwMDUD3405N0rxmNznAJm4EW6RUvXZpJ
aNE58gBA1tc3DA6e7ej47LuhEQCZlCvQwGbJCPsiUlWhT6BFcC24KHxIc0h7
4Bv+pP2seJzcu7cmE41iAnPneVqa7vgImrPn529CSyj2xIl2UVjxMtzZ8vJy
uMue3nP4djxAkaPm0yLGUPGOcIj+lOh4kk4jo5Dcgg3RINnaxMDcFhZfF56m
aO/ESzXdysxR+KmzNBMeLcd6QhoGWqgqR0TAhwf6fkBvbWdGsARDWPxl6dU9
bB/oG9t15NypERVeOqYm3yTZXO4hm3HX6AwcUHL03Nj1Ww4U2RBEcmp4BiqW
GIE6XJm6PieI11KI+jLAYKhYcdu5L0Z/zLA6fFgSXln/dnw4MToL5ZDfNc0C
swt3oL0wqf3uxEjJkTPKmunTxK6juGfw8Wu3oHUtA3/8YnRa6IIBHHZ9fzna
9/37xy8w+E/ye3ZDGLfTiB5MQvabtNxdl5xdugtz8SvRnudKP2ds06SBDaxN
tKpcK8nFjiboEeblV/edhudi8upt0Y2I9tJ2P7NrM8FPXr1VcuQc9C2MNwoU
lSaMX7t5cmQGPnBHPu6ZDCrlfsXSDiHUFkEFAFqODFx8PT7wq8qTLiOmYbXX
21uZIlW7o9Q/+dqnv64+9d6JCxevLvBFzL7KpkbxQO/ErrZvoLu6z1+Gt4fl
vM+UjvTk6B/V66XtG6Uus7O75tLoWvBbtO/CSwpgE3xqolclDh6OKFeU5k1/
UfAxaV+ffrPl5f2nP+mZgKde1jXCEWpgF+GtEvIcTct5oOf7Z98+xsZl8ptt
0gSV2pkn7lanx1ntFoelE7yCFFW+ZRl3xHSSSQq3Iz/ammeAmKlu3F7qOn/1
g87zbx/+ZufRoXDbMIzemuPfdY5cPXPxBlcST04abi0BYi07S01OCmlzhWzV
3gsIUJHltajJWNmJxd/5E7rl6bfaXt7/9aHBixxcr4o3DX9y5QTa/mzjKQ4I
SPHPziZQNC2GlZWVe/bsEcOlnLi4uNjR0QEIhHYC5Aj7Zv9goAgV9lRvXAXb
7iI6HVMNReDNo3ALEDoX6lxX30DUggsLCxTbAvAM3fM+lGMwVZ+KxCH7MqkK
yc+QlIEpP+TdNzs7SwRE5K4J1SOu8rDKOeh4YBJa8/d5xO2UCKebKuIMgWLw
8dBSgLhy6f7+/sHBQfOA6elpskF74uUF+5kF9vV9BZWED6DlhEow3dnX1yfo
14wD6unpC/ucXRMG1WdwNsYsC7b+Hm26HHeZQgEn34mrc/C+hfcAvGx/Xd39
95Vdz1cmfrX7+K+qEv+1svOFys7fNA3uOny2dfDHsz9elTeMpdWUtvFmSIoy
AS/hsR5L1ipdNW2xTZrYxbDAbgggESjrtmm6qirv7bSFGFuWYSG1eTpwjksa
wFoQ9QZq6uiyy+QbZWI/rhUZmrnK3OqHrkckkcGW3vJr8QdaBXPcocFJWAgU
t30Hg/n/3n3s/6qCsd35q92dFBn63/f3lRz5BiD9yZFLyq3OSvK9SyL1tNzE
ezw8khabcdfWI84EbctjotPE4D7F9uxo47MlekgnHYUbJ++gAU8QAZ7u5jM/
lradgx6jLoJveBVAR23ZfeKXVV3wfth59NvE+Zkp0jNzQTSqNaTCB2ptGVhW
E3Mluiw9mTTGKiOirAm/DOjRxruPjBIKPh3/FjoE+ucfqrqfrzq+pfI/Xtjd
/cK/nvhN/ExJ27cA+GkN6MFOmiWH77vz/qHdNnstmg+gpRZ0758Yfan6FNKf
KiJE8tUkBx5xGX1q20F4XW+LD3785QVanIry3cWUbunVFr+NjNRF1GryRqZp
Qt5e/icOe2fFGM/m8el6c0XegpZMEMu2TAd8WPf5q7CODh0dhr59HqchGIQw
K8H09FrTYPmRQVg4zC4K9DUWJpbt0ShSzQnYOHVxNwcm8XEUmKDhe3h4OCCY
RfDeOPLbDA0NeRuaCnyiTbY3Ex9FG4NZEgmvHdk0PRsV6yYixPsiFeztPV1W
VoEqL4V2kMynFVMBjhKgEg9DUgySvpScJ0NoPx0YOIMdNomawEncGKMwEDMD
XT1gUaVKVStfgE/QXUTIYxrWBRB6qh1xR0P7/0wHFFP6pqY8HmoCx6fsIimB
bNAAKU2kJ6ZkfwUy0QHOzMzALZaBJDV/SFHPnL/JlrcAzRCWnqSspJNjwcjK
xCjO9mzTBC2uNbiOXHbKZ7WTZRaSZDSoSzALk/80+ZejMtoQnGjpFq3wtfiN
R68ceI8lM6uP7kGEE+iBs8Kdb6zlk7ZzIWMiYMeeDdAwo2ie5BUNS1yiCdXY
KdFs9Qqd+3ABo9ZDO7oLrqGnIUmz6q4qq/0rMlcmBRFbjnrHNdqllyxnDFtG
F92X4BO3bHDo2TLyZZgx4PE36gHEiMfHJ3zFub48yvKXZf6UdP3kLtBJ+u7k
yNaNMr6zUn3budfyHlPPJptuk4RsjMpn6cKSRcUyH15jbeteQiUJwTpLMNvV
wxb9avMrxbnLDl8lN9GBQPLGxt9UNc5OXev6/nKnsoPMdI9eh8/ZyVnPE+H8
qU7V1p8V7j9jACf5VrrmCMPV03gg/J1rvButjN7bSf2SlGfUGGGWMxcknUZI
TShHrWWuCJK254p4XojZtiORiIlGYA+ZL+kTYhrkkJH9TdznAuhxZBJfXLxD
8M/VJayLQxx1AT/jExNTBs+hrtJ4eqAYNYJZzON3uE3PIF3oWAg/VVS8G0kF
t/wyMDAQDpXApzYaweiYEqgYZYsGXEfpWiKo4iNHSlMBCIiRWAehevBTBMEb
eRuWl5dTZZiCMokKSdWlkouEdJgeZVokPVCMGDAs6qNVTAkUoQ7+nemOZyO4
I6YqT+qjwK3Kc+0kZ0wX9ezZ8IjHrc6zsE0A5ucUk+NuP9j1F0e1pckVjQdT
v570/Kt/TFW9FO98ehExLYxchZ9/y9kv8NE40fumkonbuOC6m2L5Ze56J8uL
ccV5Xa/y+pMfjcxmSf+vZtvMTF6W57h1E1GX6dew7fAMpxmTjq5YXuMbcF+C
hAYLO8I5u3DDNrigzfZ4jU1mk13H2TL18CNhZNDw3sj77ge5qCTl5fonXUAx
2yNBKs8axWWjQY4Ox/2EOrDYV52k2SEWYzRplZX6rAcRIycedpSZQs4yD8uu
8DvRbeYwHgrfRT2qeNc4lFvsvB9YHeqc5fHhk00aISnAm9wO51oOcYToBvnS
5iNsVA5HoJGLx3Kgo/lw2axmNF4XAviSqw9do2nO2NO3lbQMotngO+4qMOD+
Oupxy2V6jkhtI56Mb+g/FkYWnR2GX5mcmw4o7nC7Gu6t/nB35Z6FpUVP0xOo
6JNACdow2artVYBitLPTG9E2nopHMYFqqHGF2SKVyBsZ7Hi5sLBQVv5boysU
UCTCSQrJWVi8U139oYTeXLp0KYRWacJpEQzjLa/4VzqL2rV3716osFInYh8C
YqRrkYKxrPwdKmF6+o8AF8kNsrMrIUNUEGCwRjFDoAh3KqJQrrcHUh6vLOmA
mU27eajE33u2Uod2mIo+WTX4K5Cu51PuNH9NGKZnutDGYsWc5CQnOclJTv4s
hFCfqMVsnHBNoFhZuYdACH23d3wmWf80aAzvnJm5YpYJsC2ljyKgJrjW0fZj
zjrS0ChOqKAMZcumZB8CM1b1Uaytre3q6vLgBDg+XFyaDigCVAu500CnFIV4
i3cdbG4dGh6lYBZKCzg9PS36QAJ4MzMzjj+eAaUGBs6UYXfFYjHbDWaaWw7t
wIQvNmc8gc/8/Hxzc7OYpBcWlmpqPpLIDiXh0tCOXfBtojXGbyLqYGijXCsQ
KEbMfg44HslqPiQfQpbU/uFLS0shVoSSpjQdUEzpeJDuJ8dEmwoo5iQnOclJ
TnKSk6yLaAtlEheg+N3QiMfWAADpd3trTGVjlYrpcIUSWCq4OBFi6pLBwUFz
fm9uboUr9jMPDH17XBwp6hkASYY+ikNDQ2Sr9R2vNYpSgYShUfSnjfZgEgJv
APMoysYmMzRiRcB4ZHQG4EShFpLE0I94APvVRiNwaXPn8PBwbWRfO6JEm3Ww
ckw9Gp3pulANgNY7OFedIGr6JmgNAucODp6FP6Fk6EBURTpepumAIgBsM3I5
+Hg4UsAn9dUiil/jR2zYhN/G0RxPGNvUeZpdbW7In7D6qK2NApDu7Owy/WDp
ANgvMTI5oJiTnOQkJznJyTqJmI8rK/fYPAsroFIcFqjGKMsxKNM3TNZmPg4R
gB9h5jkx/euoHMAwISM7sI3R0LATcM7CwpLNnoRy6VU1iqa4jy8Jo1HYo4aC
nzo6OjwUi2ZLBVV6Io5hf0tLSwgNxDajKah2GCkTFxfvUKAKNA3OhRNhJxwT
izWS6k/pBjGnNlmlw5zVDuBTeXk5/Lm0dNcEtEgIo/wEWg8dQa+/z7AOHByB
RwJ0hyu+XVZRHC4lnSQ5OgK+LTaQcErgR8ifTPwekJbyeKhASHeaDWOjubkZ
rkKsNS5NaXMrHNbc2kI7JzAzC61HTK21pyb++4gIMyxusR56HFVDZtTJmZ5z
kpOc5CQnOVknEaAYTo/BSEOFwK+UIGJV1XtidvQo4myGlKTtSXCuZzkA4JDC
iqHivr6v6Jfe3l5iqCbEBdtwgK8OaTOz+CtsaYJub2YWAG9kDVc6z8AMxTYD
WgFvIirzIAJd+FCFww4JtkN8LaZh1bSQcm6EAsmCD+CQzt27t4ahXTEyz5iN
LcF4EIUJa1HB66nh9PRl8mAk07MySbNmmPwhzVzS6TSK6Tow5fH9/YOw89ix
z+lmQc1bWw8D1BTsNzMzAy0yLw07JxShZTGtGjo7u6S0aDRq6jylJmZ9hoaG
dBt9Nyti5HomnXYOKOYkJznJSU5yknUxHeo8PyGoW6J8HKi6UWgH0AjALdhv
+2Z22RhHJpyQketZ1HpssrxTX18POKGlpQWKEuUY/InJWYrhop7KBGgU4RKU
PM6sOWEtPz3ODjRqE1AEgJEyUIL+pCbs3bu3t/e0afe8dGmGQp5tjO+oqHgX
ahtBB84ESl9fH5mGJU2JUr6Vv3NpZpos2nBKSLHrDLuv6GoUAUu6IpQM1YY/
oSazs7M2MxZihpQIXLFeSQNcF37NHPiZjV31eBoMNBKqaz7q7+83CXDI3wBp
JMsHBgbMe/3ll19KeDL0v1wL0Cb0sCezs/92jI1PBgNFKHZ+fj6HEnOSk5zk
JCc5WQ8RG6hgKplzJyamlO7ICHAGrELgR44BhBaNRk07sk2gjn0UCVCZJetv
2/73SG0YSXjMXB6dnV1+/GCnB4qAyEIIolId7/go0s4EmnQBwqnsKquZLDEA
uUSisBGn9RI6IpUdwF3ljBcqNjM1+xqrtqmHa6MRm0yxqPrDABwdMQ84D9Aj
pb0m2YuaNDg9imSMEs8CPVaGlDumY6R5RXeLdPB7OqAIt4+YLT2dkO741tbD
cPWFJRMiKoVz1Z73Q5gFEjCbp0oAICXXHjRZriURLtCiyqr3yBwP/ZlAsveR
kRFyv7wwNkGHEUI2ayjD0l//nOQkJznJSU5ykhURHAKzuZgRMVXKZ+KLGDLY
/Dx2ZGIU7Ex0m2Wid5k+Ma0Wy7YBHgAcIs86wjwAM8KcXM8j6YDinj3vE6rp
7x/0HL/Dx6NIFH+k7gv5OL3NdgH4AQBTVx+fm5uDuu1FMzSx2UAvUVx2T+/p
S5hEJl0bRaqqqgBztnd8RlzlZICenr4sB5Cx3jQWtx/rIN4hANKxWKynr3do
ZBhuCvHnYE3eGR4e9V8LKlxdXe35KR3wo0x8ly7N2O47m86nUcUZhXdC3WgP
tCUC4wfr850rLaPDztTe3i7uDaIVtCyHXFHH3YdKTPO9fPQxxS4jtW3gzFXd
VnOSk5zkJCc5ycmaxdTMyDw+MDAgWiDSKMZijZ2dXYlEd3PLodrIPvwcgA/9
WutDIOKjKPZTzwHjaFKECxGwge26uhhUBpBYSvspubp5UAHlTJmbuwEVgw3T
GJoSWNLOcRQMtOkO6JYw80MKeAbME96p3O06UTMJ6NEiV8ZQMdQBD0uRDGJx
8Q5ciDSr8B12Z2PhY3SEtewZGDyrbwEGDSUwOgbgHxxJATXwK4BGulhXV5co
dQEGo3tAl1k+NccTdAw4GS4K9TcA4SoaSBvN6KTMpGPKysooWodwr0E+rwXG
hlAGiV8rHCxqUh5pJfyRnc6ffr8I2U+dmXWNouUiO+UcZ6aHgOXNSSfk25wT
ZEOIlF2U2pZl8hhbWHMjz4PfndjTho0Qy7YNSl+kmk1y+jD/717CbbFHuGtt
sAfLnqwmyZMudu6pQYquf/IkSjZSk7iYeC25RXSYyaqcNO6JJyWEvzL3XX8Z
Ch7uX8tIeCE8wL5e1oTGktdYbozvSiZft96gw/m5sB3+YZ20QlMEm8e7652T
nOTkoUlKmhFBWWaoi0vDwx+a5f1AsRgjUgkhyE5PbCymRdbQLsGc257ULSJ+
4AcADEogPScBrWPHPg843jaA4vT0dMigo/FUjyoTScVr/YeBftLpUaddmr5M
2kUuygsM4HTiz0Fym8kI57jxHxbFpC30p2JfLH+Honop2kU+pHr9bmgkhLzc
dLwJ6sZ1dhgXUKTCTeC3tLQEmByqTZhteHh4VY2ieSIhNDgd/qTc3GJ/9/RY
JTKTU4yP7KRlApSgLM7R/Xs5YoU6h6KB9DauOGpqPjLLhNsdcjIKraLOXaM4
Od2TArecH/BGa5BDEIXmR+2Lu/bEtfcrBurQ1RPItEy19c31lnz0bxsBaC1G
I5y3ywXk3ADPNkCIN4WfwEQsx6z2MjeK84Jl/QaYIJA2TPjnTuXAd8XVzKSt
KQv4JrnyyBggXiBcErET53HEJA5rbZYn3cYypwXnBlnOwJYjV7ghlpHsRmor
99GpLY43y/KWo4uyLL53llkli4t1bah0cssbtNrKSU5yEigJJi7eodRQmgpm
HBVuHpRoRvLKLE/Ocn5MRVHSdLrpekdC2Zbh0qZb3czMDDPAODvlG3M37zI5
beBguLrw8yi3Q63Z001IBxQJW6b0nwQEAggWWkomZn81bOXXN0PgByrTrgiC
VIjHnj3ve9oox/f19ZEhniBfa+vhALdAm5Fe+TsVnZ2dc3Nz0C1QYWgdnAUl
SK8a6NQ28ZLqKJVv2pVTmxwMTI3iwZbmqqoqAuotLS2w7a+MB4OZwUoARE0G
xSp0MrRTCVWYBo9ZAvzpCVmieBlyDID2UmRQxIC45umibvWoSbMrFk9m+LVs
eX5VE9+Kg7gke59tmyn8NkSStiSppzowjZIgW41gdQbqDdfRMIoyekrn3XN+
Zzji6jojBy79lLRdWmvLMkA5Z8E2YEy2qu9OhayB7z2L1giWu9JJ+8zFG13n
r+/vmSg7cm7XkXMlR8/tavumuO1cads5+D41erlr9BIleoY7pSE9J/MyKq7S
fsvldDV8SvsMG4AfGQxUf6ebuWH+DGjSk8uyCCK0y3jQuZsT128nzs980Dm0
8+i3Jarh35Uc+QbaDk0+0PM9tPrM1LUVY5GC/0RDa6btXqZHz9Fe5iQnOXl4
Qm579BH2EprHKyv3EIcz/EnfnnMxhvdOOFUO3wjS3IXcBkeRanRNFHWi3yLm
/5NMz8KSTVBzCP3i5JiICj2O0p8BQJHSuISMZDQkADIpH1+VyqDnQokeGR4e
DTH2s4l20p2s0MSWs7OziUR3XX2cdGVm4I9ZOEBN5S44fbkM8aQgPfMYqBXp
M6HmZgQNFCv+jb29vWFfnE4Ek3fX1kZpJ5SzQ2kRtR8j6mOVdlEKTAkUzfok
k0lzTwJ1sDMzVzzdpW4TM7rT1el4gPcABeGe+sv3SB0a62WAUfnkYkqji9Dm
+iAf1mYw8IC5Hqa/A31jXaMzXaNXzvw4RwfAdvf5q93nL79/4rvidpgiv5m6
dpuw5TrUKpVwKlJCTa1nLgI+OTlyJTF6BWo4du32yZFLe4+fD7eNzi0s60Tw
pj19/SuICiU17UPXQTfu770AndalqmdfvHYbdh4a/BEA1XvHh/zncvWScNbO
I2frTk9Au6BFk9duwm83F++dHFG3Y3/v91ACYBLs/GzanakSpDjTOI3tzviH
QjVnpmbfOzH6Yk33028c2lwY31RYt7moPq8wllfYmLe1SX0XNm4qaKSNvKLY
5sKGvKL4X7956JV9X3/cOzF1/U8OstXJl20eQmjtVQg/RSbcjCVZ3PbNzqND
0b4LavSOXINegp3j125CT3Z9f/lA78QudcC3jq+CqKMBwlmuhY/W9OJh307N
Qbe/UNmZV1gHLXoC2lXwyaYCaGATNBN7IL65ILapIA6/5hU1QMOf2/XZ6/GB
IwM/3li4y+pHWYUll20H+SN83aiHKCc5yUkaGTeszKJhI6AoOCFdxAdtAEQR
8CMA6dixz0X35YmJVslZfKmcM68n/ZkgqkbTJq7QSFio+dIBRWTzU4mhd2Nq
QqnwImZtpogSD4u4R6NoY5ByCLPSEFhVqQndoSimVFVVKX1a8S4A3nCKJy6Y
hHK+QH2qMWFfItFtXlo2qFF7jRBvC/PamNpFYjuHI1OakmlnbW1txK2Ig/4s
K6tYWrrrOT5li/xCpn//8RRdTjkiqX8yR3QIaC+TGlZaJ7UNcTpFz09ZlSTb
wPSc+XxlAif6GEx5MBVuyv8EJkEEADG9n7//7fioMd1tjAB215378zcOqzka
5uVCmKAJn+g/jwxctN36Ot3S9a8eKbFeqj6lOyq/XoEl1WP1eYCpCuLwJwAV
HvFSq2UxbiIagRPxrK0NGnQVNCAgwbtQ0AjwDHCjhcg5mzcgydovS/5QH8C3
r+7//ZOvfZoHuCi/AbFQXEEmhIUIkGKqhg5QxBtRENcHFDYRboQ9f1fy+Z7j
5wm/aUM2wTPSWtNlH2BQ0ShVCBYHbV5BPQ0JvAuI6IpUPdk4bnpOslbT6FFY
cbx/YvSZN9vUvYMT9e1owtuqyt9cpOAiXI4aS4Wr56UoTr2BUDn28v6vYYWF
PWx7r8ijIKdQzElOHq7MzMzQnCsZ1hA1LY6NjZmsNfc1v9vIciNeZIlEt4Eq
VSBGs0HIvGpRJISRPLyINmpEE4pQpZsYdUzrZIDpGQ6rVYEz73j8ElvcFUun
6iStXV1dDFpHRNkUPkxGdnZU01JR8S5UG0BiQEsjkUiIbdPQRZ5ekcqQ1tGj
oVXRKwaUokTbHmVdBH0j9+07YCMlDsDpkBtjQ0NM0BUMFP13zdI8it5FQUIy
MoeKxfs05el+SGyuAkTXzcUmdJgVa2izrlGUGcqyxaSb/PjLCxp35TcorZHa
jgEY4Iky9hf5+GtR7BelRzdGUye1lan8m6k5pcJCKAsQBeGBBmbw/ZumQQm5
IPWjggQbUFG8xNziHYANqosKGlD1FN/0zwpcIbSI/eX2T28s3CEslJQvm83T
FgD1ToUuFDJsgm9U2dUxAqGeV78qoIjXXJONNp0YQUF2cv7WCmDap99qM67O
/VwU14CwkPWHhMEKdEs3F9TRYYTWNiNIVmNJtUUd//K+3w9OzpnaRVK40Thc
81AHFIeKPoSpUB/45MPwoHES35wfx76NE0xlBbXonJ34lNmFO79p/MNT25oJ
ARLaV0+BeiLocaCmxalzcA/cr3pooGvZkk93UGlff1mVOPn9jF4UiKA60cq5
KeYkJw9byAhLHzPq1k4FltKV4N9JPCqERky80dHRIbmePacHGKBtw9oov5IO
sLy8XCniUBnY3t5uVGAVH8Va9gm0kVKG7Mh+d8qUVYLjQ0jeWFX1HmwsLS2p
drlhEh0/jdEukej+cTZM+9tLKsGwZmusTpkVEWRk5HzKdMncKI3GCbCJ6Zwk
ip5+YvylxH9Q2/r6BtjZ1/cVJh8cl+PTAcXge0SJZkwDdARj6neEdoV9jNnB
48oEitDD5C0gJ0ajUQGKAomzjBVZiSPu+qSvQ2wQ03BFqU3qSamIcx/qTxge
3FhYzrr9M3U9nf9VVf+/xv4nCj8hoKJ1VlTVQgUaf1H6GcEnfrodhLkBNY30
jCFWQfhaUI8b2HUAYosOlrad07ZdQ8/J7VICQDGvqI7UpOoswB4FuF1Exk2t
tjo5ckWflb12CUyaW1gubjv31OvNGt0ViC7OVN7W6eWD2hnTFueiBq151suK
+rx/aaQDtIatoI6boNr4Ys0p7cCAxm5yOpW7fL/1h5M1hCuIy+iVz6bCj/MY
phodzr6THIUEvfDeie+f3H5QF0KLEd2ierw1jYT5BTlv0hdtZGysgDF1yBNw
Obx3pBCGz/amwfnFFTHuL2/c2MxJTnKyiuyu3ENJTGBSTodS7ncWnpu7IUAR
0JQzyyOVdFn5Ox7i7lWFgllM4Ef4UEIqyHo7xGx+qwLFltbDIdZPKg1h8a4T
brWVKX7PSYJSRHdDJD/k1dnS0hJBCWvZKZpVgT3QIYDciFwaYCQmqVFIDz7k
t5myW+rqG0Kp0g4OjQyHFDnkBP1JkNVzDNVWgKLNiZuhJkTvA/UxyYWCNYqp
uiWJRvAbsNaAj5jXKfomXFyK6lZdPumrU/aq/xKUQZuGpRxQzbSWZrFZF5ml
nNhP2y5u+4bgDU6UTdrIiKoSrU1iW9v+nnFrozQhBjOP/WzJZzjjEwKpY+xa
h7VVNZy6LGmGSEd1b0MmY9UVz5MnWyH3lcYSavupbQfnFu+a7mkr3CJpmjod
IQqDq7jp+IcQRbkFoikzaQCerMn7J4ahnnTHndVBgdRBw0LZA6Do6TeObKns
fqHyOFR+S1XihcrOv37jKGE2wsyO60KR2KPj4tKgbfHsryjQ7f5lGc3cMQ3k
UO2pe5L0fqgPhJ2OLtFeprh+utzE9YXnSo8pJ8N87PmtDdgJDIPlvhTFWYPd
yCA5phW/+Q2bGRVr5w36swDuWhM9Vr8o7QCsyPw9JmlPTnKSk4cpEU7OEkoV
eOKRdPpDvzLt7bIK0VWaszmFTrytaA/vZA4UPcAP7ac7PeZmgF6mm6Wfd1GU
bzZr3qi9RM9CeQkzbDUUAvhqz5734SrkNEjdWBwuVcmXkUCS0GBX18mECmZp
qMU0f/ChNIUS5UGATa7ivlaSO00FDQkfjqcmpr4uYmhKRTzAD24WAFfAt3Q5
FSNTVpFhbugAATgHd1aCqRXxDvPb7K2plsMoFKi55dAaZgDqHBmu/paut8wt
3tmkTWlxhF4xNnqSdrGRJ8rYy9GvbJ7lkg7qXC/oSObCi9dukwXQ1Be5P7H9
PRMG2Mj2XGytSIQyl6y3J6/eYldJtEuycRa1i5+WHD27qsMk+4imbpcosrpG
Z9KVkIEYNImGQ+DZi3MKJml3uzjDQlIAxhBoNbHVNf7Mm22vxwdOjRKjvnS1
E68BXXRyZGZbfPBv3jpKXoKkoGNfwbgeY0oJ2fjs28fOTM3KiTYrgc076A5V
Ti0eN1rXBy9EINC2eGVk20K42Hrm4pPbtGulgZPVAsQ12Io89vdGQZJPaLfM
GJna097H/Pontx88OzlP1m6L7eA5yUlOHq4kEPPQzNvT05f5iUNDQ9XV1SGm
U/Yk/41ghmJCax49GCCTiop3f/e7apNiJVg8QJFMk/6GiGU2pUaR+PfgMNsA
isqOzMTgfklnbE0gPAsx4x9A1sHBs+RhGFCC+Sfaf8fdNIxONDEfpv8EaKcO
Y/4is5yEGyhGDT5GEdoJ33QWIMDW1sPmARSPI3dwVaCY8q6hA0BYrN7QNFkp
NLe2yFmAnIlZyJwAMl8yKA5MHq73C2WzIi/v/1p76Tv4BCEKR2eQKg8mVjxc
3L0M9prsiUyjFmo+9xwfEeiS8gN1+/WHJy2Jks4+5bbBjugQuSiO5z0nLrDG
jHtJQ6MmwAbzt5dWBTsbABRlTDIl9Qr5pv5s26d5Wyn0I66CmKiTiwAmoYNl
QQMZ0LfsPqH0mXRHeN1HPcz/yZpBh8ecGr2q2lVEdmdlpd0kMcI68qXhqe2H
AKph7VhTat2DbZNnfFU4lQ4oOsEs+Ce+c+7hGRrZ7u9l11ylFaxH3WPcNJqL
bvD/Z+9tw+K6snNBJGX+3bGcO/9mbux0fs+0nd932m73/+7bPX9vYjtXgPIj
lpw7zxPbqsJCAuyMACtpwM4TUSCZKigkCn0BciyqkNMUktsCyY74kNuAJDcg
WwLkbgGyUdWZtdfae519PvlQgSV5v08ZF6fO2WefXSXOW2ut911YfZrklDRp
ebbIaDZHTd8P/yJTtKP9qTdOzN+9p/765TahgsPAwCAcFy9eJH9suPN2d5/x
LRpk6BuHhob2RCN4yxb914YdTdw0IYPK9uoAkgmkIqQkzwUifi57HG4JTbNK
pY4zc/AlihbaJ8LE8th8EPgGzHlCdWkJoSqupQBCdehQjHgmRee6RXu+e9SO
cGbmKyr5A4yPj6cRmUwGiBNsn5y8PjtrC5/Hxyddql4vsQTo3U8s7R5EVx3V
SjcbUbfimj9t5MWJCDMfR+gYDoW3gzLC1ko+ir4fDPKfhM8Sb4nHW6XyHbYP
DfJ2WDrSJdXUHmyJt9KyuM5CP+GzoTfHIcAp+HO1ViV1QQA8hFWiiu1I8kN1
d/J+V3z03Njv8ZLouu7LW17BbQxtqpf78b4zXCQWdCPe/soxy9I5emFFHxbf
3/NOf+8fvXZCq0h0cIkXm5XQyT7cB5sUUSQWp0oldyUHpQCHdBnFWoK4VJGi
0sT/8cbxE5euS/vKvM0P5UrI58vK6drSVOri5ROXfv/krmMkNlE8qgVZImqK
i9+H8x4eGOc10v0W5YfK4/PpQgBRbNc+tOKklqq1ILX1y03nOUJIi7BFTkxF
BSmLTZxQViS2cmidKKVWrRH/k9Kgd9AefGvp+8/u61HUet0e4wYGBgUDRefo
3s3cQL+XASujNKWFygt4DjdoyjCOT06MT1yrwFI0sstmDGP3ENXxudF7XnHH
j0QaGt4LkZDok3SlkuvqGurr311aIicuMZouJ5kIUElzRJGuGp7TyGQ2Hq6s
gXUYGBhoVJl6il6S4Tbljo91dIq8M6aelWOPs6ONtoVy1iSH4UbVQRQC+Gd1
da3vS0RZ+VfKbrsuhPbhNxfWrbu7W79AoK9AFOHNpS2rST3rUyXLI2rSjdtz
NGe2beeR5faI3Z6P09O/rmuAEYaGLnPP8Ww2C4ujf8sgeXVEdcbhAPimcUUi
Pz/e1y3KtHbERUKtmJOGXMbfRtRid/sljSrkmCFsyLTy1rVb3wj2ssMvt6gT
quLkR2PTdFTepioFh6PxyqUv57gokbgElxrCz/Fbd5Fd5SguGjSdzSCK9qnF
2/RXzRfl1wFJeNpRnnxEhs5U/eevGv5dGFTm1JcC+V/O2Z5Pi/wp9TRvh/fh
+q27P953WrrrlKqQXSlTOCETbjo/bgcknVPNyzBgIPyJYnFcRkRljLSV4pw0
yb0nrwgXRCF+iaPhEopWcDLADH9yIFN+8tLJwRvpq1Pzd5dgGuiuJeooP/1y
Pj12q+LkZ79s6CONDLroHOOS1DCuiMQbnpSf/NTonQ0MHh5EVWvmqNY+Y2pq
CgmhcAuEm3tvbwaey8Z8mG/ldCfsJvz96hosLSK0tLQU0WrJfDXUwDmJAnGs
LAgTqlmMRttuwoEVFVXAi7BbdFSPL4VEFIngcXcYZS/jjnnSecbHJwcGLrS0
JPRWetVC/mNbRFJMT0QRBd0SpDGTyVAUkcKJIyNjMB+42N50HzziibZ/PRQD
UC88ylx7zm4vFEUdU36eQvAcWJ/OIfXIIe/T6BSzwFVXanoieKewotKWuniJ
ov726W7bePkpmp7GTu/PzMwwPdZLK1ni7SKK3EeSfXtgtrTm/DHjufEhK5bU
bgjy1uGBcbLHIQ9hoYNGLkFZNlmxX5r48384Ln1/bJ5gFfbexyG4PAptJE0t
DSaK4nbfvrvtAolnVT1hwW/H2oDoFP1q8hORf9yBkt4dTFEEP3kpppW7CGa1
HJRE3ZSIoqSpMI+XGi/YXi47k6TdEOfaSURXlhS+mhzUtTPqi5Le0c/+VZHz
nPbBsHnxnYV7+B1EeUUiC91CEuMS6dEdG/jCsoeS/RBX0zMyIKKYoNCoNO0p
aeMWNHAiukBpqkPhvh2tz+7rgc//vMgEqevVTy5V0rZLNlDow/1fPP36CXjf
txVjDvpvW4PeR+bk9OsE6r43OWVgYGDgC73jHtsnZjLn6F5fUflWd/eZnp4P
OPAIt36d2wAFIl2Gq9mKqGBUNib67d4VrqSMLec9fTHp7MxCWFy8p3wU05OT
1/WXQogi8x/iQjRyd3c3cyEYs6Ojs6HhPd3KD2YYj7fCS3Thw8PDVVVvR9DH
b3h4lONptbUHYSPLfmFwYLCnVa86ZKdRJqVwLhrZSxR1wOJHgy3K9f59MKBv
++NG5aPIK98pRN+ReDwOFw4TAHI7Ozur7x+SetZBsUSv2XgaCw+I+x2zI42y
zoFa/lVil5moahDJ4dY9qgTRV66CvWnK6XOo64826W6C98T5u0vbd3dsVapb
lYyzi7U4zCg6bmht/vKFn6W4I1N46qnXU8haw8I16O3c+sx++kDKnOgGLJz0
AOTCuf/8d0mVpm/RyhQFUbkhLKb1XO33SRTz6udLTedJfSy1vTJdLlmW/C5Q
nDx4dkzyPUn9lPmhRhPzTrGJHUnUUxjq552Fb3+874xK3bbZEUUM6FFlLF6g
3Z/RoR4Khj9RFOMnpU8RXiBx10vXZ/FVVmSL5X369VN9V6fzFhNUrcIVnyxr
lym7W3Iq37LKT1/GrwnSkTuAKIopCY9NIWBve6np4w2KdxsYGKwVIiaG93QU
w8rsLXUNFgqX7Hn4ewbkZ25urqurh270+h0POAbduInM8EtdXV0yWORprqED
qGl1dTXsk82eD9rHlUoGnhaLNQPZUI9GegJcjiOKXtWz5SSKEbSFgf0rkKkS
5YNLY9ICewJJg+2+Ac+pqSniiuPjk/CEmhLCJcDh+oVQMZ5aqPmoszF0GpVE
dXUNQaoZeE5EOsgHZs+eqN602htRtPzscSxRYnr59OnTcawSdGX/Q4iiPjeK
JBMPdIFazNBDp7jo3hPl7oHAnGEa8KGiM8qVx4pZevuArlOVJu9PxoxCf4Qv
WZ4I58ZCVfS93JQt0gq08JbaJvOGxa2y0qw0WfvhqFPf4RNXfzDIcOKl6/O2
I1/ojZjU2eNf/1FGjiyr4ExRyVhke5HOoS+l2+ROVdWJ7t/AT4CP5bVwa16R
LF9sFlHMlZ/8lPKtHGej+CEGxKi04GjRzgRMnlPA9+XFysSy9o6rNLRsindf
ncbupGNDcKvlyzfmnth1bFtJXFX96dofMZntu49N3v6DOrUUxawYVPQliviZ
SW5DVkanED5Xi98+QS5AxYlt5KpUIi72DvZ/dPB48V1AT3nntLAq67gs9UUp
d+nGnT/d3aHFSwMegpZL954J8T3CdPEzMPieAf+EWaAadQoEqIVH/0BW7ZsT
hC0Sgd0oaAbsBbYIUz4M8uhliiQY4UBlkKyYAOMAY7no7OuhY8IpZiHXRLIi
RP8ZQB8QME7CTgTXKDL/gSe0/0XR8NqumoOZ6F1pPMjx30NyeqmsepsCa2io
eCci7G7sPiyNsWYq0iO6A7QKftXFHcSRKMzopRB8pUHLwiScrWPoVwanninn
DjOBC4Qth0T6W5BtRbkbOerrSxR1wPtFJue+LjckJOfAoB5nzuOcg9TuEygD
hzGra96RcmknC6WegPROdWhrsvnJKWn2gq3KsONGK5fx69V3z+77AOcnfqiw
UkEjJGKsZRhxV/snZJRXxBnS4KAiUJ13ekdYa1HQCenqW5ly/VX9R9LvRfSP
a7db2pW0ZMa+yqvd7ChZwLu5Oannk4M3MFoYVzG9pDQ2lNqlFkrFPlfzodjb
4VjOXkP6N5ccJ5lV9PC+XaMoIYiQLikqO/WZFr2khoAJ6buI7ZKfr+6VZ1RL
tWJcMYAoas0QcQ1hz1829JEFIpYvwjq0H+7/3A4+O94cXXjt0LnbJNa5Ppdv
3BES8pCIt/TqkST5xdjHIRdlYGCwaaBATUQpLHg72apQwIr/elN+MJ5o+3Vd
g1ZmJu7dfCztDHyAa8+iqsPd+sCtXngLUR3tEm7q+dkVU8950eCjWe2QQ7rb
TQV1C/Y8Vy7f6urqKivb2xJPwrGHxMi5ODpjj6vyuf7+gYiqZsyjaaHGwcTg
wC3JmNpWfGh/iquxLjSohlMsi9YdD36Neuot6Ur5pORjCe8UEWwspOyDOQvd
+ugIr20QUcxjd2mqHnQ17ONPiBChqO8d8Xhcf4m5qHdY10+yBPc2Co8oA/OQ
+POGQsWLll84kJat0IJZGdzs5hbv8R1Whl8KR8xkrCZvPf1GpxZ3Um7bmBbf
ukPNp/h9nhWQAc0Zp8Blk3ktBXn9629kBhMZl26NAsRvTSMXlihqfPa+isbl
7ix8izRGtfMudlg+FsmMcGL7K6m5B/hrFjglyr9j8A3bKLdqRp2qqkE1fHnn
7FieSalSW4cgkCiWJpQkObF1RxJ5MmmO4qRZbu6fcNLaNV6UZXHc28p/Bz/7
Rm6iL71SgQlmqBZZhk/xA4Pp/u27O/T8Nl+jKVw0MNhk5LGRH4eAFpZkCCid
7oM7MuU9R0dHu7p66rApBkta9HIyeayyu6F/yMAnmTOQtnd9/8CZ+GmU45rT
PzCma6tXJIqW4Hg9cAlYHyj/BopqwLK92PDF/y7gnfzS0tL+/ZUVlW+Rwfj8
/PyVKyMwCCdkKQkOK8kjUCxOFwJTRBc4lZ5mtbBMFMhSUDjRwp7a+iL4EkXL
Q/xgB71fIZyQgopB+3svH6bqagWuT7tefUhg8kNDQ7ydSHIi0eY7pmttaQ56
L0LYoUZFGrGY9iv9kE2rUeRA2ZHffKHbbgcRGHQ1yXGgqbCzRM6au3RDkTFu
vcGOPSXJIpU9pBCNTKcWt87fW8pp4aCCYjmvwkkHz45hKIzm0M76iKKd8XOj
awv9FZQoyuilK6n5q/o+ybeLW3XqUiQaebdQVnTLzrbD/ROFrZ2j3jo59S0E
nhzpvwZvHBUlciNpu6N0ScuTuzq+Wbinkt0C4fPxJYriw1AqfcKLdopY5VOv
nVTa5IRMr+fy675Y/Ui2poQN0VNX5ElVXxix4MXv23n2Etm5G1bg5NA11F3J
kXxS9gYGBhsMusM2yra8gvhxZIkym1KOSm1ElJmJix9GlCTBVabYryW1uYBw
HdBTyTwIMCjKHcNJy8rKdFIRQhQpA2sp52eXcvbQoVgZckVvEM938uSjSGuy
J7J3YED04wDSiK1nFvP5+5OiS3V5Ot2nH+Klc+STo3c2FJ1NsAO17rvomkka
Sxz5wkkfzQFGRkwZbuun4xoDkUCPOFbPlygGMTq9RJDijXrnFPjioL9fvtWq
Xr5HzNMlUKK0Pn1Eq6re/v7uFjkuMHti11HNg87vUZz8RcNHMi3IwZACziUv
yt5eTX6iXJpl7hvvucktsnFGgtKL0goPIznwUiw74ZdMfLDpWJSg/I6py4/+
IQWn3oYBqz8pOVq0s4WY6lOvBX79CUKBiSJOEW3QpXb4+OAUrl671K2UoieM
SJcnVSGf0OT+9MDZPKVZC0sVtcGI+/3o9U46o/TELm6147GlJBjv54Pwn0NY
LZ8vUUS21r6lmNspJiSZxyLSp18/MbuwZClu9mAtUnL2l8n8d3cWloUO2m4C
GC/SrL/VZconVAuqeKbFJL+wkXADA4Nw5IU9XR/f31mla6E4wk0IVSARfqIj
3xlgGouL94aGLkdQPqyPDDd33hkI1bqzz77EDzhJReVb2ex5oD0dHR0r7m+h
tIT5z/Dw8B4R8rrskhhQwWEEw4AuCYmLI0lheCSSSqUo/07E9XR3V1TKgrCq
UxFF4j9kvUhuQgzYWQ8eTk3fBKqpp3d9aarInmt1mPQWADV1XRGxX87Uw3b8
ChClDtFEGvXxwyOK3pnoW9Lyg1Qe0b4a0E+SObdo0hvfiwraSFfHdaTefTYB
HNPAH/d3H70Y5kWjYiOyzQS5KRae3+a27z5GN30pwbbjYO1FzBVl3Eb25IXn
L8c+toM0BYQSVQCVyoxN4RyUN+COVhlHKmk73P/FWo2+C0gUJaHFmjo5jZz1
Z68f3yryrSonW5LgPC93lC4qbc+MfbUhFCVvLx1NqLZ3TIqApJWQnriX8eGJ
2wuKfa2g+Aggioki27BRBqL5LDLka09sfVfNjE5wRe6c3pz9QpVJtEnZtd7B
kAKeePlPvXHKcnxRvV/YbzcGBgarBKUFI8r4jv9VUiGf/SiL1r/b0NXTfWVk
2NUceXZ2Np1Os1syj0CJSOKKcK9f3/QmnGIWApyiF2kJi4L1WjhfoggjcGCN
9untzXhPB/SsquptGLmiogqYMOypR8boWGB6wL5gB8r8dnX1ADuKRspHRkam
ZkTNJxIzB1FkEBMDFq2PWVt7EDbCOHBGNIF500tiXYC1ZQ01sf2I04lIPx1d
OA9FUnE4pAKDn86XwmoUQ7Zo2eFyVtDTDhRHpW8NukQlKFDp3S5E1oooDgwM
eE/tu0QFBudq8cnErT9KjUMoVzxx6fdUSSjnWdAIXmrwBpaZSRdr6fsnbffa
icdimSJHb1owHtX25N9hi5YCd75w6Bf+uumCPSURpMIJ7Gh9+vUTYWMEoJAR
RewjjPOV/0VPf8pskDQj5KAuJeQYwYMdflLdK5u2FNRWSHYD1z/DeWvy9h+2
FiPP1/Qm+ocNnr9MyutVnMI/9ex4d2SPafqu8bxQ69gSZmulzi/+16UCgPdz
6kLlxVl37i5gMxoKgDttnUR1YkJaleInGf6haRHN1bS2NjAwKCT4r1MFVtlF
nK000miItx/50sjIGJDDoDt70EaSNhBDCNc+h2BCGW57T9HQ8B6cwrUxJPXM
/IcqMzk25RphYWEJmIkIgmntVBpRI4zPo+RYSDFSmABl3uml6toaYHplogBy
joRCPT0f6Geh/V1yjDSSXu7kMjg4uCL5iWraHEuVLHodKVnMog/I3tde0rWm
1LMOIMlclgAfJ/2lRqxt0FfSoYZ28mHfU8CAnOXXE+XfC0hxAI/nDvSqIkB/
AgO3uf8RO69CWEw0CzWN+y81fYyONwnyvZENYsgfb0cbShKIKGLDi2LZcg4J
ZPvxoWuFvt0ql5h8fv7ud9tfObqFCWopixeS2HRjzetQaNVzTsl5lmfvfidI
S8kR4oTET2STwR0ae9l59OTQtbwKDhc6Envf0j1z8vKS7doG2yfHLuSDFf7m
7vJqwn3+EUWqHZWfivZt0lBRvEcfjX2tvhAtM1dc55W532jZ3vHl2MdFKtFv
l1/KvD/1xKS0e9uR7O+0KKLNNg0MDDYZQJk4qMgchvQRHIXTb+XhNIZfXVhY
4IhiRPnqrBVEFL12NxaSE1dAjFKrvkTxENot8q9A52Jawzs+XJv80ujo1bq6
Bmq5QilpKmKk3tZAFGFAkvyMCIyJZVRVnel0H4wU8Yh/KX7b4syfzs7O0zgw
eSbqvutMW4R9pbNzYhqpptdx0UX8eEA41pUB993fe2rXr7wxobRLrpaOREqr
a96BS6NQLenrl5a+DR+fQStGFbN6q5dNCiTy6egdEc9y9/GGdXjgdyHhRLrZ
bd/dwSGsQpfi54DhqOo1zRCvpO1nB3pVl5Z25VyXwCdoBrhDFDG+2Fxg7xEO
9cCjuX+CSQ4+oSxq8oldR9GRb82DFzaiiD/QfjAnpooUpU1WdWK1Jwo9ZG6U
VNtPvXZcUkvh/lLgfL1onMexMvEZEazsn3qvemQsevZZCMkP939OlZbhZ/Al
iirDzh+bFtF3BqsTLbu5zLK2Zmu/LgnJq3N2FjvXOfSlq6ujXqDIs4Ut0VMj
HMWlIY0Nt4HBpkG/z+rJQb0GLBpcEua9TQ8ODtbX17u4CjnGwC0eHl1dXeuY
54RmoO06aWNjYzqdXmVEUSOKOfrV1fvDOY68F9TU1LC9D3VXAaIIFBrlw5Xk
Eql3V/n91AyNHI2Uw25TM9Ne8lYhBC9vu07a0pJwSX290NPrLpcYInjeNyWm
2ePogDlPT9/07h9CFF1z0H8F4spfNMqknNzeAbjiMPpswxMWLwPl816sb7Yd
lppjrR2a1WfQlDYIfBbie/AfcJ7tu0J71wpK1gr3RDVGIQkGMRzVT5AaxAhu
89QbJ2YX7m3ffYxyzXYnlNIWrSSsDUimVeDUs6UoQe6Z/T1MctTdv2VrcWJ3
+xDXB64JBbfH4Y8MLBcsyDa5SiroKqKIbUUyTgscu6381H8UtnLAMRl07VZ0
SH5ILt+YI1uhrZxxFl8KmDcKTqv67KzwDSQgotgio9DSJTJJ9asHP/xccbGc
FgVf10dXjqL/JikfXC2TQ5n3l/aJSVJgMWl84cAZO93MpPr707MZGPzQwP/c
gMyoG325NzClcm1BkC91oLJVmqKof8dkTE1Mr6LyrQWnpGU1/96DiJ+FrCad
7lvl/kCZODoqZtvR4aI0HuTIoVE3daHuxhHV39BrR0MgcxtvHI9A5NnFpmDd
RNlk+iN9z6CIYhrjhxNaRSIRQu9RQcQPRvBlgysSRS/gdGREie9yuW5V5AJ8
rvSqV+w6fXPFm2+dqnSNqAZA3y/0LskvNWcxwXq0iM1MlABZCo1Lki/GLuTV
bW69N7gcnzqPfe5glJ+/24diZ9VdrpRuuInm7BdANqgPneRpO12SUhmryXyu
iDolGS2Le3ysY5ZM/y59OUdtr7U2MVIrgfVmJDde2+AFFrOoAFff1ZvEvkIs
Mcns+trXd50jbDjgLLJMsdS2c0TZOMuxxZaJ2bsrzieAKCqDayKN6ovG77+a
ve+9xgJfs1j/56t7iR9u1VrPeB/P7uvhQ1RbQJN6NjDYbNDNix3wqM+I69Wg
XxnAAOOJtmjZXldCE3bnXhvw+OTikO/hISggUdSZWyZDPoTXrEDk0sjHXM7P
1GOaJCe6kY5TXiEZF4zvrb4DeklyFX3YhYUFsXr1/+KahK9qo7PzBAyuS4oa
Va8ZV1Buo4kinAimQaJmCh0Dlwvit2zH3YJUmSyAXAWZrmOpRyTVHsDOq5zV
hkDFNSgtR3GSSzfu2MlB0myyOxzJSIXr3TFVv7eu+xvfGcUQy8Tl7ix8S6RU
NoIRadMk5naP4Ulyg1/OSQ6AslkVtGlVAUYx291tFyi+JyNsmBrMK9K4LmD5
WdN5TaHAacQkdu+lq/nue65RzNNUcy829UtzoZD6gdLkM+VnnLGxTfJmea4m
va2Ymv5oypoSu5aySJTwucuSvQhMPZfa0bwiNDJ66rXj92XEdeO4mKxlLT/9
GZolHuFr8SfqJS2W+senvmIYexwDg+8H2ex5brrnMkbW4f0DMjU105E6XoEd
Ruierke6LCWKcamqV589LBRRhJ11pkHZW+/h+mQalUJZf5V0LrBclHdeWFjy
jmCpCs8araZOPzVpnF3bKXTmO5p7z7oG/Vpgwi6zRMYmRBSlU5Dn/QWkUqma
mhqqusxjG2guZuAm4xHVhMX3M8B6KNg55GO5echzoZqMvz27vwvzd0l2SNZv
vsQehXLEUoc9EGRE5R3hZY3KXEVNaQJlpz61VDu5p17vEWxNyFrbZDHYzlbN
xjn59BtCge5U2ZBn3XrmSVHT+btLJGjdslOFLkUnjrZtpW2ZsSlctDXnna0N
aOGXx0LAJ15JqVBwMFEsadvdfon0Jir7vBmpTzjDK+2DRXb/7paiv22nN5rN
1anPDjpqhs0nIKLIXjSShcI7Jcm887ttwXkjEe7DA+OS+rLDuf8jiZNQ7aMp
c21CigYGmwU2TM573JK9lXWW88/F4uI9uL+zAQ4LGeCG7uonAkNVoDEg7aNn
D31JowsFjCjqRYkiDRra+gQATJJbSPMkeRziVL4jzM7OS22Lsx0zn5p007yF
XsXG2W9OTk5awWtC212HW2h66Zvp3miiqIcT9zj77sFLFDOk6UxN36R49QjW
KwJ+gy0O6eGlzYQ6rVnkxYsXVzmrjQA7dKiYomxB8s8fjuC9G32DixMqlZnA
UB7lhYFpDFEYcj0nzmt3ahlOWX5m/wcoxY0XqUAT3PSf3NWBto003fyvz47i
LbhFNQtOyjKw4qQy305cvnFHP4skiusNfMIcDw9cVbwrzm37tpa0Pncgo9/d
13qGQqeeBWRn5xLlPxnwgKtIDV1XV7ipEqp/PnulaIcsIJRpaBXklPHhHW3/
5Y2VC7/9iWIxdnMmmTycZWc7/Ho4O7nxl0XIpUenJUssbSeXb//HzuRvRqby
8gNGdH093zUMDAweBPynjxrMRTxN96ampqjtCGF6eprdYxxGiypFqDd3phHI
yJpCjo0Y+Fr939sCRhTLnGaMcAmUKPedzMzMDFwg+f7pO0SV1c/S0rekiQZC
SNc7PDwcj8dhfRKJNspZk9Ojd3zYWKNZVhIoeqbn/XXwzuPj464uJ1RiSlpj
j95no4iiXS2JSiVXahheFd0J8cPQiDIiqkBgoyGxMdaMGfxy+uTAUruE3pR3
jtie7T5fXjYNFFshNmXJyJggj3f+eE9oSTDmI9tblKoSfXEjbofnf/GadI9c
VzxNRghlL8C8NXF7we6jIUsiRY0ZFkPKXoEU3FOugG00DRVLVPyquPXv2z6x
XC1a8kxH1z7PvIUyFkmPyeWbKM3h/s+RYOd4AdeEAhJFYsLwMduVHFLHhplh
bitpnV0Q/7pX8HrYAJwbnUL+hnFgV368lGi/uOrrt/8QPo4vUdT6R9ufik9v
3KZDNlIvluP2kUqzH2pGuuOwsOtZ/8fSwMDgQaFnGYANMp3T85i1tbWwfXh4
VIYQqaOf6vjM7nnHOjqHVRhNF+Tq4UoanCoDV/nHp4ARxYjy2KFTu7a45kM0
D9bEtV3nUUBd6uvrI9inBvjhwMAAPK+qeps4kugagwIflwQDBmzUNNceBpjW
t3tXiZwYYXq6CDoa4B++oRFFuHy9OhHG1CfM0eYomkxyBayUMNvfMso5js0k
mUOse1TnvlQqtZopbSxkKCOn2JSkji81nacuJCp2pxxppC+c2H7p+q31ntTt
q7MrOYgRoTh3D6F7/eTtBYvnhbnxn7/7kUsnK2YoG7gIhvnUaye1m2+Oz7ie
O3IeKza5OrE4qQzA255+/RTFG7W47NpQyIiiSF4KqvJsebcMJ0pBkP/jx/vO
WPllJ79/sI52q0UuPfYVvstJurotJbIHogq1SXfK3qtfhQ8URBRlc/DSJLVZ
3Foa90vpFpyb5VTZxjL8q+Gmk4Hvb2krEGZa/7y99IYxGhhsKvjODnTOpn/K
eTuvun4wzeMID/kKVlfXAi/iaM/s7CwwGVdE0UK9MHODXyvBy2aqnhs9BjK9
vaRnmfCdRloqi6+5plqmdXixUIRC3JioGhxFTVsaY82wSkCeIyLWZzc3pHHi
8TjsBmulb5+cnEQDRreS2qX16OzsdFVOElFkTrtpqWch7tY04LAU/NLU1ExU
lSJw7WuZ1gIyKi3KJUUkgu2KGcJHi7+GDA8Pr2ZKG4zlvB1UVJ7NlnVy6JoQ
+RJFhNs3Jp2LZPWXFJL8fftv7QPWAme+VozxF6+f3CJlqu/jHV+c6+fv/kbd
Pe0OKScHv8SQo00SlMJXbSlODn75jUWmgg9W+QXHvtjUz23guHsvLEXN2au8
D9/x14SC1yjOLtzbQn1qZIPsQKLyclMWpntfce9NU1JQFxiqMsWI4tEiTjrb
NoNi8vtOrFCS4UsUMd7bqsoDRKXE/7X/33wvrbCRVPbQgCV96rXT6qMSSNTh
rem7etMxA+l5bmBgsKngPwXAeWSQUGMswEmidn65fE9kL7nopFLHJ5y6laBh
LafVXkiC1YuCRxSZTY2MjGHwM+t7XkofEx9zpJ4j5XBeFyXrz56vxIYs8BPo
DTwhikjyXj+elo5o/jY0DmWQQ+xlCPX19S79L8UYqX2zCxtHFPWi1ohHGy6a
7kXfrKk9COuQzpzrSB2nBDTwZ3qQrSWnoeEnTEkfAZih7kRkFfqGtWaIyN79
vEoEq3StJFdPv36K779UDUgWMUwXn3rjlPLVWfN57ThK3uoc+pIIg5PytQEn
tHJ2GSSv1JO7OlTUMWGrXGXDFLF9d9tvtWUlycB67sJzi99uf+Wompt9oid2
Hftm8VtLXfv3nnomtt539WsmWkWOjLz7UXbqMzxuWb0D1uZpKYAoynbM/A7a
wWr6XMGvu46uYCXhSxSLZHNnzkEnn6/utahHoSedsRFtyuHxAjnklITZEykn
0mUukFjX9y0DA4OCAfgb3/p1xS5a/8kUIYYQsyuqXbzoQPJAAaXa2oMcgFq3
mOXQoUPEZvU/a0H7n+7ucjlsE9UJ0rMcOhTzOHKLsrTom2XHUh08c9poIc1L
K2toIIoHqg9WVP4jhV69vAupXRQdpx03TdibdvZbkxx60XwLY7r0v2ln8FNH
MFFMx0RjGst1rtUTxRRm1enhFXdXVlauZFO5AlriSf4o6q1eHj6Iu+iryU+w
UrFdlpORKx2JBZTK+PKN26rUkEVk8OFZDteP5PM6/cvtiGWLbPGFHPxHr52w
vINgonz30YtbHJaG7sePXjvFU8pLvXNY0Ew/CVk6Enc63P/Flh1HVUcYSnDD
edthZWiVtMPXrBoueAu/slNXpMnMztbwiNZx9EtX0yXh8yalnvPCSlFLFqv3
XZPVC677QvWH4dw7iCiqQeQyyu6KG39dllrPFw6kw7ul02Pvyc82ZWIGBgY+
8P1zTUY3lBmk4rq86It3TSpPnYGjIAc8b8mfhUHF/aqpNJwik8m4fBh8EUT8
4JCmpiZXRV/I/r2ZtKv1CRxSWfmWqwm17Y2jepoMDl7SCc+V4dGR0as6T9Yn
D2dPp/vq6hrKVM7UN0gIh0xNzUwoTE5ehxUmR50gokhav+Hh0QgqWfQdKPft
O58Qouh7oqD9Xe+UXGSkwWw1qQ81MzOji5TDiYH3UwQcHgPX8qPijes+RMAA
x+TtP6jaPyxTLI2jkNNxE9yVHPT0lVA3zZWvTNCGuYXlJ3Ydw2GVq15pW1Fx
26/PXkU7RJst8HiDX94JC9cgQxCpPRVKIuFzqOTGUcqYk8TS+vE+WfKHqfCj
0pmnpG3i9oK8XtYwrL3Gr7BEEU7/N80DQONtq+3gGrlzozMUwsrbXeQ2I6KI
58r9n/vOEPfeKjp3q7wzaYSpg3Zx63+t7QsfKoAoYkCyVBUklCT2ntoMoqgH
Bp+v7jVE0cDgUYF+Cz7d1UMCBKABXIwHO1Rjv2O+ZQdRxKBhlUg2zWEiIGmr
IQAhEUUYzdsGLpwocraX0KhEJV6V3++nZg5U13LQrBJ7Q8NP1mIAw+zuPgMc
aWbmK/1AegLbU6njQOGQZ87xDouL94B+p1IpGioSiUhlhxJ6cM9E32URFjqR
MtdV+AU/Fd0NIH69vb28cR0RRSHhUeKUmNYyG57Aauj1hKtnd2zWZDk/J8Eh
1ocHosZPWNYUsyFMUtyFd8SZL8GvT/7dMbcmYlVJWKZVuSPZySKWIVDnNZRa
31n4Fu+/31la7ItLFn/0D6lwrvhSbAAPE419768i3Jdnrx7VBPCyMB6XhI3K
NYk0/qLhIyzs1AeUufs1obC9nvOyLQhSFFSLhNCV67fuymmrOW/eRzEv5knV
nrLmUzbaUwlopLj/26628An5EkWuDcDPkkhkH85ObkKoVPt8wtX1Fa1kT2SI
ooHBwwP+6zc/P89yZqABs7PztD2bPd/Y2DgzM+MX7FrVnxfYbXFxsab2IEeK
NEISeMcMIYq+Zw/a/2y610sUySzaV4Wdy4vgaqXo0yfK+USTYhQyw3Ngaw3o
HR3RZLz0UiLRBmOSqgUe8Bx+0q/AAKUBkTgqur+iCsah3SiNC+fqTfcR9Q3i
4TCCt0EJbNGp3WqIH5DVtKdNdsj+OtKY6RZ1qvhtwsXVf43R1AfUnlRX10bs
PkGXdCL6IMNuECjKdCQ7ThVlIpxYcpTucY4SuOLkyaFr6kpW32c5p2TIuecO
UE2XVDqLExXHX2o6n/eujKqIsIQ79+doqOh/F4ZB/tOulOUQ6azIYG2hNAW6
X27KKpKMvZJl0+Q4MDfmxvdpdymcWRsKnnp+6o1TWjDNLyerHv93TRrY2k8P
nH2huve5A2fh+aY9Xqj+8H/d3UF+1FK+VKq1YlTkf1tJfB1EET+QmHYnj5od
8b6rN0OHKRDy4mNA9bqwnk6jAEMUDQweUvixhUYWq7pK+MIDia4SaN/b+jB2
f+YH2y8HIYQo+k4maH/SFJNvD+9MepZ0ui9onr4VjJx3npy8DgOmUKnB6l1O
yFKxIv+kx6FDMeCHos8d6jVka2xa8+ib42EtBWVRJYcceTIwvmsjY8VUsuvX
EKJI+8zOzipLnHJd0E2vCl+g6JsHtGaC6wAwQz3s7JVyP1RgFefswj3JDEs1
azjOEqIj3183XVB9NFbb1I/2gRvrxO0l7MPCEaFk0U5xlo/GbnIylMmeKoYU
/12//YfwiA3cqYUWRqaF12BnTO3/5u/e2767g7sEYmtpsQ5PvXZcJmrtIdnQ
e216lkITxWXliiOtCENSz1RfypHhzXuItDJ910jaBj48jdKkdM7Bj1b41QYS
xZI2ZWckqFrfiDs7sxHg9D18ZN88/R+rWVVDFA0MHkIAgdHv1KtRnXjv5kFb
LGQjlN1+Y0/Ua4riwooRxVXuPzU1BYQKSJo2sdzi4r2gbC9Jb+Aoy5lqj8fj
lZWVvqcGIgdnB0Y6Pj4OT4AE0hMCvDo8PJpItPH1IjmM0q+wcyQS8fJSfUrZ
bBYuQfdCh59wOtjY25sJWuo1dVpZcX+xgwo4w2dDf+9gMeHdpO8XsM7Uinr1
0WZ+Xqe1+0mn+1Y58+8Py0jKBGV6KdbPd3MWkxb9j4SyNW578pUkXeeyCuGt
hjLRzv9v20W8rcdt07/S1qdf7+JcHq+g9nGV2efnDpwNvBEDlS0WjZgdiumw
N03ljlnGohLiIhsuCNgxImCHfzOJ0g81ILXVWGFwfxSWKMI82JxQtj4JZikY
H5ZVfJT/pSCYZta9MY8d8W0cZ5PBQ2WAKQme6KhC174OMctWosfF0uoTTpe5
OrcZTU/y/MPae+qScgE1RNHA4CFFUFgJUF1bw1EjICGufVZkjAwgmcBkXFQQ
KFOl6g0dCWhSzCgUUbSwz51edUl/XWuq/4n79OmXUFH5VkVFlWu7aPyHHY19
T11TU1NdXc0jAJ8EVmlpa5LJZPQKw56enohoezdI+9TWHoQzMr/yBmYpc+3y
qBT9XCJlemB2HTWHK+5PY/b3D0Q1F0RXLSJRa3Y+PFBdS7NaE1fkt48esOAP
bSxRIm8ztONDNzhCwtm0baUcIBIvnbikYneyT8mKRFEmgp967SQ5H8qRUbT7
ztnPZSyRKFmeErxqYvgrvPJ+9nfBkavWLTviT+46NrewbFnWquirIqF5JF1/
ua9na7EzH7qz9clXjt75o/igKnaoD/h92uMAPr1xW4XjkhrlCxufZC+08xa+
2I2OKJYk/qT4CLktoW69XUuUq1nhr+HX60sU5VWoboAw1L8Pf7nW92VdsH0+
RURR1iiGrachigYGDyfIJ2cPWiZy4Ihu2YsI7yH06szMDByLotpGYEp0u+/s
7HTtTDlK1gXrnVxcKCBRJBbEk6fbaLwlye7i+iC+zjmUFe3yc2uZnr4JhyQS
CcWlLS/jGhq6rF8sHcLxzO7uM942LmqqeTKi9KaYu7q6ysr2Tk3RLdJu3q1f
8oqpZ0YIsZyenqa+jUQFXWFYkdl39nOkIkNg5q61DQd8bPjwDrX+DzNXzCuS
Rnj69RNbd8hmKOSpyKSCbs0vNv3WlkWIHzLoF36W45e/3CK79XE4S3DRO/Bh
9il3ZEEK2blYtxe+C74RJ2nMpvPj2nxWuGQKc8LOn16fw1kpFQ9de2ni1eSg
ogTLVPeIpjI5O8a4FhSUKObSY7eUMTjVUoaJWXR+5dxto4OKxBXbqUYR6Xdc
ak9KqA5Wuh4B0Qq/YF+iKDVWstWLWARrBbV7YcABcPiv7NRnnlU1RNHA4FEC
NeeluF9vuo82UomaTlfGJyf6B7IdnalG7EXC3M/FGbwufzH0n2E66tUvE76Y
GKcB04je3l5SiAQ9ZFzLjygODFzACJ50+JFRsgHRYXl4eFRnI2nUa7hMpC1l
ROM71S6kebqROJzrUONhfR/inzA4b6nBRV5YWpSvRsqpu7TlYUcwPuzJNY38
al39v/ixYkkVqNwU3so0ampClg7e4nTm3IHqg/BeOImiZA71De+xl2aFM+ks
plHXQNu5T43+RQDGX1ikhrn3dSrCAWoOJ6qPUHk0Gl0Tw/z+kLOzaXnrVdFf
j1hckm/HupZk++5jdyh257AWXM6zf4z9xud46BdjA9ShYyuVzMEpdra+FOtn
aod7LofM8ufvZTjBJ27NxUm0sqGolNBK/LL+IzxVLpzI5Z33+peaszSsmNsO
pJ0oErl+624BJbSFjSiK1ngyV74iRdwEQpiQZoYyG25fUVCkUcxZ9O9L8PeR
8LfenyjaZ5GrV6D3apUQH569pz4NjyUaomhg8JADmAO3ct5fUUXEQMiWUf9b
X/+u6LAWjfrGkaJavz/BHyqqvOSKOwXjWfbpFtwERR6uAX0SD6UHCX/QGcvK
9uqD0E8qU1RxQtmNC4huVDoT2qemtiys+GbAhL3m0gRS++r0qarq7TqnSaOI
dkbKeno+4FmJKGLZ3ovKh9DVH5ApA1Am4GCulDenwv/1UMy7bvRElIOq3tzU
dTFw3cqi9Eb4FgPAnB0SpNGr+uk4PjyMuWa4zBrtWwa9HTW1B/VUNaytt/Kh
EYtXH6LmzqtA3vlkUipHEq6bu/ZrS3P2C8suBRSU/j5RaHs9ZLoZyyPy3yzc
Q4UIZkuxRSDmoFulTFXR1HBalhq8IeWlxZjsk9w1ycFAGPzOwrccKgy7YElo
7wPjLcJGeBRFlDRmx+Ff1v9G0d3CtForrD3OudGpItU92RUz9D5gzA19nBu5
dW70q8zVrw/3f15+ajB6+rOyU5/tP3kJ2JHvo+LkZ//t3X8nCfbPqjOwMvAk
/K03RNHAwGAjkBdNQJaAnHDJWTrdRy/B7V6X8bKvIDkNAvMZGrp8uquHJQ9w
LHkve9UWIyMjksZgT0AOZOl7jo9PAkuM7BEM6tChWEx1fGtUPeBcjzos5PN1
R7TQd4UqD3UCGYlEXCld2MdLCEnj09HR4TrcIj2ypwMLTJJjfbwnN2pR3HUG
9jmmoogiLod9Bl0g38LBwUHXeWlKAwMDrv311DM1FgxaLu0BaAJy630j4Cw6
7SemzacAslqBhN91+b29mcqqtyliDPyTPgxwDqCI8JLLQiePpu56HPIRCSdK
YDDwOwrqPbvvA1n9ZXfmdcSIfln/kV1KKOsJLc0Gx8rrGy2r9sNRdMJJKsvl
9i0lR55+/QTHHrWawWDkre2vHMNsY0LLhrdxqRv8rDl79b4zk+43jD3l2g+v
itwoh09LZKcPZLCrSqmvEoVs4ZfPfzR2k/bHVW0Nj+AVZP5h82GGv7r4a14l
C/KO7wbr6MxiiKKBgcGDAv4ckfiCSAJVKtLfKHJ4JleWdLpveHh0ft4Ovk1N
TQEpYF1DV1dXyFnIQTqqhDPeskBK1wZ1HvGC+IZ3f/qZxpyySycyPT2t0xJR
DVi2N5Fw/+Wk5C/XELr0yBFPpaVYJRXYZHgcqkWKv0JZIyYSbWVlZTAB7Ygc
bk90d3d7L/xYqgNOMT3tb4AG+8eww7VvzaF3Z5qzi8rC4lRgP509+EloaHhP
K/IUO3SkjhMJZEENh4Ij+Mlhq6WI+lpRphkw8kU1NR3WwonHvVqehxpyjoL8
vXN2TAsh6hnGJNGSrTva5u+SImmZo3M6s5KxOEXInnrjhLJzaSPzmSLZg9ih
dF6Rlf1N8wUp4hBNSRJbVYUeu688u68nZ91fTQ0hxT//4vWT2LhQsk1U2cT/
/I3TksHmCvbOFTj1/PlteeHFsrlJSIvDAl1BILzywDwVAATvr3FLasezQqcY
QxQNDAw2Dpwd5koz2g60iu71c3N3XPdxOKQK40gkjOWuxCG3+0YUUHD9G6uA
6VUnUVw5QMH7Ly7eC5F1u37VX7ki2+SlXSMfQBdo/UB+ksZOInodZl50GDwc
8QQ2a2reYcds2n6sozOinMDT6T5Y1cnJyXB1uXzVsuBAakEYtLqNq1Y905gx
1biQNi4sLNQrsxqgcFVv/SP5BTHgkxBRfXwGBi5QNnxpaQkGI4020GBYTyWi
V/WrWv6dTg0kk4gofWyYt+vtWh5SaLlnuqJvFhbRTdEVTrRviPDqO2dF9plv
8Ph2akoCeI6Og/Bf39WbeEg7sDuhjtkhDVsmbv1RHakqGVfgZbmTn9zA0sQj
MiwpyFKLdHImmXZxfPL2H/RrCrnqvpHfF5VyTR0JV1tghgfPjhHVXA13XSUK
SxRh5tt2OvhJiD1LQeYfhjyHjm05MLZ6DEFOD+zq3cN9YYiigYHBBkG5r8jy
s2ikHJvuyTs49TRxyT2AmyGvKBcPjD65yg59oY6yiYTeO5jELETDJtGiEABP
JgLQnz1PDo3pdB+xEZizb7KVs9gxrTefyn6WTygTG8Ls7Cxw40MBjIuIIsxL
3wiD79HyyEpd0uRKLnd1n9mDnjlAigYGBuDUsBquSbqewKOuriGqyv+isslg
pasQlC4c9gmathf6/jIgqZUakoUjXws9gZlTe8doNDqBra6pCIECxZxfpu00
Vfgq4fpg1NYeJJYIP12p7YcdfHtH9THN+lf1HxXtiJO1oIMlKj+WH++TRuWS
Heaw+559yTk18PLLsY+LWJ2qpDEvHEhzkjpvaWqakEgUPp5+/VQRthfEabST
N7iSvrYAX3o1+QmqWUKIB1mF3/+r5o+pk2DRjlaW325/JTW7uJwv9NtXWKI4
t5RHOU+rCqiGWSkW8Cp8kXN/ycs5Usq+oE+a9d2yfawhigYGBpsKV6itVjbd
K8ebuJQYLC0tuahULmelUHGMvAJYZSVHn4LiY7xF5DdV6JLpIgUt1ZZyGpl4
kbbd50EToCfxeOv09E27R/OevbouRvwajVZX1+pkDGdS7kqMTmJjF6DHvisG
Z9kj4qtzro0RhxuPJIqu+slGrZRxQnj7uGU7rEBhTggT1qs0FeONzc/Pc8GA
V3ge8VOj6y9F7dVz748ioJT340EA1gcrQx6S8Xicj3Jpebq6eugsLgsg+jLC
Ra28jPrH5mHmjTZRy5P6NHd4YJzImM1AHHoWQSCvf/2NrvggfkAUS1KFvDW3
+O2Tu47p9/QtGLU7dGFSxZNUYEkOFaJ+hTMsAw+UFtPc7EM8kmwJ/tRrJ1ez
0DB5kQTfEZcpdUFfRUzypabzHODKF+49K3RnFotCvurdiYewFFa9bdxjHVUW
so5UOWeGG2UbomhgYLBB4L9aqqVaOTKH6Pj4uOX3Ny2dTu+JRphjuGjkipia
vllhi6D3+hI/vdptpUe5mrCorsQQpcvy1zYn4VstbTkUa4x4DGcmMKPd25vx
nTwF4lxrkk73edeBiSLjEPY64bPAIb0Zd9Z7Tejo6CyL7gtYkPIQohiwjOLJ
IaewOhwTE9fQW4l6/EnPSSpjiHok1Xp5g77/IwMZUeSWfPJz9Z92pQQb2RG3
e66h6APpWcuW4uSryUHKONtBIdnEZJnZ4+H+L2RiVIT+kiL0V5rc/srRb+5+
K3ZRKUueSxjPwJ0v3bhDLYPJQZo6DNrGjDtEDeTxwamQYRDLe09eIbk06UGY
El/68raeDX8IU880L6V3TsqGMt9j6lk1q1kLqeavA7JLTkhNo2WIooGBwaaA
bJCJpNVrYaLp6WlgPr3pvouqP290JQNtHS5mRS7fzGqi2Eo4jS5/ZADotAEU
yGQyaX/0sUUPFb/V1LwDs6K+JyF/l/OqhZxrO2lkYFjfo2CeXHnIoOw88Wq+
XioC1K+dsrTqLIIoes+yGku62dlZOJB8aYhpA7tL40LBKmn+kw7gdp81rNBq
U+EdD2+z6AsYFtakq/tMDvlPC8ZXIx45M0mEiFV67RkfXbzYnBXu06ICEG+F
kjEmVCfoY0+/forjh5w/toNL+Him/Aw5zwi9s5A8C3rzYvPH65qRLGx7+o1O
pZ6WxZOyiZuKfL7YfF7OQBk05qliMmcp4pd76rXTW6UlTjsFFWGePzmQsc8l
DswVysC5sIbbYmH3f1BkdzYJc1OUtaCKz62R0T0UMETRwMBgQ6EUrBN6oGlg
4AK9KmxhtGAUOSh6lcuu0UJw8eJFTkGSOnht6RgNEWdkkp5Tc5PBwUt6rxnv
gfsrqrq6ekicwi+OjIxQZV1IDl0H0K2oJ6KYSqUikYi+paOj4913JfcWvoju
PoM+2hn9+fz8fDabFSWL6mKJHuu01vfAcBzCGGkE47GchQ+aT9CY8PEA1l3f
8N6/HopFpMlSWt8ZRtY/V3AhD3OKeU0Q7fyK7ZRukewU3EYNkYmZdA6Jpmns
lW0nEHENPhqdQoFJUvVQFh3c4MBzozPritRJqrMrOQi8bqudE28lV0Y411a0
Ftyys+3O3SXFiHKqiG4ZiB+x2dTg73FiqOAmUYxIPcffz/7OQ6Ueuogi4acH
zlKZ4tbilhDJcxH6KNploPYVPfQaKw2GKBoYGBQWQSyoo6OTY3T7VUtiSxnO
cPRJF7Cs5qbvJRuDQ5e96c4gTuJ7CtrIswLKRz6ETBfpKoALAeN1FVJayOW4
PrCiogotgNIuvudjauGZCbA+vdCRfsLGmZkZeD4+Pglnh9Xr7j4DV0qlhhFk
2t4+fXpOk5TFIyNjcF2/xn4oOj+kuBwTxdWsm+8akgMSs8SgRWb4ypOBxNbU
1PAbcaC6VufnFnav5sm7ChofdcAVPr3ntGxsV4KcCtXKSPwEudpWEv/rpgvM
rGS6WVU7Av6q+bdFJbJbB4e8/ssbpx6QpVy+cYeKJJkwUB52K7ZroZjnwd7f
0XxsiiRopsyy/6S6V7WuhlnFiWFuf+XoxsXcCkgUKb4tKIpWNcqNub2PwwPj
WhWhlCw9WjBE0cDAYHMgfJXRT48eiUQbM5/a2oNMqxYX7611ZBeZgZ9daK7o
KmZb0THGRX5YhQEcj8S5Hanj+7VLiGhqEeBFmUxmZGSEeBFcxeDgJeDG1IaG
eSPqkRu7uroonwuY8IAV2erJNSKE8AAGCIQQO9qoskBnqxQgSx0dHV6vaVjk
8cmJdF/mWKqDWytyxSax34qqyq6e7qnpm+nMOQrtwhlDVjt89Yi1esU7Iczc
FzBzWCX65JDRIu/Mgnq6FleOPmjARwb53O623ypKhi3zihPOG3QSqOPskqg2
5KvNKx/F2bvfCTlMSQvsoytiXk1+sr6lsTu/5EVD6iLpko0hREo9Kz+frcUt
Py7/gFhhTmN+NLeJrxdV57h2mUwXE2vbJZo7L+tEV3/ygChwRDH/XdPApKzM
tF2M/McXfpV0Uc6qgEcIhigaGBhsGoR5iwpbwc19dHSUtg8Pjyo169gq07IW
Uoj+/n5XpI6Qxihlo9PUJSTR6XsKpoKuU8BsU6njQkAh2JTWgpA4G5Ku+ob3
WuKtvem+/uz5QWw0093zgczGerrg8ZaIs00eiZR5C2+nPimnu7suXrwIc6MA
o7wQzMbCxsHBwd5MuiURp5pGXWmyR3sLYLZAZbu6eoDi8iBAYumksIwh6xNO
vBuxpQuNsEpyHgQKgV50OilR03B+j6jfTchsHzkAxULlCJsotvOt2XanKWk7
0v+57omXV/IE4dqN6WDZdw99toHCXfv6brhyIRjLSk0tss+c1KbYIOZh41t2
0iTbtpXEL9+YUx2pKVIoM9fAVKWrjAx1Si3M5O0FS9Pw6jHwB0dhW/jBxD65
fnsrEvVwlgiP52rSlsM63G6g86jAEEUDA4PNhOAtVOyHjeFYetCIYl6XKDi8
hi0eb0UqFdWZEiGNRJEIVUzzD+QWfq5fY46+fo20A5MQeO7ruAKUDDjVIfTD
2aP5yejC6j3O3iJ19e82xpr3YBEjPBHtAima5+yRp88Hxu9IHQfOmc6cg5/6
E3jABeCEG6urq/VySk36XY797/aSNSUHNoHrDg1d9nZMtlBZQ9fCLjoxtF6M
OR11ON+tNjbyPvCzoqIqRLwzOHgJ3h1Kka+pjpQXP4bLGFHM2ZWSfjyQw6Yq
mg1LQjorFis/ltLWZ/f1EAGTB1BEMWf9+Z7jttoCk7zw/C/39aDD4TpZisxu
W5ZgsDgBnNhRZSRIsUEZ/3wp1m8plxumf3cWvn1iV9JO16LHDjAuIHLEcmVE
lDxb1OkeHIUlilgJuvzkrs4t5BNeGlajCPvINyfHwvaCXdfmwBBFAwODjYOX
A5B6hdXEcZWAxl4tZYlEIuhePzIyBgyEzU9Y/xuJRLxBxTQSRd+HK3wX9Uvg
0oN5CD2AWSlxik95IZBVID+ZzDmYFeV2vRFCGR500jl+/saeqEtO4nq4Nqo4
YTkaVO4llTfHHvU9yb+6q6snmz0/OXmd5+xd5PHxcVcE0mcBtWik2zJRs6nU
Y5JLS0swMvZbkUtXqcogXe9dUJTStUUPTcMgHJoOuq5HE4LRvXniUyaKVKlY
RNWAaMmyBesVB7/EbzGaTcqJS18iOUzKu3lxciu6ZNecvYpcZV3TISKnegX+
6PXOop2itnBriUofo/2OslhMbN/dcXvhO5yT3TSkuX9C6a+lH862UmEAHhv4
XKu0tIhYFvCNLHhEEX78sv4jyrNjNDWYqOxMpkdvqqtSAzxSMETRwMBggxD0
lz6tqVcimnmys0OxG2x5DdQCWCX8BNoTj7d2d3d7TwecrdGviwo8VMr4TYrv
cYVeTe3BQxi+0x+u/YEXVQuTnKy3CNDbLhVmODk52dvbC9crJtB4pKb6n6KR
8ojGk/38HoOZoYrEOomi/eCGLL3Csebc8PCob17e+wZNT093dXWJ0kdtPiLI
GWs+xM1cGo80xo7U1f8LT+xAda1ucl5X1+Bac3hQi5z6+noMY9bzSSlgC4cv
LCyFzNC1xHQ4LL4IVyqaysWujyWu31pgvTPSQnVbLH6/CJs+F5W0YHVfzo6/
5a2fv9u3tZhz1gmVqm4Zv3V3/apblTClE72aHGSeQBJmroQUp8ZM95Hs7/Rq
Q3ibnqk4VVTaIqZNKXX0Y3xyF5UNLGs52QJLgwutehYTq+39XMV1kyFiFhj8
fyaHXMeaiOIDwxBFA4PHHHWa2Bb7+t0J39+OH0bLKV5HdAWYxjAKHIg3+gph
XJLhsjLBLmAQ4qXc0gWm5HvqhYWFNDaPc8X3YH/YDlTQey6E+0agkxmYxgRi
fHwcZ55N2+6OtuujergxIXGN/rciTfLdgYTPHanjrG1h8gkXC2fxGhLCODBV
Cl1ymxWSeMNGarHtC47Qjk9c6+hMAUsEhn8s1bE+z0Og98yx4b3jQOVjCUGu
9n+AJortRaVx1Swvsa2YXK8FV3xi1zFZdoip5/Hb3xSR93UpSWBkjvj/afDv
CrTqqVjkdUOnufTlHFl/q2pDrYmMZLaJZ8u78Y1ZpjcIaFhRiZJ+lCa2kuF2
SevutosPvE4roOCG27AI176+iyWa8kKCxodXn379FB1CnVAeDjELdfKxuwaE
wBBFAwODzYF+N5+f/4blw3DHb3SqTizLJwUJhA2IDRADkkgAQRodvVpf/y4w
EKFxLotGVJPfkFMDr6MonK6MON3VE8WEqe9U1dmXsgMX3LoV9YSCeDA9n0ij
34Dro3arOTD8EKLTsEo1imy78suwnoODl9i5yHvGeDxO+/MW4dyoHA6D5sCt
97hwVEygLAozmZqagefwCHLR8Q6lx1qvDI8+riyR5Unv9I4USSvFNplNlq1A
qF5RhPKOoAOhhWnlXe2foMxE0jDMBYuoV3P/hEVv6HoXbNm6j1RHJlD/7PXj
KsKZkJIZFWHjLZdu3GG59EtN54tEA8F2ppcYGj18/dbCRr+FBY8o0iIIDl9K
pkDBRAVjp5mxryTNzhWy9nIdcJ6dA9GmM4uBgcFDh/7+gTLMHlJ0KJ3uo+1e
AQs/GRoaAmIGP3nL4uK96uraiPKxaWnx+WPlYkpEFHvF6ajgykod7yQpStBU
aYTh4eFoNNrd3d3V1QXERi965FrHMlToUEEgEKfx8fGZmRnXOMFnCWxDoXsM
rkwy8efU1BTFKjOZzKFDsWqNGbrKC4kfAoHkuG5IiaCw+8ajOBg4OztLW+BE
IXMbH5+kOk82yST2WFX1Nq1hOt3ne0b9V/H2aTqdjo7O8P0fccg88sTteRmv
K24VcUXih6Wq/hAZ13M1adSx5O8sUHNnSV2UNbfQXMBLD6KkoApIqUwRz5d3
H71oE4Ydcd+oGpBD4iHzd+/J+QiWeEw1AUw+X92XD/3wFwQFrVGUwVuY9sGz
Y0ph1B40PlH6F5s/zmm5+/UKzwsCqamhZc9ZrBsKhCGKBgYG3xfi8daopukI
L6ij/WtrD7pudsBwYISO1HF4dcWoFMkoopiyBOIHW/oHshHl6xh+bFr0SYny
KeAJFUlKyXOoDiWC7tyNseYWYb5NmWU9gyweXu22C0DJJpwYHByEcbCDXh+X
BdIcdBGN3uqaKxvr6t89gBx7Tflf1bb7TbgQIJbwaGh4j7bQegYBFgrYtWuj
mC1OEmZ75cpI0LEsd5ISGFxq+ILweCeduewVfgIPLFJ97jQGgk7XwiZRPJ+4
9Y1F1IXKF4WmuFV1l2v/RcNHHKJcmRn4QRwhQ4PYBcbKXbo+q3Xu8xTpFSdx
esm5xW+BwZZ1/QcZ6WiOPTC3ZCy7wr/6gqDgnVlo/eYWlsUVFR8JST0XSUPy
xLVb3ygl0fdeoJjDeoD7/DEwRNHAwOAhgStIuLh4T+8sDDTAV88CDAF2g1cr
9r9dX/cvarOUNgBbAyKU98tW+7KIdLpPKnP1CBvWHAaVStI4adTgwGTcwSvL
mpqZvjh4qav7TJ3WKIRjXy7fwiABC7PNIKoZ8iqrY/Rssq1BRmV0ff272COm
jwXIIyNj8OrFixe9F+u7gAsLS7FYM5+Cueibb5b7VnjS4fAGkbYohh0Vne+F
6FE4PX1Tb0AThHosTeSz66HaxxVSX5u3jmTHiSUyIcHn0otmG6Y+X02KDs5/
9tppMvcT7LEEu8uhBc1hkXdeJqKyXm6tlCx2jV3uqTdOucxh7Hw33cGL48Bd
pUd3cSvlyqUTeEnrE7uSBVmoFVHYGkWlyBaR0hdjF2yFkf9Ddtl+uUn2r899
r0WK+A6KOknt+4JJPRsYGDyMYCtCl27Xu2daed2URfdFI+Uc02P9bHXNO9J3
ItR3kTdS0pOCbMQ9iFBVVFSxBNs7ArAd2IdkvEGUBkeOkuU1EKRM5lyjMhVk
45ogHkh0zksgXcTS9auXK1ZUvoUOh40YaUwPD49WVb0d1N6uoqIipLO2jqGh
y2SNaHNaRUThGpewP4h3qbPZLCfliUzqS9fR0VFTUxOyngyYpM6oYW1XM+dH
HZKN5K3bC99ttY0K0XuwNG7fCtH4evvuDsyEqi14B6ej4KU7f7z34NxE2hvK
rKXIQb/SdhGFNlpcEXPQW6RtzmGY55+9fvLUxS+BTZEARwiii6WI+9XkJ0i8
vnukahRlXR/9nLx9Fw8PLFMUb1axHP/S9VvSFP37DISz7mmZ8/3h/wANUTQw
MNhkeDzxLugBMS9vAd5F+eI0qo/hMTFxDW1S7nR0dAoNS+eJqZmwpLM3SjY7
OwtkAwakakOdcSUSbVxHpwNOFw2gsjx+fX19IuH/BxP2WVpaSmPTExhE1zXD
czgpiXmFEbfT0odUP3VofUPVj9T7j46txMT3yOhV8nj0nRixNebAvJ205I0B
/Wv4+fz8POzjavkHdJQuITzdD9cbUWY7EUWzCVPTN2EpqKNKSGGqRfluZteR
Mm8n68cUOfyPWgPnftHwGxILKxvthOQnSnRctEO4GlIoT+yw0/arebn5ghiD
v0ytn6XkSLSbU2NcunFnW0ncwRVV5STKrmF6cWCtT4iyyWN29rz4KLWH/vTL
eY+t1Iag4KlnBPA9kYV/MTag1Oh+j1Jizsmiv20VXVq+/1oJqhwQxZby74DY
aCKKBgYGDwt8HZU7O0+okJqIPgGxcR21uLhIguKpqalqp2K3DoXP0WiUVbch
3469L8HIpOTVq/iqqt7WPZz5wFQqVVbmll3oiPqJf3Xy09jYCNR0aelb70yA
PVZWVuqt9JSIZhTYoC9BtZBFUwO7kKteXLznnRjHY4ErWp6VYTchyg576y2D
Khtd48BuHZ2pjtTxuwtL9E4Bt0+n+wTDj74JSwFnh1UNqZMEAsw+lhRz1kXZ
Qed9TCBzz+Ln4YHxLcVJ/bZIXEtVKiZlFLH4fdUVmrvLJY4PTqkoFntfr6dM
jvmhlrK0/vc9ZzxcsU329Ss5gnFFkWUWOyiCQQruZ8q7Oby20eKOwhNFnDe9
PxOzd1fiKqg52pnYVtL6/ZMWfO+OZCcv3fhGM8YMgyGKBgYG3zuAJ9QrTQTl
NAedjX0JZLbc1X2Gau3I+DqTOUcsAvie7+AhSk9mrTCU5pQo879xoddwdO6D
eQK3KSvbS6lPqQDVKAowPTYY9GJ2dhZpsJ025WMvanlty0F7xLSFe6FYE3+j
Qmo8bQWTpTTm7r2hv8Wlbysq39Im7ChV6s+er/C4R8KJmMavlZsBX+1N91Vg
cLgSzwszp3e8tzfjewjMGUg7lwfAUdPTN9d39kcUXEg2t3hvi8xgck5TOl1T
TaCKIkoOuY08uktatr9yVPXFsyzJ9AoZxpO9m5Gs6iWUocQMmGT7kd98ofu0
FG5GPii0j2JO5/DwUdzdPrRFrkAbG6QXlbaqZjoYUcTTAakeuj6vBuNONznJ
5NfxxmiCFJIwW3bMOKcTez5Fc/ZzmFvm82nSbsujgmGIooGBwcMAIFGCQpAA
BImEb06TOhqjqOQOH0hlivr+qzdLYa44Ozsfk57edjWg13oaziIEOE7Pxnxe
lrd3dnZGo1GXKIZPMTk5CQfCT++rLSgKDhGSwKu+KVfYDagyDBt0vRRyPHQo
5j32aMexCIrNXecaGhpi0yH9gcw5TO8TDkELcd14X8qJo+XRZe/+S0tLNA3Z
kib65vj45IpneXygvGjUb9Yv6rOYYo7rN8etsjquneyvuaGe5JOlyRebP/Yk
9AvJytJjt0TidWd7EbvxoA110F2bkuMwz7k/LlmbpeooeAs/fk652/m794Ra
R4zTjhWYiS16Uz/VCxvZuygZnbx9V4VS5Qj3eew1Ar8FLFuahFluxy15ex95
upebzpNEHa0dV2XqaIiigYHBQ4Kpqamok6TBFn0HuM3V1NRQcMmlk13NH1jl
xXct2BZbSHSZr7Jqo7b2oB7hBN7Y0PAe1SsCcdI5EowciUQomesF8JyI5gLE
9BJ+VFW93dXVEzJ5eBWmoV8Io6UlAfPxpWoYAq2prKxkrsuhUeC0cHGnu7v0
nYGwASN1CbHhJ2zkaTtn7oh8hoPFL/qBgwjfkgCRqlZC76izvtG7CI8jKP5z
Xz63rMMDv9tKEtpSW/KstVrm5/LW+b+IPdtODV7jwJcdDSvc4sFI23cfoxbP
JGYJ7WdHdtxtLzfJuDSFTDf6vSxs6pmjstz5Gn5+NHpbWlzuFEWJW7kkoJTD
iS10oq0l7c/sOz23eE+77GUO9q710vIUFuS31P3mSjdO8V144d5zNb34Tgnj
RyKKyhUzLKhoiKKBgcHDA+AMekwPqJGuK4G/dTMzM8CLfANQLjCZ0QF0i7iK
lyvyzvBSY2NTmbOxMjx+XV+nk6Xu7m7YZ39FlctomqJkmcw578ii3M4pKmG4
HKe9lZzwKocNXQEiYNS69bQOdKqM6tTUQjOfuob6PdFIT4+kpqiy6aMkLxv4
EF2EjZwrfxBuBscKx8VIWVCrRNf4jejDQzQVNS+d+j6+la6PHXJcDEA0YnZh
iSwTZWhux/uKkrVwpA5/TUpNdHHrf/67ZE5jIDlLpxQFm+dLTefVrFpESK0k
EcIVac/OwRuKw2xG7+PCRhRVhWbe8SNv7Tv1mQrztqO4OylDu6UJEnpj6aZw
TQcO+eN93Zevzee9zG7tUO+vyF8jfZXxSUX+xNpevnHnqdeO0xyoUOGjsWn+
OIRPwBBFAwODhwoD2CmPg1r19e/6Nh32fe7a5+bNm73YWU8X+ZIywsWdvBge
Hq3Rmkpz9vPQoRgfe+XKlcqqt2FAILQ6hyQjcd+SQtb5utCIMuegNQGwPNnF
kcgL0cucYYdU6ji8NDAwwFuAEPb29pIGmXpkT09Pi9CiUovoxLgSdc3cPtt3
oUSn7Ioq2NOX/XpB0uwV3z5YIj3lzVl+X0304wpKTQqFqqKLOev+rxr6RZ5X
tn7WhMayM0gLtTsRff12Cjby35s+cTExTehaqIne7xyaktY3IoCmUwj/x1Nv
iN7HWgwr9wh1ZiHZOMdmFUlbpiX9Wc1ZFewVduKcdBbkUDxJbitpRYm0OOP2
3e1pbO2HaeL1UuW85fgGIL8YqFyzmG6u/OSnItqsuucIx56SJFysiiXmwv9B
GaJoYGDw/cIbIyJJLBtWBwldrQDCwBurq2vJxG9mhpIsglZRi73ViHaRVmVI
5KI3vIuiXFckTC1rYWmxu/tMRHV8JiIE5IqaUHv5G3BIGJDOrp8LLpm3ewEz
AT4GJ/K+BCdyFTcSUqlU1NnkbnDwEi1IY6x5avrmxcFLdXUNUWdHP/qJlZl9
vpOZnJzUa0FhfShCG5439yKEK4qZq3AuzKeh4T3XTH4ILNGypLGz+k0ygeND
NwTZKBVG1qhubpM5X3XvtkXQ+Bz2t4fjkQu6gkROZHfpkhaeRtBdG5jSK20X
VfGcYCkbyxERhfVRVJJnLA7EaKJKoItOhc9UnCraoZQs8DYJhZFYGRkB3tEm
w62oYYfnwHZ0+claL40pKzopLavwIHHv5b6r08/uPSODvfJzQiZFbXn+ArLS
p8EQRQMDg4cQwBZ06lLnF1f0hX4PrK09KPz30HkPyA91EgE6R7xxbm7OXejo
d/+cnZ0VDY5VUzydNBKhok52MCzpMpqaDo+PTwJXJDcYl0H3xMQEHOilfBPY
hNprrUMg90WWcvBoME40GqVonpY6vwMMkEOX8Gsa7RYjSBG7us+QqMRrekOJ
Zpd4R0cmkyGePILRSEvwxuu0MquMKK6Ijs4UrzBVgfp6Wv5QQos2T8yT3gE2
PPnKUaRbcUkR0XYG+AY2YZEaCjJUfHJ3u6UoJgcSN2DFBN/4ef2/F5XElf7a
KeVwPmBu47fuukZ4lGoURZhO492S8eK7g9sFV9z3byL7Xywdihwuixh6hTcL
fSapZDH5l/t6esemZfx4rXBqnHOkfrasa1//8efv/kY684iGOPTuyGaLf7Kj
BYiiZvxtfBQNDAwePZB3Cj/0HHT4zY5fnZ6+mQaOVPGPUbTRzmbPd3X1kGW3
MJzBYYmbBaikc9yKAlglzKfM7sdXztHFKMqBB4cuD4+MARPbo6KL8CtxRTip
HhHtwIywNzFNVNOlGYE5IIeM6nlnAnWKcSWy4bpIjAOvwoHxeJwJYXXNO2R3
I/v62Q1ixLXUN7zna0mkTwYuk/bvAD6XOt6IHoywsCu22F4NYHwvS1xTH+rH
ETLmI01y8NP4YvN5UtcSUZTahOKkU2krYkcvyZ5xuXyes5IWqxsKi8PZSQ+R
8H88s79Hm8w6FRxrRcHtcXIaP1NfWlg2cv/OwrfP7P9AUEHtLCRLt8kVxvck
eRMVjO3P13z40djXa7+4nPoOIHPhl27ceak5KyXY4iwtRVIdj4FNEYVue+KV
lG7IY2oUDQwMHkUIc0XVOlmSGcEc7un7rBgeITalS0tEWR3yJcpsxmKxFQfR
dS5AzMoCmujBsEAC4cEdn39d10D+kEBNmYYBaayrq4NB+vsHtFPcp87XFRVV
bBXIs/VSpi4RSxT9qXm7yCxjUSWcHV6F595mf74toYGejU+uULHJkwFmSGdB
I8TjVI0JM5yavtkYOxL1C5auEiJsK+fG7/Wqvhf80HD80u8pLldEDZ0phCjU
K6h6Lm3lMsXjg1Ob5D6TtyZvLxQpocqWkiOypV1xUpqElybV9BL//OEYERv8
mUOWs1z4aeYdGfafHvi3ImUZxIIg/Vd63nf15vpXzCa+gt4jV+xhEiX5PMl8
drTRUiiWiO8aZe2Lk8/u++Cds2PXbn1Do0pb7wAurbLM4v/zd+/FBr54dl+P
rIpElx4sXrWZ8Fa0UXq2/LTwcuQlWknNohedasuVUBWYku6GS6cLCbXIwADF
rEqTDi/64lbVcFwSxfJT/6Fn9h9cPWRgYPDwgIxobEWJxh9WE1SEH2xGraO7
5wMY7VBjU23tweHhYe9o3gq6vAI8X1hYSKveebrUhY19iDTyqzW1B6uxUWB1
dS1QVjgcLoHih0C09C4tQBFhWOCKdI3wE55XOF2mgazSmlD9IRyezZ4n3Q3s
CScS+hpnt2i9bTTPFvgkHOirVfEmdnkRYEr7K6rq0BeIXuJeORSlBAK84rvj
hUu9ortoGpboRt7avrsD74BxbJAX31qSJHKobt+CJT75aora7W3CfOgsf7mv
SyRbuaUgGVBLfY0d7Zz4mvi/ZD4YLC3wPFkawzzouZo0TGkbC23sar1WIU9W
4vHM2FTowCtCRBpttpS3Xmr6LeagkzKmJ96auKLNrZLLCR30MXwTE7LKFNnX
j8s/+J9tHx/OTvaNTFNK+b4sHmCPbuvGV990Xrqx9+SVZ/Z/YNeFFr+PcpVW
dG7E9HcpKmhKk0/sOlrW9R+KL32n6ZqCg7p5S5ExLohtV7Q/qWw8xcxlUHNT
QJIiEVEsjvOHTYtzJmxyuyNeftoTUVy3dMjAwODhA8bfGqIazwGWEuKtbSk+
AxwMyBgwqEalJuY9Lw4NRtDNz3XUmiYG+w8NXW5EIx1KQHPwc09kL7d3occb
e6L1De/J6GLV28c6Omfn7lBPGZQMj/EE4NKAbNXV1VkoVOGOKnRRaeyxAuxx
cPASUDWgwRQdhZ/0cEQLlbcMT49kON3dZ6amfFJsIWyZAbwaxhkeHnVuHI3g
rOBcK/XHcT8XnBmdcDjCWa/eX0MRfZEXnslZzYLGDvUwSQNW8N/qzm1OVpch
wjuiZlIkvrnrdJEUsLxPHo+/rDunVSRSKCxnFbZGMU/Wgo4qwucOnMXYmk3S
iJhh4+nkNiFJFplZEVFcb4tDGfqTccXvWBDdOfTlk7uOkemlJHKlLbJjC5YL
IpN8XwUeqXCR95Q9d0gO88z+HriQn9ZkfnIg86diTK43kHntP0G7b8lIBYtr
3bqDW/kk/nvTheu37ooortsWJ3z9c8rVR0aJFW/E+e+gCLago5ZG0TcW6rtJ
GRBF+shJzx8/FVVpUqaeV5dnNzAweISgR7EoxcnRMGBEMzMzIURiYGBA5x4u
18TOzs4KT5jRdeqJiYl0Oj0/P+99yfVkdnY+mz1PpE5L8jp0xFG7uNFmce+3
JNKZcxSOa4m3wmXSmIODg1VVVfCkquptSljDS8AqiQfCUly8OEQLwhFCDmlG
NYsb7nxHBj5dXV2waL6XEGIxxD+HR0fO9mZasExR2yWHQc47EayuXE2xoktX
zml66rLtihj/UEQra0GetM8ikEI37rhkicWtnBMEqnB4YHwzlywvnPrmhNs2
36mRq6gbt4x2Nme/kLdrnlxeKDgK+P4q8il5AcXffnbgQ8GfS+MaheAWNgkV
9kTHGFWfvJ5z55RzTp65F+pKbn3zi4aPlLZFlgtKN6ESDtNJ3qiigio+hhFI
WWNQmhQiJhU9kz0cSxKyD44kcq3qi0OSo5Qv/H9nz41+pRZIZ0qqC2HoZdnR
ueL4tlJsMl6qOomX4rUgjVzPiq0dtkN73irH1LOMqDvrTpUrkViTN08Pq78j
hiYaGDy2gL/enZ0n9CwqkCiX2lfH+Pg4ECgiYEQ/5udlzc/AwAUhMPGU0rk4
SUdHBwXiOjo6w/mPXsEIjJGYj+5ZrdNF70t6vhVooTfyls1mgTc6SCYLUrTi
Q3Z6tJ+js1A63RcegA3fTpidndUnQC5ADIooTqAMZ/V3fJiVsOvR/L1dpZiG
HAZA+CqLW6HsgYJFYtKaL6HSl23zd1E/tXkBRUE2/nTXMZmLLE0obkPleVjM
Vtw6t/itpaZ1f8Nu2lKDxhPL54WYhVirKJtEflXK0ScOyUoxy/o+eDlJQnLY
tlnPP9P/7p8bnfnLfT1aPFN4KjpshYrJYjG5tfiIZIPiLU4Wac13OLnvzLRK
ZRMciNvj6hrbnq/uzYzekjFSNUM1XVLBrCy15mJOxbS5ukDFFfGitD41GwrV
+jCfLz81rAhzUjFGqk60Ld/h+b5TXjGLST0bGDyeIH9FnXpdvDhkBaQ1p6am
iLoMDV0mk5xYrLkGawWBZGJBXYQKFH0BrI/duffsicJzdoAJN2+0MFAGO6dS
x9nI0etF44r7UQVmOt1nqXpI7apt+Qz3wo56RuPt1TXvwKmBvIVIhl2XALwa
Tk3Jes2OJsd/Tufn59lAshLFNazjpjpSKgT1LQPwnQC8NVXOWkoYhE8d4rJo
YOGd8pcNfTKSUyINT7ZIcat4/qv6vvu04yZNR/wP+NFfxz6WRo4c5lLRTiAw
djYcixJzmvi5sG+yTP8Sb0FS8V9r+zRyxf2miUvIFC08Pzc6RXNb73Q4bW13
1eGx6B05PjjzXHWfqlGM63xGxRXjWqfs9qIdrVhaSZwwKXzUFb+lQ9AoiXRD
ksLB48m/O/ZiU//kLdVNW16U4Mx6px47yR5ywfnvFDWlD1s7h2FFeWcp0d33
YXv4MAWDHarNvXn6M6fQRit4KG1X/yiSQsyiSKyJKRoYPH5wBfrS6TRbuxDB
OIaajhAtxsLCEnDFRKINWBBQzcHBS2ms9EPJc7PvuQhdXT1OGhbt7OwM2d93
C5AfoKMwbaapUaX7cFNHRRRdQ6WxeZ8jMukkiuTG09PzAbBT4m+uvK3vJLno
kWbFZNVlEs47w+CZTGZ6+ia1WayoqDrd1dPVfQYoIhFIuED2/HFxXdcVkRSd
jb6BBgOzNRrn1QLp1aHsRBEpnYtbbCUv3BzRz7lpYFLtvSkRHnWWwwPj5PSi
SX0F+RF9W0riJ4Yosq1ib8QTVZliwaajm1erkrmfVX9AbEpaGmJaVlQnCq2H
nfPV7HHWMR9lmaN9fu8rGoavMTezBr+88zeN/dt3daK1URyDgUBvjjLnobCY
U52hcyHBvaU2p1R0bKTu0jAasPEj2fHZhSV7efP2FOwlUgl6SzX+C1lPm1QX
t+oEW3YCKpYTWPuKPQBwyntPfapkXI6CB1zSVrYWd6qeN8QeysDA4PuFizkQ
zdApVn19fVDrFkv4EzYCx6usrORKxenpafhViDKUcbQTOTopmVTTAxgRkDFO
uQ4ifE+6Ym53YmJiZGQsne7rhjFjzYcam6Rdj9ZuT0cvEEVnHBIOaYm3wvYr
w6PA3MJpof6Svg9MgzievpJCo13zzoqXA+sQT7TtR0U2zCSbPR9V2fMV5+Cy
+3a1j1nx1AYW3uW+ufvtcwfOvnAg/fftQ3C7LDv1afTUlb9v+/iF6t6f1aTv
EOvOb8b9UGV5Bd+YuPXH56t74VF++jN4wJT2nfpsV3Lwueq+52s+dB5nx9xc
5OpBwRrqPFtQLos51KSBLr55ehiW602Y3slPo12jMD2Y5wtizmmY4eUbc3aQ
bf3IaTTMsomxHsRT/zs+dOPV5OCz5aeZE9o64lJlnsO+Q5Ii2ryIqPj2V46+
1HQ+NvDF/N3vLHUOGVbVZmWpvn7aTHiGYQno52szPz3wbz89cLbs9HDFqaGy
U1eAepXhm7vv1GVYWHjAm47n2/AvJjhtMVt4Z5uzXzx3IPNc9b+92jYEk9l7
8jOY1d4Tn1acugxPXm7+LcwZ3tnD/V9QSQBd7EbP0MDA4GEAkRy0v94bLdsH
P3UPGRekFrgsSploHSGkDugo1/4B1XQdUl1dS+lgoEkXBy/pFje+1joh51px
SjDt8fHxCcTq5r/yX0JgekzVgAADcR0fn0xjoDXqETW7cAUrEvdrfo+zs7NA
vOHAWCwWMj0g6vX177qaIYa7fBsYPK7gJDWV2wHzz4x9BfT1r5sGgLhu331M
0cWE5phNHtpHnt37ARAzIL3N2c9//9WsT7Wn+Y5lYGDwg8fU1Aw1qtNr/LLZ
8949gYo0NR3u7u5ekarpO1TXvMOUxtWfDvOwYy7O09l5YmpqyjvU6sN93o1B
nPPBIXwXcfKpzhP6dszsR72BTf3shxqbIqqpjSb9np2cnLx719WazQawXJd7
D1B9b1NCA4MfCGQcNe9QZxN7xJdUnxfL+vexqXOjXw3duGVZ0j9Q7gaH2OaK
5l+QgYGBgRuLi/fYJYa1IXHhM3MvhKetxi1wAjsy00NPxeo7U4dBlpAAvxoa
GqKXcjlHTC+kWm/16o+1bgfals1mvUFICzPvlPyFRbuiBQ9pKJeVkOVZw+HR
kUgkUlVVtZpO2YSurh6HJ7lmlhh+oIHBYwtMAees+1w7aLNEFWZUNZZql5yU
KOe5HjLn+LeZV1aO5t+UgYGBAUPKW7Qqvv0VVRMT19YaxNNfjSkLaOCBLO5w
HVVRUSXJT6RsevrmKoUk3jkEkdi1csiZmZnBwUvd3WfI0ZEeqVTKu+f4+CSZ
K5J7uW+nG1fSXJ/tmu5BQDvJL8juX4NWkF5Ftrm1GfywoGKJCFWuSdoTWemX
sxRHVCFE/neIL5l/MQYGBgarwwR6rbha6QFlWr0/jP4r2UdHgtUZsPPo6GhU
aZCB9gQNDsyNaBv7KAJrSiTa0um+kZGxycnJdVxsEKOrr69nfkiqalgBrwMk
7AmEVpddwzXCJWQy57LZ88AhXYu2Io8NIXj9/f2VlZV7kJHyW+MtD2Dyabii
wQ8SUnfsFLygZZB4fEf73Ndqj/FfC/q95Pz/GZp/SgYGBj9k+P4NBHoTQ9tD
282mbG91zTsua+jwMB0978CcMjUKSaf7fE/X0dHJljLsCePeB8dxaYp1HQcl
rNPptPdYoL7AJ0l2HX1TmEDCczgpd1j2XgKMk8lkhNdN2T46y+zsvO8FAoAZ
lmnNXLjNHz2HV6emZvJ+UcSQikodcOpGbGatd4qprq6l1jD6Ud6gpYHBDw55
yw4vCtW2Fiy0w45OG8C8FfAvxqh6DQwMDAR8KZ+ehmZW1t19ZmEhzMdGHwoI
p92mOVLmG5OE/YVZNI5f4TGapufZbJb5IezT1X0GKOvIyBjQJ54YkLr6+nq9
jJCO9fr/cDEk0EXfNs0M4Io0f6BnIeJl1Cm/5XCJ1H7SnFfTj89y8j3CwMAF
zsvzxQLL1VPz3hEMDH5gYLMal0Y5pxq7YI8X+2WHyEUqpv16K5t/UAYGBgYh
fwmB3tRpemTiKtU171wZCWzCoo8JVBOIFvElV4EfY2RkhC2vO1LHvYPklQcj
TUOngji+fyM8OhY4Ldsb9qb7vhifHJ+41otWinTSWKw5ZBHgXBRRhFN39XT7
TV8GHBYX7wF9pU7TjminCgDW1NT4LlHQ0lm0+HV1LpYLnJMkM7L+KhjmBmfw
wwHFBr1M0f5Xktd2tf+vHHUsx26u72umfNHAwMAgBIuLi93dZ7QeeVIT3djY
5JX0EpaWlsgRcX9FlUrIRmFnJ3WRFCueaJNFd5Ey375+1PuYInu6ByOAZDKU
1/adycDAANG27m4HzYvH45wpdl2FK2/LDO1QY1PIKvGdZW7u9gQikzlHKemo
faI7rv2dI9itXRcWFoB2qlOXC7KNIyQSbbC2hgEaGBgYGBgYPFSYnr7567oG
PVym+imn9YQycZj+/v6oSsLSIRS486an4VhO0bqkLrxPt6RM5ajdyOr7VFfX
hshkLBVyhPHHx8f17b29vawaJhVMUPk6X3VE46IriqwZKvEtmB7HPF31hK4R
4BpFFFTrXk1Z8tHRUVN8aGBgYGBgYPAwwJcCAe+qcBbjEUnzam+BIOm9mNnC
RQ0lzSu4Y0tEM59xcaFGZUm9RzjnONwCy1TlXlPTYZfdIk9YJaYnLI2bDQ4O
cqNnPZftPXtKiWj0sweBVDPK+FpktWCLbHkTfXNx8Z73RPrPkZGx2tqDWiBR
2uB0dHSEqKe9vxoYGBgYGBgYbDR86cfc3BwpcF3yEKCFQ0NDrlAb0CTaGchS
fX29d/AE5p1phOFhn7pH2C2qhTH1Y6enb7Iuu6urx/KjXr29vUwU9csZHx/n
1DMTRd/rBQ7MhK2/vz98fYT8J1IOZI8o5cjICDXjK4vu6+4+E3QUbJmYuAZc
N6IbJOKjrv5dVyzUwMDAwMDAwODhgW/wCogNpX11jxqgbUAXBwcvuQ4BbtnR
0aHTyMXFxfn5+dnZeVujUVEVdEYmpdXY1YV54MjIGHNIPaSpH57JZN7YE414
woYT2CyGsrqwT8glz8x8xWdJObU2+p5KO7MgdDd2fxm5LMCH4ZKD9DLEpV1y
6QoRp816T2RgYGBgYGBg8DDAG6BzldUBPdP0yOWcLa2tPei1Q9SpDrwaFbCV
1N3dZ4JsoqMq0/2vh2L6UJnMOR7BVf7HECE+pF4uNjihugpSmaXvJF0TEPG9
ugZLZa7hwtPpPu8hQCalj2KkHB4u5qw/gTnEYjFm2swS4XCyNzf5ZQMDAwMD
A4OHFqshKgsLC0C0mC7qaVOgi/ASq3R1jjQ0NFRTU6Pnr+PxVhjKdxq8W2Os
WZ+D3pma3LC9gAlQKxMgii6SputxQi7Q0ookI6LOcNFSjQ6BE3qXaH5+PoI1
k11dPdPTN/XXeeeLF4caGt7THYeYtaZSqaD20AYGBgYGBgYGjw7shqpAn4Dh
uKoWiflUVFR1dp7wWtBYWGTI3oNRJJa+p2GepqeeAdTOz6VHdoFVz66OLRxR
BFLnbeYyOzsLl9PR0UG/kuyaXRzhWqjBH0wgfIG8KXgm1dpDGpID7fS1G/Jl
iYY6GhgYGBgYGDxaAJ7T3d1dobwTHYyxbO+hxqbBwUu+zVmGh4eBmLmsbxh6
a5X+/gFL0SQ90kh7eunTwMAFInjpdJ++fWLiGs/N9RKBBh+fuAYjDo+McdCv
wqZ55SEE1XuBLfGk7luucekoRRGDMu8GBgYGBgYGBo8BiOQsLt7LZM6x1bZe
g0deOqnUcZdZjbUSQeKgYlnZXniezZ4nXx1ia9TPJUgqQgf29vaqbTnYc3p6
mhPl6XRfyBldjWn4ARcSj7eGz3x2dra7+0x1da2eZNdH6/CLIhquaGBgYGBg
YPCYwUVvFhcXyUpRU2rs2xPZywHG6tqarp5uspEJoUb80umuHureEkG5hx7W
84qRGRQ5hAN7ej7QtwtrHcXWEok2r2kkK2WikfIyPC/8PHQolslkhoeHid35
2m5byA+z2WwdOnW76jYpyU5CGG9w1dcK0sDAwMDAwMDgccX4+CQwMVYuE7tj
xgiPA9W13d1nfE0UCUzDkICdj8WaKyqquD10RLnQuAxw5ubupNN9QO247Utj
Y9PQ0GULG/+pli7lwjwHSSBVKvK5xsfHoxhOBBYKjHdm5it9Mr4dUoB8whnh
kEhA/DCKfQ9ZBB2kFTIRRQMDAwMDA4MfApjzzM3NDQxcIN2K4k42XSRPGKB/
8Xhrf38/N0DRI2zeiOXk5GQ2m02n+4B91dS8o3d+gZ8LC0suM0Nkg33wKj2P
qnAfKW6Av1l+efBw/gbXBQd2dHQCEbXFy6pnjV7ZCGTYFYcMGtPAwMDAwMDA
4HFFOPkBEtjZ2ekKCXpdYqgCELjl1NRU0OC+5oT6r4ODg+OIiYkJYJXwJLwg
kJ6uyBXhEoAcplLHRWLdkQe3L4Rip/BSKpXSg6WrKcg07NHAwMDAwMDg8cOK
zE2nQMPDoxSIszPIKhDnepCApbv7TDZ7fsLTbi/EPWY1pY8hW3jjzMwMcM5M
5hxMo6rqbaK4eszQMe1IGdDgRKLt4sWLXIVoFM0GBgYGBgYGBkH8LYTXTU9P
Awl0iYtdjDHqjDfW1NTEYrHu7u50Oj0yMkLehuueqkIOeB2FH9MIymg78td+
tj/8vLrmnWMdnTCfNZ7XwMDAwMDAwMBgBWC93yCldDVWVs7NAUMeTNiAcALB
w0djKpUCvpfJZNIO9MEDqKnaTTy89jVRT0LZ91FR+VYi0ZbN/v/t3TEKwzAM
heGDN1uv0NXkFB67upPo5tG+SpUITEwjMCSBDP+HxuD5IdnRp92rBAAAwKUs
NMYYX/0jYq92RsDOOLutVB458LFpJ7bSHKtpNqVk9yfpEAIAAJxuMGLpZ7VW
ka+1AZcVeOuO5qkfSXtj68H6D4StQgi2OKaUsrtZBgAAACc62IjTzJZzfq9z
5GV8HOZnv0PZS31ev9F+tGivZvRMESEWAgCAm/gB/jOEVg==
    "], {{0, 236}, {867, 0}}, {0, 255},
    ColorFunction->RGBColor],
   BoxForm`ImageTag[
   "Byte", ColorSpace -> "RGB", ImageResolution -> {300, 300}, Interleaving -> 
    True, MetaInformation -> 
    Association[
     "XMP" -> Association[
       "DublinCoreSchema" -> 
        Association["Format" -> "image/jpeg", "Title" -> "Druck"], 
        "BasicSchema" -> 
        Association[
         "CreateDate" -> 
          DateObject[{2009, 9, 15, 10, 50, 23.}, "Instant", "Gregorian", 2.], 
          "CreatorTool" -> "Adobe Illustrator CS4", "MetadataDate" -> 
          DateObject[{2009, 9, 15, 10, 50, 23.}, "Instant", "Gregorian", 2.], 
          "ModifyDate" -> 
          DateObject[{2009, 9, 15, 8, 50, 27.}, "Instant", "Gregorian", 2.], 
          "Thumbnail" -> 
          Association[
           "Thumbnails[1]" -> 
            Association[
             "Width" -> "256", "HeigHt" -> "72", "Format" -> "JPEG", "Image" -> 
              "/9j/4AAQSkZJRgABAgEBLAEsAAD/7QAsUGhvdG9zaG9wIDMuMAA4QklNA+\
0AAAAAABABLAAAAAEA\n\
AQEsAAAAAQAB/+IMWElDQ19QUk9GSUxFAAEBAAAMSExpbm8CEAAAbW50clJHQiBYWVogB84AAgAJ\n\
AAYAMQAAYWNzcE1TRlQAAAAASUVDIHNSR0IAAAAAAAAAAAAAAAAAAPbWAAEAAAAA0y1IUCAgAAAA\n\
AAAAAAAAAAAAAAAAAAAAAAAAAAAAAAAAAAAAAAAAAAAAAAAAAAAAAAAAAAARY3BydAAAAVAAAAAz\n\
ZGVzYwAAAYQAAABsd3RwdAAAAfAAAAAUYmtwdAAAAgQAAAAUclhZWgAAAhgAAAAUZ1hZWgAAAiwA\n\
AAAUYlhZWgAAAkAAAAAUZG1uZAAAAlQAAABwZG1kZAAAAsQAAACIdnVlZAAAA0wAAACGdmlldwAA\n\
A9QAAAAkbHVtaQAAA/gAAAAUbWVhcwAABAwAAAAkdGVjaAAABDAAAAAMclRSQwAABDwAAAgMZ1RS\n\
QwAABDwAAAgMYlRSQwAABDwAAAgMdGV4dAAAAABDb3B5cmlnaHQgKGMpIDE5OTggSGV3bGV0dC1Q\n\
YWNrYXJkIENvbXBhbnkAAGRlc2MAAAAAAAAAEnNSR0IgSUVDNjE5NjYtMi4xAAAAAAAAAAAAAAAS\n\
c1JHQiBJRUM2MTk2Ni0yLjEAAAAAAAAAAAAAAAAAAAAAAAAAAAAAAAAAAAAAAAAAAAAAAAAAAAAA\n\
AAAAAAAAAAAAAFhZWiAAAAAAAADzUQABAAAAARbMWFlaIAAAAAAAAAAAAAAAAAAAAABYWVogAAAA\n\
AAAAb6IAADj1AAADkFhZWiAAAAAAAABimQAAt4UAABjaWFlaIAAAAAAAACSgAAAPhAAAts9kZXNj\n\
AAAAAAAAABZJRUMgaHR0cDovL3d3dy5pZWMuY2gAAAAAAAAAAAAAABZJRUMgaHR0cDovL3d3dy5p\n\
ZWMuY2gAAAAAAAAAAAAAAAAAAAAAAAAAAAAAAAAAAAAAAAAAAAAAAAAAAAAAAAAAAAAAZGVzYwAA\n\
AAAAAAAuSUVDIDYxOTY2LTIuMSBEZWZhdWx0IFJHQiBjb2xvdXIgc3BhY2UgLSBzUkdCAAAAAAAA\n\
AAAAAAAuSUVDIDYxOTY2LTIuMSBEZWZhdWx0IFJHQiBjb2xvdXIgc3BhY2UgLSBzUkdCAAAAAAAA\n\
AAAAAAAAAAAAAAAAAAAAAGRlc2MAAAAAAAAALFJlZmVyZW5jZSBWaWV3aW5nIENvbmRpdGlvbiBp\n\
biBJRUM2MTk2Ni0yLjEAAAAAAAAAAAAAACxSZWZlcmVuY2UgVmlld2luZyBDb25kaXRpb24gaW4g\n\
SUVDNjE5NjYtMi4xAAAAAAAAAAAAAAAAAAAAAAAAAAAAAAAAAAB2aWV3AAAAAAATpP4AFF8uABDP\n\
FAAD7cwABBMLAANcngAAAAFYWVogAAAAAABMCVYAUAAAAFcf521lYXMAAAAAAAAAAQAAAAAAAAAA\n\
AAAAAAAAAAAAAAKPAAAAAnNpZyAAAAAAQ1JUIGN1cnYAAAAAAAAEAAAAAAUACgAPABQAGQAeACMA\n\
KAAtADIANwA7AEAARQBKAE8AVABZAF4AYwBoAG0AcgB3AHwAgQCGAIsAkACVAJoAnwCkAKkArgCy\n\
ALcAvADBAMYAywDQANUA2wDgAOUA6wDwAPYA+wEBAQcBDQETARkBHwElASsBMgE4AT4BRQFMAVIB\n\
WQFgAWcBbgF1AXwBgwGLAZIBmgGhAakBsQG5AcEByQHRAdkB4QHpAfIB+gIDAgwCFAIdAiYCLwI4\n\
AkECSwJUAl0CZwJxAnoChAKOApgCogKsArYCwQLLAtUC4ALrAvUDAAMLAxYDIQMtAzgDQwNPA1oD\n\
ZgNyA34DigOWA6IDrgO6A8cD0wPgA+wD+QQGBBMEIAQtBDsESARVBGMEcQR+BIwEmgSoBLYExATT\n\
BOEE8AT+BQ0FHAUrBToFSQVYBWcFdwWGBZYFpgW1BcUF1QXlBfYGBgYWBicGNwZIBlkGagZ7BowG\n\
nQavBsAG0QbjBvUHBwcZBysHPQdPB2EHdAeGB5kHrAe/B9IH5Qf4CAsIHwgyCEYIWghuCIIIlgiq\n\
CL4I0gjnCPsJEAklCToJTwlkCXkJjwmkCboJzwnlCfsKEQonCj0KVApqCoEKmAquCsUK3ArzCwsL\n\
Igs5C1ELaQuAC5gLsAvIC+EL+QwSDCoMQwxcDHUMjgynDMAM2QzzDQ0NJg1ADVoNdA2ODakNww3e\n\
DfgOEw4uDkkOZA5/DpsOtg7SDu4PCQ8lD0EPXg96D5YPsw/PD+wQCRAmEEMQYRB+EJsQuRDXEPUR\n\
ExExEU8RbRGMEaoRyRHoEgcSJhJFEmQShBKjEsMS4xMDEyMTQxNjE4MTpBPFE+UUBhQnFEkUahSL\n\
FK0UzhTwFRIVNBVWFXgVmxW9FeAWAxYmFkkWbBaPFrIW1hb6Fx0XQRdlF4kXrhfSF/cYGxhAGGUY\n\
ihivGNUY+hkgGUUZaxmRGbcZ3RoEGioaURp3Gp4axRrsGxQbOxtjG4obshvaHAIcKhxSHHscoxzM\n\
HPUdHh1HHXAdmR3DHeweFh5AHmoelB6+HukfEx8+H2kflB+/H+ogFSBBIGwgmCDEIPAhHCFIIXUh\n\
oSHOIfsiJyJVIoIiryLdIwojOCNmI5QjwiPwJB8kTSR8JKsk2iUJJTglaCWXJccl9yYnJlcmhya3\n\
JugnGCdJJ3onqyfcKA0oPyhxKKIo1CkGKTgpaymdKdAqAio1KmgqmyrPKwIrNitpK50r0SwFLDks\n\
biyiLNctDC1BLXYtqy3hLhYuTC6CLrcu7i8kL1ovkS/HL/4wNTBsMKQw2zESMUoxgjG6MfIyKjJj\n\
Mpsy1DMNM0YzfzO4M/E0KzRlNJ402DUTNU01hzXCNf02NzZyNq426TckN2A3nDfXOBQ4UDiMOMg5\n\
BTlCOX85vDn5OjY6dDqyOu87LTtrO6o76DwnPGU8pDzjPSI9YT2hPeA+ID5gPqA+4D8hP2E/oj/i\n\
QCNAZECmQOdBKUFqQaxB7kIwQnJCtUL3QzpDfUPARANER0SKRM5FEkVVRZpF3kYiRmdGq0bwRzVH\n\
e0fASAVIS0iRSNdJHUljSalJ8Eo3Sn1KxEsMS1NLmkviTCpMcky6TQJNSk2TTdxOJU5uTrdPAE9J\n\
T5NP3VAnUHFQu1EGUVBRm1HmUjFSfFLHUxNTX1OqU/ZUQlSPVNtVKFV1VcJWD1ZcVqlW91dEV5JX\n\
4FgvWH1Yy1kaWWlZuFoHWlZaplr1W0VblVvlXDVchlzWXSddeF3JXhpebF69Xw9fYV+zYAVgV2Cq\n\
YPxhT2GiYfViSWKcYvBjQ2OXY+tkQGSUZOllPWWSZedmPWaSZuhnPWeTZ+loP2iWaOxpQ2maafFq\n\
SGqfavdrT2una/9sV2yvbQhtYG25bhJua27Ebx5veG/RcCtwhnDgcTpxlXHwcktypnMBc11zuHQU\n\
dHB0zHUodYV14XY+dpt2+HdWd7N4EXhueMx5KnmJeed6RnqlewR7Y3vCfCF8gXzhfUF9oX4BfmJ+\n\
wn8jf4R/5YBHgKiBCoFrgc2CMIKSgvSDV4O6hB2EgITjhUeFq4YOhnKG14c7h5+IBIhpiM6JM4mZ\n\
if6KZIrKizCLlov8jGOMyo0xjZiN/45mjs6PNo+ekAaQbpDWkT+RqJIRknqS45NNk7aUIJSKlPSV\n\
X5XJljSWn5cKl3WX4JhMmLiZJJmQmfyaaJrVm0Kbr5wcnImc951kndKeQJ6unx2fi5/6oGmg2KFH\n\
obaiJqKWowajdqPmpFakx6U4pammGqaLpv2nbqfgqFKoxKk3qamqHKqPqwKrdavprFys0K1Erbiu\n\
La6hrxavi7AAsHWw6rFgsdayS7LCszizrrQltJy1E7WKtgG2ebbwt2i34LhZuNG5SrnCuju6tbsu\n\
u6e8IbybvRW9j74KvoS+/796v/XAcMDswWfB48JfwtvDWMPUxFHEzsVLxcjGRsbDx0HHv8g9yLzJ\n\
Osm5yjjKt8s2y7bMNcy1zTXNtc42zrbPN8+40DnQutE80b7SP9LB00TTxtRJ1MvVTtXR1lXW2Ndc\n\
1+DYZNjo2WzZ8dp22vvbgNwF3IrdEN2W3hzeot8p36/gNuC94UThzOJT4tvjY+Pr5HPk/OWE5g3m\n\
lucf56noMui86Ubp0Opb6uXrcOv77IbtEe2c7ijutO9A78zwWPDl8XLx//KM8xnzp/Q09ML1UPXe\n\
9m32+/eK+Bn4qPk4+cf6V/rn+3f8B/yY/Sn9uv5L/tz/bf///+4ADkFkb2JlAGTAAAAAAf/bAIQA\n\
BgQEBAUEBgUFBgkGBQYJCwgGBggLDAoKCwoKDBAMDAwMDAwQDA4PEA8ODBMTFBQTExwbGxscHx8f\n\
Hx8fHx8fHwEHBwcNDA0YEBAYGhURFRofHx8fHx8fHx8fHx8fHx8fHx8fHx8fHx8fHx8fHx8fHx8f\n\
Hx8fHx8fHx8fHx8fHx8f/8AAEQgASAEAAwERAAIRAQMRAf/EAaIAAAAHAQEBAQEAAAAAAAAAAAQF\n\
AwIGAQAHCAkKCwEAAgIDAQEBAQEAAAAAAAAAAQACAwQFBgcICQoLEAACAQMDAgQCBgcDBAIGAnMB\n\
AgMRBAAFIRIxQVEGE2EicYEUMpGhBxWxQiPBUtHhMxZi8CRygvElQzRTkqKyY3PCNUQnk6OzNhdU\n\
ZHTD0uIIJoMJChgZhJRFRqS0VtNVKBry4/PE1OT0ZXWFlaW1xdXl9WZ2hpamtsbW5vY3R1dnd4eX\n\
p7fH1+f3OEhYaHiImKi4yNjo+Ck5SVlpeYmZqbnJ2en5KjpKWmp6ipqqusra6voRAAICAQIDBQUE\n\
BQYECAMDbQEAAhEDBCESMUEFURNhIgZxgZEyobHwFMHR4SNCFVJicvEzJDRDghaSUyWiY7LCB3PS\n\
NeJEgxdUkwgJChgZJjZFGidkdFU38qOzwygp0+PzhJSktMTU5PRldYWVpbXF1eX1RlZmdoaWprbG\n\
1ub2R1dnd4eXp7fH1+f3OEhYaHiImKi4yNjo+DlJWWl5iZmpucnZ6fkqOkpaanqKmqq6ytrq+v/a\n\
AAwDAQACEQMRAD8A9U4qhNU1aw0y2NzeyiNKhUUAs7ueiIgqzMfAYqxrU9b16Sz+uzuNC0xzwiWi\n\
TX8rEEhQGPpRE0O3xEd6YqoTaJaS3MS/o+41mOSFZ/Wv5rhjIGqSqhgLeNlAHwtxqT2G+FCGj8v2\n\
5luo/wDDNsY04ul0bYRcNzyRER3klZfhoRxrvv0BVbkSOyu9NtLBr7TLy6RnlihnaeKMoORX6vOJ\n\
eRKVfgArcRtuKYqnUfmPUdMJXXI45rNSAdWswTGlen1iE8nhr41K/LAlkcckcsayROHjcBkdSCpB\n\
3BBHUYquxV2KuxV2KuxV2KsV/MzX/MWheU59Q0C0+t36uiEcDJ6cbGjScF3am331OwzK0eKE8lTN\n\
BxNblnjxmUBZRH5e6zrus+UrHUdctfqmpTB/Vj4NHUK5CPwbdeSgH+zI6vHGGQiJsMtJknPGJTFS\n\
ZFmO5LsVdirsVdirsVdirsVdirzLyF548/6x541TS9a0r6rpVuJSj+i8folHCxr6rfDJzX7+o2zZ\n\
6rTYoYhKJuTq9Lqs080ozjURfT9LM/MvnLy15ajibWb1LZrgkW8VGeSQggHiiBm7jfpmFh088n0i\n\
3NzamGL6zSdZS3vOfy485+fdb8yaxY+YNI+pWFoGME3pPHwkDhVh5MSJOSEtUeHgRmx1enxQhEwl\n\
ZLrdHqc05yE41EfivN3nrzp570jzro2laLpP1vSrv0/Xm9KR+ZeQrIvqKQsfBAG36dTtjptPinil\n\
KUqkF1WpzQyxjCNxPl5s/vr6zsLSW8vZkt7WBS800hCoqjuScwIxMjQ5uwlIRFnYIPy95k0fzDYH\n\
UNIn+s2YkeITcWQFk2agcKafRk8uGWM1LYsMWaOSPFE2ERq2qWul2Et7ck+nGBRFFWd2NFRB3ZmN\n\
BlTawZL6ae+fVZ3S91W2eVLzSYyfWt7anBlsqkcnib+8cLVmHEEDqVQiapLoul31haIt/aQSgxeu\n\
vKGBo6y8KIkTSzfDydB8KUqz9cUID61ePOLXWdTmnu6mK3022Y21shjkKqo9P00KsicVf4gK7jah\n\
VVvqMcct0Bo9xarGtwILr1zHRvWDEvIknxfVqcOKFi3t1CqyDUJDcNqujPHqxir6lrqEazTCJWjV\n\
KT/FKjlmPBGdthXr8OKou21OQRFNID2NzdtHJfy3LwsIYXm+2GlB9SNhJvJv9njRSQMVTfTdX07S\n\
J3l0y7W88vK6R6kkQb07OaX7MsJNV9Fz9tFJ4dRtilnIIIqNwcCpX5o1ltE8u6jq6RCdrG3knEJP\n\
EMUWtK0NMtw4+OYj3lqz5OCBl3C0n/LTzvL5y8vPq0totkyXD2/pK5kBCKjcqkL/AD5drNN4M+G7\n\
2aNFqvHhxVW9In8wfNknlPyvca3HbC7eB4kEDMUB9Rwn2gG6V8MjpcHizEbpnq9R4OMzq6Yjpn5z\n\
ahrWj2jaB5fk1XXpkeS8s4ZKQWiiV44/VmZR8ThOQXbbvmXPs8QkeOXDHv7/AIOHj7SOSI4I8U+o\n\
7veUAv55a3o2tw6b508utpUc1D9YjctxQmnMKQRIoPXi23udsn/JsZx4sUuJr/lSUJiOWHCzzz/5\n\
vbyt5Un12CBb30miCRF+CsJXC15AN/NXMHS6fxcnATTsNXqPCxmdXSSz/mRqn/KsIPOtrpSTSN8d\n\
zY+q1EiErRF1YISaEAnbpXwy4aOPjnET8Wg62X5fxRH4fGk88gecIvNvli31lIhbySM8dxbhufpy\n\
RsRTlQVqtG+nKNVp/CmYt+k1AzYxPkmPmLWrfQ9Cv9XuBWKxheYpWnIqPhQHxZqKMrw4zOYiOrbm\n\
yjHAyPQMa0f8yYP8Bp5v8yQLpVtMzfVrdGMryLXjGFBCEu5ViB/LvWlcycmjPi+HA8RcXHrR4Piz\n\
HCEBo/nj8w/Mlr+ktB8uW1vpTk/VZdSuWSSZQftKkamg/DwJyzJpsOM8M5ky8gwxarNlHFCAEeln\n\
n9iYeVfzKi1PXZ/LOt2DaJ5ktxUWUkiyxzKF5coZQFDfD8VKdOhNDSvPo+GHHE8UO9ng1olM45jg\n\
n3d/uS/zH+ba6H+YEHlm5tIksXWOSfUpJSvpoyF2Yrxp8NPHLMOg48XGDv3MM3aAx5hjI277QGk/\n\
nXc6l5ngt/0O9j5Zkjnm/S92HUmG3heVpQAvCnwUoCcnk7OEYXxXPbYebVj7SMsgHDWPf1HyFo/T\n\
vP3njzJbS6l5V8vwNo6s6W1xqFwYpLkoaExxqKLuKfE1K9+uQnpcWM8OSR4vIcm3Hq8uUGWOI4el\n\
nmn3kHzbqfmXT7yfUdKbSbmxunspYWk9SskQBcj4VpQtTv8APKNVgjjIAPECLb9JqJZYkyjwkGkj\n\
8kfmpceZfOuq+W5NOS2j01Lh1uVlLl/QnSEVUqtK869cu1OiGPEJ3d191tGm1/i5ZY6rhv7DTzL8\n\
+L/zLca/pQ1XS47FIHnXTmSdZvXj9RKOwX7HRdj45s+zIwEDwm+V7cnVdrTmZx4o1V1vze2eWNW8\n\
73t5LH5g0GLSrVY+UU0d2lwWk5AceKjbaprmlzY8UR6JcR91O9wZMsj648I99pB/ysPzdrgmk8me\n\
WzeafEzxpql/MttFK6VB9KIkOw5Cla/OmX/lMcP72dHuG7jDWZMn91C495NIDRvzi1W280QeWfOm\n\
i/oe+uSiQ3Mb84i0h4oafEODNUc1cgHY9yLMnZ8TAzxS4gGvF2lIZBjyx4ZFHfnVfeY4fKWoW9jp\n\
iXOlTWzfX75p1jaD4xTjEd3+jK+zowOQEmpXsO9t7SnMYyIxuNbm+TEvyW1fz1b+U7e30rQIb7Sz\n\
dSc757tIWHJhz/dnf4fxzL7Rx4jkJlKpVypw+zMmUYwIwuN87/QzrzPLqWp6vLDp0RuRo6j04o5U\n\
hc3cq1aRWkV1JgiYU+E0Z80jvUDaRX2r3lpGyR2usXKSPfXlqJYjFaBijOUlSIi4lblGGodqkYUK\n\
OsKI544dOC2dvE7WOnOPUQW8SloriYOAUbkRL6nJgaKrA1xVdZyW+nW8MNoy3tzAJBqumTIsU0kN\n\
wP35iekaSf3YYK3xUFKj7OKqg1SOzNlBqNx6ltpk11dFzyZrkECaChUHkyiZXcDoN+gNFUBqVxHM\n\
YL9byx/Tgke7kt4VRjGoBkVPVkqpk5KqqCgPI/61VUfpWmwaqk1hHII7mNDc6bcHlIY5VpHcxyFl\n\
USJLySSRKUPqdBtiqhaTarFpxVPqdlpn1yQ62l1IPWeRn/0qOUtQcFDcVpVmXhirKfJV+j2c2mCY\n\
zrYcDZznrLZTr6ls5rTfhVD/AKuBK38y/wDyX/mD/mBn/wCIHMnR/wB9H3hxtb/cz/qliP8Azjl/\n\
ygM//bQm/wCTcWZfa/8Aej+r+twexf7k/wBY/oTH8+//ACWmof8AGW3/AOTy5X2X/fD4/c3dq/4v\n\
L4fet/IPTra1/LayuYlAlv5biadu5ZJmhH/CxDD2pMnMR3V+tHZMAMAI6399JJ/zkvZwP5S0u9ZQ\n\
biG/EMb9wk0MjOPpMK5d2PI+IR5fpcftuI8OJ68X6D+pv8wZHk/5x+06Rzyd7LS2Zj3JERJx0o/w\n\
s++X6U6s3oh/Vj+hkX5S2dtfflLpVldIJLa5t7iGeM9GR5pVYfSDmPr5GOoJHMEfcHJ7PiJaaIPI\n\
g/eWGfkndXHlnzpr/kO/f/djTWZbYO8WxKj/AItgKv8AJczO0YjJjjlHx/HkXB7MkcWWWGXw/HmN\n\
2SfnDJPrVzoXkSzcrNrdyJr8qRVLO3+JiQfEjkvumY3Z4EBLKf4Rt7z+PtcrtEmZjhH8Z39w/H2M\n\
G/5yFuFj1ny75Zt0aPTrS1WSO3gFTSRzAqqmwJVIaL88zuyh6ZTPMn9v6XX9sH1wxj6QOny5fB6L\n\
bfmdBa20Vtb+S/M0cECLHDGum7KiDiqj952AzXS0ZJs5Mf8ApnZx1wAoY8n+l/a84/MHXNT1rzto\n\
Wv6L5e1mzu9MZFuPrVm0bERy80HwGTajMDXNjpcUYYpQlKJEu4ut1eWU8sJwhMGPeF35i6Xb6r+f\n\
WmafcoJLadrITxt0aMfE6n/WUUx0kzHSkjnunW4xPWRieWz2D8xdGvdW8javpmnD/SprekEa7Fij\n\
B/TH+uF4/Tmo0mQQyxlLlbudZjM8Uox508g/LT86rXyvpMXlnzHYTxpYu6RXES/GgdyxWaJ+B+Fm\n\
O43p28dvrOzjllxwPN0uh7TGKPh5Advxu9u8ueZvL/mKxN9ol3Hd2/KkhSqsreDowVlPzGaTNhnj\n\
NSFO+w54ZBcDYeL/AJMf+Tk80f8AGK+/6jos3PaH+LQ+H+5Lo+zv8an/AJ3+6Cr/AM5I/wDHa8s/\n\
6s3/ACcjwdj/AEzT239UPj+h7xmiegYzqHnzyB5eK6fPqdratB+7Wxtx6jR06J6MAdl+VMyYaXLk\n\
3AJ8/wC1xZ6vDj2MgK6fsDxL8+PNtnrWoaJNp9nd24tVmZL66ge3E3JoyvpCQKzBONa0/azddmYD\n\
ASBIN9AbdF2tqBMxoEVe5Fdz2b82f/Jc69/zDH/iS5p9D/fR97vNf/cS9yRf849/+S6i/wCYqf8A\n\
WMv7V/vvgHH7I/uB7yl6fo/UpICxvE1S9kkuoZrUQXES/WpWZTNAayqvp8AWoBQdc1zsmU+WayT3\n\
0sZLLcPLzY/E7Wtpys7eNSf5mjeQn/mrFLBbSKSza0uZP0fJBayxSpBBaGK7P1dxIFM5tY/iHD94\n\
eQqAcUM5n1S51TW7G0vbGBdH1G2aa2NwokldVjDSBGRh6b0kG1DsK1rgSxG3gsbcW8pu2nke/tml\n\
sqhmKyqsziqqQxYcl+18RqOophQnEnm+4GmXFsuiJBZ3Ba1k+riVW5TKVVh+59Mmvi334ql3la0u\n\
Br+mc5tOeNpOSmwszBKQqFgfUNtFVNhy+LfFUdrgmi1trkPbQ3LrzkurhI2iSe2cWskimUhU5pNC\n\
x8ONNztiqZeWrh11ywlfUIdTluobqzurq3cSoZImS6iXmqxqSqTONloBtgSnfn2yuL3yTrtrbrzn\n\
lsZxEg6s3pkhR7npl+lkI5Yk94cfVRMsUgOfCXm//ONvmDT20G+0J5UTUIrprmOEmjPFJGi1UHrx\n\
ZDWnTbNl2viPGJ9Kp1nYuaPAYX6rtMf+chdesLfya2j8xJf3ssT+gpqyQxuGMrgdF5cVFepOVdlY\n\
icnF0Db2xlAxcPU/i06/I7/yVuif9HX/AFFzZT2l/fy+H3Bu7L/xePx+8pF/zkp/ygtj/wBtSL/q\n\
Hny/sf8AvT/V/SHH7b/uR/W/QUP59/8AWetM/wCYHSv+IxZLS/42ffL9KNV/iQ/qx/Qyv8l//JZa\n\
H/xjl/6iJMxe0f7+X46OV2Z/i8fx1LB/zxs7ny75q0Dz5p6/vI5FgulGwZ4qsgYj/fkXND7DM3s2\n\
QyY5Yi4PakTiyQzR93494tP/AMr5D5q80a75+mjdLeRhpuiRy9Ut4gGdqbgFzTodjyFco1o8KEcQ\n\
959/4/Q5GhPjZJZj/Vj7vx+lj3/ORmgX0c+kebLNCy2dLe5elRHxk9SBj/klmYfOnjmR2TlFSxnr\n\
+C43bOIgxyjpt+p6r5R82aR5o0WDU9OmVxIq/WIAwLwyEfFHIOoIP39Rtmqz4JYpcMnb6fURywEo\n\
/wBiI1LzHounX1lYXd0iX2oSCK0tQayOTXfiNwopux2yMMMpAkDYM55oxIiTvLk8a82f+tF6P87X\n\
/iDZucH+Jy+Lpc/+PR+H6Xtuq6pY6VptzqV9J6VnaRtLPJQmiqKnYVJ+QzSwgZSERzLu5zEImR5B\n\
LtS8u+UPNNkk19Y2up29xGDDdcVZjG4qDHMvxrUd1bLIZsmI0CYn8dGvJhx5RuBIH8bF5X+R2kix\n\
8++bI9Llaby/alraKatVdhMfR36OVRX+IfxzadpZOLFDi+s/qdT2Xj4c2Th+gbfagfyY/wDJyeaP\n\
+MV9/wBR0WT7Q/xaHw/3Ja+zv8an/nf7oKv/ADkqfT1Xy1KwIjC3HxU2+F4icHY/0z+H6U9t84fH\n\
9D038zNUvLP8vNZv9MkIn+rAwzRE1CSMqs6svgjEgj55rNHAHNES73a66ZjhkY86YZ/zjlpeg/4X\n\
uNTijjk1k3LxXU7AGWNAq8EUndVYGu3U/LbN7XnPjEf4acHsbHDw+IfVbFv+cldTsLjXNJsoJ1lu\n\
rOGU3Uampj9VlKBqbAkKTTrT5jMrseBEZE8i4nbeSJlGIO4u3rn5qxvJ+XWvqiliLRmIHgpDE/QB\n\
mo0J/fR97udcP3M/cxv/AJx2uYZfy/aJGrJb3kySr3BYI4/Bsye1okZfg4vY8gcNdxKl5eN3I+ix\n\
jSbee0jFk0uoPYyvLGypEAFuEcfGrDclaKv832c1rtEbo8OpTQaPHaF5JbaSshRvhhQXkizCQVWv\n\
qtFUE1+ww2/aVbv302atoi0uleT1SEA2eO8qQ3WpDLXb76GiqzzTdXsvlXTJdK5KdJt4ZpruPdon\n\
aJUWPnyUr8LktxVj0rQGuKoCJNbs723ePUY47S1jOoiYky+ml4SlZHZC0rVoeJarDpTsqs06PWpZ\n\
I7V/Ut44LuCadLoNHXiVIWOivybg4J5caVHjiqa2zQ3FlaQ6VwN+lo6EIgDfFZxgqCONasr0364q\n\
smjne5sLZorkiGK7rFbsDeITJbrKy1Bpylb1ELGtN6jaiqt5ejgi1vTbW0S4ggtL65T0rooZNrFS\n\
1VRVC/FKCetTvWpxV6HgS8ok/LT8nvN+rT3OkX3G8B9a5i0y5QAFm+3wZZONT/LQZtRrNRhjUht5\n\
h1B0OmzyuJ3/AKJZHa/lB5IttCvNHjtZDFqAjF7dtIWuZBFIsqgyH7I5INlAGY8tflMxK+XLucmP\n\
Z2IQMa58+9M/IyeVLTRV0fy1eJd2Wms8bBJRMyNI7SEOw/ymOVanxDLimKJbtMMcY8OM2IqvnDyf\n\
ofmrTI7DWQ5tIJhcr6b+mQ6Iybt4cXODT6iWKVx5p1Gnhljwz5c0kv0/LjVvII02bU4pPK9iLe0a\n\
6ScBVNuE9JGlH7X2cuic0MvEB6zZ5d7RIYJ4eEkeGKHPu80+8nWWg2XluytdAmFxpEasLSYP6oYG\n\
Ri3x9/iJyjUSnKZM/qcjTxhGAEPpS/8AMGXyLcaO+k+bL+C2trgpIsbyiOYlGBDRgfH1FCQMs0oy\n\
iXFjBJa9WcRjw5CAD5rfIeq+QY9Ng0LyvqVvPFaK3p26ygzEFi7sVNGbdtzTHVQy8RnkB3RpcmER\n\
EMZG3mnPmHU/L1hpzHX57eDT7k/V3+tlRFIXUn0yH2NVU7ZTihOUvRdjubs04Rj6yOE7bvONX/Lb\n\
8o9OWHXRq8ug294oltZLW9ESSK1HBi5iRyCCDRc2WPWaiXo4eKu8OtyaLTR9fFwX3STj8v8ASfym\n\
jvmn8uXUGpawFJe5nmM93xGxZRIar1oWRRlOqyagipgiPyDdpMenErgRKfvsp5ffl75cvfNkHmmd\n\
JTq1twMTCQiP92CFqn05RHVzjjOMfSXIlpISyDIfqCca1oum61pc+l6nD9YsbkBZoeTLUKwYfEhV\n\
hRlB2OU48koSEo8w25cUZxMZCwWHWv5M+XrOF7W01XWLfTZK+ppsV6yW7BvtAoqgkHvvmZLtGZ3M\n\
Y331u4UezYDYSmI93Fsy/Q9B0fQtOj07SbVLSzjqViSu5PVmYkszHxY1zEyZZTPFI2XNxYo448MR\n\
QSfy/wDlz5a0HzBea9p6SrqF+sq3DPIWQiaVZXotNviUZbl1c8kBA8g04tHjxzM4/UUV5v8AJWge\n\
bdOWx1iFnSJucE0bcJY2IoSjb9R1BBGR0+pniNxZajTQzRqSB8tflxougI0UV3f39s0LWy2l9cNN\n\
brC/2kWEBY6U2+zk82slk6AHyG/zYYNHHGKuUhy3Nj5ckjH5DeT4b+S80691PS/U+1BZ3IjTjWvG\n\
rI8lP9nl/wDKeQipCMveHH/krGJXEyj7imt5+UPkK70aLSX07hDDIZluEdhcGRxR3eUks5am/Ko+\n\
4ZVHX5RLiv8AU3S7PwmPCR+v5p/pXlzTdN0c6RGJLizdWSUXUj3DOrjiwZpC2xG1OmUTzSlLi6+W\n\
zkwxRjHh5jz3YlYfkl5T069luNNvNUsYpyPWtLa8eKJlBqEYqBKV+b5ly7SySFSET8HCh2ZjhK4m\n\
Q8gfwftS25trmK4udLk1SaygtJ5YbeyghnuZZebPPEUjjIj+xcLQsCap2pmA7BkvlX0xql1bTxSW\n\
t0SdRtI2BjYwXnxTRutTX07jlUdtqYEpXc2DrMs4kL+tK3GHiuxaO7U0IHI/3Q/jWi0KFG6tJLXR\n\
Ht0JuoLr60gsHma3CFZCvJSlBIGDp8Em2/2qdFUs0DT44ZGpKst/pbxKwPrRqJSks6GVZFSnxxCP\n\
psKkeyrK7qJTdacvISyypLPcSUIq9x+/Wm+wAtWC17CmKoPyvYNb32mzGXl68Y4igHH/AEON+v8A\n\
z0p9HviqU6rcW36SuLpLe5v7ZZVtR6HrevMLd+VzMJYAOLesycakKRHxFBSirI9Bt45vMitDNcXN\n\
tp9nzD3jO0yy37K4Q8/iBWKEbH+bAll2KvCYbYeSPz+RR+70zzEGCHt/pZrwHYUukA/1c3hPjaT+\n\
lD9H7HQCPgaz+jP9P/Hnqf5ieYx5d8mapqitxnjhMdqR19eX93GR/qs3I+wzV6TD4mQRdtrM3h4p\n\
S8vteRfke2peVfPt75W1dPQn1O0imWMn/dqRidF+fpSPy9xTNv2lw5cQyR/hP7HTdlcWHMcctjIf\n\
telfnB5hl0fyTdRWtW1HVmGnWSJuxe4BDcab1EfKnvTNboMXHlF8o7n4O07RzGGI19UvSPixT8wf\n\
K8Plj8iv0OlDJA1s1zIP253nVpG+XI0HtTMrS5jl1XF7/ucTV4Bi0nB3V96O8o+ZB5a/IW11oKGk\n\
tbaX0FPQyyXLxx19ubCvtkM+HxNWY95/Qz02fwtGJ9w/Sl/5G+VINVtLrztr4GpavfzuttNcgScE\n\
jorOobYMWqvsBQUyztLOYkYobRAauytPxg5p+qRKZfnh5V04eVn8y2ES2WtaNJDLDeW4EUhRpFjK\n\
llpXjyDL3FNupyvs3OfE4DvGXRt7VwR8PxBtOPUMU/M7zLL5l/JLy9q84AuptQjS5p0MsUNzG7U7\n\
civKnvmVosPh6mURy4f1OJrs/i6WEjz4v1sn/LD8vdG1Pypp2teZbddW1C6to47dboc47e0hHpwR\n\
RIfhHwKGJp1OYut1co5DGB4QD06nq5eh0cZYxLIOKRHXoOgYR+cnliy8jeZtE8weWk+o+uzyCGMn\n\
gk1uUJKg9FdZKFenXM7s/Mc8JQnv+1wO0sIwZIzx7fsfRMMqywpKtQsihlB60YVzniKelBX4Fdir\n\
sVdirsVdirsVdirsVdirEPOttdWFwmv2cjxKEW31ExFVbgG5RSVZZAArEo7cTRWr2xVBm2ngt7FH\n\
1B5fNqE3ds8pMkQ9dTW0LV3idY+OxrUc8KpVPd+YEuDa27/WdR05/rj6dLbssYWSoYkiRiVVZyRx\n\
rXpihDpryKLeO9gS4iCxlo1aFHpWAOwjuJhI3KKDjXgn2ie+yqy+udKaJvT0uRFlcszyC1iUAmV+\n\
I4SvtVkAHSgpiqMj8w6tcNE1okV/qAjVWjRVkHJIjFs1vPckBfVY/GqCrGtNsVWwPqrsLW31Jl/R\n\
S/Vr2c25X6vG6+k8gIdvjCx0WgO+Ko2Sy/RS2+vaJqLR6UONu9ou8jrGQsdusbeojuZOSj4VYM7M\n\
SemKsv8ALemXFjp5e84nUbyRrq/Zenqyfsr/AJKKAg+WBKa4q8p/5yF0CS48tWfmC1ql7olwrGVd\n\
mEUxCk7d1kCEeG+bXsrLUzA8pB1HbGK8YmOcD+PtpB3XmOD8xte8maRAQ9nHEuua5GvxKskPwLCd\n\
u0nJT4hhk44Tp4ZJHn9Mf1sJZhqZ44jl9cvh0+al+e9rcaJrvlzzzZLWazmW2uBWgbgTLGp2/aX1\n\
FY/LD2ZIThLEev4/UjtUHHOGYcxt+n9aZwXtr57/ADUsZrVhPoHle0S8V9ij3l2oeLoeqrxI8GQ5\n\
UYnBgIP1zNfAfj7W0SGo1AreGMX8Ty/HkmX59/8AktNQ/wCMtv8A8nlyvsv++Hx+5t7V/wAXl8Pv\n\
YhdWk9z/AM4zwCFeTQoJmUdeCXxLH6BvmYJAa3f8elwjEnQbfj1Lvyg/Ln8uvM3km3vtQ00XWpxS\n\
zQ3souLhDyDlkqsciKP3TL0GDX6vNjykA1HpsF7O0WDLiBkLlve5/X3Mxl/Ir8sHWi6S0RrXktzc\n\
k/L4pGGYY7Tz/wA77A5x7K0/837T+tiX54+XNK8u/lhpmlaVGYrKLVUZEZmcgvDcM3xMSepzL7Nz\n\
SyZzKXPh/SHC7Vwxx6eMY8uL9Bemfl+iJ5E8uhRQHTbRqe7QIT+JzWao/vZf1j97tdJ/cw/qj7nl\n\
3/OT3+8nl7/jJdfqizadjc5fD9Lqe3OUPj+h7Rp/+8Ft/wAYk/4iM00+Zd7HkiMil2KuxV2KuxV2\n\
KuxV2KuxV2KrZI45Y3ikUPG4KujCoKkUIIPY4qxFrVfLN0slzB9b0WMEWV6QzyWIJr6coAJMP8sg\n\
3UbHamKoa+ill0qC91E/XNRmnhi0e4s5UjuKykKxjmQcKUBcrx406+OFCRSjWbSAyQava3GniVra\n\
GHUU9BybKXb02T1EZI5P2tloeOw2CqYT2mr+rHBYwaUb0RtPdwmQc4w0v1hgyoGkcV4UIUEKfFqh\n\
VDwCYXGmSatrLyxavy9IWIWzhKu6KxM8xSQ8hxAVADxX4dsVT6H0tDivLTVIobbRGLRWNpAvKSVy\n\
wZfT48ZXkIbrxJqOopVglF6Jok09xDqOoW62cFtU6VpC0K2/PdpZKbGU12A2QbDfFWS4q7FUFrml\n\
W+r6Pe6Xcf3N7BJA560EileQ9xWoyeOZhISHRhlxicTE9Q88/Jb8stV8ofpO71lYvr11whg9J+YE\n\
KVZjWg+0xH/A5sO0dZHLQjyDrezNDLDZlzLK/wAx/K8nmfydqGkQhfrcirJaFjQCaJg679uVOP05\n\
i6TN4WQSPJy9Zg8XEYjmln5Q+Rbnyh5Ye1vwn6Uu53muyhDAAfBGgYAVAVeXzJy3X6kZp2PpDV2d\n\
pDhx0fqJ3Rf5qeWtU8y+TLrSNMCNeTSQsgkbgtEkVmqfkMhos0ceQSlyZ67BLLiMY8zX3qnkHyxc\n\
aX5BsfL+sxRvIkM0N5ACJI2WWRyVJ6EFX3warMJZTOKdJgMMIhL4sEg/LTz/AOR9auL/AMh3MF9p\n\
d1T1NKvW4kjegapRW4V+Fw6t2+ecdZhzxAyipDqHXjRZsEicJBiehZA8351azH9TNpp/lqJ9pr/1\n\
PrU4U9TCilk5f633jMetNDe5T8uXzconVT2qOPz5n4KX5m/l7rms+QtK8vaTL9du7C5heW5u5OLy\n\
LHBLGzsxrVizjJaPVxhlM5bAjp7wx12jnkwxhE2QRz9xZr5V0+503yvo+nXQAubKxtrecKagSRQq\n\
jUPfcZhZ5iU5EciS52CBjjjE8wAGDfnZ5B8w+b4NITRkiZrNp2m9WQR7SBONK9fsHM7s7VQxGXF1\n\
pwO09HPMI8PS3pFpG0VpDE/2kjVWp4gAHNbI2XZjkq4EuxV2KuxV2KuxV2KuxV2KuxV2KuIBFDuD\n\
irG73yPZGcXWkynTLlGMioiLJb82FC4ianBiNuUbKcVSO98qeZFtbS2W1t50s1aJJLecoXieVJmV\n\
47hW6vENxLWld98KFb6p5sOryXyaW8Z5zvH+9tgQbiJItn9R/sekrbp9GKt2HlHzK9hDYXE0FtaR\n\
SetF6jNeSo1PsqoW2h49+LK4xSyTTPLen2Nx9ccyXmoleLX903qS0/lXoqL7IBgVNcVdirsVdirs\n\
VdirsVdirsVdirsVdirsVdirsVdirsVdirsVdirsVdirsVdirsVf/9k="]]], 
        "BasicJobTicketSchema" -> 
        Association[
         "Thumbnail" -> 
          Association[
           "Thumbnails[1]" -> 
            Association[
             "Width" -> "256", "HeigHt" -> "72", "Format" -> "JPEG", "Image" -> 
              "/9j/4AAQSkZJRgABAgEBLAEsAAD/7QAsUGhvdG9zaG9wIDMuMAA4QklNA+\
0AAAAAABABLAAAAAEA\n\
AQEsAAAAAQAB/+IMWElDQ19QUk9GSUxFAAEBAAAMSExpbm8CEAAAbW50clJHQiBYWVogB84AAgAJ\n\
AAYAMQAAYWNzcE1TRlQAAAAASUVDIHNSR0IAAAAAAAAAAAAAAAAAAPbWAAEAAAAA0y1IUCAgAAAA\n\
AAAAAAAAAAAAAAAAAAAAAAAAAAAAAAAAAAAAAAAAAAAAAAAAAAAAAAAAAAARY3BydAAAAVAAAAAz\n\
ZGVzYwAAAYQAAABsd3RwdAAAAfAAAAAUYmtwdAAAAgQAAAAUclhZWgAAAhgAAAAUZ1hZWgAAAiwA\n\
AAAUYlhZWgAAAkAAAAAUZG1uZAAAAlQAAABwZG1kZAAAAsQAAACIdnVlZAAAA0wAAACGdmlldwAA\n\
A9QAAAAkbHVtaQAAA/gAAAAUbWVhcwAABAwAAAAkdGVjaAAABDAAAAAMclRSQwAABDwAAAgMZ1RS\n\
QwAABDwAAAgMYlRSQwAABDwAAAgMdGV4dAAAAABDb3B5cmlnaHQgKGMpIDE5OTggSGV3bGV0dC1Q\n\
YWNrYXJkIENvbXBhbnkAAGRlc2MAAAAAAAAAEnNSR0IgSUVDNjE5NjYtMi4xAAAAAAAAAAAAAAAS\n\
c1JHQiBJRUM2MTk2Ni0yLjEAAAAAAAAAAAAAAAAAAAAAAAAAAAAAAAAAAAAAAAAAAAAAAAAAAAAA\n\
AAAAAAAAAAAAAFhZWiAAAAAAAADzUQABAAAAARbMWFlaIAAAAAAAAAAAAAAAAAAAAABYWVogAAAA\n\
AAAAb6IAADj1AAADkFhZWiAAAAAAAABimQAAt4UAABjaWFlaIAAAAAAAACSgAAAPhAAAts9kZXNj\n\
AAAAAAAAABZJRUMgaHR0cDovL3d3dy5pZWMuY2gAAAAAAAAAAAAAABZJRUMgaHR0cDovL3d3dy5p\n\
ZWMuY2gAAAAAAAAAAAAAAAAAAAAAAAAAAAAAAAAAAAAAAAAAAAAAAAAAAAAAAAAAAAAAZGVzYwAA\n\
AAAAAAAuSUVDIDYxOTY2LTIuMSBEZWZhdWx0IFJHQiBjb2xvdXIgc3BhY2UgLSBzUkdCAAAAAAAA\n\
AAAAAAAuSUVDIDYxOTY2LTIuMSBEZWZhdWx0IFJHQiBjb2xvdXIgc3BhY2UgLSBzUkdCAAAAAAAA\n\
AAAAAAAAAAAAAAAAAAAAAGRlc2MAAAAAAAAALFJlZmVyZW5jZSBWaWV3aW5nIENvbmRpdGlvbiBp\n\
biBJRUM2MTk2Ni0yLjEAAAAAAAAAAAAAACxSZWZlcmVuY2UgVmlld2luZyBDb25kaXRpb24gaW4g\n\
SUVDNjE5NjYtMi4xAAAAAAAAAAAAAAAAAAAAAAAAAAAAAAAAAAB2aWV3AAAAAAATpP4AFF8uABDP\n\
FAAD7cwABBMLAANcngAAAAFYWVogAAAAAABMCVYAUAAAAFcf521lYXMAAAAAAAAAAQAAAAAAAAAA\n\
AAAAAAAAAAAAAAKPAAAAAnNpZyAAAAAAQ1JUIGN1cnYAAAAAAAAEAAAAAAUACgAPABQAGQAeACMA\n\
KAAtADIANwA7AEAARQBKAE8AVABZAF4AYwBoAG0AcgB3AHwAgQCGAIsAkACVAJoAnwCkAKkArgCy\n\
ALcAvADBAMYAywDQANUA2wDgAOUA6wDwAPYA+wEBAQcBDQETARkBHwElASsBMgE4AT4BRQFMAVIB\n\
WQFgAWcBbgF1AXwBgwGLAZIBmgGhAakBsQG5AcEByQHRAdkB4QHpAfIB+gIDAgwCFAIdAiYCLwI4\n\
AkECSwJUAl0CZwJxAnoChAKOApgCogKsArYCwQLLAtUC4ALrAvUDAAMLAxYDIQMtAzgDQwNPA1oD\n\
ZgNyA34DigOWA6IDrgO6A8cD0wPgA+wD+QQGBBMEIAQtBDsESARVBGMEcQR+BIwEmgSoBLYExATT\n\
BOEE8AT+BQ0FHAUrBToFSQVYBWcFdwWGBZYFpgW1BcUF1QXlBfYGBgYWBicGNwZIBlkGagZ7BowG\n\
nQavBsAG0QbjBvUHBwcZBysHPQdPB2EHdAeGB5kHrAe/B9IH5Qf4CAsIHwgyCEYIWghuCIIIlgiq\n\
CL4I0gjnCPsJEAklCToJTwlkCXkJjwmkCboJzwnlCfsKEQonCj0KVApqCoEKmAquCsUK3ArzCwsL\n\
Igs5C1ELaQuAC5gLsAvIC+EL+QwSDCoMQwxcDHUMjgynDMAM2QzzDQ0NJg1ADVoNdA2ODakNww3e\n\
DfgOEw4uDkkOZA5/DpsOtg7SDu4PCQ8lD0EPXg96D5YPsw/PD+wQCRAmEEMQYRB+EJsQuRDXEPUR\n\
ExExEU8RbRGMEaoRyRHoEgcSJhJFEmQShBKjEsMS4xMDEyMTQxNjE4MTpBPFE+UUBhQnFEkUahSL\n\
FK0UzhTwFRIVNBVWFXgVmxW9FeAWAxYmFkkWbBaPFrIW1hb6Fx0XQRdlF4kXrhfSF/cYGxhAGGUY\n\
ihivGNUY+hkgGUUZaxmRGbcZ3RoEGioaURp3Gp4axRrsGxQbOxtjG4obshvaHAIcKhxSHHscoxzM\n\
HPUdHh1HHXAdmR3DHeweFh5AHmoelB6+HukfEx8+H2kflB+/H+ogFSBBIGwgmCDEIPAhHCFIIXUh\n\
oSHOIfsiJyJVIoIiryLdIwojOCNmI5QjwiPwJB8kTSR8JKsk2iUJJTglaCWXJccl9yYnJlcmhya3\n\
JugnGCdJJ3onqyfcKA0oPyhxKKIo1CkGKTgpaymdKdAqAio1KmgqmyrPKwIrNitpK50r0SwFLDks\n\
biyiLNctDC1BLXYtqy3hLhYuTC6CLrcu7i8kL1ovkS/HL/4wNTBsMKQw2zESMUoxgjG6MfIyKjJj\n\
Mpsy1DMNM0YzfzO4M/E0KzRlNJ402DUTNU01hzXCNf02NzZyNq426TckN2A3nDfXOBQ4UDiMOMg5\n\
BTlCOX85vDn5OjY6dDqyOu87LTtrO6o76DwnPGU8pDzjPSI9YT2hPeA+ID5gPqA+4D8hP2E/oj/i\n\
QCNAZECmQOdBKUFqQaxB7kIwQnJCtUL3QzpDfUPARANER0SKRM5FEkVVRZpF3kYiRmdGq0bwRzVH\n\
e0fASAVIS0iRSNdJHUljSalJ8Eo3Sn1KxEsMS1NLmkviTCpMcky6TQJNSk2TTdxOJU5uTrdPAE9J\n\
T5NP3VAnUHFQu1EGUVBRm1HmUjFSfFLHUxNTX1OqU/ZUQlSPVNtVKFV1VcJWD1ZcVqlW91dEV5JX\n\
4FgvWH1Yy1kaWWlZuFoHWlZaplr1W0VblVvlXDVchlzWXSddeF3JXhpebF69Xw9fYV+zYAVgV2Cq\n\
YPxhT2GiYfViSWKcYvBjQ2OXY+tkQGSUZOllPWWSZedmPWaSZuhnPWeTZ+loP2iWaOxpQ2maafFq\n\
SGqfavdrT2una/9sV2yvbQhtYG25bhJua27Ebx5veG/RcCtwhnDgcTpxlXHwcktypnMBc11zuHQU\n\
dHB0zHUodYV14XY+dpt2+HdWd7N4EXhueMx5KnmJeed6RnqlewR7Y3vCfCF8gXzhfUF9oX4BfmJ+\n\
wn8jf4R/5YBHgKiBCoFrgc2CMIKSgvSDV4O6hB2EgITjhUeFq4YOhnKG14c7h5+IBIhpiM6JM4mZ\n\
if6KZIrKizCLlov8jGOMyo0xjZiN/45mjs6PNo+ekAaQbpDWkT+RqJIRknqS45NNk7aUIJSKlPSV\n\
X5XJljSWn5cKl3WX4JhMmLiZJJmQmfyaaJrVm0Kbr5wcnImc951kndKeQJ6unx2fi5/6oGmg2KFH\n\
obaiJqKWowajdqPmpFakx6U4pammGqaLpv2nbqfgqFKoxKk3qamqHKqPqwKrdavprFys0K1Erbiu\n\
La6hrxavi7AAsHWw6rFgsdayS7LCszizrrQltJy1E7WKtgG2ebbwt2i34LhZuNG5SrnCuju6tbsu\n\
u6e8IbybvRW9j74KvoS+/796v/XAcMDswWfB48JfwtvDWMPUxFHEzsVLxcjGRsbDx0HHv8g9yLzJ\n\
Osm5yjjKt8s2y7bMNcy1zTXNtc42zrbPN8+40DnQutE80b7SP9LB00TTxtRJ1MvVTtXR1lXW2Ndc\n\
1+DYZNjo2WzZ8dp22vvbgNwF3IrdEN2W3hzeot8p36/gNuC94UThzOJT4tvjY+Pr5HPk/OWE5g3m\n\
lucf56noMui86Ubp0Opb6uXrcOv77IbtEe2c7ijutO9A78zwWPDl8XLx//KM8xnzp/Q09ML1UPXe\n\
9m32+/eK+Bn4qPk4+cf6V/rn+3f8B/yY/Sn9uv5L/tz/bf///+4ADkFkb2JlAGTAAAAAAf/bAIQA\n\
BgQEBAUEBgUFBgkGBQYJCwgGBggLDAoKCwoKDBAMDAwMDAwQDA4PEA8ODBMTFBQTExwbGxscHx8f\n\
Hx8fHx8fHwEHBwcNDA0YEBAYGhURFRofHx8fHx8fHx8fHx8fHx8fHx8fHx8fHx8fHx8fHx8fHx8f\n\
Hx8fHx8fHx8fHx8fHx8f/8AAEQgASAEAAwERAAIRAQMRAf/EAaIAAAAHAQEBAQEAAAAAAAAAAAQF\n\
AwIGAQAHCAkKCwEAAgIDAQEBAQEAAAAAAAAAAQACAwQFBgcICQoLEAACAQMDAgQCBgcDBAIGAnMB\n\
AgMRBAAFIRIxQVEGE2EicYEUMpGhBxWxQiPBUtHhMxZi8CRygvElQzRTkqKyY3PCNUQnk6OzNhdU\n\
ZHTD0uIIJoMJChgZhJRFRqS0VtNVKBry4/PE1OT0ZXWFlaW1xdXl9WZ2hpamtsbW5vY3R1dnd4eX\n\
p7fH1+f3OEhYaHiImKi4yNjo+Ck5SVlpeYmZqbnJ2en5KjpKWmp6ipqqusra6voRAAICAQIDBQUE\n\
BQYECAMDbQEAAhEDBCESMUEFURNhIgZxgZEyobHwFMHR4SNCFVJicvEzJDRDghaSUyWiY7LCB3PS\n\
NeJEgxdUkwgJChgZJjZFGidkdFU38qOzwygp0+PzhJSktMTU5PRldYWVpbXF1eX1RlZmdoaWprbG\n\
1ub2R1dnd4eXp7fH1+f3OEhYaHiImKi4yNjo+DlJWWl5iZmpucnZ6fkqOkpaanqKmqq6ytrq+v/a\n\
AAwDAQACEQMRAD8A9U4qhNU1aw0y2NzeyiNKhUUAs7ueiIgqzMfAYqxrU9b16Sz+uzuNC0xzwiWi\n\
TX8rEEhQGPpRE0O3xEd6YqoTaJaS3MS/o+41mOSFZ/Wv5rhjIGqSqhgLeNlAHwtxqT2G+FCGj8v2\n\
5luo/wDDNsY04ul0bYRcNzyRER3klZfhoRxrvv0BVbkSOyu9NtLBr7TLy6RnlihnaeKMoORX6vOJ\n\
eRKVfgArcRtuKYqnUfmPUdMJXXI45rNSAdWswTGlen1iE8nhr41K/LAlkcckcsayROHjcBkdSCpB\n\
3BBHUYquxV2KuxV2KuxV2KsV/MzX/MWheU59Q0C0+t36uiEcDJ6cbGjScF3am331OwzK0eKE8lTN\n\
BxNblnjxmUBZRH5e6zrus+UrHUdctfqmpTB/Vj4NHUK5CPwbdeSgH+zI6vHGGQiJsMtJknPGJTFS\n\
ZFmO5LsVdirsVdirsVdirsVdirzLyF548/6x541TS9a0r6rpVuJSj+i8folHCxr6rfDJzX7+o2zZ\n\
6rTYoYhKJuTq9Lqs080ozjURfT9LM/MvnLy15ajibWb1LZrgkW8VGeSQggHiiBm7jfpmFh088n0i\n\
3NzamGL6zSdZS3vOfy485+fdb8yaxY+YNI+pWFoGME3pPHwkDhVh5MSJOSEtUeHgRmx1enxQhEwl\n\
ZLrdHqc05yE41EfivN3nrzp570jzro2laLpP1vSrv0/Xm9KR+ZeQrIvqKQsfBAG36dTtjptPinil\n\
KUqkF1WpzQyxjCNxPl5s/vr6zsLSW8vZkt7WBS800hCoqjuScwIxMjQ5uwlIRFnYIPy95k0fzDYH\n\
UNIn+s2YkeITcWQFk2agcKafRk8uGWM1LYsMWaOSPFE2ERq2qWul2Et7ck+nGBRFFWd2NFRB3ZmN\n\
BlTawZL6ae+fVZ3S91W2eVLzSYyfWt7anBlsqkcnib+8cLVmHEEDqVQiapLoul31haIt/aQSgxeu\n\
vKGBo6y8KIkTSzfDydB8KUqz9cUID61ePOLXWdTmnu6mK3022Y21shjkKqo9P00KsicVf4gK7jah\n\
VVvqMcct0Bo9xarGtwILr1zHRvWDEvIknxfVqcOKFi3t1CqyDUJDcNqujPHqxir6lrqEazTCJWjV\n\
KT/FKjlmPBGdthXr8OKou21OQRFNID2NzdtHJfy3LwsIYXm+2GlB9SNhJvJv9njRSQMVTfTdX07S\n\
J3l0y7W88vK6R6kkQb07OaX7MsJNV9Fz9tFJ4dRtilnIIIqNwcCpX5o1ltE8u6jq6RCdrG3knEJP\n\
EMUWtK0NMtw4+OYj3lqz5OCBl3C0n/LTzvL5y8vPq0totkyXD2/pK5kBCKjcqkL/AD5drNN4M+G7\n\
2aNFqvHhxVW9In8wfNknlPyvca3HbC7eB4kEDMUB9Rwn2gG6V8MjpcHizEbpnq9R4OMzq6Yjpn5z\n\
ahrWj2jaB5fk1XXpkeS8s4ZKQWiiV44/VmZR8ThOQXbbvmXPs8QkeOXDHv7/AIOHj7SOSI4I8U+o\n\
7veUAv55a3o2tw6b508utpUc1D9YjctxQmnMKQRIoPXi23udsn/JsZx4sUuJr/lSUJiOWHCzzz/5\n\
vbyt5Un12CBb30miCRF+CsJXC15AN/NXMHS6fxcnATTsNXqPCxmdXSSz/mRqn/KsIPOtrpSTSN8d\n\
zY+q1EiErRF1YISaEAnbpXwy4aOPjnET8Wg62X5fxRH4fGk88gecIvNvli31lIhbySM8dxbhufpy\n\
RsRTlQVqtG+nKNVp/CmYt+k1AzYxPkmPmLWrfQ9Cv9XuBWKxheYpWnIqPhQHxZqKMrw4zOYiOrbm\n\
yjHAyPQMa0f8yYP8Bp5v8yQLpVtMzfVrdGMryLXjGFBCEu5ViB/LvWlcycmjPi+HA8RcXHrR4Piz\n\
HCEBo/nj8w/Mlr+ktB8uW1vpTk/VZdSuWSSZQftKkamg/DwJyzJpsOM8M5ky8gwxarNlHFCAEeln\n\
n9iYeVfzKi1PXZ/LOt2DaJ5ktxUWUkiyxzKF5coZQFDfD8VKdOhNDSvPo+GHHE8UO9ng1olM45jg\n\
n3d/uS/zH+ba6H+YEHlm5tIksXWOSfUpJSvpoyF2Yrxp8NPHLMOg48XGDv3MM3aAx5hjI277QGk/\n\
nXc6l5ngt/0O9j5Zkjnm/S92HUmG3heVpQAvCnwUoCcnk7OEYXxXPbYebVj7SMsgHDWPf1HyFo/T\n\
vP3njzJbS6l5V8vwNo6s6W1xqFwYpLkoaExxqKLuKfE1K9+uQnpcWM8OSR4vIcm3Hq8uUGWOI4el\n\
nmn3kHzbqfmXT7yfUdKbSbmxunspYWk9SskQBcj4VpQtTv8APKNVgjjIAPECLb9JqJZYkyjwkGkj\n\
8kfmpceZfOuq+W5NOS2j01Lh1uVlLl/QnSEVUqtK869cu1OiGPEJ3d191tGm1/i5ZY6rhv7DTzL8\n\
+L/zLca/pQ1XS47FIHnXTmSdZvXj9RKOwX7HRdj45s+zIwEDwm+V7cnVdrTmZx4o1V1vze2eWNW8\n\
73t5LH5g0GLSrVY+UU0d2lwWk5AceKjbaprmlzY8UR6JcR91O9wZMsj648I99pB/ysPzdrgmk8me\n\
WzeafEzxpql/MttFK6VB9KIkOw5Cla/OmX/lMcP72dHuG7jDWZMn91C495NIDRvzi1W280QeWfOm\n\
i/oe+uSiQ3Mb84i0h4oafEODNUc1cgHY9yLMnZ8TAzxS4gGvF2lIZBjyx4ZFHfnVfeY4fKWoW9jp\n\
iXOlTWzfX75p1jaD4xTjEd3+jK+zowOQEmpXsO9t7SnMYyIxuNbm+TEvyW1fz1b+U7e30rQIb7Sz\n\
dSc757tIWHJhz/dnf4fxzL7Rx4jkJlKpVypw+zMmUYwIwuN87/QzrzPLqWp6vLDp0RuRo6j04o5U\n\
hc3cq1aRWkV1JgiYU+E0Z80jvUDaRX2r3lpGyR2usXKSPfXlqJYjFaBijOUlSIi4lblGGodqkYUK\n\
OsKI544dOC2dvE7WOnOPUQW8SloriYOAUbkRL6nJgaKrA1xVdZyW+nW8MNoy3tzAJBqumTIsU0kN\n\
wP35iekaSf3YYK3xUFKj7OKqg1SOzNlBqNx6ltpk11dFzyZrkECaChUHkyiZXcDoN+gNFUBqVxHM\n\
YL9byx/Tgke7kt4VRjGoBkVPVkqpk5KqqCgPI/61VUfpWmwaqk1hHII7mNDc6bcHlIY5VpHcxyFl\n\
USJLySSRKUPqdBtiqhaTarFpxVPqdlpn1yQ62l1IPWeRn/0qOUtQcFDcVpVmXhirKfJV+j2c2mCY\n\
zrYcDZznrLZTr6ls5rTfhVD/AKuBK38y/wDyX/mD/mBn/wCIHMnR/wB9H3hxtb/cz/qliP8Azjl/\n\
ygM//bQm/wCTcWZfa/8Aej+r+twexf7k/wBY/oTH8+//ACWmof8AGW3/AOTy5X2X/fD4/c3dq/4v\n\
L4fet/IPTra1/LayuYlAlv5biadu5ZJmhH/CxDD2pMnMR3V+tHZMAMAI6399JJ/zkvZwP5S0u9ZQ\n\
biG/EMb9wk0MjOPpMK5d2PI+IR5fpcftuI8OJ68X6D+pv8wZHk/5x+06Rzyd7LS2Zj3JERJx0o/w\n\
s++X6U6s3oh/Vj+hkX5S2dtfflLpVldIJLa5t7iGeM9GR5pVYfSDmPr5GOoJHMEfcHJ7PiJaaIPI\n\
g/eWGfkndXHlnzpr/kO/f/djTWZbYO8WxKj/AItgKv8AJczO0YjJjjlHx/HkXB7MkcWWWGXw/HmN\n\
2SfnDJPrVzoXkSzcrNrdyJr8qRVLO3+JiQfEjkvumY3Z4EBLKf4Rt7z+PtcrtEmZjhH8Z39w/H2M\n\
G/5yFuFj1ny75Zt0aPTrS1WSO3gFTSRzAqqmwJVIaL88zuyh6ZTPMn9v6XX9sH1wxj6QOny5fB6L\n\
bfmdBa20Vtb+S/M0cECLHDGum7KiDiqj952AzXS0ZJs5Mf8ApnZx1wAoY8n+l/a84/MHXNT1rzto\n\
Wv6L5e1mzu9MZFuPrVm0bERy80HwGTajMDXNjpcUYYpQlKJEu4ut1eWU8sJwhMGPeF35i6Xb6r+f\n\
WmafcoJLadrITxt0aMfE6n/WUUx0kzHSkjnunW4xPWRieWz2D8xdGvdW8javpmnD/SprekEa7Fij\n\
B/TH+uF4/Tmo0mQQyxlLlbudZjM8Uox508g/LT86rXyvpMXlnzHYTxpYu6RXES/GgdyxWaJ+B+Fm\n\
O43p28dvrOzjllxwPN0uh7TGKPh5Advxu9u8ueZvL/mKxN9ol3Hd2/KkhSqsreDowVlPzGaTNhnj\n\
NSFO+w54ZBcDYeL/AJMf+Tk80f8AGK+/6jos3PaH+LQ+H+5Lo+zv8an/AJ3+6Cr/AM5I/wDHa8s/\n\
6s3/ACcjwdj/AEzT239UPj+h7xmiegYzqHnzyB5eK6fPqdratB+7Wxtx6jR06J6MAdl+VMyYaXLk\n\
3AJ8/wC1xZ6vDj2MgK6fsDxL8+PNtnrWoaJNp9nd24tVmZL66ge3E3JoyvpCQKzBONa0/azddmYD\n\
ASBIN9AbdF2tqBMxoEVe5Fdz2b82f/Jc69/zDH/iS5p9D/fR97vNf/cS9yRf849/+S6i/wCYqf8A\n\
WMv7V/vvgHH7I/uB7yl6fo/UpICxvE1S9kkuoZrUQXES/WpWZTNAayqvp8AWoBQdc1zsmU+WayT3\n\
0sZLLcPLzY/E7Wtpys7eNSf5mjeQn/mrFLBbSKSza0uZP0fJBayxSpBBaGK7P1dxIFM5tY/iHD94\n\
eQqAcUM5n1S51TW7G0vbGBdH1G2aa2NwokldVjDSBGRh6b0kG1DsK1rgSxG3gsbcW8pu2nke/tml\n\
sqhmKyqsziqqQxYcl+18RqOophQnEnm+4GmXFsuiJBZ3Ba1k+riVW5TKVVh+59Mmvi334ql3la0u\n\
Br+mc5tOeNpOSmwszBKQqFgfUNtFVNhy+LfFUdrgmi1trkPbQ3LrzkurhI2iSe2cWskimUhU5pNC\n\
x8ONNztiqZeWrh11ywlfUIdTluobqzurq3cSoZImS6iXmqxqSqTONloBtgSnfn2yuL3yTrtrbrzn\n\
lsZxEg6s3pkhR7npl+lkI5Yk94cfVRMsUgOfCXm//ONvmDT20G+0J5UTUIrprmOEmjPFJGi1UHrx\n\
ZDWnTbNl2viPGJ9Kp1nYuaPAYX6rtMf+chdesLfya2j8xJf3ssT+gpqyQxuGMrgdF5cVFepOVdlY\n\
icnF0Db2xlAxcPU/i06/I7/yVuif9HX/AFFzZT2l/fy+H3Bu7L/xePx+8pF/zkp/ygtj/wBtSL/q\n\
Hny/sf8AvT/V/SHH7b/uR/W/QUP59/8AWetM/wCYHSv+IxZLS/42ffL9KNV/iQ/qx/Qyv8l//JZa\n\
H/xjl/6iJMxe0f7+X46OV2Z/i8fx1LB/zxs7ny75q0Dz5p6/vI5FgulGwZ4qsgYj/fkXND7DM3s2\n\
QyY5Yi4PakTiyQzR93494tP/AMr5D5q80a75+mjdLeRhpuiRy9Ut4gGdqbgFzTodjyFco1o8KEcQ\n\
959/4/Q5GhPjZJZj/Vj7vx+lj3/ORmgX0c+kebLNCy2dLe5elRHxk9SBj/klmYfOnjmR2TlFSxnr\n\
+C43bOIgxyjpt+p6r5R82aR5o0WDU9OmVxIq/WIAwLwyEfFHIOoIP39Rtmqz4JYpcMnb6fURywEo\n\
/wBiI1LzHounX1lYXd0iX2oSCK0tQayOTXfiNwopux2yMMMpAkDYM55oxIiTvLk8a82f+tF6P87X\n\
/iDZucH+Jy+Lpc/+PR+H6Xtuq6pY6VptzqV9J6VnaRtLPJQmiqKnYVJ+QzSwgZSERzLu5zEImR5B\n\
LtS8u+UPNNkk19Y2up29xGDDdcVZjG4qDHMvxrUd1bLIZsmI0CYn8dGvJhx5RuBIH8bF5X+R2kix\n\
8++bI9Llaby/alraKatVdhMfR36OVRX+IfxzadpZOLFDi+s/qdT2Xj4c2Th+gbfagfyY/wDJyeaP\n\
+MV9/wBR0WT7Q/xaHw/3Ja+zv8an/nf7oKv/ADkqfT1Xy1KwIjC3HxU2+F4icHY/0z+H6U9t84fH\n\
9D038zNUvLP8vNZv9MkIn+rAwzRE1CSMqs6svgjEgj55rNHAHNES73a66ZjhkY86YZ/zjlpeg/4X\n\
uNTijjk1k3LxXU7AGWNAq8EUndVYGu3U/LbN7XnPjEf4acHsbHDw+IfVbFv+cldTsLjXNJsoJ1lu\n\
rOGU3Uampj9VlKBqbAkKTTrT5jMrseBEZE8i4nbeSJlGIO4u3rn5qxvJ+XWvqiliLRmIHgpDE/QB\n\
mo0J/fR97udcP3M/cxv/AJx2uYZfy/aJGrJb3kySr3BYI4/Bsye1okZfg4vY8gcNdxKl5eN3I+ix\n\
jSbee0jFk0uoPYyvLGypEAFuEcfGrDclaKv832c1rtEbo8OpTQaPHaF5JbaSshRvhhQXkizCQVWv\n\
qtFUE1+ww2/aVbv302atoi0uleT1SEA2eO8qQ3WpDLXb76GiqzzTdXsvlXTJdK5KdJt4ZpruPdon\n\
aJUWPnyUr8LktxVj0rQGuKoCJNbs723ePUY47S1jOoiYky+ml4SlZHZC0rVoeJarDpTsqs06PWpZ\n\
I7V/Ut44LuCadLoNHXiVIWOivybg4J5caVHjiqa2zQ3FlaQ6VwN+lo6EIgDfFZxgqCONasr0364q\n\
smjne5sLZorkiGK7rFbsDeITJbrKy1Bpylb1ELGtN6jaiqt5ejgi1vTbW0S4ggtL65T0rooZNrFS\n\
1VRVC/FKCetTvWpxV6HgS8ok/LT8nvN+rT3OkX3G8B9a5i0y5QAFm+3wZZONT/LQZtRrNRhjUht5\n\
h1B0OmzyuJ3/AKJZHa/lB5IttCvNHjtZDFqAjF7dtIWuZBFIsqgyH7I5INlAGY8tflMxK+XLucmP\n\
Z2IQMa58+9M/IyeVLTRV0fy1eJd2Wms8bBJRMyNI7SEOw/ymOVanxDLimKJbtMMcY8OM2IqvnDyf\n\
ofmrTI7DWQ5tIJhcr6b+mQ6Iybt4cXODT6iWKVx5p1Gnhljwz5c0kv0/LjVvII02bU4pPK9iLe0a\n\
6ScBVNuE9JGlH7X2cuic0MvEB6zZ5d7RIYJ4eEkeGKHPu80+8nWWg2XluytdAmFxpEasLSYP6oYG\n\
Ri3x9/iJyjUSnKZM/qcjTxhGAEPpS/8AMGXyLcaO+k+bL+C2trgpIsbyiOYlGBDRgfH1FCQMs0oy\n\
iXFjBJa9WcRjw5CAD5rfIeq+QY9Ng0LyvqVvPFaK3p26ygzEFi7sVNGbdtzTHVQy8RnkB3RpcmER\n\
EMZG3mnPmHU/L1hpzHX57eDT7k/V3+tlRFIXUn0yH2NVU7ZTihOUvRdjubs04Rj6yOE7bvONX/Lb\n\
8o9OWHXRq8ug294oltZLW9ESSK1HBi5iRyCCDRc2WPWaiXo4eKu8OtyaLTR9fFwX3STj8v8ASfym\n\
jvmn8uXUGpawFJe5nmM93xGxZRIar1oWRRlOqyagipgiPyDdpMenErgRKfvsp5ffl75cvfNkHmmd\n\
JTq1twMTCQiP92CFqn05RHVzjjOMfSXIlpISyDIfqCca1oum61pc+l6nD9YsbkBZoeTLUKwYfEhV\n\
hRlB2OU48koSEo8w25cUZxMZCwWHWv5M+XrOF7W01XWLfTZK+ppsV6yW7BvtAoqgkHvvmZLtGZ3M\n\
Y331u4UezYDYSmI93Fsy/Q9B0fQtOj07SbVLSzjqViSu5PVmYkszHxY1zEyZZTPFI2XNxYo448MR\n\
QSfy/wDlz5a0HzBea9p6SrqF+sq3DPIWQiaVZXotNviUZbl1c8kBA8g04tHjxzM4/UUV5v8AJWge\n\
bdOWx1iFnSJucE0bcJY2IoSjb9R1BBGR0+pniNxZajTQzRqSB8tflxougI0UV3f39s0LWy2l9cNN\n\
brC/2kWEBY6U2+zk82slk6AHyG/zYYNHHGKuUhy3Nj5ckjH5DeT4b+S80691PS/U+1BZ3IjTjWvG\n\
rI8lP9nl/wDKeQipCMveHH/krGJXEyj7imt5+UPkK70aLSX07hDDIZluEdhcGRxR3eUks5am/Ko+\n\
4ZVHX5RLiv8AU3S7PwmPCR+v5p/pXlzTdN0c6RGJLizdWSUXUj3DOrjiwZpC2xG1OmUTzSlLi6+W\n\
zkwxRjHh5jz3YlYfkl5T069luNNvNUsYpyPWtLa8eKJlBqEYqBKV+b5ly7SySFSET8HCh2ZjhK4m\n\
Q8gfwftS25trmK4udLk1SaygtJ5YbeyghnuZZebPPEUjjIj+xcLQsCap2pmA7BkvlX0xql1bTxSW\n\
t0SdRtI2BjYwXnxTRutTX07jlUdtqYEpXc2DrMs4kL+tK3GHiuxaO7U0IHI/3Q/jWi0KFG6tJLXR\n\
Ht0JuoLr60gsHma3CFZCvJSlBIGDp8Em2/2qdFUs0DT44ZGpKst/pbxKwPrRqJSks6GVZFSnxxCP\n\
psKkeyrK7qJTdacvISyypLPcSUIq9x+/Wm+wAtWC17CmKoPyvYNb32mzGXl68Y4igHH/AEON+v8A\n\
z0p9HviqU6rcW36SuLpLe5v7ZZVtR6HrevMLd+VzMJYAOLesycakKRHxFBSirI9Bt45vMitDNcXN\n\
tp9nzD3jO0yy37K4Q8/iBWKEbH+bAll2KvCYbYeSPz+RR+70zzEGCHt/pZrwHYUukA/1c3hPjaT+\n\
lD9H7HQCPgaz+jP9P/Hnqf5ieYx5d8mapqitxnjhMdqR19eX93GR/qs3I+wzV6TD4mQRdtrM3h4p\n\
S8vteRfke2peVfPt75W1dPQn1O0imWMn/dqRidF+fpSPy9xTNv2lw5cQyR/hP7HTdlcWHMcctjIf\n\
telfnB5hl0fyTdRWtW1HVmGnWSJuxe4BDcab1EfKnvTNboMXHlF8o7n4O07RzGGI19UvSPixT8wf\n\
K8Plj8iv0OlDJA1s1zIP253nVpG+XI0HtTMrS5jl1XF7/ucTV4Bi0nB3V96O8o+ZB5a/IW11oKGk\n\
tbaX0FPQyyXLxx19ubCvtkM+HxNWY95/Qz02fwtGJ9w/Sl/5G+VINVtLrztr4GpavfzuttNcgScE\n\
jorOobYMWqvsBQUyztLOYkYobRAauytPxg5p+qRKZfnh5V04eVn8y2ES2WtaNJDLDeW4EUhRpFjK\n\
llpXjyDL3FNupyvs3OfE4DvGXRt7VwR8PxBtOPUMU/M7zLL5l/JLy9q84AuptQjS5p0MsUNzG7U7\n\
civKnvmVosPh6mURy4f1OJrs/i6WEjz4v1sn/LD8vdG1Pypp2teZbddW1C6to47dboc47e0hHpwR\n\
RIfhHwKGJp1OYut1co5DGB4QD06nq5eh0cZYxLIOKRHXoOgYR+cnliy8jeZtE8weWk+o+uzyCGMn\n\
gk1uUJKg9FdZKFenXM7s/Mc8JQnv+1wO0sIwZIzx7fsfRMMqywpKtQsihlB60YVzniKelBX4Fdir\n\
sVdirsVdirsVdirsVdirEPOttdWFwmv2cjxKEW31ExFVbgG5RSVZZAArEo7cTRWr2xVBm2ngt7FH\n\
1B5fNqE3ds8pMkQ9dTW0LV3idY+OxrUc8KpVPd+YEuDa27/WdR05/rj6dLbssYWSoYkiRiVVZyRx\n\
rXpihDpryKLeO9gS4iCxlo1aFHpWAOwjuJhI3KKDjXgn2ie+yqy+udKaJvT0uRFlcszyC1iUAmV+\n\
I4SvtVkAHSgpiqMj8w6tcNE1okV/qAjVWjRVkHJIjFs1vPckBfVY/GqCrGtNsVWwPqrsLW31Jl/R\n\
S/Vr2c25X6vG6+k8gIdvjCx0WgO+Ko2Sy/RS2+vaJqLR6UONu9ou8jrGQsdusbeojuZOSj4VYM7M\n\
SemKsv8ALemXFjp5e84nUbyRrq/Zenqyfsr/AJKKAg+WBKa4q8p/5yF0CS48tWfmC1ql7olwrGVd\n\
mEUxCk7d1kCEeG+bXsrLUzA8pB1HbGK8YmOcD+PtpB3XmOD8xte8maRAQ9nHEuua5GvxKskPwLCd\n\
u0nJT4hhk44Tp4ZJHn9Mf1sJZhqZ44jl9cvh0+al+e9rcaJrvlzzzZLWazmW2uBWgbgTLGp2/aX1\n\
FY/LD2ZIThLEev4/UjtUHHOGYcxt+n9aZwXtr57/ADUsZrVhPoHle0S8V9ij3l2oeLoeqrxI8GQ5\n\
UYnBgIP1zNfAfj7W0SGo1AreGMX8Ty/HkmX59/8AktNQ/wCMtv8A8nlyvsv++Hx+5t7V/wAXl8Pv\n\
YhdWk9z/AM4zwCFeTQoJmUdeCXxLH6BvmYJAa3f8elwjEnQbfj1Lvyg/Ln8uvM3km3vtQ00XWpxS\n\
zQ3souLhDyDlkqsciKP3TL0GDX6vNjykA1HpsF7O0WDLiBkLlve5/X3Mxl/Ir8sHWi6S0RrXktzc\n\
k/L4pGGYY7Tz/wA77A5x7K0/837T+tiX54+XNK8u/lhpmlaVGYrKLVUZEZmcgvDcM3xMSepzL7Nz\n\
SyZzKXPh/SHC7Vwxx6eMY8uL9Bemfl+iJ5E8uhRQHTbRqe7QIT+JzWao/vZf1j97tdJ/cw/qj7nl\n\
3/OT3+8nl7/jJdfqizadjc5fD9Lqe3OUPj+h7Rp/+8Ft/wAYk/4iM00+Zd7HkiMil2KuxV2KuxV2\n\
KuxV2KuxV2KrZI45Y3ikUPG4KujCoKkUIIPY4qxFrVfLN0slzB9b0WMEWV6QzyWIJr6coAJMP8sg\n\
3UbHamKoa+ill0qC91E/XNRmnhi0e4s5UjuKykKxjmQcKUBcrx406+OFCRSjWbSAyQava3GniVra\n\
GHUU9BybKXb02T1EZI5P2tloeOw2CqYT2mr+rHBYwaUb0RtPdwmQc4w0v1hgyoGkcV4UIUEKfFqh\n\
VDwCYXGmSatrLyxavy9IWIWzhKu6KxM8xSQ8hxAVADxX4dsVT6H0tDivLTVIobbRGLRWNpAvKSVy\n\
wZfT48ZXkIbrxJqOopVglF6Jok09xDqOoW62cFtU6VpC0K2/PdpZKbGU12A2QbDfFWS4q7FUFrml\n\
W+r6Pe6Xcf3N7BJA560EileQ9xWoyeOZhISHRhlxicTE9Q88/Jb8stV8ofpO71lYvr11whg9J+YE\n\
KVZjWg+0xH/A5sO0dZHLQjyDrezNDLDZlzLK/wAx/K8nmfydqGkQhfrcirJaFjQCaJg679uVOP05\n\
i6TN4WQSPJy9Zg8XEYjmln5Q+Rbnyh5Ye1vwn6Uu53muyhDAAfBGgYAVAVeXzJy3X6kZp2PpDV2d\n\
pDhx0fqJ3Rf5qeWtU8y+TLrSNMCNeTSQsgkbgtEkVmqfkMhos0ceQSlyZ67BLLiMY8zX3qnkHyxc\n\
aX5BsfL+sxRvIkM0N5ACJI2WWRyVJ6EFX3warMJZTOKdJgMMIhL4sEg/LTz/AOR9auL/AMh3MF9p\n\
d1T1NKvW4kjegapRW4V+Fw6t2+ecdZhzxAyipDqHXjRZsEicJBiehZA8351azH9TNpp/lqJ9pr/1\n\
PrU4U9TCilk5f633jMetNDe5T8uXzconVT2qOPz5n4KX5m/l7rms+QtK8vaTL9du7C5heW5u5OLy\n\
LHBLGzsxrVizjJaPVxhlM5bAjp7wx12jnkwxhE2QRz9xZr5V0+503yvo+nXQAubKxtrecKagSRQq\n\
jUPfcZhZ5iU5EciS52CBjjjE8wAGDfnZ5B8w+b4NITRkiZrNp2m9WQR7SBONK9fsHM7s7VQxGXF1\n\
pwO09HPMI8PS3pFpG0VpDE/2kjVWp4gAHNbI2XZjkq4EuxV2KuxV2KuxV2KuxV2KuxV2KuIBFDuD\n\
irG73yPZGcXWkynTLlGMioiLJb82FC4ianBiNuUbKcVSO98qeZFtbS2W1t50s1aJJLecoXieVJmV\n\
47hW6vENxLWld98KFb6p5sOryXyaW8Z5zvH+9tgQbiJItn9R/sekrbp9GKt2HlHzK9hDYXE0FtaR\n\
SetF6jNeSo1PsqoW2h49+LK4xSyTTPLen2Nx9ccyXmoleLX903qS0/lXoqL7IBgVNcVdirsVdirs\n\
VdirsVdirsVdirsVdirsVdirsVdirsVdirsVdirsVdirsVdirsVf/9k="]]], 
        "MediaManagementSchema" -> 
        Association[
         "DerivedFrom" -> 
          Association[
           "DerivedFrom" -> 
            Association[
             "InstanceID" -> "uuid:29C04ADD293DDD119FC9D1852B267D7B", 
              "DocumentID" -> "uuid:28C04ADD293DDD119FC9D1852B267D7B", 
              "OriginalDOcumentID" -> 
              "uuid:28C04ADD293DDD119FC9D1852B267D7B"]], "DocumentID" -> 
          "xmp.did:EA8CA6B0D4A1DE1181C8EBBBA64FC08E", "History" -> 
          Association[
           "History[1]" -> 
            Association[
             "Action" -> "converted", "Parameters" -> 
              "from application/postscript to \
application/vnd.adobe.illustrator"], "History[2]" -> 
            Association[
             "Action" -> "saved", "InstanceID" -> 
              "xmp.iid:EA8CA6B0D4A1DE1181C8EBBBA64FC08E", "When" -> 
              DateObject[{2009, 9, 15, 10, 50, 23}, "Instant", "Gregorian", 
                2.], "SoftwareAgent" -> "Adobe Illustrator CS4", "Changed" -> 
              "/"]], "InstanceID" -> 
          "xmp.iid:EA8CA6B0D4A1DE1181C8EBBBA64FC08E", "OriginalDocumentID" -> 
          "uuid:28C04ADD293DDD119FC9D1852B267D7B", "Thumbnail" -> 
          Association[
           "Thumbnails[1]" -> 
            Association[
             "Width" -> "256", "HeigHt" -> "72", "Format" -> "JPEG", "Image" -> 
              "/9j/4AAQSkZJRgABAgEBLAEsAAD/7QAsUGhvdG9zaG9wIDMuMAA4QklNA+\
0AAAAAABABLAAAAAEA\n\
AQEsAAAAAQAB/+IMWElDQ19QUk9GSUxFAAEBAAAMSExpbm8CEAAAbW50clJHQiBYWVogB84AAgAJ\n\
AAYAMQAAYWNzcE1TRlQAAAAASUVDIHNSR0IAAAAAAAAAAAAAAAAAAPbWAAEAAAAA0y1IUCAgAAAA\n\
AAAAAAAAAAAAAAAAAAAAAAAAAAAAAAAAAAAAAAAAAAAAAAAAAAAAAAAAAAARY3BydAAAAVAAAAAz\n\
ZGVzYwAAAYQAAABsd3RwdAAAAfAAAAAUYmtwdAAAAgQAAAAUclhZWgAAAhgAAAAUZ1hZWgAAAiwA\n\
AAAUYlhZWgAAAkAAAAAUZG1uZAAAAlQAAABwZG1kZAAAAsQAAACIdnVlZAAAA0wAAACGdmlldwAA\n\
A9QAAAAkbHVtaQAAA/gAAAAUbWVhcwAABAwAAAAkdGVjaAAABDAAAAAMclRSQwAABDwAAAgMZ1RS\n\
QwAABDwAAAgMYlRSQwAABDwAAAgMdGV4dAAAAABDb3B5cmlnaHQgKGMpIDE5OTggSGV3bGV0dC1Q\n\
YWNrYXJkIENvbXBhbnkAAGRlc2MAAAAAAAAAEnNSR0IgSUVDNjE5NjYtMi4xAAAAAAAAAAAAAAAS\n\
c1JHQiBJRUM2MTk2Ni0yLjEAAAAAAAAAAAAAAAAAAAAAAAAAAAAAAAAAAAAAAAAAAAAAAAAAAAAA\n\
AAAAAAAAAAAAAFhZWiAAAAAAAADzUQABAAAAARbMWFlaIAAAAAAAAAAAAAAAAAAAAABYWVogAAAA\n\
AAAAb6IAADj1AAADkFhZWiAAAAAAAABimQAAt4UAABjaWFlaIAAAAAAAACSgAAAPhAAAts9kZXNj\n\
AAAAAAAAABZJRUMgaHR0cDovL3d3dy5pZWMuY2gAAAAAAAAAAAAAABZJRUMgaHR0cDovL3d3dy5p\n\
ZWMuY2gAAAAAAAAAAAAAAAAAAAAAAAAAAAAAAAAAAAAAAAAAAAAAAAAAAAAAAAAAAAAAZGVzYwAA\n\
AAAAAAAuSUVDIDYxOTY2LTIuMSBEZWZhdWx0IFJHQiBjb2xvdXIgc3BhY2UgLSBzUkdCAAAAAAAA\n\
AAAAAAAuSUVDIDYxOTY2LTIuMSBEZWZhdWx0IFJHQiBjb2xvdXIgc3BhY2UgLSBzUkdCAAAAAAAA\n\
AAAAAAAAAAAAAAAAAAAAAGRlc2MAAAAAAAAALFJlZmVyZW5jZSBWaWV3aW5nIENvbmRpdGlvbiBp\n\
biBJRUM2MTk2Ni0yLjEAAAAAAAAAAAAAACxSZWZlcmVuY2UgVmlld2luZyBDb25kaXRpb24gaW4g\n\
SUVDNjE5NjYtMi4xAAAAAAAAAAAAAAAAAAAAAAAAAAAAAAAAAAB2aWV3AAAAAAATpP4AFF8uABDP\n\
FAAD7cwABBMLAANcngAAAAFYWVogAAAAAABMCVYAUAAAAFcf521lYXMAAAAAAAAAAQAAAAAAAAAA\n\
AAAAAAAAAAAAAAKPAAAAAnNpZyAAAAAAQ1JUIGN1cnYAAAAAAAAEAAAAAAUACgAPABQAGQAeACMA\n\
KAAtADIANwA7AEAARQBKAE8AVABZAF4AYwBoAG0AcgB3AHwAgQCGAIsAkACVAJoAnwCkAKkArgCy\n\
ALcAvADBAMYAywDQANUA2wDgAOUA6wDwAPYA+wEBAQcBDQETARkBHwElASsBMgE4AT4BRQFMAVIB\n\
WQFgAWcBbgF1AXwBgwGLAZIBmgGhAakBsQG5AcEByQHRAdkB4QHpAfIB+gIDAgwCFAIdAiYCLwI4\n\
AkECSwJUAl0CZwJxAnoChAKOApgCogKsArYCwQLLAtUC4ALrAvUDAAMLAxYDIQMtAzgDQwNPA1oD\n\
ZgNyA34DigOWA6IDrgO6A8cD0wPgA+wD+QQGBBMEIAQtBDsESARVBGMEcQR+BIwEmgSoBLYExATT\n\
BOEE8AT+BQ0FHAUrBToFSQVYBWcFdwWGBZYFpgW1BcUF1QXlBfYGBgYWBicGNwZIBlkGagZ7BowG\n\
nQavBsAG0QbjBvUHBwcZBysHPQdPB2EHdAeGB5kHrAe/B9IH5Qf4CAsIHwgyCEYIWghuCIIIlgiq\n\
CL4I0gjnCPsJEAklCToJTwlkCXkJjwmkCboJzwnlCfsKEQonCj0KVApqCoEKmAquCsUK3ArzCwsL\n\
Igs5C1ELaQuAC5gLsAvIC+EL+QwSDCoMQwxcDHUMjgynDMAM2QzzDQ0NJg1ADVoNdA2ODakNww3e\n\
DfgOEw4uDkkOZA5/DpsOtg7SDu4PCQ8lD0EPXg96D5YPsw/PD+wQCRAmEEMQYRB+EJsQuRDXEPUR\n\
ExExEU8RbRGMEaoRyRHoEgcSJhJFEmQShBKjEsMS4xMDEyMTQxNjE4MTpBPFE+UUBhQnFEkUahSL\n\
FK0UzhTwFRIVNBVWFXgVmxW9FeAWAxYmFkkWbBaPFrIW1hb6Fx0XQRdlF4kXrhfSF/cYGxhAGGUY\n\
ihivGNUY+hkgGUUZaxmRGbcZ3RoEGioaURp3Gp4axRrsGxQbOxtjG4obshvaHAIcKhxSHHscoxzM\n\
HPUdHh1HHXAdmR3DHeweFh5AHmoelB6+HukfEx8+H2kflB+/H+ogFSBBIGwgmCDEIPAhHCFIIXUh\n\
oSHOIfsiJyJVIoIiryLdIwojOCNmI5QjwiPwJB8kTSR8JKsk2iUJJTglaCWXJccl9yYnJlcmhya3\n\
JugnGCdJJ3onqyfcKA0oPyhxKKIo1CkGKTgpaymdKdAqAio1KmgqmyrPKwIrNitpK50r0SwFLDks\n\
biyiLNctDC1BLXYtqy3hLhYuTC6CLrcu7i8kL1ovkS/HL/4wNTBsMKQw2zESMUoxgjG6MfIyKjJj\n\
Mpsy1DMNM0YzfzO4M/E0KzRlNJ402DUTNU01hzXCNf02NzZyNq426TckN2A3nDfXOBQ4UDiMOMg5\n\
BTlCOX85vDn5OjY6dDqyOu87LTtrO6o76DwnPGU8pDzjPSI9YT2hPeA+ID5gPqA+4D8hP2E/oj/i\n\
QCNAZECmQOdBKUFqQaxB7kIwQnJCtUL3QzpDfUPARANER0SKRM5FEkVVRZpF3kYiRmdGq0bwRzVH\n\
e0fASAVIS0iRSNdJHUljSalJ8Eo3Sn1KxEsMS1NLmkviTCpMcky6TQJNSk2TTdxOJU5uTrdPAE9J\n\
T5NP3VAnUHFQu1EGUVBRm1HmUjFSfFLHUxNTX1OqU/ZUQlSPVNtVKFV1VcJWD1ZcVqlW91dEV5JX\n\
4FgvWH1Yy1kaWWlZuFoHWlZaplr1W0VblVvlXDVchlzWXSddeF3JXhpebF69Xw9fYV+zYAVgV2Cq\n\
YPxhT2GiYfViSWKcYvBjQ2OXY+tkQGSUZOllPWWSZedmPWaSZuhnPWeTZ+loP2iWaOxpQ2maafFq\n\
SGqfavdrT2una/9sV2yvbQhtYG25bhJua27Ebx5veG/RcCtwhnDgcTpxlXHwcktypnMBc11zuHQU\n\
dHB0zHUodYV14XY+dpt2+HdWd7N4EXhueMx5KnmJeed6RnqlewR7Y3vCfCF8gXzhfUF9oX4BfmJ+\n\
wn8jf4R/5YBHgKiBCoFrgc2CMIKSgvSDV4O6hB2EgITjhUeFq4YOhnKG14c7h5+IBIhpiM6JM4mZ\n\
if6KZIrKizCLlov8jGOMyo0xjZiN/45mjs6PNo+ekAaQbpDWkT+RqJIRknqS45NNk7aUIJSKlPSV\n\
X5XJljSWn5cKl3WX4JhMmLiZJJmQmfyaaJrVm0Kbr5wcnImc951kndKeQJ6unx2fi5/6oGmg2KFH\n\
obaiJqKWowajdqPmpFakx6U4pammGqaLpv2nbqfgqFKoxKk3qamqHKqPqwKrdavprFys0K1Erbiu\n\
La6hrxavi7AAsHWw6rFgsdayS7LCszizrrQltJy1E7WKtgG2ebbwt2i34LhZuNG5SrnCuju6tbsu\n\
u6e8IbybvRW9j74KvoS+/796v/XAcMDswWfB48JfwtvDWMPUxFHEzsVLxcjGRsbDx0HHv8g9yLzJ\n\
Osm5yjjKt8s2y7bMNcy1zTXNtc42zrbPN8+40DnQutE80b7SP9LB00TTxtRJ1MvVTtXR1lXW2Ndc\n\
1+DYZNjo2WzZ8dp22vvbgNwF3IrdEN2W3hzeot8p36/gNuC94UThzOJT4tvjY+Pr5HPk/OWE5g3m\n\
lucf56noMui86Ubp0Opb6uXrcOv77IbtEe2c7ijutO9A78zwWPDl8XLx//KM8xnzp/Q09ML1UPXe\n\
9m32+/eK+Bn4qPk4+cf6V/rn+3f8B/yY/Sn9uv5L/tz/bf///+4ADkFkb2JlAGTAAAAAAf/bAIQA\n\
BgQEBAUEBgUFBgkGBQYJCwgGBggLDAoKCwoKDBAMDAwMDAwQDA4PEA8ODBMTFBQTExwbGxscHx8f\n\
Hx8fHx8fHwEHBwcNDA0YEBAYGhURFRofHx8fHx8fHx8fHx8fHx8fHx8fHx8fHx8fHx8fHx8fHx8f\n\
Hx8fHx8fHx8fHx8fHx8f/8AAEQgASAEAAwERAAIRAQMRAf/EAaIAAAAHAQEBAQEAAAAAAAAAAAQF\n\
AwIGAQAHCAkKCwEAAgIDAQEBAQEAAAAAAAAAAQACAwQFBgcICQoLEAACAQMDAgQCBgcDBAIGAnMB\n\
AgMRBAAFIRIxQVEGE2EicYEUMpGhBxWxQiPBUtHhMxZi8CRygvElQzRTkqKyY3PCNUQnk6OzNhdU\n\
ZHTD0uIIJoMJChgZhJRFRqS0VtNVKBry4/PE1OT0ZXWFlaW1xdXl9WZ2hpamtsbW5vY3R1dnd4eX\n\
p7fH1+f3OEhYaHiImKi4yNjo+Ck5SVlpeYmZqbnJ2en5KjpKWmp6ipqqusra6voRAAICAQIDBQUE\n\
BQYECAMDbQEAAhEDBCESMUEFURNhIgZxgZEyobHwFMHR4SNCFVJicvEzJDRDghaSUyWiY7LCB3PS\n\
NeJEgxdUkwgJChgZJjZFGidkdFU38qOzwygp0+PzhJSktMTU5PRldYWVpbXF1eX1RlZmdoaWprbG\n\
1ub2R1dnd4eXp7fH1+f3OEhYaHiImKi4yNjo+DlJWWl5iZmpucnZ6fkqOkpaanqKmqq6ytrq+v/a\n\
AAwDAQACEQMRAD8A9U4qhNU1aw0y2NzeyiNKhUUAs7ueiIgqzMfAYqxrU9b16Sz+uzuNC0xzwiWi\n\
TX8rEEhQGPpRE0O3xEd6YqoTaJaS3MS/o+41mOSFZ/Wv5rhjIGqSqhgLeNlAHwtxqT2G+FCGj8v2\n\
5luo/wDDNsY04ul0bYRcNzyRER3klZfhoRxrvv0BVbkSOyu9NtLBr7TLy6RnlihnaeKMoORX6vOJ\n\
eRKVfgArcRtuKYqnUfmPUdMJXXI45rNSAdWswTGlen1iE8nhr41K/LAlkcckcsayROHjcBkdSCpB\n\
3BBHUYquxV2KuxV2KuxV2KsV/MzX/MWheU59Q0C0+t36uiEcDJ6cbGjScF3am331OwzK0eKE8lTN\n\
BxNblnjxmUBZRH5e6zrus+UrHUdctfqmpTB/Vj4NHUK5CPwbdeSgH+zI6vHGGQiJsMtJknPGJTFS\n\
ZFmO5LsVdirsVdirsVdirsVdirzLyF548/6x541TS9a0r6rpVuJSj+i8folHCxr6rfDJzX7+o2zZ\n\
6rTYoYhKJuTq9Lqs080ozjURfT9LM/MvnLy15ajibWb1LZrgkW8VGeSQggHiiBm7jfpmFh088n0i\n\
3NzamGL6zSdZS3vOfy485+fdb8yaxY+YNI+pWFoGME3pPHwkDhVh5MSJOSEtUeHgRmx1enxQhEwl\n\
ZLrdHqc05yE41EfivN3nrzp570jzro2laLpP1vSrv0/Xm9KR+ZeQrIvqKQsfBAG36dTtjptPinil\n\
KUqkF1WpzQyxjCNxPl5s/vr6zsLSW8vZkt7WBS800hCoqjuScwIxMjQ5uwlIRFnYIPy95k0fzDYH\n\
UNIn+s2YkeITcWQFk2agcKafRk8uGWM1LYsMWaOSPFE2ERq2qWul2Et7ck+nGBRFFWd2NFRB3ZmN\n\
BlTawZL6ae+fVZ3S91W2eVLzSYyfWt7anBlsqkcnib+8cLVmHEEDqVQiapLoul31haIt/aQSgxeu\n\
vKGBo6y8KIkTSzfDydB8KUqz9cUID61ePOLXWdTmnu6mK3022Y21shjkKqo9P00KsicVf4gK7jah\n\
VVvqMcct0Bo9xarGtwILr1zHRvWDEvIknxfVqcOKFi3t1CqyDUJDcNqujPHqxir6lrqEazTCJWjV\n\
KT/FKjlmPBGdthXr8OKou21OQRFNID2NzdtHJfy3LwsIYXm+2GlB9SNhJvJv9njRSQMVTfTdX07S\n\
J3l0y7W88vK6R6kkQb07OaX7MsJNV9Fz9tFJ4dRtilnIIIqNwcCpX5o1ltE8u6jq6RCdrG3knEJP\n\
EMUWtK0NMtw4+OYj3lqz5OCBl3C0n/LTzvL5y8vPq0totkyXD2/pK5kBCKjcqkL/AD5drNN4M+G7\n\
2aNFqvHhxVW9In8wfNknlPyvca3HbC7eB4kEDMUB9Rwn2gG6V8MjpcHizEbpnq9R4OMzq6Yjpn5z\n\
ahrWj2jaB5fk1XXpkeS8s4ZKQWiiV44/VmZR8ThOQXbbvmXPs8QkeOXDHv7/AIOHj7SOSI4I8U+o\n\
7veUAv55a3o2tw6b508utpUc1D9YjctxQmnMKQRIoPXi23udsn/JsZx4sUuJr/lSUJiOWHCzzz/5\n\
vbyt5Un12CBb30miCRF+CsJXC15AN/NXMHS6fxcnATTsNXqPCxmdXSSz/mRqn/KsIPOtrpSTSN8d\n\
zY+q1EiErRF1YISaEAnbpXwy4aOPjnET8Wg62X5fxRH4fGk88gecIvNvli31lIhbySM8dxbhufpy\n\
RsRTlQVqtG+nKNVp/CmYt+k1AzYxPkmPmLWrfQ9Cv9XuBWKxheYpWnIqPhQHxZqKMrw4zOYiOrbm\n\
yjHAyPQMa0f8yYP8Bp5v8yQLpVtMzfVrdGMryLXjGFBCEu5ViB/LvWlcycmjPi+HA8RcXHrR4Piz\n\
HCEBo/nj8w/Mlr+ktB8uW1vpTk/VZdSuWSSZQftKkamg/DwJyzJpsOM8M5ky8gwxarNlHFCAEeln\n\
n9iYeVfzKi1PXZ/LOt2DaJ5ktxUWUkiyxzKF5coZQFDfD8VKdOhNDSvPo+GHHE8UO9ng1olM45jg\n\
n3d/uS/zH+ba6H+YEHlm5tIksXWOSfUpJSvpoyF2Yrxp8NPHLMOg48XGDv3MM3aAx5hjI277QGk/\n\
nXc6l5ngt/0O9j5Zkjnm/S92HUmG3heVpQAvCnwUoCcnk7OEYXxXPbYebVj7SMsgHDWPf1HyFo/T\n\
vP3njzJbS6l5V8vwNo6s6W1xqFwYpLkoaExxqKLuKfE1K9+uQnpcWM8OSR4vIcm3Hq8uUGWOI4el\n\
nmn3kHzbqfmXT7yfUdKbSbmxunspYWk9SskQBcj4VpQtTv8APKNVgjjIAPECLb9JqJZYkyjwkGkj\n\
8kfmpceZfOuq+W5NOS2j01Lh1uVlLl/QnSEVUqtK869cu1OiGPEJ3d191tGm1/i5ZY6rhv7DTzL8\n\
+L/zLca/pQ1XS47FIHnXTmSdZvXj9RKOwX7HRdj45s+zIwEDwm+V7cnVdrTmZx4o1V1vze2eWNW8\n\
73t5LH5g0GLSrVY+UU0d2lwWk5AceKjbaprmlzY8UR6JcR91O9wZMsj648I99pB/ysPzdrgmk8me\n\
WzeafEzxpql/MttFK6VB9KIkOw5Cla/OmX/lMcP72dHuG7jDWZMn91C495NIDRvzi1W280QeWfOm\n\
i/oe+uSiQ3Mb84i0h4oafEODNUc1cgHY9yLMnZ8TAzxS4gGvF2lIZBjyx4ZFHfnVfeY4fKWoW9jp\n\
iXOlTWzfX75p1jaD4xTjEd3+jK+zowOQEmpXsO9t7SnMYyIxuNbm+TEvyW1fz1b+U7e30rQIb7Sz\n\
dSc757tIWHJhz/dnf4fxzL7Rx4jkJlKpVypw+zMmUYwIwuN87/QzrzPLqWp6vLDp0RuRo6j04o5U\n\
hc3cq1aRWkV1JgiYU+E0Z80jvUDaRX2r3lpGyR2usXKSPfXlqJYjFaBijOUlSIi4lblGGodqkYUK\n\
OsKI544dOC2dvE7WOnOPUQW8SloriYOAUbkRL6nJgaKrA1xVdZyW+nW8MNoy3tzAJBqumTIsU0kN\n\
wP35iekaSf3YYK3xUFKj7OKqg1SOzNlBqNx6ltpk11dFzyZrkECaChUHkyiZXcDoN+gNFUBqVxHM\n\
YL9byx/Tgke7kt4VRjGoBkVPVkqpk5KqqCgPI/61VUfpWmwaqk1hHII7mNDc6bcHlIY5VpHcxyFl\n\
USJLySSRKUPqdBtiqhaTarFpxVPqdlpn1yQ62l1IPWeRn/0qOUtQcFDcVpVmXhirKfJV+j2c2mCY\n\
zrYcDZznrLZTr6ls5rTfhVD/AKuBK38y/wDyX/mD/mBn/wCIHMnR/wB9H3hxtb/cz/qliP8Azjl/\n\
ygM//bQm/wCTcWZfa/8Aej+r+twexf7k/wBY/oTH8+//ACWmof8AGW3/AOTy5X2X/fD4/c3dq/4v\n\
L4fet/IPTra1/LayuYlAlv5biadu5ZJmhH/CxDD2pMnMR3V+tHZMAMAI6399JJ/zkvZwP5S0u9ZQ\n\
biG/EMb9wk0MjOPpMK5d2PI+IR5fpcftuI8OJ68X6D+pv8wZHk/5x+06Rzyd7LS2Zj3JERJx0o/w\n\
s++X6U6s3oh/Vj+hkX5S2dtfflLpVldIJLa5t7iGeM9GR5pVYfSDmPr5GOoJHMEfcHJ7PiJaaIPI\n\
g/eWGfkndXHlnzpr/kO/f/djTWZbYO8WxKj/AItgKv8AJczO0YjJjjlHx/HkXB7MkcWWWGXw/HmN\n\
2SfnDJPrVzoXkSzcrNrdyJr8qRVLO3+JiQfEjkvumY3Z4EBLKf4Rt7z+PtcrtEmZjhH8Z39w/H2M\n\
G/5yFuFj1ny75Zt0aPTrS1WSO3gFTSRzAqqmwJVIaL88zuyh6ZTPMn9v6XX9sH1wxj6QOny5fB6L\n\
bfmdBa20Vtb+S/M0cECLHDGum7KiDiqj952AzXS0ZJs5Mf8ApnZx1wAoY8n+l/a84/MHXNT1rzto\n\
Wv6L5e1mzu9MZFuPrVm0bERy80HwGTajMDXNjpcUYYpQlKJEu4ut1eWU8sJwhMGPeF35i6Xb6r+f\n\
WmafcoJLadrITxt0aMfE6n/WUUx0kzHSkjnunW4xPWRieWz2D8xdGvdW8javpmnD/SprekEa7Fij\n\
B/TH+uF4/Tmo0mQQyxlLlbudZjM8Uox508g/LT86rXyvpMXlnzHYTxpYu6RXES/GgdyxWaJ+B+Fm\n\
O43p28dvrOzjllxwPN0uh7TGKPh5Advxu9u8ueZvL/mKxN9ol3Hd2/KkhSqsreDowVlPzGaTNhnj\n\
NSFO+w54ZBcDYeL/AJMf+Tk80f8AGK+/6jos3PaH+LQ+H+5Lo+zv8an/AJ3+6Cr/AM5I/wDHa8s/\n\
6s3/ACcjwdj/AEzT239UPj+h7xmiegYzqHnzyB5eK6fPqdratB+7Wxtx6jR06J6MAdl+VMyYaXLk\n\
3AJ8/wC1xZ6vDj2MgK6fsDxL8+PNtnrWoaJNp9nd24tVmZL66ge3E3JoyvpCQKzBONa0/azddmYD\n\
ASBIN9AbdF2tqBMxoEVe5Fdz2b82f/Jc69/zDH/iS5p9D/fR97vNf/cS9yRf849/+S6i/wCYqf8A\n\
WMv7V/vvgHH7I/uB7yl6fo/UpICxvE1S9kkuoZrUQXES/WpWZTNAayqvp8AWoBQdc1zsmU+WayT3\n\
0sZLLcPLzY/E7Wtpys7eNSf5mjeQn/mrFLBbSKSza0uZP0fJBayxSpBBaGK7P1dxIFM5tY/iHD94\n\
eQqAcUM5n1S51TW7G0vbGBdH1G2aa2NwokldVjDSBGRh6b0kG1DsK1rgSxG3gsbcW8pu2nke/tml\n\
sqhmKyqsziqqQxYcl+18RqOophQnEnm+4GmXFsuiJBZ3Ba1k+riVW5TKVVh+59Mmvi334ql3la0u\n\
Br+mc5tOeNpOSmwszBKQqFgfUNtFVNhy+LfFUdrgmi1trkPbQ3LrzkurhI2iSe2cWskimUhU5pNC\n\
x8ONNztiqZeWrh11ywlfUIdTluobqzurq3cSoZImS6iXmqxqSqTONloBtgSnfn2yuL3yTrtrbrzn\n\
lsZxEg6s3pkhR7npl+lkI5Yk94cfVRMsUgOfCXm//ONvmDT20G+0J5UTUIrprmOEmjPFJGi1UHrx\n\
ZDWnTbNl2viPGJ9Kp1nYuaPAYX6rtMf+chdesLfya2j8xJf3ssT+gpqyQxuGMrgdF5cVFepOVdlY\n\
icnF0Db2xlAxcPU/i06/I7/yVuif9HX/AFFzZT2l/fy+H3Bu7L/xePx+8pF/zkp/ygtj/wBtSL/q\n\
Hny/sf8AvT/V/SHH7b/uR/W/QUP59/8AWetM/wCYHSv+IxZLS/42ffL9KNV/iQ/qx/Qyv8l//JZa\n\
H/xjl/6iJMxe0f7+X46OV2Z/i8fx1LB/zxs7ny75q0Dz5p6/vI5FgulGwZ4qsgYj/fkXND7DM3s2\n\
QyY5Yi4PakTiyQzR93494tP/AMr5D5q80a75+mjdLeRhpuiRy9Ut4gGdqbgFzTodjyFco1o8KEcQ\n\
959/4/Q5GhPjZJZj/Vj7vx+lj3/ORmgX0c+kebLNCy2dLe5elRHxk9SBj/klmYfOnjmR2TlFSxnr\n\
+C43bOIgxyjpt+p6r5R82aR5o0WDU9OmVxIq/WIAwLwyEfFHIOoIP39Rtmqz4JYpcMnb6fURywEo\n\
/wBiI1LzHounX1lYXd0iX2oSCK0tQayOTXfiNwopux2yMMMpAkDYM55oxIiTvLk8a82f+tF6P87X\n\
/iDZucH+Jy+Lpc/+PR+H6Xtuq6pY6VptzqV9J6VnaRtLPJQmiqKnYVJ+QzSwgZSERzLu5zEImR5B\n\
LtS8u+UPNNkk19Y2up29xGDDdcVZjG4qDHMvxrUd1bLIZsmI0CYn8dGvJhx5RuBIH8bF5X+R2kix\n\
8++bI9Llaby/alraKatVdhMfR36OVRX+IfxzadpZOLFDi+s/qdT2Xj4c2Th+gbfagfyY/wDJyeaP\n\
+MV9/wBR0WT7Q/xaHw/3Ja+zv8an/nf7oKv/ADkqfT1Xy1KwIjC3HxU2+F4icHY/0z+H6U9t84fH\n\
9D038zNUvLP8vNZv9MkIn+rAwzRE1CSMqs6svgjEgj55rNHAHNES73a66ZjhkY86YZ/zjlpeg/4X\n\
uNTijjk1k3LxXU7AGWNAq8EUndVYGu3U/LbN7XnPjEf4acHsbHDw+IfVbFv+cldTsLjXNJsoJ1lu\n\
rOGU3Uampj9VlKBqbAkKTTrT5jMrseBEZE8i4nbeSJlGIO4u3rn5qxvJ+XWvqiliLRmIHgpDE/QB\n\
mo0J/fR97udcP3M/cxv/AJx2uYZfy/aJGrJb3kySr3BYI4/Bsye1okZfg4vY8gcNdxKl5eN3I+ix\n\
jSbee0jFk0uoPYyvLGypEAFuEcfGrDclaKv832c1rtEbo8OpTQaPHaF5JbaSshRvhhQXkizCQVWv\n\
qtFUE1+ww2/aVbv302atoi0uleT1SEA2eO8qQ3WpDLXb76GiqzzTdXsvlXTJdK5KdJt4ZpruPdon\n\
aJUWPnyUr8LktxVj0rQGuKoCJNbs723ePUY47S1jOoiYky+ml4SlZHZC0rVoeJarDpTsqs06PWpZ\n\
I7V/Ut44LuCadLoNHXiVIWOivybg4J5caVHjiqa2zQ3FlaQ6VwN+lo6EIgDfFZxgqCONasr0364q\n\
smjne5sLZorkiGK7rFbsDeITJbrKy1Bpylb1ELGtN6jaiqt5ejgi1vTbW0S4ggtL65T0rooZNrFS\n\
1VRVC/FKCetTvWpxV6HgS8ok/LT8nvN+rT3OkX3G8B9a5i0y5QAFm+3wZZONT/LQZtRrNRhjUht5\n\
h1B0OmzyuJ3/AKJZHa/lB5IttCvNHjtZDFqAjF7dtIWuZBFIsqgyH7I5INlAGY8tflMxK+XLucmP\n\
Z2IQMa58+9M/IyeVLTRV0fy1eJd2Wms8bBJRMyNI7SEOw/ymOVanxDLimKJbtMMcY8OM2IqvnDyf\n\
ofmrTI7DWQ5tIJhcr6b+mQ6Iybt4cXODT6iWKVx5p1Gnhljwz5c0kv0/LjVvII02bU4pPK9iLe0a\n\
6ScBVNuE9JGlH7X2cuic0MvEB6zZ5d7RIYJ4eEkeGKHPu80+8nWWg2XluytdAmFxpEasLSYP6oYG\n\
Ri3x9/iJyjUSnKZM/qcjTxhGAEPpS/8AMGXyLcaO+k+bL+C2trgpIsbyiOYlGBDRgfH1FCQMs0oy\n\
iXFjBJa9WcRjw5CAD5rfIeq+QY9Ng0LyvqVvPFaK3p26ygzEFi7sVNGbdtzTHVQy8RnkB3RpcmER\n\
EMZG3mnPmHU/L1hpzHX57eDT7k/V3+tlRFIXUn0yH2NVU7ZTihOUvRdjubs04Rj6yOE7bvONX/Lb\n\
8o9OWHXRq8ug294oltZLW9ESSK1HBi5iRyCCDRc2WPWaiXo4eKu8OtyaLTR9fFwX3STj8v8ASfym\n\
jvmn8uXUGpawFJe5nmM93xGxZRIar1oWRRlOqyagipgiPyDdpMenErgRKfvsp5ffl75cvfNkHmmd\n\
JTq1twMTCQiP92CFqn05RHVzjjOMfSXIlpISyDIfqCca1oum61pc+l6nD9YsbkBZoeTLUKwYfEhV\n\
hRlB2OU48koSEo8w25cUZxMZCwWHWv5M+XrOF7W01XWLfTZK+ppsV6yW7BvtAoqgkHvvmZLtGZ3M\n\
Y331u4UezYDYSmI93Fsy/Q9B0fQtOj07SbVLSzjqViSu5PVmYkszHxY1zEyZZTPFI2XNxYo448MR\n\
QSfy/wDlz5a0HzBea9p6SrqF+sq3DPIWQiaVZXotNviUZbl1c8kBA8g04tHjxzM4/UUV5v8AJWge\n\
bdOWx1iFnSJucE0bcJY2IoSjb9R1BBGR0+pniNxZajTQzRqSB8tflxougI0UV3f39s0LWy2l9cNN\n\
brC/2kWEBY6U2+zk82slk6AHyG/zYYNHHGKuUhy3Nj5ckjH5DeT4b+S80691PS/U+1BZ3IjTjWvG\n\
rI8lP9nl/wDKeQipCMveHH/krGJXEyj7imt5+UPkK70aLSX07hDDIZluEdhcGRxR3eUks5am/Ko+\n\
4ZVHX5RLiv8AU3S7PwmPCR+v5p/pXlzTdN0c6RGJLizdWSUXUj3DOrjiwZpC2xG1OmUTzSlLi6+W\n\
zkwxRjHh5jz3YlYfkl5T069luNNvNUsYpyPWtLa8eKJlBqEYqBKV+b5ly7SySFSET8HCh2ZjhK4m\n\
Q8gfwftS25trmK4udLk1SaygtJ5YbeyghnuZZebPPEUjjIj+xcLQsCap2pmA7BkvlX0xql1bTxSW\n\
t0SdRtI2BjYwXnxTRutTX07jlUdtqYEpXc2DrMs4kL+tK3GHiuxaO7U0IHI/3Q/jWi0KFG6tJLXR\n\
Ht0JuoLr60gsHma3CFZCvJSlBIGDp8Em2/2qdFUs0DT44ZGpKst/pbxKwPrRqJSks6GVZFSnxxCP\n\
psKkeyrK7qJTdacvISyypLPcSUIq9x+/Wm+wAtWC17CmKoPyvYNb32mzGXl68Y4igHH/AEON+v8A\n\
z0p9HviqU6rcW36SuLpLe5v7ZZVtR6HrevMLd+VzMJYAOLesycakKRHxFBSirI9Bt45vMitDNcXN\n\
tp9nzD3jO0yy37K4Q8/iBWKEbH+bAll2KvCYbYeSPz+RR+70zzEGCHt/pZrwHYUukA/1c3hPjaT+\n\
lD9H7HQCPgaz+jP9P/Hnqf5ieYx5d8mapqitxnjhMdqR19eX93GR/qs3I+wzV6TD4mQRdtrM3h4p\n\
S8vteRfke2peVfPt75W1dPQn1O0imWMn/dqRidF+fpSPy9xTNv2lw5cQyR/hP7HTdlcWHMcctjIf\n\
telfnB5hl0fyTdRWtW1HVmGnWSJuxe4BDcab1EfKnvTNboMXHlF8o7n4O07RzGGI19UvSPixT8wf\n\
K8Plj8iv0OlDJA1s1zIP253nVpG+XI0HtTMrS5jl1XF7/ucTV4Bi0nB3V96O8o+ZB5a/IW11oKGk\n\
tbaX0FPQyyXLxx19ubCvtkM+HxNWY95/Qz02fwtGJ9w/Sl/5G+VINVtLrztr4GpavfzuttNcgScE\n\
jorOobYMWqvsBQUyztLOYkYobRAauytPxg5p+qRKZfnh5V04eVn8y2ES2WtaNJDLDeW4EUhRpFjK\n\
llpXjyDL3FNupyvs3OfE4DvGXRt7VwR8PxBtOPUMU/M7zLL5l/JLy9q84AuptQjS5p0MsUNzG7U7\n\
civKnvmVosPh6mURy4f1OJrs/i6WEjz4v1sn/LD8vdG1Pypp2teZbddW1C6to47dboc47e0hHpwR\n\
RIfhHwKGJp1OYut1co5DGB4QD06nq5eh0cZYxLIOKRHXoOgYR+cnliy8jeZtE8weWk+o+uzyCGMn\n\
gk1uUJKg9FdZKFenXM7s/Mc8JQnv+1wO0sIwZIzx7fsfRMMqywpKtQsihlB60YVzniKelBX4Fdir\n\
sVdirsVdirsVdirsVdirEPOttdWFwmv2cjxKEW31ExFVbgG5RSVZZAArEo7cTRWr2xVBm2ngt7FH\n\
1B5fNqE3ds8pMkQ9dTW0LV3idY+OxrUc8KpVPd+YEuDa27/WdR05/rj6dLbssYWSoYkiRiVVZyRx\n\
rXpihDpryKLeO9gS4iCxlo1aFHpWAOwjuJhI3KKDjXgn2ie+yqy+udKaJvT0uRFlcszyC1iUAmV+\n\
I4SvtVkAHSgpiqMj8w6tcNE1okV/qAjVWjRVkHJIjFs1vPckBfVY/GqCrGtNsVWwPqrsLW31Jl/R\n\
S/Vr2c25X6vG6+k8gIdvjCx0WgO+Ko2Sy/RS2+vaJqLR6UONu9ou8jrGQsdusbeojuZOSj4VYM7M\n\
SemKsv8ALemXFjp5e84nUbyRrq/Zenqyfsr/AJKKAg+WBKa4q8p/5yF0CS48tWfmC1ql7olwrGVd\n\
mEUxCk7d1kCEeG+bXsrLUzA8pB1HbGK8YmOcD+PtpB3XmOD8xte8maRAQ9nHEuua5GvxKskPwLCd\n\
u0nJT4hhk44Tp4ZJHn9Mf1sJZhqZ44jl9cvh0+al+e9rcaJrvlzzzZLWazmW2uBWgbgTLGp2/aX1\n\
FY/LD2ZIThLEev4/UjtUHHOGYcxt+n9aZwXtr57/ADUsZrVhPoHle0S8V9ij3l2oeLoeqrxI8GQ5\n\
UYnBgIP1zNfAfj7W0SGo1AreGMX8Ty/HkmX59/8AktNQ/wCMtv8A8nlyvsv++Hx+5t7V/wAXl8Pv\n\
YhdWk9z/AM4zwCFeTQoJmUdeCXxLH6BvmYJAa3f8elwjEnQbfj1Lvyg/Ln8uvM3km3vtQ00XWpxS\n\
zQ3souLhDyDlkqsciKP3TL0GDX6vNjykA1HpsF7O0WDLiBkLlve5/X3Mxl/Ir8sHWi6S0RrXktzc\n\
k/L4pGGYY7Tz/wA77A5x7K0/837T+tiX54+XNK8u/lhpmlaVGYrKLVUZEZmcgvDcM3xMSepzL7Nz\n\
SyZzKXPh/SHC7Vwxx6eMY8uL9Bemfl+iJ5E8uhRQHTbRqe7QIT+JzWao/vZf1j97tdJ/cw/qj7nl\n\
3/OT3+8nl7/jJdfqizadjc5fD9Lqe3OUPj+h7Rp/+8Ft/wAYk/4iM00+Zd7HkiMil2KuxV2KuxV2\n\
KuxV2KuxV2KrZI45Y3ikUPG4KujCoKkUIIPY4qxFrVfLN0slzB9b0WMEWV6QzyWIJr6coAJMP8sg\n\
3UbHamKoa+ill0qC91E/XNRmnhi0e4s5UjuKykKxjmQcKUBcrx406+OFCRSjWbSAyQava3GniVra\n\
GHUU9BybKXb02T1EZI5P2tloeOw2CqYT2mr+rHBYwaUb0RtPdwmQc4w0v1hgyoGkcV4UIUEKfFqh\n\
VDwCYXGmSatrLyxavy9IWIWzhKu6KxM8xSQ8hxAVADxX4dsVT6H0tDivLTVIobbRGLRWNpAvKSVy\n\
wZfT48ZXkIbrxJqOopVglF6Jok09xDqOoW62cFtU6VpC0K2/PdpZKbGU12A2QbDfFWS4q7FUFrml\n\
W+r6Pe6Xcf3N7BJA560EileQ9xWoyeOZhISHRhlxicTE9Q88/Jb8stV8ofpO71lYvr11whg9J+YE\n\
KVZjWg+0xH/A5sO0dZHLQjyDrezNDLDZlzLK/wAx/K8nmfydqGkQhfrcirJaFjQCaJg679uVOP05\n\
i6TN4WQSPJy9Zg8XEYjmln5Q+Rbnyh5Ye1vwn6Uu53muyhDAAfBGgYAVAVeXzJy3X6kZp2PpDV2d\n\
pDhx0fqJ3Rf5qeWtU8y+TLrSNMCNeTSQsgkbgtEkVmqfkMhos0ceQSlyZ67BLLiMY8zX3qnkHyxc\n\
aX5BsfL+sxRvIkM0N5ACJI2WWRyVJ6EFX3warMJZTOKdJgMMIhL4sEg/LTz/AOR9auL/AMh3MF9p\n\
d1T1NKvW4kjegapRW4V+Fw6t2+ecdZhzxAyipDqHXjRZsEicJBiehZA8351azH9TNpp/lqJ9pr/1\n\
PrU4U9TCilk5f633jMetNDe5T8uXzconVT2qOPz5n4KX5m/l7rms+QtK8vaTL9du7C5heW5u5OLy\n\
LHBLGzsxrVizjJaPVxhlM5bAjp7wx12jnkwxhE2QRz9xZr5V0+503yvo+nXQAubKxtrecKagSRQq\n\
jUPfcZhZ5iU5EciS52CBjjjE8wAGDfnZ5B8w+b4NITRkiZrNp2m9WQR7SBONK9fsHM7s7VQxGXF1\n\
pwO09HPMI8PS3pFpG0VpDE/2kjVWp4gAHNbI2XZjkq4EuxV2KuxV2KuxV2KuxV2KuxV2KuIBFDuD\n\
irG73yPZGcXWkynTLlGMioiLJb82FC4ianBiNuUbKcVSO98qeZFtbS2W1t50s1aJJLecoXieVJmV\n\
47hW6vENxLWld98KFb6p5sOryXyaW8Z5zvH+9tgQbiJItn9R/sekrbp9GKt2HlHzK9hDYXE0FtaR\n\
SetF6jNeSo1PsqoW2h49+LK4xSyTTPLen2Nx9ccyXmoleLX903qS0/lXoqL7IBgVNcVdirsVdirs\n\
VdirsVdirsVdirsVdirsVdirsVdirsVdirsVdirsVdirsVdirsVf/9k="]]], 
        "RightsManagementSchema" -> 
        Association[
         "DerivedFrom" -> 
          Association[
           "DerivedFrom" -> 
            Association[
             "InstanceID" -> "uuid:29C04ADD293DDD119FC9D1852B267D7B", 
              "DocumentID" -> "uuid:28C04ADD293DDD119FC9D1852B267D7B", 
              "OriginalDOcumentID" -> 
              "uuid:28C04ADD293DDD119FC9D1852B267D7B"]], "History" -> 
          Association[
           "History[1]" -> 
            Association[
             "Action" -> "converted", "Parameters" -> 
              "from application/postscript to \
application/vnd.adobe.illustrator"], "History[2]" -> 
            Association[
             "Action" -> "saved", "InstanceID" -> 
              "xmp.iid:EA8CA6B0D4A1DE1181C8EBBBA64FC08E", "When" -> 
              DateObject[{2009, 9, 15, 10, 50, 23}, "Instant", "Gregorian", 
                2.], "SoftwareAgent" -> "Adobe Illustrator CS4", "Changed" -> 
              "/"]], "Thumbnail" -> 
          Association[
           "Thumbnails[1]" -> 
            Association[
             "Width" -> "256", "HeigHt" -> "72", "Format" -> "JPEG", "Image" -> 
              "/9j/4AAQSkZJRgABAgEBLAEsAAD/7QAsUGhvdG9zaG9wIDMuMAA4QklNA+\
0AAAAAABABLAAAAAEA\n\
AQEsAAAAAQAB/+IMWElDQ19QUk9GSUxFAAEBAAAMSExpbm8CEAAAbW50clJHQiBYWVogB84AAgAJ\n\
AAYAMQAAYWNzcE1TRlQAAAAASUVDIHNSR0IAAAAAAAAAAAAAAAAAAPbWAAEAAAAA0y1IUCAgAAAA\n\
AAAAAAAAAAAAAAAAAAAAAAAAAAAAAAAAAAAAAAAAAAAAAAAAAAAAAAAAAAARY3BydAAAAVAAAAAz\n\
ZGVzYwAAAYQAAABsd3RwdAAAAfAAAAAUYmtwdAAAAgQAAAAUclhZWgAAAhgAAAAUZ1hZWgAAAiwA\n\
AAAUYlhZWgAAAkAAAAAUZG1uZAAAAlQAAABwZG1kZAAAAsQAAACIdnVlZAAAA0wAAACGdmlldwAA\n\
A9QAAAAkbHVtaQAAA/gAAAAUbWVhcwAABAwAAAAkdGVjaAAABDAAAAAMclRSQwAABDwAAAgMZ1RS\n\
QwAABDwAAAgMYlRSQwAABDwAAAgMdGV4dAAAAABDb3B5cmlnaHQgKGMpIDE5OTggSGV3bGV0dC1Q\n\
YWNrYXJkIENvbXBhbnkAAGRlc2MAAAAAAAAAEnNSR0IgSUVDNjE5NjYtMi4xAAAAAAAAAAAAAAAS\n\
c1JHQiBJRUM2MTk2Ni0yLjEAAAAAAAAAAAAAAAAAAAAAAAAAAAAAAAAAAAAAAAAAAAAAAAAAAAAA\n\
AAAAAAAAAAAAAFhZWiAAAAAAAADzUQABAAAAARbMWFlaIAAAAAAAAAAAAAAAAAAAAABYWVogAAAA\n\
AAAAb6IAADj1AAADkFhZWiAAAAAAAABimQAAt4UAABjaWFlaIAAAAAAAACSgAAAPhAAAts9kZXNj\n\
AAAAAAAAABZJRUMgaHR0cDovL3d3dy5pZWMuY2gAAAAAAAAAAAAAABZJRUMgaHR0cDovL3d3dy5p\n\
ZWMuY2gAAAAAAAAAAAAAAAAAAAAAAAAAAAAAAAAAAAAAAAAAAAAAAAAAAAAAAAAAAAAAZGVzYwAA\n\
AAAAAAAuSUVDIDYxOTY2LTIuMSBEZWZhdWx0IFJHQiBjb2xvdXIgc3BhY2UgLSBzUkdCAAAAAAAA\n\
AAAAAAAuSUVDIDYxOTY2LTIuMSBEZWZhdWx0IFJHQiBjb2xvdXIgc3BhY2UgLSBzUkdCAAAAAAAA\n\
AAAAAAAAAAAAAAAAAAAAAGRlc2MAAAAAAAAALFJlZmVyZW5jZSBWaWV3aW5nIENvbmRpdGlvbiBp\n\
biBJRUM2MTk2Ni0yLjEAAAAAAAAAAAAAACxSZWZlcmVuY2UgVmlld2luZyBDb25kaXRpb24gaW4g\n\
SUVDNjE5NjYtMi4xAAAAAAAAAAAAAAAAAAAAAAAAAAAAAAAAAAB2aWV3AAAAAAATpP4AFF8uABDP\n\
FAAD7cwABBMLAANcngAAAAFYWVogAAAAAABMCVYAUAAAAFcf521lYXMAAAAAAAAAAQAAAAAAAAAA\n\
AAAAAAAAAAAAAAKPAAAAAnNpZyAAAAAAQ1JUIGN1cnYAAAAAAAAEAAAAAAUACgAPABQAGQAeACMA\n\
KAAtADIANwA7AEAARQBKAE8AVABZAF4AYwBoAG0AcgB3AHwAgQCGAIsAkACVAJoAnwCkAKkArgCy\n\
ALcAvADBAMYAywDQANUA2wDgAOUA6wDwAPYA+wEBAQcBDQETARkBHwElASsBMgE4AT4BRQFMAVIB\n\
WQFgAWcBbgF1AXwBgwGLAZIBmgGhAakBsQG5AcEByQHRAdkB4QHpAfIB+gIDAgwCFAIdAiYCLwI4\n\
AkECSwJUAl0CZwJxAnoChAKOApgCogKsArYCwQLLAtUC4ALrAvUDAAMLAxYDIQMtAzgDQwNPA1oD\n\
ZgNyA34DigOWA6IDrgO6A8cD0wPgA+wD+QQGBBMEIAQtBDsESARVBGMEcQR+BIwEmgSoBLYExATT\n\
BOEE8AT+BQ0FHAUrBToFSQVYBWcFdwWGBZYFpgW1BcUF1QXlBfYGBgYWBicGNwZIBlkGagZ7BowG\n\
nQavBsAG0QbjBvUHBwcZBysHPQdPB2EHdAeGB5kHrAe/B9IH5Qf4CAsIHwgyCEYIWghuCIIIlgiq\n\
CL4I0gjnCPsJEAklCToJTwlkCXkJjwmkCboJzwnlCfsKEQonCj0KVApqCoEKmAquCsUK3ArzCwsL\n\
Igs5C1ELaQuAC5gLsAvIC+EL+QwSDCoMQwxcDHUMjgynDMAM2QzzDQ0NJg1ADVoNdA2ODakNww3e\n\
DfgOEw4uDkkOZA5/DpsOtg7SDu4PCQ8lD0EPXg96D5YPsw/PD+wQCRAmEEMQYRB+EJsQuRDXEPUR\n\
ExExEU8RbRGMEaoRyRHoEgcSJhJFEmQShBKjEsMS4xMDEyMTQxNjE4MTpBPFE+UUBhQnFEkUahSL\n\
FK0UzhTwFRIVNBVWFXgVmxW9FeAWAxYmFkkWbBaPFrIW1hb6Fx0XQRdlF4kXrhfSF/cYGxhAGGUY\n\
ihivGNUY+hkgGUUZaxmRGbcZ3RoEGioaURp3Gp4axRrsGxQbOxtjG4obshvaHAIcKhxSHHscoxzM\n\
HPUdHh1HHXAdmR3DHeweFh5AHmoelB6+HukfEx8+H2kflB+/H+ogFSBBIGwgmCDEIPAhHCFIIXUh\n\
oSHOIfsiJyJVIoIiryLdIwojOCNmI5QjwiPwJB8kTSR8JKsk2iUJJTglaCWXJccl9yYnJlcmhya3\n\
JugnGCdJJ3onqyfcKA0oPyhxKKIo1CkGKTgpaymdKdAqAio1KmgqmyrPKwIrNitpK50r0SwFLDks\n\
biyiLNctDC1BLXYtqy3hLhYuTC6CLrcu7i8kL1ovkS/HL/4wNTBsMKQw2zESMUoxgjG6MfIyKjJj\n\
Mpsy1DMNM0YzfzO4M/E0KzRlNJ402DUTNU01hzXCNf02NzZyNq426TckN2A3nDfXOBQ4UDiMOMg5\n\
BTlCOX85vDn5OjY6dDqyOu87LTtrO6o76DwnPGU8pDzjPSI9YT2hPeA+ID5gPqA+4D8hP2E/oj/i\n\
QCNAZECmQOdBKUFqQaxB7kIwQnJCtUL3QzpDfUPARANER0SKRM5FEkVVRZpF3kYiRmdGq0bwRzVH\n\
e0fASAVIS0iRSNdJHUljSalJ8Eo3Sn1KxEsMS1NLmkviTCpMcky6TQJNSk2TTdxOJU5uTrdPAE9J\n\
T5NP3VAnUHFQu1EGUVBRm1HmUjFSfFLHUxNTX1OqU/ZUQlSPVNtVKFV1VcJWD1ZcVqlW91dEV5JX\n\
4FgvWH1Yy1kaWWlZuFoHWlZaplr1W0VblVvlXDVchlzWXSddeF3JXhpebF69Xw9fYV+zYAVgV2Cq\n\
YPxhT2GiYfViSWKcYvBjQ2OXY+tkQGSUZOllPWWSZedmPWaSZuhnPWeTZ+loP2iWaOxpQ2maafFq\n\
SGqfavdrT2una/9sV2yvbQhtYG25bhJua27Ebx5veG/RcCtwhnDgcTpxlXHwcktypnMBc11zuHQU\n\
dHB0zHUodYV14XY+dpt2+HdWd7N4EXhueMx5KnmJeed6RnqlewR7Y3vCfCF8gXzhfUF9oX4BfmJ+\n\
wn8jf4R/5YBHgKiBCoFrgc2CMIKSgvSDV4O6hB2EgITjhUeFq4YOhnKG14c7h5+IBIhpiM6JM4mZ\n\
if6KZIrKizCLlov8jGOMyo0xjZiN/45mjs6PNo+ekAaQbpDWkT+RqJIRknqS45NNk7aUIJSKlPSV\n\
X5XJljSWn5cKl3WX4JhMmLiZJJmQmfyaaJrVm0Kbr5wcnImc951kndKeQJ6unx2fi5/6oGmg2KFH\n\
obaiJqKWowajdqPmpFakx6U4pammGqaLpv2nbqfgqFKoxKk3qamqHKqPqwKrdavprFys0K1Erbiu\n\
La6hrxavi7AAsHWw6rFgsdayS7LCszizrrQltJy1E7WKtgG2ebbwt2i34LhZuNG5SrnCuju6tbsu\n\
u6e8IbybvRW9j74KvoS+/796v/XAcMDswWfB48JfwtvDWMPUxFHEzsVLxcjGRsbDx0HHv8g9yLzJ\n\
Osm5yjjKt8s2y7bMNcy1zTXNtc42zrbPN8+40DnQutE80b7SP9LB00TTxtRJ1MvVTtXR1lXW2Ndc\n\
1+DYZNjo2WzZ8dp22vvbgNwF3IrdEN2W3hzeot8p36/gNuC94UThzOJT4tvjY+Pr5HPk/OWE5g3m\n\
lucf56noMui86Ubp0Opb6uXrcOv77IbtEe2c7ijutO9A78zwWPDl8XLx//KM8xnzp/Q09ML1UPXe\n\
9m32+/eK+Bn4qPk4+cf6V/rn+3f8B/yY/Sn9uv5L/tz/bf///+4ADkFkb2JlAGTAAAAAAf/bAIQA\n\
BgQEBAUEBgUFBgkGBQYJCwgGBggLDAoKCwoKDBAMDAwMDAwQDA4PEA8ODBMTFBQTExwbGxscHx8f\n\
Hx8fHx8fHwEHBwcNDA0YEBAYGhURFRofHx8fHx8fHx8fHx8fHx8fHx8fHx8fHx8fHx8fHx8fHx8f\n\
Hx8fHx8fHx8fHx8fHx8f/8AAEQgASAEAAwERAAIRAQMRAf/EAaIAAAAHAQEBAQEAAAAAAAAAAAQF\n\
AwIGAQAHCAkKCwEAAgIDAQEBAQEAAAAAAAAAAQACAwQFBgcICQoLEAACAQMDAgQCBgcDBAIGAnMB\n\
AgMRBAAFIRIxQVEGE2EicYEUMpGhBxWxQiPBUtHhMxZi8CRygvElQzRTkqKyY3PCNUQnk6OzNhdU\n\
ZHTD0uIIJoMJChgZhJRFRqS0VtNVKBry4/PE1OT0ZXWFlaW1xdXl9WZ2hpamtsbW5vY3R1dnd4eX\n\
p7fH1+f3OEhYaHiImKi4yNjo+Ck5SVlpeYmZqbnJ2en5KjpKWmp6ipqqusra6voRAAICAQIDBQUE\n\
BQYECAMDbQEAAhEDBCESMUEFURNhIgZxgZEyobHwFMHR4SNCFVJicvEzJDRDghaSUyWiY7LCB3PS\n\
NeJEgxdUkwgJChgZJjZFGidkdFU38qOzwygp0+PzhJSktMTU5PRldYWVpbXF1eX1RlZmdoaWprbG\n\
1ub2R1dnd4eXp7fH1+f3OEhYaHiImKi4yNjo+DlJWWl5iZmpucnZ6fkqOkpaanqKmqq6ytrq+v/a\n\
AAwDAQACEQMRAD8A9U4qhNU1aw0y2NzeyiNKhUUAs7ueiIgqzMfAYqxrU9b16Sz+uzuNC0xzwiWi\n\
TX8rEEhQGPpRE0O3xEd6YqoTaJaS3MS/o+41mOSFZ/Wv5rhjIGqSqhgLeNlAHwtxqT2G+FCGj8v2\n\
5luo/wDDNsY04ul0bYRcNzyRER3klZfhoRxrvv0BVbkSOyu9NtLBr7TLy6RnlihnaeKMoORX6vOJ\n\
eRKVfgArcRtuKYqnUfmPUdMJXXI45rNSAdWswTGlen1iE8nhr41K/LAlkcckcsayROHjcBkdSCpB\n\
3BBHUYquxV2KuxV2KuxV2KsV/MzX/MWheU59Q0C0+t36uiEcDJ6cbGjScF3am331OwzK0eKE8lTN\n\
BxNblnjxmUBZRH5e6zrus+UrHUdctfqmpTB/Vj4NHUK5CPwbdeSgH+zI6vHGGQiJsMtJknPGJTFS\n\
ZFmO5LsVdirsVdirsVdirsVdirzLyF548/6x541TS9a0r6rpVuJSj+i8folHCxr6rfDJzX7+o2zZ\n\
6rTYoYhKJuTq9Lqs080ozjURfT9LM/MvnLy15ajibWb1LZrgkW8VGeSQggHiiBm7jfpmFh088n0i\n\
3NzamGL6zSdZS3vOfy485+fdb8yaxY+YNI+pWFoGME3pPHwkDhVh5MSJOSEtUeHgRmx1enxQhEwl\n\
ZLrdHqc05yE41EfivN3nrzp570jzro2laLpP1vSrv0/Xm9KR+ZeQrIvqKQsfBAG36dTtjptPinil\n\
KUqkF1WpzQyxjCNxPl5s/vr6zsLSW8vZkt7WBS800hCoqjuScwIxMjQ5uwlIRFnYIPy95k0fzDYH\n\
UNIn+s2YkeITcWQFk2agcKafRk8uGWM1LYsMWaOSPFE2ERq2qWul2Et7ck+nGBRFFWd2NFRB3ZmN\n\
BlTawZL6ae+fVZ3S91W2eVLzSYyfWt7anBlsqkcnib+8cLVmHEEDqVQiapLoul31haIt/aQSgxeu\n\
vKGBo6y8KIkTSzfDydB8KUqz9cUID61ePOLXWdTmnu6mK3022Y21shjkKqo9P00KsicVf4gK7jah\n\
VVvqMcct0Bo9xarGtwILr1zHRvWDEvIknxfVqcOKFi3t1CqyDUJDcNqujPHqxir6lrqEazTCJWjV\n\
KT/FKjlmPBGdthXr8OKou21OQRFNID2NzdtHJfy3LwsIYXm+2GlB9SNhJvJv9njRSQMVTfTdX07S\n\
J3l0y7W88vK6R6kkQb07OaX7MsJNV9Fz9tFJ4dRtilnIIIqNwcCpX5o1ltE8u6jq6RCdrG3knEJP\n\
EMUWtK0NMtw4+OYj3lqz5OCBl3C0n/LTzvL5y8vPq0totkyXD2/pK5kBCKjcqkL/AD5drNN4M+G7\n\
2aNFqvHhxVW9In8wfNknlPyvca3HbC7eB4kEDMUB9Rwn2gG6V8MjpcHizEbpnq9R4OMzq6Yjpn5z\n\
ahrWj2jaB5fk1XXpkeS8s4ZKQWiiV44/VmZR8ThOQXbbvmXPs8QkeOXDHv7/AIOHj7SOSI4I8U+o\n\
7veUAv55a3o2tw6b508utpUc1D9YjctxQmnMKQRIoPXi23udsn/JsZx4sUuJr/lSUJiOWHCzzz/5\n\
vbyt5Un12CBb30miCRF+CsJXC15AN/NXMHS6fxcnATTsNXqPCxmdXSSz/mRqn/KsIPOtrpSTSN8d\n\
zY+q1EiErRF1YISaEAnbpXwy4aOPjnET8Wg62X5fxRH4fGk88gecIvNvli31lIhbySM8dxbhufpy\n\
RsRTlQVqtG+nKNVp/CmYt+k1AzYxPkmPmLWrfQ9Cv9XuBWKxheYpWnIqPhQHxZqKMrw4zOYiOrbm\n\
yjHAyPQMa0f8yYP8Bp5v8yQLpVtMzfVrdGMryLXjGFBCEu5ViB/LvWlcycmjPi+HA8RcXHrR4Piz\n\
HCEBo/nj8w/Mlr+ktB8uW1vpTk/VZdSuWSSZQftKkamg/DwJyzJpsOM8M5ky8gwxarNlHFCAEeln\n\
n9iYeVfzKi1PXZ/LOt2DaJ5ktxUWUkiyxzKF5coZQFDfD8VKdOhNDSvPo+GHHE8UO9ng1olM45jg\n\
n3d/uS/zH+ba6H+YEHlm5tIksXWOSfUpJSvpoyF2Yrxp8NPHLMOg48XGDv3MM3aAx5hjI277QGk/\n\
nXc6l5ngt/0O9j5Zkjnm/S92HUmG3heVpQAvCnwUoCcnk7OEYXxXPbYebVj7SMsgHDWPf1HyFo/T\n\
vP3njzJbS6l5V8vwNo6s6W1xqFwYpLkoaExxqKLuKfE1K9+uQnpcWM8OSR4vIcm3Hq8uUGWOI4el\n\
nmn3kHzbqfmXT7yfUdKbSbmxunspYWk9SskQBcj4VpQtTv8APKNVgjjIAPECLb9JqJZYkyjwkGkj\n\
8kfmpceZfOuq+W5NOS2j01Lh1uVlLl/QnSEVUqtK869cu1OiGPEJ3d191tGm1/i5ZY6rhv7DTzL8\n\
+L/zLca/pQ1XS47FIHnXTmSdZvXj9RKOwX7HRdj45s+zIwEDwm+V7cnVdrTmZx4o1V1vze2eWNW8\n\
73t5LH5g0GLSrVY+UU0d2lwWk5AceKjbaprmlzY8UR6JcR91O9wZMsj648I99pB/ysPzdrgmk8me\n\
WzeafEzxpql/MttFK6VB9KIkOw5Cla/OmX/lMcP72dHuG7jDWZMn91C495NIDRvzi1W280QeWfOm\n\
i/oe+uSiQ3Mb84i0h4oafEODNUc1cgHY9yLMnZ8TAzxS4gGvF2lIZBjyx4ZFHfnVfeY4fKWoW9jp\n\
iXOlTWzfX75p1jaD4xTjEd3+jK+zowOQEmpXsO9t7SnMYyIxuNbm+TEvyW1fz1b+U7e30rQIb7Sz\n\
dSc757tIWHJhz/dnf4fxzL7Rx4jkJlKpVypw+zMmUYwIwuN87/QzrzPLqWp6vLDp0RuRo6j04o5U\n\
hc3cq1aRWkV1JgiYU+E0Z80jvUDaRX2r3lpGyR2usXKSPfXlqJYjFaBijOUlSIi4lblGGodqkYUK\n\
OsKI544dOC2dvE7WOnOPUQW8SloriYOAUbkRL6nJgaKrA1xVdZyW+nW8MNoy3tzAJBqumTIsU0kN\n\
wP35iekaSf3YYK3xUFKj7OKqg1SOzNlBqNx6ltpk11dFzyZrkECaChUHkyiZXcDoN+gNFUBqVxHM\n\
YL9byx/Tgke7kt4VRjGoBkVPVkqpk5KqqCgPI/61VUfpWmwaqk1hHII7mNDc6bcHlIY5VpHcxyFl\n\
USJLySSRKUPqdBtiqhaTarFpxVPqdlpn1yQ62l1IPWeRn/0qOUtQcFDcVpVmXhirKfJV+j2c2mCY\n\
zrYcDZznrLZTr6ls5rTfhVD/AKuBK38y/wDyX/mD/mBn/wCIHMnR/wB9H3hxtb/cz/qliP8Azjl/\n\
ygM//bQm/wCTcWZfa/8Aej+r+twexf7k/wBY/oTH8+//ACWmof8AGW3/AOTy5X2X/fD4/c3dq/4v\n\
L4fet/IPTra1/LayuYlAlv5biadu5ZJmhH/CxDD2pMnMR3V+tHZMAMAI6399JJ/zkvZwP5S0u9ZQ\n\
biG/EMb9wk0MjOPpMK5d2PI+IR5fpcftuI8OJ68X6D+pv8wZHk/5x+06Rzyd7LS2Zj3JERJx0o/w\n\
s++X6U6s3oh/Vj+hkX5S2dtfflLpVldIJLa5t7iGeM9GR5pVYfSDmPr5GOoJHMEfcHJ7PiJaaIPI\n\
g/eWGfkndXHlnzpr/kO/f/djTWZbYO8WxKj/AItgKv8AJczO0YjJjjlHx/HkXB7MkcWWWGXw/HmN\n\
2SfnDJPrVzoXkSzcrNrdyJr8qRVLO3+JiQfEjkvumY3Z4EBLKf4Rt7z+PtcrtEmZjhH8Z39w/H2M\n\
G/5yFuFj1ny75Zt0aPTrS1WSO3gFTSRzAqqmwJVIaL88zuyh6ZTPMn9v6XX9sH1wxj6QOny5fB6L\n\
bfmdBa20Vtb+S/M0cECLHDGum7KiDiqj952AzXS0ZJs5Mf8ApnZx1wAoY8n+l/a84/MHXNT1rzto\n\
Wv6L5e1mzu9MZFuPrVm0bERy80HwGTajMDXNjpcUYYpQlKJEu4ut1eWU8sJwhMGPeF35i6Xb6r+f\n\
WmafcoJLadrITxt0aMfE6n/WUUx0kzHSkjnunW4xPWRieWz2D8xdGvdW8javpmnD/SprekEa7Fij\n\
B/TH+uF4/Tmo0mQQyxlLlbudZjM8Uox508g/LT86rXyvpMXlnzHYTxpYu6RXES/GgdyxWaJ+B+Fm\n\
O43p28dvrOzjllxwPN0uh7TGKPh5Advxu9u8ueZvL/mKxN9ol3Hd2/KkhSqsreDowVlPzGaTNhnj\n\
NSFO+w54ZBcDYeL/AJMf+Tk80f8AGK+/6jos3PaH+LQ+H+5Lo+zv8an/AJ3+6Cr/AM5I/wDHa8s/\n\
6s3/ACcjwdj/AEzT239UPj+h7xmiegYzqHnzyB5eK6fPqdratB+7Wxtx6jR06J6MAdl+VMyYaXLk\n\
3AJ8/wC1xZ6vDj2MgK6fsDxL8+PNtnrWoaJNp9nd24tVmZL66ge3E3JoyvpCQKzBONa0/azddmYD\n\
ASBIN9AbdF2tqBMxoEVe5Fdz2b82f/Jc69/zDH/iS5p9D/fR97vNf/cS9yRf849/+S6i/wCYqf8A\n\
WMv7V/vvgHH7I/uB7yl6fo/UpICxvE1S9kkuoZrUQXES/WpWZTNAayqvp8AWoBQdc1zsmU+WayT3\n\
0sZLLcPLzY/E7Wtpys7eNSf5mjeQn/mrFLBbSKSza0uZP0fJBayxSpBBaGK7P1dxIFM5tY/iHD94\n\
eQqAcUM5n1S51TW7G0vbGBdH1G2aa2NwokldVjDSBGRh6b0kG1DsK1rgSxG3gsbcW8pu2nke/tml\n\
sqhmKyqsziqqQxYcl+18RqOophQnEnm+4GmXFsuiJBZ3Ba1k+riVW5TKVVh+59Mmvi334ql3la0u\n\
Br+mc5tOeNpOSmwszBKQqFgfUNtFVNhy+LfFUdrgmi1trkPbQ3LrzkurhI2iSe2cWskimUhU5pNC\n\
x8ONNztiqZeWrh11ywlfUIdTluobqzurq3cSoZImS6iXmqxqSqTONloBtgSnfn2yuL3yTrtrbrzn\n\
lsZxEg6s3pkhR7npl+lkI5Yk94cfVRMsUgOfCXm//ONvmDT20G+0J5UTUIrprmOEmjPFJGi1UHrx\n\
ZDWnTbNl2viPGJ9Kp1nYuaPAYX6rtMf+chdesLfya2j8xJf3ssT+gpqyQxuGMrgdF5cVFepOVdlY\n\
icnF0Db2xlAxcPU/i06/I7/yVuif9HX/AFFzZT2l/fy+H3Bu7L/xePx+8pF/zkp/ygtj/wBtSL/q\n\
Hny/sf8AvT/V/SHH7b/uR/W/QUP59/8AWetM/wCYHSv+IxZLS/42ffL9KNV/iQ/qx/Qyv8l//JZa\n\
H/xjl/6iJMxe0f7+X46OV2Z/i8fx1LB/zxs7ny75q0Dz5p6/vI5FgulGwZ4qsgYj/fkXND7DM3s2\n\
QyY5Yi4PakTiyQzR93494tP/AMr5D5q80a75+mjdLeRhpuiRy9Ut4gGdqbgFzTodjyFco1o8KEcQ\n\
959/4/Q5GhPjZJZj/Vj7vx+lj3/ORmgX0c+kebLNCy2dLe5elRHxk9SBj/klmYfOnjmR2TlFSxnr\n\
+C43bOIgxyjpt+p6r5R82aR5o0WDU9OmVxIq/WIAwLwyEfFHIOoIP39Rtmqz4JYpcMnb6fURywEo\n\
/wBiI1LzHounX1lYXd0iX2oSCK0tQayOTXfiNwopux2yMMMpAkDYM55oxIiTvLk8a82f+tF6P87X\n\
/iDZucH+Jy+Lpc/+PR+H6Xtuq6pY6VptzqV9J6VnaRtLPJQmiqKnYVJ+QzSwgZSERzLu5zEImR5B\n\
LtS8u+UPNNkk19Y2up29xGDDdcVZjG4qDHMvxrUd1bLIZsmI0CYn8dGvJhx5RuBIH8bF5X+R2kix\n\
8++bI9Llaby/alraKatVdhMfR36OVRX+IfxzadpZOLFDi+s/qdT2Xj4c2Th+gbfagfyY/wDJyeaP\n\
+MV9/wBR0WT7Q/xaHw/3Ja+zv8an/nf7oKv/ADkqfT1Xy1KwIjC3HxU2+F4icHY/0z+H6U9t84fH\n\
9D038zNUvLP8vNZv9MkIn+rAwzRE1CSMqs6svgjEgj55rNHAHNES73a66ZjhkY86YZ/zjlpeg/4X\n\
uNTijjk1k3LxXU7AGWNAq8EUndVYGu3U/LbN7XnPjEf4acHsbHDw+IfVbFv+cldTsLjXNJsoJ1lu\n\
rOGU3Uampj9VlKBqbAkKTTrT5jMrseBEZE8i4nbeSJlGIO4u3rn5qxvJ+XWvqiliLRmIHgpDE/QB\n\
mo0J/fR97udcP3M/cxv/AJx2uYZfy/aJGrJb3kySr3BYI4/Bsye1okZfg4vY8gcNdxKl5eN3I+ix\n\
jSbee0jFk0uoPYyvLGypEAFuEcfGrDclaKv832c1rtEbo8OpTQaPHaF5JbaSshRvhhQXkizCQVWv\n\
qtFUE1+ww2/aVbv302atoi0uleT1SEA2eO8qQ3WpDLXb76GiqzzTdXsvlXTJdK5KdJt4ZpruPdon\n\
aJUWPnyUr8LktxVj0rQGuKoCJNbs723ePUY47S1jOoiYky+ml4SlZHZC0rVoeJarDpTsqs06PWpZ\n\
I7V/Ut44LuCadLoNHXiVIWOivybg4J5caVHjiqa2zQ3FlaQ6VwN+lo6EIgDfFZxgqCONasr0364q\n\
smjne5sLZorkiGK7rFbsDeITJbrKy1Bpylb1ELGtN6jaiqt5ejgi1vTbW0S4ggtL65T0rooZNrFS\n\
1VRVC/FKCetTvWpxV6HgS8ok/LT8nvN+rT3OkX3G8B9a5i0y5QAFm+3wZZONT/LQZtRrNRhjUht5\n\
h1B0OmzyuJ3/AKJZHa/lB5IttCvNHjtZDFqAjF7dtIWuZBFIsqgyH7I5INlAGY8tflMxK+XLucmP\n\
Z2IQMa58+9M/IyeVLTRV0fy1eJd2Wms8bBJRMyNI7SEOw/ymOVanxDLimKJbtMMcY8OM2IqvnDyf\n\
ofmrTI7DWQ5tIJhcr6b+mQ6Iybt4cXODT6iWKVx5p1Gnhljwz5c0kv0/LjVvII02bU4pPK9iLe0a\n\
6ScBVNuE9JGlH7X2cuic0MvEB6zZ5d7RIYJ4eEkeGKHPu80+8nWWg2XluytdAmFxpEasLSYP6oYG\n\
Ri3x9/iJyjUSnKZM/qcjTxhGAEPpS/8AMGXyLcaO+k+bL+C2trgpIsbyiOYlGBDRgfH1FCQMs0oy\n\
iXFjBJa9WcRjw5CAD5rfIeq+QY9Ng0LyvqVvPFaK3p26ygzEFi7sVNGbdtzTHVQy8RnkB3RpcmER\n\
EMZG3mnPmHU/L1hpzHX57eDT7k/V3+tlRFIXUn0yH2NVU7ZTihOUvRdjubs04Rj6yOE7bvONX/Lb\n\
8o9OWHXRq8ug294oltZLW9ESSK1HBi5iRyCCDRc2WPWaiXo4eKu8OtyaLTR9fFwX3STj8v8ASfym\n\
jvmn8uXUGpawFJe5nmM93xGxZRIar1oWRRlOqyagipgiPyDdpMenErgRKfvsp5ffl75cvfNkHmmd\n\
JTq1twMTCQiP92CFqn05RHVzjjOMfSXIlpISyDIfqCca1oum61pc+l6nD9YsbkBZoeTLUKwYfEhV\n\
hRlB2OU48koSEo8w25cUZxMZCwWHWv5M+XrOF7W01XWLfTZK+ppsV6yW7BvtAoqgkHvvmZLtGZ3M\n\
Y331u4UezYDYSmI93Fsy/Q9B0fQtOj07SbVLSzjqViSu5PVmYkszHxY1zEyZZTPFI2XNxYo448MR\n\
QSfy/wDlz5a0HzBea9p6SrqF+sq3DPIWQiaVZXotNviUZbl1c8kBA8g04tHjxzM4/UUV5v8AJWge\n\
bdOWx1iFnSJucE0bcJY2IoSjb9R1BBGR0+pniNxZajTQzRqSB8tflxougI0UV3f39s0LWy2l9cNN\n\
brC/2kWEBY6U2+zk82slk6AHyG/zYYNHHGKuUhy3Nj5ckjH5DeT4b+S80691PS/U+1BZ3IjTjWvG\n\
rI8lP9nl/wDKeQipCMveHH/krGJXEyj7imt5+UPkK70aLSX07hDDIZluEdhcGRxR3eUks5am/Ko+\n\
4ZVHX5RLiv8AU3S7PwmPCR+v5p/pXlzTdN0c6RGJLizdWSUXUj3DOrjiwZpC2xG1OmUTzSlLi6+W\n\
zkwxRjHh5jz3YlYfkl5T069luNNvNUsYpyPWtLa8eKJlBqEYqBKV+b5ly7SySFSET8HCh2ZjhK4m\n\
Q8gfwftS25trmK4udLk1SaygtJ5YbeyghnuZZebPPEUjjIj+xcLQsCap2pmA7BkvlX0xql1bTxSW\n\
t0SdRtI2BjYwXnxTRutTX07jlUdtqYEpXc2DrMs4kL+tK3GHiuxaO7U0IHI/3Q/jWi0KFG6tJLXR\n\
Ht0JuoLr60gsHma3CFZCvJSlBIGDp8Em2/2qdFUs0DT44ZGpKst/pbxKwPrRqJSks6GVZFSnxxCP\n\
psKkeyrK7qJTdacvISyypLPcSUIq9x+/Wm+wAtWC17CmKoPyvYNb32mzGXl68Y4igHH/AEON+v8A\n\
z0p9HviqU6rcW36SuLpLe5v7ZZVtR6HrevMLd+VzMJYAOLesycakKRHxFBSirI9Bt45vMitDNcXN\n\
tp9nzD3jO0yy37K4Q8/iBWKEbH+bAll2KvCYbYeSPz+RR+70zzEGCHt/pZrwHYUukA/1c3hPjaT+\n\
lD9H7HQCPgaz+jP9P/Hnqf5ieYx5d8mapqitxnjhMdqR19eX93GR/qs3I+wzV6TD4mQRdtrM3h4p\n\
S8vteRfke2peVfPt75W1dPQn1O0imWMn/dqRidF+fpSPy9xTNv2lw5cQyR/hP7HTdlcWHMcctjIf\n\
telfnB5hl0fyTdRWtW1HVmGnWSJuxe4BDcab1EfKnvTNboMXHlF8o7n4O07RzGGI19UvSPixT8wf\n\
K8Plj8iv0OlDJA1s1zIP253nVpG+XI0HtTMrS5jl1XF7/ucTV4Bi0nB3V96O8o+ZB5a/IW11oKGk\n\
tbaX0FPQyyXLxx19ubCvtkM+HxNWY95/Qz02fwtGJ9w/Sl/5G+VINVtLrztr4GpavfzuttNcgScE\n\
jorOobYMWqvsBQUyztLOYkYobRAauytPxg5p+qRKZfnh5V04eVn8y2ES2WtaNJDLDeW4EUhRpFjK\n\
llpXjyDL3FNupyvs3OfE4DvGXRt7VwR8PxBtOPUMU/M7zLL5l/JLy9q84AuptQjS5p0MsUNzG7U7\n\
civKnvmVosPh6mURy4f1OJrs/i6WEjz4v1sn/LD8vdG1Pypp2teZbddW1C6to47dboc47e0hHpwR\n\
RIfhHwKGJp1OYut1co5DGB4QD06nq5eh0cZYxLIOKRHXoOgYR+cnliy8jeZtE8weWk+o+uzyCGMn\n\
gk1uUJKg9FdZKFenXM7s/Mc8JQnv+1wO0sIwZIzx7fsfRMMqywpKtQsihlB60YVzniKelBX4Fdir\n\
sVdirsVdirsVdirsVdirEPOttdWFwmv2cjxKEW31ExFVbgG5RSVZZAArEo7cTRWr2xVBm2ngt7FH\n\
1B5fNqE3ds8pMkQ9dTW0LV3idY+OxrUc8KpVPd+YEuDa27/WdR05/rj6dLbssYWSoYkiRiVVZyRx\n\
rXpihDpryKLeO9gS4iCxlo1aFHpWAOwjuJhI3KKDjXgn2ie+yqy+udKaJvT0uRFlcszyC1iUAmV+\n\
I4SvtVkAHSgpiqMj8w6tcNE1okV/qAjVWjRVkHJIjFs1vPckBfVY/GqCrGtNsVWwPqrsLW31Jl/R\n\
S/Vr2c25X6vG6+k8gIdvjCx0WgO+Ko2Sy/RS2+vaJqLR6UONu9ou8jrGQsdusbeojuZOSj4VYM7M\n\
SemKsv8ALemXFjp5e84nUbyRrq/Zenqyfsr/AJKKAg+WBKa4q8p/5yF0CS48tWfmC1ql7olwrGVd\n\
mEUxCk7d1kCEeG+bXsrLUzA8pB1HbGK8YmOcD+PtpB3XmOD8xte8maRAQ9nHEuua5GvxKskPwLCd\n\
u0nJT4hhk44Tp4ZJHn9Mf1sJZhqZ44jl9cvh0+al+e9rcaJrvlzzzZLWazmW2uBWgbgTLGp2/aX1\n\
FY/LD2ZIThLEev4/UjtUHHOGYcxt+n9aZwXtr57/ADUsZrVhPoHle0S8V9ij3l2oeLoeqrxI8GQ5\n\
UYnBgIP1zNfAfj7W0SGo1AreGMX8Ty/HkmX59/8AktNQ/wCMtv8A8nlyvsv++Hx+5t7V/wAXl8Pv\n\
YhdWk9z/AM4zwCFeTQoJmUdeCXxLH6BvmYJAa3f8elwjEnQbfj1Lvyg/Ln8uvM3km3vtQ00XWpxS\n\
zQ3souLhDyDlkqsciKP3TL0GDX6vNjykA1HpsF7O0WDLiBkLlve5/X3Mxl/Ir8sHWi6S0RrXktzc\n\
k/L4pGGYY7Tz/wA77A5x7K0/837T+tiX54+XNK8u/lhpmlaVGYrKLVUZEZmcgvDcM3xMSepzL7Nz\n\
SyZzKXPh/SHC7Vwxx6eMY8uL9Bemfl+iJ5E8uhRQHTbRqe7QIT+JzWao/vZf1j97tdJ/cw/qj7nl\n\
3/OT3+8nl7/jJdfqizadjc5fD9Lqe3OUPj+h7Rp/+8Ft/wAYk/4iM00+Zd7HkiMil2KuxV2KuxV2\n\
KuxV2KuxV2KrZI45Y3ikUPG4KujCoKkUIIPY4qxFrVfLN0slzB9b0WMEWV6QzyWIJr6coAJMP8sg\n\
3UbHamKoa+ill0qC91E/XNRmnhi0e4s5UjuKykKxjmQcKUBcrx406+OFCRSjWbSAyQava3GniVra\n\
GHUU9BybKXb02T1EZI5P2tloeOw2CqYT2mr+rHBYwaUb0RtPdwmQc4w0v1hgyoGkcV4UIUEKfFqh\n\
VDwCYXGmSatrLyxavy9IWIWzhKu6KxM8xSQ8hxAVADxX4dsVT6H0tDivLTVIobbRGLRWNpAvKSVy\n\
wZfT48ZXkIbrxJqOopVglF6Jok09xDqOoW62cFtU6VpC0K2/PdpZKbGU12A2QbDfFWS4q7FUFrml\n\
W+r6Pe6Xcf3N7BJA560EileQ9xWoyeOZhISHRhlxicTE9Q88/Jb8stV8ofpO71lYvr11whg9J+YE\n\
KVZjWg+0xH/A5sO0dZHLQjyDrezNDLDZlzLK/wAx/K8nmfydqGkQhfrcirJaFjQCaJg679uVOP05\n\
i6TN4WQSPJy9Zg8XEYjmln5Q+Rbnyh5Ye1vwn6Uu53muyhDAAfBGgYAVAVeXzJy3X6kZp2PpDV2d\n\
pDhx0fqJ3Rf5qeWtU8y+TLrSNMCNeTSQsgkbgtEkVmqfkMhos0ceQSlyZ67BLLiMY8zX3qnkHyxc\n\
aX5BsfL+sxRvIkM0N5ACJI2WWRyVJ6EFX3warMJZTOKdJgMMIhL4sEg/LTz/AOR9auL/AMh3MF9p\n\
d1T1NKvW4kjegapRW4V+Fw6t2+ecdZhzxAyipDqHXjRZsEicJBiehZA8351azH9TNpp/lqJ9pr/1\n\
PrU4U9TCilk5f633jMetNDe5T8uXzconVT2qOPz5n4KX5m/l7rms+QtK8vaTL9du7C5heW5u5OLy\n\
LHBLGzsxrVizjJaPVxhlM5bAjp7wx12jnkwxhE2QRz9xZr5V0+503yvo+nXQAubKxtrecKagSRQq\n\
jUPfcZhZ5iU5EciS52CBjjjE8wAGDfnZ5B8w+b4NITRkiZrNp2m9WQR7SBONK9fsHM7s7VQxGXF1\n\
pwO09HPMI8PS3pFpG0VpDE/2kjVWp4gAHNbI2XZjkq4EuxV2KuxV2KuxV2KuxV2KuxV2KuIBFDuD\n\
irG73yPZGcXWkynTLlGMioiLJb82FC4ianBiNuUbKcVSO98qeZFtbS2W1t50s1aJJLecoXieVJmV\n\
47hW6vENxLWld98KFb6p5sOryXyaW8Z5zvH+9tgQbiJItn9R/sekrbp9GKt2HlHzK9hDYXE0FtaR\n\
SetF6jNeSo1PsqoW2h49+LK4xSyTTPLen2Nx9ccyXmoleLX903qS0/lXoqL7IBgVNcVdirsVdirs\n\
VdirsVdirsVdirsVdirsVdirsVdirsVdirsVdirsVdirsVdirsVf/9k="]]], 
        "PagedTextSchema" -> 
        Association[
         "DerivedFrom" -> 
          Association[
           "DerivedFrom" -> 
            Association[
             "InstanceID" -> "uuid:29C04ADD293DDD119FC9D1852B267D7B", 
              "DocumentID" -> "uuid:28C04ADD293DDD119FC9D1852B267D7B", 
              "OriginalDOcumentID" -> 
              "uuid:28C04ADD293DDD119FC9D1852B267D7B"]], "History" -> 
          Association[
           "History[1]" -> 
            Association[
             "Action" -> "converted", "Parameters" -> 
              "from application/postscript to \
application/vnd.adobe.illustrator"], "History[2]" -> 
            Association[
             "Action" -> "saved", "InstanceID" -> 
              "xmp.iid:EA8CA6B0D4A1DE1181C8EBBBA64FC08E", "When" -> 
              DateObject[{2009, 9, 15, 10, 50, 23}, "Instant", "Gregorian", 
                2.], "SoftwareAgent" -> "Adobe Illustrator CS4", "Changed" -> 
              "/"]], "MaxPageSize/stDim:h" -> "2.500000", 
          "MaxPageSize/stDim:unit" -> "Centimeters", "MaxPageSize/stDim:w" -> 
          "8.000000", "NPages" -> "1", "PlateNames" -> "Cyan, Magenta, Black",
           "SwatchGroups" -> 
          Association[
           "SwatchGroups[1]" -> Association["GroupType" -> "0"], 
            "SwatchGroups[2]" -> Association["GroupType" -> "1"], 
            "SwatchGroups[3]" -> Association["GroupType" -> "1"]], 
          "Thumbnail" -> 
          Association[
           "Thumbnails[1]" -> 
            Association[
             "Width" -> "256", "HeigHt" -> "72", "Format" -> "JPEG", "Image" -> 
              "/9j/4AAQSkZJRgABAgEBLAEsAAD/7QAsUGhvdG9zaG9wIDMuMAA4QklNA+\
0AAAAAABABLAAAAAEA\n\
AQEsAAAAAQAB/+IMWElDQ19QUk9GSUxFAAEBAAAMSExpbm8CEAAAbW50clJHQiBYWVogB84AAgAJ\n\
AAYAMQAAYWNzcE1TRlQAAAAASUVDIHNSR0IAAAAAAAAAAAAAAAAAAPbWAAEAAAAA0y1IUCAgAAAA\n\
AAAAAAAAAAAAAAAAAAAAAAAAAAAAAAAAAAAAAAAAAAAAAAAAAAAAAAAAAAARY3BydAAAAVAAAAAz\n\
ZGVzYwAAAYQAAABsd3RwdAAAAfAAAAAUYmtwdAAAAgQAAAAUclhZWgAAAhgAAAAUZ1hZWgAAAiwA\n\
AAAUYlhZWgAAAkAAAAAUZG1uZAAAAlQAAABwZG1kZAAAAsQAAACIdnVlZAAAA0wAAACGdmlldwAA\n\
A9QAAAAkbHVtaQAAA/gAAAAUbWVhcwAABAwAAAAkdGVjaAAABDAAAAAMclRSQwAABDwAAAgMZ1RS\n\
QwAABDwAAAgMYlRSQwAABDwAAAgMdGV4dAAAAABDb3B5cmlnaHQgKGMpIDE5OTggSGV3bGV0dC1Q\n\
YWNrYXJkIENvbXBhbnkAAGRlc2MAAAAAAAAAEnNSR0IgSUVDNjE5NjYtMi4xAAAAAAAAAAAAAAAS\n\
c1JHQiBJRUM2MTk2Ni0yLjEAAAAAAAAAAAAAAAAAAAAAAAAAAAAAAAAAAAAAAAAAAAAAAAAAAAAA\n\
AAAAAAAAAAAAAFhZWiAAAAAAAADzUQABAAAAARbMWFlaIAAAAAAAAAAAAAAAAAAAAABYWVogAAAA\n\
AAAAb6IAADj1AAADkFhZWiAAAAAAAABimQAAt4UAABjaWFlaIAAAAAAAACSgAAAPhAAAts9kZXNj\n\
AAAAAAAAABZJRUMgaHR0cDovL3d3dy5pZWMuY2gAAAAAAAAAAAAAABZJRUMgaHR0cDovL3d3dy5p\n\
ZWMuY2gAAAAAAAAAAAAAAAAAAAAAAAAAAAAAAAAAAAAAAAAAAAAAAAAAAAAAAAAAAAAAZGVzYwAA\n\
AAAAAAAuSUVDIDYxOTY2LTIuMSBEZWZhdWx0IFJHQiBjb2xvdXIgc3BhY2UgLSBzUkdCAAAAAAAA\n\
AAAAAAAuSUVDIDYxOTY2LTIuMSBEZWZhdWx0IFJHQiBjb2xvdXIgc3BhY2UgLSBzUkdCAAAAAAAA\n\
AAAAAAAAAAAAAAAAAAAAAGRlc2MAAAAAAAAALFJlZmVyZW5jZSBWaWV3aW5nIENvbmRpdGlvbiBp\n\
biBJRUM2MTk2Ni0yLjEAAAAAAAAAAAAAACxSZWZlcmVuY2UgVmlld2luZyBDb25kaXRpb24gaW4g\n\
SUVDNjE5NjYtMi4xAAAAAAAAAAAAAAAAAAAAAAAAAAAAAAAAAAB2aWV3AAAAAAATpP4AFF8uABDP\n\
FAAD7cwABBMLAANcngAAAAFYWVogAAAAAABMCVYAUAAAAFcf521lYXMAAAAAAAAAAQAAAAAAAAAA\n\
AAAAAAAAAAAAAAKPAAAAAnNpZyAAAAAAQ1JUIGN1cnYAAAAAAAAEAAAAAAUACgAPABQAGQAeACMA\n\
KAAtADIANwA7AEAARQBKAE8AVABZAF4AYwBoAG0AcgB3AHwAgQCGAIsAkACVAJoAnwCkAKkArgCy\n\
ALcAvADBAMYAywDQANUA2wDgAOUA6wDwAPYA+wEBAQcBDQETARkBHwElASsBMgE4AT4BRQFMAVIB\n\
WQFgAWcBbgF1AXwBgwGLAZIBmgGhAakBsQG5AcEByQHRAdkB4QHpAfIB+gIDAgwCFAIdAiYCLwI4\n\
AkECSwJUAl0CZwJxAnoChAKOApgCogKsArYCwQLLAtUC4ALrAvUDAAMLAxYDIQMtAzgDQwNPA1oD\n\
ZgNyA34DigOWA6IDrgO6A8cD0wPgA+wD+QQGBBMEIAQtBDsESARVBGMEcQR+BIwEmgSoBLYExATT\n\
BOEE8AT+BQ0FHAUrBToFSQVYBWcFdwWGBZYFpgW1BcUF1QXlBfYGBgYWBicGNwZIBlkGagZ7BowG\n\
nQavBsAG0QbjBvUHBwcZBysHPQdPB2EHdAeGB5kHrAe/B9IH5Qf4CAsIHwgyCEYIWghuCIIIlgiq\n\
CL4I0gjnCPsJEAklCToJTwlkCXkJjwmkCboJzwnlCfsKEQonCj0KVApqCoEKmAquCsUK3ArzCwsL\n\
Igs5C1ELaQuAC5gLsAvIC+EL+QwSDCoMQwxcDHUMjgynDMAM2QzzDQ0NJg1ADVoNdA2ODakNww3e\n\
DfgOEw4uDkkOZA5/DpsOtg7SDu4PCQ8lD0EPXg96D5YPsw/PD+wQCRAmEEMQYRB+EJsQuRDXEPUR\n\
ExExEU8RbRGMEaoRyRHoEgcSJhJFEmQShBKjEsMS4xMDEyMTQxNjE4MTpBPFE+UUBhQnFEkUahSL\n\
FK0UzhTwFRIVNBVWFXgVmxW9FeAWAxYmFkkWbBaPFrIW1hb6Fx0XQRdlF4kXrhfSF/cYGxhAGGUY\n\
ihivGNUY+hkgGUUZaxmRGbcZ3RoEGioaURp3Gp4axRrsGxQbOxtjG4obshvaHAIcKhxSHHscoxzM\n\
HPUdHh1HHXAdmR3DHeweFh5AHmoelB6+HukfEx8+H2kflB+/H+ogFSBBIGwgmCDEIPAhHCFIIXUh\n\
oSHOIfsiJyJVIoIiryLdIwojOCNmI5QjwiPwJB8kTSR8JKsk2iUJJTglaCWXJccl9yYnJlcmhya3\n\
JugnGCdJJ3onqyfcKA0oPyhxKKIo1CkGKTgpaymdKdAqAio1KmgqmyrPKwIrNitpK50r0SwFLDks\n\
biyiLNctDC1BLXYtqy3hLhYuTC6CLrcu7i8kL1ovkS/HL/4wNTBsMKQw2zESMUoxgjG6MfIyKjJj\n\
Mpsy1DMNM0YzfzO4M/E0KzRlNJ402DUTNU01hzXCNf02NzZyNq426TckN2A3nDfXOBQ4UDiMOMg5\n\
BTlCOX85vDn5OjY6dDqyOu87LTtrO6o76DwnPGU8pDzjPSI9YT2hPeA+ID5gPqA+4D8hP2E/oj/i\n\
QCNAZECmQOdBKUFqQaxB7kIwQnJCtUL3QzpDfUPARANER0SKRM5FEkVVRZpF3kYiRmdGq0bwRzVH\n\
e0fASAVIS0iRSNdJHUljSalJ8Eo3Sn1KxEsMS1NLmkviTCpMcky6TQJNSk2TTdxOJU5uTrdPAE9J\n\
T5NP3VAnUHFQu1EGUVBRm1HmUjFSfFLHUxNTX1OqU/ZUQlSPVNtVKFV1VcJWD1ZcVqlW91dEV5JX\n\
4FgvWH1Yy1kaWWlZuFoHWlZaplr1W0VblVvlXDVchlzWXSddeF3JXhpebF69Xw9fYV+zYAVgV2Cq\n\
YPxhT2GiYfViSWKcYvBjQ2OXY+tkQGSUZOllPWWSZedmPWaSZuhnPWeTZ+loP2iWaOxpQ2maafFq\n\
SGqfavdrT2una/9sV2yvbQhtYG25bhJua27Ebx5veG/RcCtwhnDgcTpxlXHwcktypnMBc11zuHQU\n\
dHB0zHUodYV14XY+dpt2+HdWd7N4EXhueMx5KnmJeed6RnqlewR7Y3vCfCF8gXzhfUF9oX4BfmJ+\n\
wn8jf4R/5YBHgKiBCoFrgc2CMIKSgvSDV4O6hB2EgITjhUeFq4YOhnKG14c7h5+IBIhpiM6JM4mZ\n\
if6KZIrKizCLlov8jGOMyo0xjZiN/45mjs6PNo+ekAaQbpDWkT+RqJIRknqS45NNk7aUIJSKlPSV\n\
X5XJljSWn5cKl3WX4JhMmLiZJJmQmfyaaJrVm0Kbr5wcnImc951kndKeQJ6unx2fi5/6oGmg2KFH\n\
obaiJqKWowajdqPmpFakx6U4pammGqaLpv2nbqfgqFKoxKk3qamqHKqPqwKrdavprFys0K1Erbiu\n\
La6hrxavi7AAsHWw6rFgsdayS7LCszizrrQltJy1E7WKtgG2ebbwt2i34LhZuNG5SrnCuju6tbsu\n\
u6e8IbybvRW9j74KvoS+/796v/XAcMDswWfB48JfwtvDWMPUxFHEzsVLxcjGRsbDx0HHv8g9yLzJ\n\
Osm5yjjKt8s2y7bMNcy1zTXNtc42zrbPN8+40DnQutE80b7SP9LB00TTxtRJ1MvVTtXR1lXW2Ndc\n\
1+DYZNjo2WzZ8dp22vvbgNwF3IrdEN2W3hzeot8p36/gNuC94UThzOJT4tvjY+Pr5HPk/OWE5g3m\n\
lucf56noMui86Ubp0Opb6uXrcOv77IbtEe2c7ijutO9A78zwWPDl8XLx//KM8xnzp/Q09ML1UPXe\n\
9m32+/eK+Bn4qPk4+cf6V/rn+3f8B/yY/Sn9uv5L/tz/bf///+4ADkFkb2JlAGTAAAAAAf/bAIQA\n\
BgQEBAUEBgUFBgkGBQYJCwgGBggLDAoKCwoKDBAMDAwMDAwQDA4PEA8ODBMTFBQTExwbGxscHx8f\n\
Hx8fHx8fHwEHBwcNDA0YEBAYGhURFRofHx8fHx8fHx8fHx8fHx8fHx8fHx8fHx8fHx8fHx8fHx8f\n\
Hx8fHx8fHx8fHx8fHx8f/8AAEQgASAEAAwERAAIRAQMRAf/EAaIAAAAHAQEBAQEAAAAAAAAAAAQF\n\
AwIGAQAHCAkKCwEAAgIDAQEBAQEAAAAAAAAAAQACAwQFBgcICQoLEAACAQMDAgQCBgcDBAIGAnMB\n\
AgMRBAAFIRIxQVEGE2EicYEUMpGhBxWxQiPBUtHhMxZi8CRygvElQzRTkqKyY3PCNUQnk6OzNhdU\n\
ZHTD0uIIJoMJChgZhJRFRqS0VtNVKBry4/PE1OT0ZXWFlaW1xdXl9WZ2hpamtsbW5vY3R1dnd4eX\n\
p7fH1+f3OEhYaHiImKi4yNjo+Ck5SVlpeYmZqbnJ2en5KjpKWmp6ipqqusra6voRAAICAQIDBQUE\n\
BQYECAMDbQEAAhEDBCESMUEFURNhIgZxgZEyobHwFMHR4SNCFVJicvEzJDRDghaSUyWiY7LCB3PS\n\
NeJEgxdUkwgJChgZJjZFGidkdFU38qOzwygp0+PzhJSktMTU5PRldYWVpbXF1eX1RlZmdoaWprbG\n\
1ub2R1dnd4eXp7fH1+f3OEhYaHiImKi4yNjo+DlJWWl5iZmpucnZ6fkqOkpaanqKmqq6ytrq+v/a\n\
AAwDAQACEQMRAD8A9U4qhNU1aw0y2NzeyiNKhUUAs7ueiIgqzMfAYqxrU9b16Sz+uzuNC0xzwiWi\n\
TX8rEEhQGPpRE0O3xEd6YqoTaJaS3MS/o+41mOSFZ/Wv5rhjIGqSqhgLeNlAHwtxqT2G+FCGj8v2\n\
5luo/wDDNsY04ul0bYRcNzyRER3klZfhoRxrvv0BVbkSOyu9NtLBr7TLy6RnlihnaeKMoORX6vOJ\n\
eRKVfgArcRtuKYqnUfmPUdMJXXI45rNSAdWswTGlen1iE8nhr41K/LAlkcckcsayROHjcBkdSCpB\n\
3BBHUYquxV2KuxV2KuxV2KsV/MzX/MWheU59Q0C0+t36uiEcDJ6cbGjScF3am331OwzK0eKE8lTN\n\
BxNblnjxmUBZRH5e6zrus+UrHUdctfqmpTB/Vj4NHUK5CPwbdeSgH+zI6vHGGQiJsMtJknPGJTFS\n\
ZFmO5LsVdirsVdirsVdirsVdirzLyF548/6x541TS9a0r6rpVuJSj+i8folHCxr6rfDJzX7+o2zZ\n\
6rTYoYhKJuTq9Lqs080ozjURfT9LM/MvnLy15ajibWb1LZrgkW8VGeSQggHiiBm7jfpmFh088n0i\n\
3NzamGL6zSdZS3vOfy485+fdb8yaxY+YNI+pWFoGME3pPHwkDhVh5MSJOSEtUeHgRmx1enxQhEwl\n\
ZLrdHqc05yE41EfivN3nrzp570jzro2laLpP1vSrv0/Xm9KR+ZeQrIvqKQsfBAG36dTtjptPinil\n\
KUqkF1WpzQyxjCNxPl5s/vr6zsLSW8vZkt7WBS800hCoqjuScwIxMjQ5uwlIRFnYIPy95k0fzDYH\n\
UNIn+s2YkeITcWQFk2agcKafRk8uGWM1LYsMWaOSPFE2ERq2qWul2Et7ck+nGBRFFWd2NFRB3ZmN\n\
BlTawZL6ae+fVZ3S91W2eVLzSYyfWt7anBlsqkcnib+8cLVmHEEDqVQiapLoul31haIt/aQSgxeu\n\
vKGBo6y8KIkTSzfDydB8KUqz9cUID61ePOLXWdTmnu6mK3022Y21shjkKqo9P00KsicVf4gK7jah\n\
VVvqMcct0Bo9xarGtwILr1zHRvWDEvIknxfVqcOKFi3t1CqyDUJDcNqujPHqxir6lrqEazTCJWjV\n\
KT/FKjlmPBGdthXr8OKou21OQRFNID2NzdtHJfy3LwsIYXm+2GlB9SNhJvJv9njRSQMVTfTdX07S\n\
J3l0y7W88vK6R6kkQb07OaX7MsJNV9Fz9tFJ4dRtilnIIIqNwcCpX5o1ltE8u6jq6RCdrG3knEJP\n\
EMUWtK0NMtw4+OYj3lqz5OCBl3C0n/LTzvL5y8vPq0totkyXD2/pK5kBCKjcqkL/AD5drNN4M+G7\n\
2aNFqvHhxVW9In8wfNknlPyvca3HbC7eB4kEDMUB9Rwn2gG6V8MjpcHizEbpnq9R4OMzq6Yjpn5z\n\
ahrWj2jaB5fk1XXpkeS8s4ZKQWiiV44/VmZR8ThOQXbbvmXPs8QkeOXDHv7/AIOHj7SOSI4I8U+o\n\
7veUAv55a3o2tw6b508utpUc1D9YjctxQmnMKQRIoPXi23udsn/JsZx4sUuJr/lSUJiOWHCzzz/5\n\
vbyt5Un12CBb30miCRF+CsJXC15AN/NXMHS6fxcnATTsNXqPCxmdXSSz/mRqn/KsIPOtrpSTSN8d\n\
zY+q1EiErRF1YISaEAnbpXwy4aOPjnET8Wg62X5fxRH4fGk88gecIvNvli31lIhbySM8dxbhufpy\n\
RsRTlQVqtG+nKNVp/CmYt+k1AzYxPkmPmLWrfQ9Cv9XuBWKxheYpWnIqPhQHxZqKMrw4zOYiOrbm\n\
yjHAyPQMa0f8yYP8Bp5v8yQLpVtMzfVrdGMryLXjGFBCEu5ViB/LvWlcycmjPi+HA8RcXHrR4Piz\n\
HCEBo/nj8w/Mlr+ktB8uW1vpTk/VZdSuWSSZQftKkamg/DwJyzJpsOM8M5ky8gwxarNlHFCAEeln\n\
n9iYeVfzKi1PXZ/LOt2DaJ5ktxUWUkiyxzKF5coZQFDfD8VKdOhNDSvPo+GHHE8UO9ng1olM45jg\n\
n3d/uS/zH+ba6H+YEHlm5tIksXWOSfUpJSvpoyF2Yrxp8NPHLMOg48XGDv3MM3aAx5hjI277QGk/\n\
nXc6l5ngt/0O9j5Zkjnm/S92HUmG3heVpQAvCnwUoCcnk7OEYXxXPbYebVj7SMsgHDWPf1HyFo/T\n\
vP3njzJbS6l5V8vwNo6s6W1xqFwYpLkoaExxqKLuKfE1K9+uQnpcWM8OSR4vIcm3Hq8uUGWOI4el\n\
nmn3kHzbqfmXT7yfUdKbSbmxunspYWk9SskQBcj4VpQtTv8APKNVgjjIAPECLb9JqJZYkyjwkGkj\n\
8kfmpceZfOuq+W5NOS2j01Lh1uVlLl/QnSEVUqtK869cu1OiGPEJ3d191tGm1/i5ZY6rhv7DTzL8\n\
+L/zLca/pQ1XS47FIHnXTmSdZvXj9RKOwX7HRdj45s+zIwEDwm+V7cnVdrTmZx4o1V1vze2eWNW8\n\
73t5LH5g0GLSrVY+UU0d2lwWk5AceKjbaprmlzY8UR6JcR91O9wZMsj648I99pB/ysPzdrgmk8me\n\
WzeafEzxpql/MttFK6VB9KIkOw5Cla/OmX/lMcP72dHuG7jDWZMn91C495NIDRvzi1W280QeWfOm\n\
i/oe+uSiQ3Mb84i0h4oafEODNUc1cgHY9yLMnZ8TAzxS4gGvF2lIZBjyx4ZFHfnVfeY4fKWoW9jp\n\
iXOlTWzfX75p1jaD4xTjEd3+jK+zowOQEmpXsO9t7SnMYyIxuNbm+TEvyW1fz1b+U7e30rQIb7Sz\n\
dSc757tIWHJhz/dnf4fxzL7Rx4jkJlKpVypw+zMmUYwIwuN87/QzrzPLqWp6vLDp0RuRo6j04o5U\n\
hc3cq1aRWkV1JgiYU+E0Z80jvUDaRX2r3lpGyR2usXKSPfXlqJYjFaBijOUlSIi4lblGGodqkYUK\n\
OsKI544dOC2dvE7WOnOPUQW8SloriYOAUbkRL6nJgaKrA1xVdZyW+nW8MNoy3tzAJBqumTIsU0kN\n\
wP35iekaSf3YYK3xUFKj7OKqg1SOzNlBqNx6ltpk11dFzyZrkECaChUHkyiZXcDoN+gNFUBqVxHM\n\
YL9byx/Tgke7kt4VRjGoBkVPVkqpk5KqqCgPI/61VUfpWmwaqk1hHII7mNDc6bcHlIY5VpHcxyFl\n\
USJLySSRKUPqdBtiqhaTarFpxVPqdlpn1yQ62l1IPWeRn/0qOUtQcFDcVpVmXhirKfJV+j2c2mCY\n\
zrYcDZznrLZTr6ls5rTfhVD/AKuBK38y/wDyX/mD/mBn/wCIHMnR/wB9H3hxtb/cz/qliP8Azjl/\n\
ygM//bQm/wCTcWZfa/8Aej+r+twexf7k/wBY/oTH8+//ACWmof8AGW3/AOTy5X2X/fD4/c3dq/4v\n\
L4fet/IPTra1/LayuYlAlv5biadu5ZJmhH/CxDD2pMnMR3V+tHZMAMAI6399JJ/zkvZwP5S0u9ZQ\n\
biG/EMb9wk0MjOPpMK5d2PI+IR5fpcftuI8OJ68X6D+pv8wZHk/5x+06Rzyd7LS2Zj3JERJx0o/w\n\
s++X6U6s3oh/Vj+hkX5S2dtfflLpVldIJLa5t7iGeM9GR5pVYfSDmPr5GOoJHMEfcHJ7PiJaaIPI\n\
g/eWGfkndXHlnzpr/kO/f/djTWZbYO8WxKj/AItgKv8AJczO0YjJjjlHx/HkXB7MkcWWWGXw/HmN\n\
2SfnDJPrVzoXkSzcrNrdyJr8qRVLO3+JiQfEjkvumY3Z4EBLKf4Rt7z+PtcrtEmZjhH8Z39w/H2M\n\
G/5yFuFj1ny75Zt0aPTrS1WSO3gFTSRzAqqmwJVIaL88zuyh6ZTPMn9v6XX9sH1wxj6QOny5fB6L\n\
bfmdBa20Vtb+S/M0cECLHDGum7KiDiqj952AzXS0ZJs5Mf8ApnZx1wAoY8n+l/a84/MHXNT1rzto\n\
Wv6L5e1mzu9MZFuPrVm0bERy80HwGTajMDXNjpcUYYpQlKJEu4ut1eWU8sJwhMGPeF35i6Xb6r+f\n\
WmafcoJLadrITxt0aMfE6n/WUUx0kzHSkjnunW4xPWRieWz2D8xdGvdW8javpmnD/SprekEa7Fij\n\
B/TH+uF4/Tmo0mQQyxlLlbudZjM8Uox508g/LT86rXyvpMXlnzHYTxpYu6RXES/GgdyxWaJ+B+Fm\n\
O43p28dvrOzjllxwPN0uh7TGKPh5Advxu9u8ueZvL/mKxN9ol3Hd2/KkhSqsreDowVlPzGaTNhnj\n\
NSFO+w54ZBcDYeL/AJMf+Tk80f8AGK+/6jos3PaH+LQ+H+5Lo+zv8an/AJ3+6Cr/AM5I/wDHa8s/\n\
6s3/ACcjwdj/AEzT239UPj+h7xmiegYzqHnzyB5eK6fPqdratB+7Wxtx6jR06J6MAdl+VMyYaXLk\n\
3AJ8/wC1xZ6vDj2MgK6fsDxL8+PNtnrWoaJNp9nd24tVmZL66ge3E3JoyvpCQKzBONa0/azddmYD\n\
ASBIN9AbdF2tqBMxoEVe5Fdz2b82f/Jc69/zDH/iS5p9D/fR97vNf/cS9yRf849/+S6i/wCYqf8A\n\
WMv7V/vvgHH7I/uB7yl6fo/UpICxvE1S9kkuoZrUQXES/WpWZTNAayqvp8AWoBQdc1zsmU+WayT3\n\
0sZLLcPLzY/E7Wtpys7eNSf5mjeQn/mrFLBbSKSza0uZP0fJBayxSpBBaGK7P1dxIFM5tY/iHD94\n\
eQqAcUM5n1S51TW7G0vbGBdH1G2aa2NwokldVjDSBGRh6b0kG1DsK1rgSxG3gsbcW8pu2nke/tml\n\
sqhmKyqsziqqQxYcl+18RqOophQnEnm+4GmXFsuiJBZ3Ba1k+riVW5TKVVh+59Mmvi334ql3la0u\n\
Br+mc5tOeNpOSmwszBKQqFgfUNtFVNhy+LfFUdrgmi1trkPbQ3LrzkurhI2iSe2cWskimUhU5pNC\n\
x8ONNztiqZeWrh11ywlfUIdTluobqzurq3cSoZImS6iXmqxqSqTONloBtgSnfn2yuL3yTrtrbrzn\n\
lsZxEg6s3pkhR7npl+lkI5Yk94cfVRMsUgOfCXm//ONvmDT20G+0J5UTUIrprmOEmjPFJGi1UHrx\n\
ZDWnTbNl2viPGJ9Kp1nYuaPAYX6rtMf+chdesLfya2j8xJf3ssT+gpqyQxuGMrgdF5cVFepOVdlY\n\
icnF0Db2xlAxcPU/i06/I7/yVuif9HX/AFFzZT2l/fy+H3Bu7L/xePx+8pF/zkp/ygtj/wBtSL/q\n\
Hny/sf8AvT/V/SHH7b/uR/W/QUP59/8AWetM/wCYHSv+IxZLS/42ffL9KNV/iQ/qx/Qyv8l//JZa\n\
H/xjl/6iJMxe0f7+X46OV2Z/i8fx1LB/zxs7ny75q0Dz5p6/vI5FgulGwZ4qsgYj/fkXND7DM3s2\n\
QyY5Yi4PakTiyQzR93494tP/AMr5D5q80a75+mjdLeRhpuiRy9Ut4gGdqbgFzTodjyFco1o8KEcQ\n\
959/4/Q5GhPjZJZj/Vj7vx+lj3/ORmgX0c+kebLNCy2dLe5elRHxk9SBj/klmYfOnjmR2TlFSxnr\n\
+C43bOIgxyjpt+p6r5R82aR5o0WDU9OmVxIq/WIAwLwyEfFHIOoIP39Rtmqz4JYpcMnb6fURywEo\n\
/wBiI1LzHounX1lYXd0iX2oSCK0tQayOTXfiNwopux2yMMMpAkDYM55oxIiTvLk8a82f+tF6P87X\n\
/iDZucH+Jy+Lpc/+PR+H6Xtuq6pY6VptzqV9J6VnaRtLPJQmiqKnYVJ+QzSwgZSERzLu5zEImR5B\n\
LtS8u+UPNNkk19Y2up29xGDDdcVZjG4qDHMvxrUd1bLIZsmI0CYn8dGvJhx5RuBIH8bF5X+R2kix\n\
8++bI9Llaby/alraKatVdhMfR36OVRX+IfxzadpZOLFDi+s/qdT2Xj4c2Th+gbfagfyY/wDJyeaP\n\
+MV9/wBR0WT7Q/xaHw/3Ja+zv8an/nf7oKv/ADkqfT1Xy1KwIjC3HxU2+F4icHY/0z+H6U9t84fH\n\
9D038zNUvLP8vNZv9MkIn+rAwzRE1CSMqs6svgjEgj55rNHAHNES73a66ZjhkY86YZ/zjlpeg/4X\n\
uNTijjk1k3LxXU7AGWNAq8EUndVYGu3U/LbN7XnPjEf4acHsbHDw+IfVbFv+cldTsLjXNJsoJ1lu\n\
rOGU3Uampj9VlKBqbAkKTTrT5jMrseBEZE8i4nbeSJlGIO4u3rn5qxvJ+XWvqiliLRmIHgpDE/QB\n\
mo0J/fR97udcP3M/cxv/AJx2uYZfy/aJGrJb3kySr3BYI4/Bsye1okZfg4vY8gcNdxKl5eN3I+ix\n\
jSbee0jFk0uoPYyvLGypEAFuEcfGrDclaKv832c1rtEbo8OpTQaPHaF5JbaSshRvhhQXkizCQVWv\n\
qtFUE1+ww2/aVbv302atoi0uleT1SEA2eO8qQ3WpDLXb76GiqzzTdXsvlXTJdK5KdJt4ZpruPdon\n\
aJUWPnyUr8LktxVj0rQGuKoCJNbs723ePUY47S1jOoiYky+ml4SlZHZC0rVoeJarDpTsqs06PWpZ\n\
I7V/Ut44LuCadLoNHXiVIWOivybg4J5caVHjiqa2zQ3FlaQ6VwN+lo6EIgDfFZxgqCONasr0364q\n\
smjne5sLZorkiGK7rFbsDeITJbrKy1Bpylb1ELGtN6jaiqt5ejgi1vTbW0S4ggtL65T0rooZNrFS\n\
1VRVC/FKCetTvWpxV6HgS8ok/LT8nvN+rT3OkX3G8B9a5i0y5QAFm+3wZZONT/LQZtRrNRhjUht5\n\
h1B0OmzyuJ3/AKJZHa/lB5IttCvNHjtZDFqAjF7dtIWuZBFIsqgyH7I5INlAGY8tflMxK+XLucmP\n\
Z2IQMa58+9M/IyeVLTRV0fy1eJd2Wms8bBJRMyNI7SEOw/ymOVanxDLimKJbtMMcY8OM2IqvnDyf\n\
ofmrTI7DWQ5tIJhcr6b+mQ6Iybt4cXODT6iWKVx5p1Gnhljwz5c0kv0/LjVvII02bU4pPK9iLe0a\n\
6ScBVNuE9JGlH7X2cuic0MvEB6zZ5d7RIYJ4eEkeGKHPu80+8nWWg2XluytdAmFxpEasLSYP6oYG\n\
Ri3x9/iJyjUSnKZM/qcjTxhGAEPpS/8AMGXyLcaO+k+bL+C2trgpIsbyiOYlGBDRgfH1FCQMs0oy\n\
iXFjBJa9WcRjw5CAD5rfIeq+QY9Ng0LyvqVvPFaK3p26ygzEFi7sVNGbdtzTHVQy8RnkB3RpcmER\n\
EMZG3mnPmHU/L1hpzHX57eDT7k/V3+tlRFIXUn0yH2NVU7ZTihOUvRdjubs04Rj6yOE7bvONX/Lb\n\
8o9OWHXRq8ug294oltZLW9ESSK1HBi5iRyCCDRc2WPWaiXo4eKu8OtyaLTR9fFwX3STj8v8ASfym\n\
jvmn8uXUGpawFJe5nmM93xGxZRIar1oWRRlOqyagipgiPyDdpMenErgRKfvsp5ffl75cvfNkHmmd\n\
JTq1twMTCQiP92CFqn05RHVzjjOMfSXIlpISyDIfqCca1oum61pc+l6nD9YsbkBZoeTLUKwYfEhV\n\
hRlB2OU48koSEo8w25cUZxMZCwWHWv5M+XrOF7W01XWLfTZK+ppsV6yW7BvtAoqgkHvvmZLtGZ3M\n\
Y331u4UezYDYSmI93Fsy/Q9B0fQtOj07SbVLSzjqViSu5PVmYkszHxY1zEyZZTPFI2XNxYo448MR\n\
QSfy/wDlz5a0HzBea9p6SrqF+sq3DPIWQiaVZXotNviUZbl1c8kBA8g04tHjxzM4/UUV5v8AJWge\n\
bdOWx1iFnSJucE0bcJY2IoSjb9R1BBGR0+pniNxZajTQzRqSB8tflxougI0UV3f39s0LWy2l9cNN\n\
brC/2kWEBY6U2+zk82slk6AHyG/zYYNHHGKuUhy3Nj5ckjH5DeT4b+S80691PS/U+1BZ3IjTjWvG\n\
rI8lP9nl/wDKeQipCMveHH/krGJXEyj7imt5+UPkK70aLSX07hDDIZluEdhcGRxR3eUks5am/Ko+\n\
4ZVHX5RLiv8AU3S7PwmPCR+v5p/pXlzTdN0c6RGJLizdWSUXUj3DOrjiwZpC2xG1OmUTzSlLi6+W\n\
zkwxRjHh5jz3YlYfkl5T069luNNvNUsYpyPWtLa8eKJlBqEYqBKV+b5ly7SySFSET8HCh2ZjhK4m\n\
Q8gfwftS25trmK4udLk1SaygtJ5YbeyghnuZZebPPEUjjIj+xcLQsCap2pmA7BkvlX0xql1bTxSW\n\
t0SdRtI2BjYwXnxTRutTX07jlUdtqYEpXc2DrMs4kL+tK3GHiuxaO7U0IHI/3Q/jWi0KFG6tJLXR\n\
Ht0JuoLr60gsHma3CFZCvJSlBIGDp8Em2/2qdFUs0DT44ZGpKst/pbxKwPrRqJSks6GVZFSnxxCP\n\
psKkeyrK7qJTdacvISyypLPcSUIq9x+/Wm+wAtWC17CmKoPyvYNb32mzGXl68Y4igHH/AEON+v8A\n\
z0p9HviqU6rcW36SuLpLe5v7ZZVtR6HrevMLd+VzMJYAOLesycakKRHxFBSirI9Bt45vMitDNcXN\n\
tp9nzD3jO0yy37K4Q8/iBWKEbH+bAll2KvCYbYeSPz+RR+70zzEGCHt/pZrwHYUukA/1c3hPjaT+\n\
lD9H7HQCPgaz+jP9P/Hnqf5ieYx5d8mapqitxnjhMdqR19eX93GR/qs3I+wzV6TD4mQRdtrM3h4p\n\
S8vteRfke2peVfPt75W1dPQn1O0imWMn/dqRidF+fpSPy9xTNv2lw5cQyR/hP7HTdlcWHMcctjIf\n\
telfnB5hl0fyTdRWtW1HVmGnWSJuxe4BDcab1EfKnvTNboMXHlF8o7n4O07RzGGI19UvSPixT8wf\n\
K8Plj8iv0OlDJA1s1zIP253nVpG+XI0HtTMrS5jl1XF7/ucTV4Bi0nB3V96O8o+ZB5a/IW11oKGk\n\
tbaX0FPQyyXLxx19ubCvtkM+HxNWY95/Qz02fwtGJ9w/Sl/5G+VINVtLrztr4GpavfzuttNcgScE\n\
jorOobYMWqvsBQUyztLOYkYobRAauytPxg5p+qRKZfnh5V04eVn8y2ES2WtaNJDLDeW4EUhRpFjK\n\
llpXjyDL3FNupyvs3OfE4DvGXRt7VwR8PxBtOPUMU/M7zLL5l/JLy9q84AuptQjS5p0MsUNzG7U7\n\
civKnvmVosPh6mURy4f1OJrs/i6WEjz4v1sn/LD8vdG1Pypp2teZbddW1C6to47dboc47e0hHpwR\n\
RIfhHwKGJp1OYut1co5DGB4QD06nq5eh0cZYxLIOKRHXoOgYR+cnliy8jeZtE8weWk+o+uzyCGMn\n\
gk1uUJKg9FdZKFenXM7s/Mc8JQnv+1wO0sIwZIzx7fsfRMMqywpKtQsihlB60YVzniKelBX4Fdir\n\
sVdirsVdirsVdirsVdirEPOttdWFwmv2cjxKEW31ExFVbgG5RSVZZAArEo7cTRWr2xVBm2ngt7FH\n\
1B5fNqE3ds8pMkQ9dTW0LV3idY+OxrUc8KpVPd+YEuDa27/WdR05/rj6dLbssYWSoYkiRiVVZyRx\n\
rXpihDpryKLeO9gS4iCxlo1aFHpWAOwjuJhI3KKDjXgn2ie+yqy+udKaJvT0uRFlcszyC1iUAmV+\n\
I4SvtVkAHSgpiqMj8w6tcNE1okV/qAjVWjRVkHJIjFs1vPckBfVY/GqCrGtNsVWwPqrsLW31Jl/R\n\
S/Vr2c25X6vG6+k8gIdvjCx0WgO+Ko2Sy/RS2+vaJqLR6UONu9ou8jrGQsdusbeojuZOSj4VYM7M\n\
SemKsv8ALemXFjp5e84nUbyRrq/Zenqyfsr/AJKKAg+WBKa4q8p/5yF0CS48tWfmC1ql7olwrGVd\n\
mEUxCk7d1kCEeG+bXsrLUzA8pB1HbGK8YmOcD+PtpB3XmOD8xte8maRAQ9nHEuua5GvxKskPwLCd\n\
u0nJT4hhk44Tp4ZJHn9Mf1sJZhqZ44jl9cvh0+al+e9rcaJrvlzzzZLWazmW2uBWgbgTLGp2/aX1\n\
FY/LD2ZIThLEev4/UjtUHHOGYcxt+n9aZwXtr57/ADUsZrVhPoHle0S8V9ij3l2oeLoeqrxI8GQ5\n\
UYnBgIP1zNfAfj7W0SGo1AreGMX8Ty/HkmX59/8AktNQ/wCMtv8A8nlyvsv++Hx+5t7V/wAXl8Pv\n\
YhdWk9z/AM4zwCFeTQoJmUdeCXxLH6BvmYJAa3f8elwjEnQbfj1Lvyg/Ln8uvM3km3vtQ00XWpxS\n\
zQ3souLhDyDlkqsciKP3TL0GDX6vNjykA1HpsF7O0WDLiBkLlve5/X3Mxl/Ir8sHWi6S0RrXktzc\n\
k/L4pGGYY7Tz/wA77A5x7K0/837T+tiX54+XNK8u/lhpmlaVGYrKLVUZEZmcgvDcM3xMSepzL7Nz\n\
SyZzKXPh/SHC7Vwxx6eMY8uL9Bemfl+iJ5E8uhRQHTbRqe7QIT+JzWao/vZf1j97tdJ/cw/qj7nl\n\
3/OT3+8nl7/jJdfqizadjc5fD9Lqe3OUPj+h7Rp/+8Ft/wAYk/4iM00+Zd7HkiMil2KuxV2KuxV2\n\
KuxV2KuxV2KrZI45Y3ikUPG4KujCoKkUIIPY4qxFrVfLN0slzB9b0WMEWV6QzyWIJr6coAJMP8sg\n\
3UbHamKoa+ill0qC91E/XNRmnhi0e4s5UjuKykKxjmQcKUBcrx406+OFCRSjWbSAyQava3GniVra\n\
GHUU9BybKXb02T1EZI5P2tloeOw2CqYT2mr+rHBYwaUb0RtPdwmQc4w0v1hgyoGkcV4UIUEKfFqh\n\
VDwCYXGmSatrLyxavy9IWIWzhKu6KxM8xSQ8hxAVADxX4dsVT6H0tDivLTVIobbRGLRWNpAvKSVy\n\
wZfT48ZXkIbrxJqOopVglF6Jok09xDqOoW62cFtU6VpC0K2/PdpZKbGU12A2QbDfFWS4q7FUFrml\n\
W+r6Pe6Xcf3N7BJA560EileQ9xWoyeOZhISHRhlxicTE9Q88/Jb8stV8ofpO71lYvr11whg9J+YE\n\
KVZjWg+0xH/A5sO0dZHLQjyDrezNDLDZlzLK/wAx/K8nmfydqGkQhfrcirJaFjQCaJg679uVOP05\n\
i6TN4WQSPJy9Zg8XEYjmln5Q+Rbnyh5Ye1vwn6Uu53muyhDAAfBGgYAVAVeXzJy3X6kZp2PpDV2d\n\
pDhx0fqJ3Rf5qeWtU8y+TLrSNMCNeTSQsgkbgtEkVmqfkMhos0ceQSlyZ67BLLiMY8zX3qnkHyxc\n\
aX5BsfL+sxRvIkM0N5ACJI2WWRyVJ6EFX3warMJZTOKdJgMMIhL4sEg/LTz/AOR9auL/AMh3MF9p\n\
d1T1NKvW4kjegapRW4V+Fw6t2+ecdZhzxAyipDqHXjRZsEicJBiehZA8351azH9TNpp/lqJ9pr/1\n\
PrU4U9TCilk5f633jMetNDe5T8uXzconVT2qOPz5n4KX5m/l7rms+QtK8vaTL9du7C5heW5u5OLy\n\
LHBLGzsxrVizjJaPVxhlM5bAjp7wx12jnkwxhE2QRz9xZr5V0+503yvo+nXQAubKxtrecKagSRQq\n\
jUPfcZhZ5iU5EciS52CBjjjE8wAGDfnZ5B8w+b4NITRkiZrNp2m9WQR7SBONK9fsHM7s7VQxGXF1\n\
pwO09HPMI8PS3pFpG0VpDE/2kjVWp4gAHNbI2XZjkq4EuxV2KuxV2KuxV2KuxV2KuxV2KuIBFDuD\n\
irG73yPZGcXWkynTLlGMioiLJb82FC4ianBiNuUbKcVSO98qeZFtbS2W1t50s1aJJLecoXieVJmV\n\
47hW6vENxLWld98KFb6p5sOryXyaW8Z5zvH+9tgQbiJItn9R/sekrbp9GKt2HlHzK9hDYXE0FtaR\n\
SetF6jNeSo1PsqoW2h49+LK4xSyTTPLen2Nx9ccyXmoleLX903qS0/lXoqL7IBgVNcVdirsVdirs\n\
VdirsVdirsVdirsVdirsVdirsVdirsVdirsVdirsVdirsVdirsVf/9k="]]]]]],
   Selectable->False],
  DefaultBaseStyle->"ImageGraphics",
  ImageSize->{340.57142857143094`, Automatic},
  ImageSizeRaw->{867, 236},
  PlotRange->{{0, 867}, {0, 236}}]], "Input",
 Evaluatable->False,
 CellChangeTimes->{{3.7381366853360243`*^9, 3.7381367052729826`*^9}, {
  3.738136743209589*^9, 3.738136755130842*^9}},
 TextAlignment->Center,ExpressionUUID->"3adb118b-8655-4a20-81e5-b34861d5eb93"],

Cell[BoxData[
 RowBox[{"\[IndentingNewLine]", 
  RowBox[{"(*", "               ", 
   StyleBox[
    RowBox[{
     RowBox[{"Method", " ", "of", " ", "Higher"}], "-", 
     RowBox[{"Order", " ", "Operators"}]}],
    FontFamily->"Anastasia",
    FontSize->21,
    FontWeight->"Bold",
    FontColor->GrayLevel[1]], 
   StyleBox["               ",
    FontFamily->"Anastasia",
    FontSize->21,
    FontWeight->"Bold"], "*)"}], "\[IndentingNewLine]"}]], "Input",
 CellChangeTimes->{{3.7313050896715584`*^9, 3.7313051685211544`*^9}, {
   3.731305246135953*^9, 3.7313052565582037`*^9}, {3.7313057174924407`*^9, 
   3.7313057207739687`*^9}, 3.7381367491935225`*^9},
 TextAlignment->Center,
 Background->RGBColor[
  1., 0., 0.],ExpressionUUID->"dc98aa64-56af-4839-be07-95c236118214"],

Cell[BoxData[
 RowBox[{
  RowBox[{"(*", "\[IndentingNewLine]", " ", 
   RowBox[{
    RowBox[{
     StyleBox["Supplementary",
      FontWeight->"Plain"], 
     StyleBox[" ",
      FontWeight->"Plain"], 
     StyleBox["Code",
      FontWeight->"Plain"], 
     StyleBox[" ",
      FontWeight->"Plain"], 
     StyleBox["to",
      FontWeight->"Plain"], 
     StyleBox[" ",
      FontWeight->"Plain"], 
     StyleBox["the",
      FontWeight->"Plain"], 
     StyleBox[" ",
      FontWeight->"Plain"], 
     StyleBox["article",
      FontWeight->"Plain"], 
     StyleBox[" ",
      FontWeight->"Plain"], "\[IndentingNewLine]", "Higher"}], "-", 
    RowBox[{"order", " ", "Interactions", " ", "in", " ", "Quantum", " ", 
     RowBox[{"Optomechanics", ":", " ", 
      RowBox[{"Analysis", " ", "of", " ", "Quadratic", " ", "Terms"}]}]}]}], 
   " ", 
   StyleBox["\[IndentingNewLine]",
    FontWeight->"Bold"], 
   StyleBox["*)",
    FontWeight->"Bold"]}], 
  StyleBox["\[IndentingNewLine]",
   FontWeight->"Bold"], 
  RowBox[{
   StyleBox["(*",
    FontWeight->"Bold"], "\n", 
   RowBox[{
    RowBox[{
     StyleBox["Reference",
      FontWeight->"Plain"], 
     StyleBox[" ",
      FontWeight->"Plain"], 
     StyleBox["\[IndentingNewLine]",
      FontWeight->"Plain"], "SREP"}], "-", "18", "-", "07712"}], 
   "\[IndentingNewLine]", "*)"}], "\[IndentingNewLine]", 
  RowBox[{"(*", "\[IndentingNewLine]", 
   RowBox[{
    StyleBox["Journal",
     FontWeight->"Plain"], 
    StyleBox["\[IndentingNewLine]",
     FontWeight->"Plain"], 
    StyleBox["Scientific",
     FontSlant->"Italic"], 
    StyleBox[" ",
     FontSlant->"Italic"], 
    StyleBox["Reports",
     FontSlant->"Italic"]}], "\n", "*)"}], "\[IndentingNewLine]", 
  RowBox[{"(*", "\[IndentingNewLine]", 
   RowBox[{
    StyleBox["Author",
     FontWeight->"Plain"], 
    StyleBox["\[IndentingNewLine]",
     FontWeight->"Plain"], "Sina", " ", "Khorasani"}], "\n", "*)"}], 
  "\[IndentingNewLine]"}]], "Input",
 CellChangeTimes->{{3.738136455241258*^9, 3.738136541465562*^9}, 
   3.7403090377678003`*^9, {3.7462824331005783`*^9, 3.7462824790086746`*^9}, {
   3.746438643593382*^9, 3.746438643999594*^9}},
 Background->RGBColor[
  1, 0.925, 0.925],ExpressionUUID->"11cb4c02-9c1c-4e47-8689-a66c3b9312e4"],

Cell[BoxData[
 RowBox[{"(*", "\[IndentingNewLine]", " ", 
  StyleBox[
   RowBox[{
   "Mathematica", " ", "Code", " ", "for", " ", "Noise", " ", "Spectral", " ",
     "Density"}],
   FontFamily->"Cooper Black",
   FontWeight->"Plain"], 
  StyleBox["\[IndentingNewLine]",
   FontFamily->"Cooper Black",
   FontWeight->"Plain"], "*)"}]], "Input",
 CellChangeTimes->{{3.73130415903319*^9, 3.7313042712785945`*^9}, {
   3.7313044183825703`*^9, 3.73130444071229*^9}, {3.73130466532016*^9, 
   3.7313048345078154`*^9}, {3.731304924854148*^9, 3.7313049303859143`*^9}, {
   3.731305030311468*^9, 3.73130504585929*^9}, 3.731305086111961*^9, {
   3.7313052681997023`*^9, 3.731305287498064*^9}, {3.7313054120490255`*^9, 
   3.731305426456279*^9}, {3.731307413728625*^9, 3.731307495844961*^9}, {
   3.7381360680879183`*^9, 3.7381360690720577`*^9}, {3.738136295243236*^9, 
   3.738136391459115*^9}, {3.7381365662929564`*^9, 3.738136578730114*^9}, {
   3.7381371898377247`*^9, 3.738137196587575*^9}, {3.7462825105076656`*^9, 
   3.7462825386473927`*^9}, {3.746282695213563*^9, 3.746282803257196*^9}, {
   3.7462829358644643`*^9, 3.7462829615043163`*^9}, {3.746283056297925*^9, 
   3.7462830649852476`*^9}},
 Background->RGBColor[
  1, 0.9, 1],ExpressionUUID->"d7bb265d-e492-46d3-a1c8-c3b4b097d430"],

Cell[BoxData[{
 RowBox[{
  RowBox[{"Clear", "[", "\"\<Global`*\>\"", "]"}], 
  ";"}], "\[IndentingNewLine]", 
 RowBox[{
  RowBox[{"Off", "[", 
   RowBox[{"FindRoot", "::", "lstol"}], "]"}], ";"}], "\[IndentingNewLine]", 
 RowBox[{
  RowBox[{
   RowBox[{"Off", "[", 
    RowBox[{"Solve", "::", "ratnz"}], "]"}], ";"}], "\[IndentingNewLine]", 
  "\[IndentingNewLine]", 
  RowBox[{"(*", "\[IndentingNewLine]", 
   RowBox[{"doi", ":", 
    RowBox[{"10.1038", "/", "nature13029"}]}], "\n", "*)"}], 
  "\[IndentingNewLine]"}], "\[IndentingNewLine]", 
 RowBox[{
  RowBox[{"Kilo", " ", "=", " ", 
   RowBox[{"10", "^", "3"}]}], ";"}], "\n", 
 RowBox[{
  RowBox[{"Milli", "=", 
   RowBox[{"10", "^", 
    RowBox[{"-", "3"}]}]}], ";"}], "\[IndentingNewLine]", 
 RowBox[{
  RowBox[{
   RowBox[{"Mega", "=", 
    RowBox[{"10", "^", "6"}]}], ";"}], 
  "\[IndentingNewLine]"}], "\[IndentingNewLine]", 
 RowBox[{
  RowBox[{"r", "=", 
   RowBox[{
    RowBox[{
     RowBox[{"Pi", "^", "2"}], "/", "3"}], "+", 
    RowBox[{"1", "/", "4"}]}]}], ";"}], "\[IndentingNewLine]", 
 RowBox[{
  RowBox[{
   RowBox[{"R", "=", 
    RowBox[{"r", "/", "4"}]}], ";"}], 
  "\[IndentingNewLine]"}], "\[IndentingNewLine]", 
 RowBox[{
  RowBox[{"T", "=", 
   RowBox[{"40", " ", "Milli"}]}], ";"}], "\[IndentingNewLine]", 
 RowBox[{
  RowBox[{"wMech", "=", 
   RowBox[{"2", " ", "Pi", " ", "720", " ", "Kilo"}]}], 
  ";"}], "\[IndentingNewLine]", 
 RowBox[{
  RowBox[{"Qm", "=", 
   RowBox[{"3", " ", 
    RowBox[{"10", "^", "5"}]}]}], ";"}], "\[IndentingNewLine]", 
 RowBox[{
  RowBox[{"Gam", "=", 
   RowBox[{"wMech", "/", "Qm"}]}], ";"}], "\[IndentingNewLine]", 
 RowBox[{
  RowBox[{
   RowBox[{"k", "=", 
    RowBox[{"2", " ", "Pi", " ", "5.5", " ", "Kilo"}]}], ";"}], 
  "\[IndentingNewLine]"}], "\[IndentingNewLine]", 
 RowBox[{
  RowBox[{
   RowBox[{"g0", "=", 
    RowBox[{"2", "Pi", " ", "280"}]}], ";"}], " ", "\[IndentingNewLine]", 
  RowBox[{"(*", " ", 
   RowBox[{
    RowBox[{"Other", " ", "values", " ", "for", " ", 
     RowBox[{"g0", "/", "2"}], "Pi", " ", "are", " ", "470"}], ",", " ", 
    "810", ",", " ", "1030", ",", " ", "1290", ",", " ", 
    RowBox[{
    "and", " ", "13.5", "k", " ", "depending", " ", "on", " ", "the", " ", 
     "bias", " ", "voltage"}]}], " ", "*)"}], 
  "\[IndentingNewLine]"}], "\[IndentingNewLine]", 
 RowBox[{
  RowBox[{"g2", "=", 
   RowBox[{"2", "Pi", " ", "1"}]}], ";"}], "\[IndentingNewLine]", 
 RowBox[{
  RowBox[{
   RowBox[{"gamma", "=", 
    RowBox[{"g2", "/", "2"}]}], ";"}], 
  "\[IndentingNewLine]"}], "\[IndentingNewLine]", 
 RowBox[{
  RowBox[{
   RowBox[{"alpha", "=", 
    RowBox[{"10", "^", "3"}]}], ";"}], "\[IndentingNewLine]", 
  "\[IndentingNewLine]", 
  RowBox[{"(*", " ", 
   RowBox[{
    RowBox[{"Non", "-", 
     RowBox[{"resonant", " ", "wOpt"}]}], " ", ">", " ", "wMech"}], "*)"}], 
  "\[IndentingNewLine]"}], "\[IndentingNewLine]", 
 RowBox[{
  RowBox[{"wOpt", "=", 
   RowBox[{
    RowBox[{"Sqrt", "[", 
     RowBox[{"10", "R"}], "]"}], " ", "wMech"}]}], 
  ";"}], "\[IndentingNewLine]", 
 RowBox[{
  RowBox[{
   RowBox[{"QOpt", "=", 
    RowBox[{"wOpt", "/", "k"}]}], ";"}], 
  "\[IndentingNewLine]"}], "\[IndentingNewLine]", 
 RowBox[{
  RowBox[{
   RowBox[{
    RowBox[{"Sys2", "[", 
     RowBox[{"a_", ",", "R_"}], "]"}], ":=", 
    RowBox[{"{", "\[IndentingNewLine]", 
     RowBox[{
      RowBox[{
       RowBox[{
        RowBox[{"Gam", "^", "2"}], 
        RowBox[{"(", 
         RowBox[{
          RowBox[{"m", "^", "2"}], "-", "m"}], ")"}]}], "\[Equal]", " ", 
       RowBox[{
        RowBox[{"gamma", "^", "2"}], 
        RowBox[{
         RowBox[{"(", 
          RowBox[{"1", "+", "R"}], ")"}], "^", "2"}], 
        RowBox[{"m", "^", "2"}], 
        RowBox[{"n", "^", "2"}]}]}], ",", "\[IndentingNewLine]", 
      RowBox[{
       RowBox[{"a", "^", "2"}], "\[Equal]", " ", 
       RowBox[{
        RowBox[{"gamma", "^", "2"}], 
        RowBox[{
         RowBox[{"(", 
          RowBox[{"1", "+", "R"}], ")"}], "^", "2"}], 
        RowBox[{"m", "^", "2"}], " ", "n"}]}]}], "\[IndentingNewLine]", 
     "}"}]}], ";"}], "\[IndentingNewLine]"}], "\[IndentingNewLine]", 
 RowBox[{
  RowBox[{
   RowBox[{
    RowBox[{"EquilibriumPoint", "[", 
     RowBox[{"a_", ",", "s_"}], "]"}], ":=", 
    RowBox[{"Module", "[", 
     RowBox[{
      RowBox[{"{", "sol", "}"}], ",", "\[IndentingNewLine]", 
      RowBox[{
       RowBox[{"sol", "=", 
        RowBox[{
         RowBox[{"{", 
          RowBox[{"n", ",", "m"}], "}"}], "/.", 
         RowBox[{"NSolve", "[", 
          RowBox[{
           RowBox[{"Sys2", "[", 
            RowBox[{"a", ",", 
             RowBox[{"s", " ", "R"}]}], "]"}], ",", 
           RowBox[{"{", 
            RowBox[{"m", ",", "n"}], "}"}], ",", "Reals"}], "]"}]}]}], ";", 
       "\[IndentingNewLine]", 
       RowBox[{"SortBy", "[", 
        RowBox[{"sol", ",", "Last"}], "]"}]}]}], "\[IndentingNewLine]", 
     "]"}]}], ";"}], "\[IndentingNewLine]"}], "\[IndentingNewLine]", 
 RowBox[{
  RowBox[{
   RowBox[{
    RowBox[{"Sys4", "[", "a_", "]"}], ":=", 
    RowBox[{"{", "\[IndentingNewLine]", 
     RowBox[{
      RowBox[{
       RowBox[{
        RowBox[{"Gam", "^", "2"}], 
        RowBox[{
         RowBox[{"(", 
          RowBox[{
           RowBox[{"m", "^", "2"}], "-", "m"}], ")"}], "/", "4"}]}], 
       "\[Equal]", " ", 
       RowBox[{"4", 
        RowBox[{"gamma", "^", "2"}], " ", 
        RowBox[{"R", "^", "2"}], 
        RowBox[{
         RowBox[{"(", 
          RowBox[{"m", "+", 
           RowBox[{"1", "/", "2"}]}], ")"}], "^", "2"}], 
        RowBox[{
         RowBox[{"n", "^", "2"}], "/", 
         RowBox[{"(", 
          RowBox[{
           RowBox[{"Gam", "^", "2"}], "+", 
           RowBox[{"4", 
            RowBox[{"gamma", "^", "2"}], 
            RowBox[{
             RowBox[{"(", 
              RowBox[{"1", "+", "R"}], ")"}], "^", "2"}], 
            RowBox[{"n", "^", "2"}]}]}], ")"}]}]}]}], ",", 
      "\[IndentingNewLine]", 
      RowBox[{
       RowBox[{
        RowBox[{"a", "^", "2"}], 
        RowBox[{"n", "/", " ", 
         RowBox[{"gamma", "^", "2"}]}]}], "==", 
       RowBox[{
        RowBox[{
         RowBox[{"(", 
          RowBox[{
           RowBox[{
            RowBox[{"(", 
             RowBox[{"1", "+", "R"}], ")"}], "m", " ", "n"}], "-", 
           RowBox[{"R", 
            RowBox[{"(", 
             RowBox[{"n", "+", 
              RowBox[{"1", "/", "2"}]}], ")"}], 
            RowBox[{"(", 
             RowBox[{"Gam", " ", "gamma", " ", "2", " ", "R", 
              RowBox[{"(", 
               RowBox[{"m", "+", 
                RowBox[{"1", "/", "2"}]}], ")"}], 
              RowBox[{"n", "/", 
               RowBox[{"(", 
                RowBox[{
                 RowBox[{"Gam", "^", "2"}], " ", "+", " ", 
                 RowBox[{
                  RowBox[{"gamma", "^", "2"}], " ", "4", 
                  RowBox[{
                   RowBox[{"(", 
                    RowBox[{"1", "+", "R"}], ")"}], "^", "2"}], 
                  RowBox[{"n", "^", "2"}]}]}], ")"}]}]}], ")"}]}]}], ")"}], 
         "^", "2"}], "+", 
        RowBox[{
         RowBox[{"R", "^", "2"}], 
         RowBox[{
          RowBox[{"(", 
           RowBox[{"n", "+", 
            RowBox[{"1", "/", "2"}]}], ")"}], "^", "2"}], 
         RowBox[{
          RowBox[{"(", 
           RowBox[{
            RowBox[{"gamma", "^", "2"}], " ", "4", " ", "R", 
            RowBox[{"(", 
             RowBox[{"1", "+", "R"}], ")"}], 
            RowBox[{"(", 
             RowBox[{"m", "+", 
              RowBox[{"1", "/", "2"}]}], ")"}], 
            RowBox[{
             RowBox[{"n", "^", "2"}], "/", 
             RowBox[{"(", 
              RowBox[{
               RowBox[{"Gam", "^", "2"}], " ", "+", " ", 
               RowBox[{
                RowBox[{"gamma", "^", "2"}], " ", "4", 
                RowBox[{
                 RowBox[{"(", 
                  RowBox[{"1", "+", "R"}], ")"}], "^", "2"}], 
                RowBox[{"n", "^", "2"}]}]}], ")"}]}]}], ")"}], "^", 
          "2"}]}]}]}]}], "\[IndentingNewLine]", "}"}]}], ";"}], 
  "\[IndentingNewLine]"}], "\[IndentingNewLine]", 
 RowBox[{
  RowBox[{
   RowBox[{
    RowBox[{"ResonantEquilibriumPoint", "[", "a_", "]"}], ":=", 
    RowBox[{"Module", "[", 
     RowBox[{
      RowBox[{"{", "sol", "}"}], ",", "\[IndentingNewLine]", 
      RowBox[{
       RowBox[{"sol", "=", 
        RowBox[{
         RowBox[{"{", 
          RowBox[{"n", ",", "m"}], "}"}], "/.", 
         RowBox[{"NSolve", "[", 
          RowBox[{
           RowBox[{"Sys4", "[", "a", "]"}], ",", 
           RowBox[{"{", 
            RowBox[{"m", ",", "n"}], "}"}], ",", "Reals"}], "]"}]}]}], ";", 
       "\[IndentingNewLine]", 
       RowBox[{"SortBy", "[", 
        RowBox[{"sol", ",", "Last"}], "]"}]}]}], "\[IndentingNewLine]", 
     "]"}]}], ";"}], "\[IndentingNewLine]"}], "\[IndentingNewLine]", 
 RowBox[{
  RowBox[{
   RowBox[{
    RowBox[{"CalculatePoint", "[", 
     RowBox[{"a_", ",", "s_"}], "]"}], ":=", 
    RowBox[{"Module", "[", 
     RowBox[{
      RowBox[{"{", 
       RowBox[{"sol", ",", "B", ",", "l", ",", "A", ",", "j"}], "}"}], ",", 
      "\[IndentingNewLine]", 
      RowBox[{
       RowBox[{"B", "=", 
        RowBox[{"ResonantEquilibriumPoint", "[", "a", "]"}]}], ";", 
       "\[IndentingNewLine]", 
       RowBox[{"l", "=", 
        RowBox[{
         RowBox[{"Dimensions", "[", "B", "]"}], "[", 
         RowBox[{"[", "1", "]"}], "]"}]}], ";", "\[IndentingNewLine]", 
       RowBox[{"A", "=", 
        RowBox[{"EquilibriumPoint", "[", 
         RowBox[{"a", ",", "s"}], "]"}]}], ";", "\[IndentingNewLine]", 
       RowBox[{"j", "=", 
        RowBox[{
         RowBox[{"Dimensions", "[", "A", "]"}], "[", 
         RowBox[{"[", "1", "]"}], "]"}]}], ";", "\[IndentingNewLine]", 
       "\[IndentingNewLine]", 
       RowBox[{"sol", "=", 
        RowBox[{"If", "[", 
         RowBox[{
          RowBox[{"s", "\[Equal]", "1"}], ",", 
          RowBox[{
           RowBox[{"B", "[", 
            RowBox[{"[", "l", "]"}], "]"}], "[", 
           RowBox[{"[", ";;", "]"}], "]"}], ",", 
          RowBox[{
           RowBox[{"A", "[", 
            RowBox[{"[", "j", "]"}], "]"}], "[", 
           RowBox[{"[", ";;", "]"}], "]"}]}], "]"}]}], ";", 
       "\[IndentingNewLine]", "sol"}]}], "\[IndentingNewLine]", "]"}]}], 
   ";"}], "\[IndentingNewLine]", "\[IndentingNewLine]", 
  RowBox[{"(*", 
   RowBox[{"(*", " ", 
    RowBox[{"Near", "-", "resonant"}], " ", "*)"}], "\[IndentingNewLine]", 
   RowBox[{
    RowBox[{"LogLinearPlot", "[", 
     RowBox[{
      RowBox[{
       RowBox[{"CalculatePoint", "[", 
        RowBox[{"a", ",", "1.001"}], "]"}], "[", 
       RowBox[{"[", "1", "]"}], "]"}], ",", 
      RowBox[{"{", 
       RowBox[{"a", ",", "1", ",", "alpha"}], "}"}], ",", 
      RowBox[{"AxesLabel", "\[Rule]", 
       RowBox[{"{", 
        RowBox[{
        "\"\<\[Alpha]\>\"", ",", 
         "\"\<\!\(\*OverscriptBox[\(n\), \(_\)]\)\>\""}], "}"}]}], ",", 
      RowBox[{"PlotRange", "\[Rule]", "All"}], ",", 
      RowBox[{
      "PlotLabel", "\[Rule]", 
       "\"\<Near-Resonant \[CapitalOmega]\[TildeTilde]\[Omega]\>\""}]}], 
     "]"}], "\[IndentingNewLine]", 
    RowBox[{"LogLogPlot", "[", 
     RowBox[{
      RowBox[{
       RowBox[{"CalculatePoint", "[", 
        RowBox[{"a", ",", "1.001"}], "]"}], "[", 
       RowBox[{"[", "2", "]"}], "]"}], ",", 
      RowBox[{"{", 
       RowBox[{"a", ",", "1", ",", "alpha"}], "}"}], ",", 
      RowBox[{"AxesLabel", "\[Rule]", 
       RowBox[{"{", 
        RowBox[{
        "\"\<\[Alpha]\>\"", ",", 
         "\"\<\!\(\*OverscriptBox[\(m\), \(_\)]\)\>\""}], "}"}]}], ",", 
      RowBox[{"PlotRange", "\[Rule]", "All"}], ",", 
      RowBox[{
      "PlotLabel", "\[Rule]", 
       "\"\<Near-Resonant \[CapitalOmega]\[TildeTilde]\[Omega]\>\""}]}], 
     "]"}], "\[IndentingNewLine]", 
    RowBox[{"(*", " ", 
     RowBox[{
      RowBox[{"Non", "-", 
       RowBox[{"resonant", " ", "wOpt"}]}], " ", "<", " ", "wMech"}], "*)"}], 
    "\[IndentingNewLine]", 
    RowBox[{"LogLinearPlot", "[", 
     RowBox[{
      RowBox[{
       RowBox[{"CalculatePoint", "[", 
        RowBox[{"a", ",", 
         RowBox[{"Sqrt", "[", "10", "]"}]}], "]"}], "[", 
       RowBox[{"[", "1", "]"}], "]"}], ",", 
      RowBox[{"{", 
       RowBox[{"a", ",", "1", ",", "alpha"}], "}"}], ",", 
      RowBox[{"AxesLabel", "\[Rule]", 
       RowBox[{"{", 
        RowBox[{
        "\"\<\[Alpha]\>\"", ",", 
         "\"\<\!\(\*OverscriptBox[\(n\), \(_\)]\)\>\""}], "}"}]}], ",", 
      RowBox[{"PlotRange", "\[Rule]", "All"}], ",", 
      RowBox[{
      "PlotLabel", "\[Rule]", 
       "\"\<Off-Resonant \[CapitalOmega]/\[Omega]=1.78\>\""}]}], "]"}], 
    "\[IndentingNewLine]", 
    RowBox[{"LogLogPlot", "[", 
     RowBox[{
      RowBox[{
       RowBox[{"CalculatePoint", "[", 
        RowBox[{"a", ",", 
         RowBox[{"Sqrt", "[", "10", "]"}]}], "]"}], "[", 
       RowBox[{"[", "2", "]"}], "]"}], ",", 
      RowBox[{"{", 
       RowBox[{"a", ",", "1", ",", "alpha"}], "}"}], ",", 
      RowBox[{"AxesLabel", "\[Rule]", 
       RowBox[{"{", 
        RowBox[{
        "\"\<\[Alpha]\>\"", ",", 
         "\"\<\!\(\*OverscriptBox[\(m\), \(_\)]\)\>\""}], "}"}]}], ",", 
      RowBox[{"PlotRange", "\[Rule]", "All"}], ",", 
      RowBox[{
      "PlotLabel", "\[Rule]", 
       "\"\<Off-Resonant \[CapitalOmega]/\[Omega]=1.78\>\""}]}], "]"}], 
    "\[IndentingNewLine]", 
    RowBox[{"(*", " ", 
     RowBox[{
      RowBox[{"Non", "-", 
       RowBox[{"resonant", " ", "wOpt"}]}], " ", ">", " ", "wMech"}], "*)"}], 
    "\[IndentingNewLine]", 
    RowBox[{"LogLinearPlot", "[", 
     RowBox[{
      RowBox[{
       RowBox[{"CalculatePoint", "[", 
        RowBox[{"a", ",", 
         RowBox[{"Sqrt", "[", "0.1", "]"}]}], "]"}], "[", 
       RowBox[{"[", "1", "]"}], "]"}], ",", 
      RowBox[{"{", 
       RowBox[{"a", ",", "1", ",", "alpha"}], "}"}], ",", 
      RowBox[{"AxesLabel", "\[Rule]", 
       RowBox[{"{", 
        RowBox[{
        "\"\<\[Alpha]\>\"", ",", 
         "\"\<\!\(\*OverscriptBox[\(n\), \(_\)]\)\>\""}], "}"}]}], ",", 
      RowBox[{"PlotRange", "\[Rule]", "All"}], ",", 
      RowBox[{
      "PlotLabel", "\[Rule]", 
       "\"\<Off-Resonant \[CapitalOmega]/\[Omega]=0.56\>\""}]}], "]"}], 
    "\[IndentingNewLine]", 
    RowBox[{"LogLogPlot", "[", 
     RowBox[{
      RowBox[{
       RowBox[{"CalculatePoint", "[", 
        RowBox[{"a", ",", 
         RowBox[{"Sqrt", "[", "0.1", "]"}]}], "]"}], "[", 
       RowBox[{"[", "2", "]"}], "]"}], ",", 
      RowBox[{"{", 
       RowBox[{"a", ",", "1", ",", "alpha"}], "}"}], ",", 
      RowBox[{"AxesLabel", "\[Rule]", 
       RowBox[{"{", 
        RowBox[{
        "\"\<\[Alpha]\>\"", ",", 
         "\"\<\!\(\*OverscriptBox[\(m\), \(_\)]\)\>\""}], "}"}]}], ",", 
      RowBox[{"PlotRange", "\[Rule]", "All"}], ",", 
      RowBox[{
      "PlotLabel", "\[Rule]", 
       "\"\<Off-Resonant \[CapitalOmega]/\[Omega]=0.56\>\""}]}], "]"}], 
    "\[IndentingNewLine]", 
    RowBox[{"(*", " ", "Resonant", " ", "*)"}], "\[IndentingNewLine]", 
    RowBox[{"LogLogPlot", "[", 
     RowBox[{
      RowBox[{
       RowBox[{"CalculatePoint", "[", 
        RowBox[{"a", ",", "1"}], "]"}], "[", 
       RowBox[{"[", "1", "]"}], "]"}], ",", 
      RowBox[{"{", 
       RowBox[{"a", ",", "1", ",", "alpha"}], "}"}], ",", 
      RowBox[{"AxesLabel", "\[Rule]", 
       RowBox[{"{", 
        RowBox[{
        "\"\<\[Alpha]\>\"", ",", 
         "\"\<\!\(\*OverscriptBox[\(n\), \(_\)]\)\>\""}], "}"}]}], ",", 
      RowBox[{"PlotRange", "\[Rule]", "All"}], ",", 
      RowBox[{
      "PlotLabel", "\[Rule]", "\"\<Resonant \[CapitalOmega]=\[Omega]\>\""}]}],
      "]"}], "\[IndentingNewLine]", 
    RowBox[{"LogLinearPlot", "[", 
     RowBox[{
      RowBox[{
       RowBox[{"CalculatePoint", "[", 
        RowBox[{"a", ",", "1"}], "]"}], "[", 
       RowBox[{"[", "2", "]"}], "]"}], ",", 
      RowBox[{"{", 
       RowBox[{"a", ",", "1", ",", "alpha"}], "}"}], ",", 
      RowBox[{"AxesLabel", "\[Rule]", 
       RowBox[{"{", 
        RowBox[{
        "\"\<\[Alpha]\>\"", ",", 
         "\"\<\!\(\*OverscriptBox[\(m\), \(_\)]\)\>\""}], "}"}]}], ",", 
      RowBox[{"PlotRange", "\[Rule]", "All"}], ",", 
      RowBox[{
      "PlotLabel", "\[Rule]", "\"\<Resonant \[CapitalOmega]=\[Omega]\>\""}]}],
      "]"}]}], "\[IndentingNewLine]", 
   "*)"}]}], "\[IndentingNewLine]"}], "Input",
 CellChangeTimes->{{3.7228312880816145`*^9, 3.722831360633539*^9}, {
   3.722831419997093*^9, 3.7228315073160534`*^9}, {3.7228315424744697`*^9, 
   3.7228315603978157`*^9}, {3.722831639028346*^9, 3.7228316399346595`*^9}, {
   3.722831674155609*^9, 3.722831710486294*^9}, {3.722831811352769*^9, 
   3.722831955206853*^9}, {3.722832015570612*^9, 3.7228320552607718`*^9}, {
   3.7228320860596085`*^9, 3.722832206583929*^9}, {3.7228324630394793`*^9, 
   3.7228326381609755`*^9}, {3.722832683289359*^9, 3.722832749200042*^9}, {
   3.722832797719082*^9, 3.722832852597951*^9}, {3.72283290036714*^9, 
   3.722832994873711*^9}, {3.72283305131507*^9, 3.722833069707074*^9}, {
   3.7228331413994427`*^9, 3.722833162338415*^9}, {3.7228331976690264`*^9, 
   3.7228334106058946`*^9}, {3.722833443952175*^9, 3.722833649185395*^9}, {
   3.7228336917038913`*^9, 3.722833703689026*^9}, {3.7228337717877603`*^9, 
   3.722833795664451*^9}, {3.7228338307448463`*^9, 3.7228339521440134`*^9}, {
   3.722834053182495*^9, 3.7228341073895206`*^9}, {3.722834142594925*^9, 
   3.7228342090685782`*^9}, {3.722834252415155*^9, 3.722834503839103*^9}, {
   3.722834543451518*^9, 3.722834703884616*^9}, {3.7228347388245516`*^9, 
   3.7228348999232545`*^9}, {3.7228349427852945`*^9, 3.722834959286459*^9}, {
   3.7228349896012955`*^9, 3.7228350266704183`*^9}, {3.7228350619227676`*^9, 
   3.7228352574991436`*^9}, 3.7228354358396406`*^9, {3.7228356016325645`*^9, 
   3.7228356382290707`*^9}, {3.7228357088589463`*^9, 
   3.7228357217819986`*^9}, {3.722835757956072*^9, 3.7228358551252613`*^9}, {
   3.7228359126139197`*^9, 3.722835934771546*^9}, {3.722835985275333*^9, 
   3.7228360272467546`*^9}, {3.722836063780687*^9, 3.72283616986644*^9}, {
   3.7228363356280413`*^9, 3.722836346066072*^9}, {3.722836900058195*^9, 
   3.7228369538746223`*^9}, 3.722836991752265*^9, {3.7228371176517386`*^9, 
   3.722837145966189*^9}, {3.7228374576874256`*^9, 3.722837484470518*^9}, 
   3.7228375192698383`*^9, {3.722837611732311*^9, 3.722837612451228*^9}, {
   3.722837701191735*^9, 3.7228377013949285`*^9}, {3.7228377561331024`*^9, 
   3.722837760008375*^9}, {3.7228379086907196`*^9, 3.722837942521269*^9}, {
   3.72283805048195*^9, 3.7228380508569775`*^9}, {3.722838281420081*^9, 
   3.72283829921821*^9}, {3.7228383356113977`*^9, 3.7228383367990255`*^9}, {
   3.722838586926015*^9, 3.7228385918794355`*^9}, {3.722838948717105*^9, 
   3.722838950857832*^9}, {3.722839000548875*^9, 3.7228390022990007`*^9}, {
   3.722839157169287*^9, 3.7228391670761786`*^9}, {3.7228392009379387`*^9, 
   3.7228392069211464`*^9}, {3.722839239736158*^9, 3.722839243329956*^9}, {
   3.722839289786354*^9, 3.7228392914427176`*^9}, 3.7228397302168856`*^9, {
   3.7228397693757906`*^9, 3.7228398290362487`*^9}, {3.722839883274433*^9, 
   3.722839891993875*^9}, {3.7228399526075563`*^9, 3.72284002401892*^9}, {
   3.7228401387612467`*^9, 3.722840149027789*^9}, {3.722840188936575*^9, 
   3.7228402010938606`*^9}, {3.722840248581492*^9, 3.722840382481584*^9}, {
   3.7228406421091037`*^9, 3.722840816183858*^9}, 3.7228408528270626`*^9, {
   3.7228409465211563`*^9, 3.722841010760109*^9}, {3.7228410969848747`*^9, 
   3.722841237671613*^9}, 3.722841336100419*^9, {3.722841769959161*^9, 
   3.7228418074460993`*^9}, {3.7228418709193196`*^9, 
   3.7228418881237516`*^9}, {3.7228419461278057`*^9, 3.722841963941543*^9}, {
   3.7228421248904805`*^9, 3.7228421324222383`*^9}, {3.7228424462727413`*^9, 
   3.722842497541973*^9}, {3.7228435427479343`*^9, 3.722843653615113*^9}, {
   3.7228436869143343`*^9, 3.7228437591225376`*^9}, {3.72284381037615*^9, 
   3.7228438459724045`*^9}, {3.7228440149661055`*^9, 
   3.7228440879400625`*^9}, {3.7228478749550962`*^9, 
   3.7228478762833853`*^9}, {3.722854083847412*^9, 3.7228540886290007`*^9}, {
   3.7228594853682914`*^9, 3.7228594858214483`*^9}, {3.7228607877545195`*^9, 
   3.722860970939286*^9}, {3.7228611108554735`*^9, 3.7228611789383073`*^9}, {
   3.7228621911340046`*^9, 3.7228621965406337`*^9}, 3.7229222186506643`*^9, 
   3.7229226589535666`*^9},ExpressionUUID->"e60395c9-d07d-4fb9-b9f9-\
8e684571d689"],

Cell[BoxData[
 RowBox[{"\[IndentingNewLine]", 
  RowBox[{"(*", 
   RowBox[{
    RowBox[{"ContourPlot", "[", 
     RowBox[{
      RowBox[{"Log10", "[", 
       RowBox[{
        RowBox[{"CalculatePoint", "[", 
         RowBox[{
          RowBox[{"10", "^", "a"}], ",", 
          RowBox[{"Sqrt", "[", "f", "]"}]}], "]"}], "[", 
        RowBox[{"[", "1", "]"}], "]"}], "]"}], ",", 
      RowBox[{"{", 
       RowBox[{"a", ",", "0", ",", "3"}], "}"}], ",", 
      RowBox[{"{", 
       RowBox[{"f", ",", "0.25", ",", "2.5"}], "}"}], ",", 
      RowBox[{"FrameLabel", "\[Rule]", 
       RowBox[{"{", 
        RowBox[{
        "\"\<\!\(\*SubscriptBox[\(Log\), \(10\)]\)\[Alpha]\>\"", ",", 
         "\"\<\[CapitalOmega]/\[Omega]\>\""}], "}"}]}], ",", 
      RowBox[{
      "PlotLabel", "\[Rule]", 
       "\"\<\!\(\*SubscriptBox[\(Log\), \(10\)]\)\!\(\*OverscriptBox[\(n\), \
\(_\)]\)\>\""}], ",", 
      RowBox[{"PlotLegends", "\[Rule]", "Automatic"}]}], "]"}], 
    "\[IndentingNewLine]", 
    RowBox[{"ContourPlot", "[", 
     RowBox[{
      RowBox[{"Log10", "[", 
       RowBox[{
        RowBox[{"CalculatePoint", "[", 
         RowBox[{
          RowBox[{"10", "^", "a"}], ",", 
          RowBox[{"Sqrt", "[", "f", "]"}]}], "]"}], "[", 
        RowBox[{"[", "2", "]"}], "]"}], "]"}], ",", 
      RowBox[{"{", 
       RowBox[{"a", ",", "0", ",", "3"}], "}"}], ",", 
      RowBox[{"{", 
       RowBox[{"f", ",", "0.25", ",", "2.5"}], "}"}], ",", 
      RowBox[{"FrameLabel", "\[Rule]", 
       RowBox[{"{", 
        RowBox[{
        "\"\<\!\(\*SubscriptBox[\(Log\), \(10\)]\)\[Alpha]\>\"", ",", 
         "\"\<\[CapitalOmega]/\[Omega]\>\""}], "}"}]}], ",", 
      RowBox[{
      "PlotLabel", "\[Rule]", 
       "\"\<\!\(\*SubscriptBox[\(Log\), \(10\)]\)\!\(\*OverscriptBox[\(m\), \
\(_\)]\)\>\""}], ",", 
      RowBox[{"PlotLegends", "\[Rule]", "Automatic"}]}], "]"}]}], 
   "*)"}]}]], "Input",
 CellChangeTimes->{{3.7228470779458632`*^9, 3.7228471476853576`*^9}, {
  3.7228472453015475`*^9, 3.7228473067275963`*^9}, {3.7228477217570252`*^9, 
  3.722847794246643*^9}, {3.722847846484643*^9, 3.72284785128176*^9}, {
  3.722847889737385*^9, 3.7228480399668913`*^9}, {3.722848073953682*^9, 
  3.722848081000852*^9}, {3.7228481433491774`*^9, 3.722848146396289*^9}, {
  3.7228481851644363`*^9, 3.7228482143539877`*^9}, {3.722848428134719*^9, 
  3.7228484303695593`*^9}, {3.7228486138040333`*^9, 3.722848619445053*^9}, {
  3.72284885525848*^9, 3.7228488940739183`*^9}, {3.7228595503418217`*^9, 
  3.722859579640644*^9}, {3.7228598516753297`*^9, 3.7228598536598444`*^9}, {
  3.7228599156485825`*^9, 3.7228599161642427`*^9}, {3.722860776019314*^9, 
  3.7228607775038843`*^9}, {3.7228622657798824`*^9, 3.722862266795577*^9}, {
  3.7229226672630835`*^9, 
  3.7229226736138053`*^9}},ExpressionUUID->"61063484-0457-4807-a761-\
ac565a7aad48"],

Cell[CellGroupData[{

Cell[BoxData[{
 RowBox[{
  RowBox[{"Off", "[", 
   RowBox[{"General", "::", "obspkg"}], "]"}], ";"}], "\[IndentingNewLine]", 
 RowBox[{"<<", "PhysicalConstants`"}], "\[IndentingNewLine]", 
 RowBox[{
  RowBox[{"hbar", " ", "=", " ", 
   RowBox[{
    RowBox[{"PlanckConstant", "/", 
     RowBox[{"(", 
      RowBox[{"Joule", " ", "Second"}], ")"}]}], "/", 
    RowBox[{"(", 
     RowBox[{"2", " ", "Pi"}], ")"}]}]}], ";"}], "\[IndentingNewLine]", 
 RowBox[{
  RowBox[{
   RowBox[{"kB", "=", 
    RowBox[{"BoltzmannConstant", " ", "/", 
     RowBox[{"(", 
      RowBox[{"Joule", "/", "Kelvin"}], ")"}]}]}], ";"}], 
  "\[IndentingNewLine]"}], "\[IndentingNewLine]", 
 RowBox[{
  RowBox[{
   RowBox[{"CoefficientMatrix", "[", 
    RowBox[{
    "w_", ",", "W_", ",", "g_", ",", "k_", ",", "G_", ",", "R_", ",", "m_", 
     ",", "n_"}], "]"}], ":=", 
   RowBox[{"{", "\[IndentingNewLine]", 
    RowBox[{
     RowBox[{"{", 
      RowBox[{
       RowBox[{
        RowBox[{"2", "I", 
         RowBox[{"(", 
          RowBox[{"w", "-", 
           RowBox[{"g", 
            RowBox[{"(", 
             RowBox[{"1", "+", "R"}], " ", ")"}], "m"}]}], ")"}]}], "-", 
        "k"}], ",", "0", ",", 
       RowBox[{
        RowBox[{"-", "I"}], " ", "g", " ", "R", " ", "m"}], ",", 
       RowBox[{"I", " ", "g", " ", "R", 
        RowBox[{"(", 
         RowBox[{"n", "+", 
          RowBox[{"1", "/", "2"}]}], ")"}]}], ",", 
       RowBox[{"I", " ", "g", " ", "R", 
        RowBox[{"(", 
         RowBox[{"n", "+", 
          RowBox[{"1", "/", "2"}]}], ")"}]}], ",", 
       RowBox[{
        RowBox[{"-", "I"}], " ", "g", " ", "R", 
        RowBox[{"(", 
         RowBox[{"n", "+", 
          RowBox[{"1", "/", "2"}]}], ")"}]}]}], "}"}], ",", 
     "\[IndentingNewLine]", 
     RowBox[{"{", 
      RowBox[{"0", ",", 
       RowBox[{
        RowBox[{
         RowBox[{"-", "2"}], "I", 
         RowBox[{"(", 
          RowBox[{"w", "-", 
           RowBox[{"g", 
            RowBox[{"(", 
             RowBox[{"1", "+", "R"}], ")"}], "m"}]}], ")"}]}], "-", "k"}], 
       ",", 
       RowBox[{"I", " ", "g", " ", "R", " ", "m"}], ",", 
       RowBox[{
        RowBox[{"-", "I"}], " ", "g", " ", "R", 
        RowBox[{"(", 
         RowBox[{"n", "+", 
          RowBox[{"1", "/", "2"}]}], ")"}]}], ",", 
       RowBox[{
        RowBox[{"-", "I"}], " ", "g", " ", "R", 
        RowBox[{"(", 
         RowBox[{"n", "+", 
          RowBox[{"1", "/", "2"}]}], ")"}]}], ",", 
       RowBox[{"I", " ", "g", " ", "R", 
        RowBox[{"(", 
         RowBox[{"n", "+", 
          RowBox[{"1", "/", "2"}]}], ")"}]}]}], "}"}], ",", 
     "\[IndentingNewLine]", 
     RowBox[{"{", 
      RowBox[{
       RowBox[{"2", "I", " ", "g", " ", "R", " ", "m"}], ",", 
       RowBox[{
        RowBox[{"-", "2"}], "I", " ", "g", " ", "R", " ", "m"}], ",", 
       RowBox[{"-", "k"}], ",", "0", ",", "0", ",", "0"}], "}"}], ",", 
     "\[IndentingNewLine]", 
     RowBox[{"{", 
      RowBox[{
       RowBox[{"I", " ", "g", " ", "R", 
        RowBox[{"(", 
         RowBox[{"m", "+", 
          RowBox[{"1", "/", "2"}]}], ")"}]}], ",", 
       RowBox[{"I", " ", "g", " ", "R", " ", 
        RowBox[{"(", 
         RowBox[{"m", "+", 
          RowBox[{"1", "/", "2"}]}], ")"}]}], ",", 
       RowBox[{
        RowBox[{"-", "I"}], " ", "g", " ", 
        RowBox[{"(", 
         RowBox[{"1", "-", "R"}], ")"}], 
        RowBox[{"(", 
         RowBox[{"m", "+", 
          RowBox[{"1", "/", "2"}]}], ")"}]}], ",", 
       RowBox[{
        RowBox[{
         RowBox[{"-", "2"}], "I", 
         RowBox[{"(", 
          RowBox[{"W", "+", 
           RowBox[{"g", 
            RowBox[{"(", 
             RowBox[{"1", "+", "R"}], ")"}], "n"}]}], ")"}]}], "-", "G"}], 
       ",", "0", ",", 
       RowBox[{
        RowBox[{"-", "I"}], " ", "g", 
        RowBox[{"(", 
         RowBox[{"1", "-", "R"}], ")"}], "n"}]}], "}"}], ",", 
     "\[IndentingNewLine]", 
     RowBox[{"{", 
      RowBox[{
       RowBox[{
        RowBox[{"-", "I"}], " ", "g", " ", "R", 
        RowBox[{"(", 
         RowBox[{"m", "+", 
          RowBox[{"1", "/", "2"}]}], ")"}]}], ",", 
       RowBox[{
        RowBox[{"-", "I"}], " ", "g", " ", "R", " ", 
        RowBox[{"(", 
         RowBox[{"m", "+", 
          RowBox[{"1", "/", "2"}]}], ")"}]}], ",", 
       RowBox[{"I", " ", "g", " ", 
        RowBox[{"(", 
         RowBox[{"1", "-", "R"}], ")"}], 
        RowBox[{"(", 
         RowBox[{"m", "+", 
          RowBox[{"1", "/", "2"}]}], ")"}]}], ",", "0", ",", 
       RowBox[{
        RowBox[{"2", "I", 
         RowBox[{"(", 
          RowBox[{"W", "+", 
           RowBox[{"g", 
            RowBox[{"(", 
             RowBox[{"1", "+", "R"}], ")"}], "n"}]}], ")"}]}], "-", "G"}], 
       ",", 
       RowBox[{"I", " ", "g", 
        RowBox[{"(", 
         RowBox[{"1", "-", "R"}], ")"}], "n"}]}], "}"}], ",", 
     "\[IndentingNewLine]", 
     RowBox[{"{", 
      RowBox[{"0", ",", "0", ",", "0", ",", 
       RowBox[{
        RowBox[{"-", "2"}], "I", " ", "g", 
        RowBox[{"(", 
         RowBox[{"R", "-", "1"}], ")"}], "n"}], ",", 
       RowBox[{"2", "I", " ", "g", 
        RowBox[{"(", 
         RowBox[{"R", "-", "1"}], ")"}], "n"}], ",", 
       RowBox[{"-", "G"}]}], "}"}]}], "\[IndentingNewLine]", "}"}]}], 
  ";"}], "\[IndentingNewLine]", 
 RowBox[{
  RowBox[{
   RowBox[{
    RowBox[{"Diag", "[", 
     RowBox[{"n_", ",", "b_", ",", "k_", ",", "G_"}], "]"}], ":=", 
    RowBox[{"DiagonalMatrix", "[", 
     RowBox[{"{", 
      RowBox[{
       RowBox[{"Sqrt", "[", 
        RowBox[{"n", " ", "k"}], "]"}], ",", 
       RowBox[{"Sqrt", "[", 
        RowBox[{"n", " ", "k"}], "]"}], ",", 
       RowBox[{"2", 
        RowBox[{"Sqrt", "[", 
         RowBox[{"n", " ", "k"}], "]"}]}], ",", 
       RowBox[{"Sqrt", "[", 
        RowBox[{"b", " ", "G"}], "]"}], ",", 
       RowBox[{"Sqrt", "[", 
        RowBox[{"b", " ", "G"}], "]"}], ",", 
       RowBox[{"2", 
        RowBox[{"Sqrt", "[", 
         RowBox[{"b", " ", "G"}], "]"}]}]}], "}"}], "]"}]}], ";"}], 
  "\[IndentingNewLine]"}], "\[IndentingNewLine]", 
 RowBox[{
  RowBox[{
   RowBox[{"ScatteringMatrix", "[", 
    RowBox[{"ww_", ",", "M_", ",", "G_"}], "]"}], ":=", 
   RowBox[{
    RowBox[{"IdentityMatrix", "[", "6", "]"}], "-", 
    RowBox[{"G", ".", 
     RowBox[{"Inverse", "[", 
      RowBox[{
       RowBox[{"M", "-", 
        RowBox[{"I", " ", "ww", " ", 
         RowBox[{"IdentityMatrix", "[", "6", "]"}]}]}], ",", 
       RowBox[{"Method", "->", "\"\<CofactorExpansion\>\""}]}], "]"}], ".", 
     "G"}]}]}], ";"}], "\[IndentingNewLine]", 
 RowBox[{
  RowBox[{
   RowBox[{
    RowBox[{"PSDin", "[", 
     RowBox[{"ww_", ",", "mT_"}], "]"}], ":=", 
    RowBox[{"{", 
     RowBox[{"1", ",", "0", ",", 
      RowBox[{"1", "/", "2"}], ",", 
      RowBox[{"mT", "+", "1"}], ",", "mT", ",", 
      RowBox[{"mT", "+", 
       RowBox[{"1", "/", "2"}]}]}], "}"}]}], ";"}], 
  "\[IndentingNewLine]"}], "\[IndentingNewLine]", 
 RowBox[{
  RowBox[{
   RowBox[{
    RowBox[{"Spectrum", "[", 
     RowBox[{
     "O_", ",", "g2_", ",", "w_", ",", "W_", ",", "a_", ",", "T_", ",", 
      "Momentum_"}], "]"}], ":=", 
    RowBox[{"Module", "[", 
     RowBox[{
      RowBox[{"{", 
       RowBox[{
       "sol", ",", "S", ",", "n", ",", "m", ",", "b", ",", "mT", ",", "M", 
        ",", "G", ",", "PSD"}], "}"}], ",", "\[IndentingNewLine]", 
      RowBox[{
       RowBox[{"sol", "=", 
        RowBox[{"CalculatePoint", "[", 
         RowBox[{"a", ",", 
          RowBox[{
           RowBox[{
            RowBox[{"(", 
             RowBox[{"W", "/", "w"}], ")"}], "^", "2"}], " ", "Momentum"}]}], 
         "]"}]}], ";", "\[IndentingNewLine]", 
       RowBox[{"n", "=", 
        RowBox[{"sol", "[", 
         RowBox[{"[", "1", "]"}], "]"}]}], ";", "\[IndentingNewLine]", 
       RowBox[{"m", "=", 
        RowBox[{"sol", "[", 
         RowBox[{"[", "2", "]"}], "]"}]}], ";", "\[IndentingNewLine]", 
       RowBox[{"mT", "=", 
        RowBox[{"1", "/", 
         RowBox[{"(", 
          RowBox[{
           RowBox[{"Exp", "[", 
            RowBox[{"hbar", " ", 
             RowBox[{"W", "/", 
              RowBox[{"(", 
               RowBox[{"kB", " ", "T"}], ")"}]}]}], "]"}], "-", "1"}], 
          ")"}]}]}], ";", "\[IndentingNewLine]", 
       RowBox[{"b", "=", 
        RowBox[{"Sqrt", "[", 
         RowBox[{
          RowBox[{"m", "^", "2"}], "-", "m"}], "]"}]}], ";", 
       "\[IndentingNewLine]", 
       RowBox[{"M", "=", 
        RowBox[{"CoefficientMatrix", "[", 
         RowBox[{"w", ",", "W", ",", 
          RowBox[{"g2", "/", "2"}], ",", "k", ",", "Gam", ",", 
          RowBox[{
           RowBox[{
            RowBox[{"(", 
             RowBox[{"W", "/", "w"}], ")"}], "^", "2"}], " ", "R"}], ",", "m",
           ",", "n"}], "]"}]}], ";", "\[IndentingNewLine]", 
       RowBox[{"G", "=", 
        RowBox[{"Diag", "[", 
         RowBox[{"n", ",", "b", ",", "k", ",", "Gam"}], "]"}]}], ";", 
       "\[IndentingNewLine]", 
       RowBox[{"Sum", "[", 
        RowBox[{
         RowBox[{
          RowBox[{
           RowBox[{"Abs", "[", 
            RowBox[{
             RowBox[{
              RowBox[{"ScatteringMatrix", "[", 
               RowBox[{
                RowBox[{"2", "O"}], ",", "M", ",", "G"}], "]"}], "[", 
              RowBox[{"[", "1", "]"}], "]"}], "[", 
             RowBox[{"[", "j", "]"}], "]"}], "]"}], "^", "2"}], " ", 
          RowBox[{
           RowBox[{"PSDin", "[", 
            RowBox[{
             RowBox[{"2", "O"}], ",", "mT"}], "]"}], "[", 
           RowBox[{"[", "j", "]"}], "]"}]}], ",", 
         RowBox[{"{", 
          RowBox[{"j", ",", "1", ",", "6"}], "}"}]}], "]"}]}]}], 
     "\[IndentingNewLine]", "]"}]}], ";"}], 
  "\[IndentingNewLine]"}], "\[IndentingNewLine]", 
 RowBox[{
  RowBox[{
   RowBox[{
    RowBox[{"PlotSpectrum", "[", 
     RowBox[{
     "g2_", ",", "w_", ",", "W_", ",", "a_", ",", "wMin_", ",", "wMax_", ",", 
      "T_", ",", "Momentum_", ",", "St_", ",", "La_"}], "]"}], ":=", 
    RowBox[{"Module", "[", 
     RowBox[{
      RowBox[{"{", 
       RowBox[{
       "sol", ",", "S", ",", "n", ",", "m", ",", "b", ",", "mT", ",", "M", 
        ",", "G", ",", "PSD"}], "}"}], ",", "\[IndentingNewLine]", 
      RowBox[{
       RowBox[{"sol", "=", 
        RowBox[{"CalculatePoint", "[", 
         RowBox[{"a", ",", 
          RowBox[{
           RowBox[{
            RowBox[{"(", 
             RowBox[{"W", "/", "w"}], ")"}], "^", "2"}], " ", "Momentum"}]}], 
         "]"}]}], ";", "\[IndentingNewLine]", 
       RowBox[{"n", "=", 
        RowBox[{"sol", "[", 
         RowBox[{"[", "1", "]"}], "]"}]}], ";", "\[IndentingNewLine]", 
       RowBox[{"m", "=", 
        RowBox[{"sol", "[", 
         RowBox[{"[", "2", "]"}], "]"}]}], ";", "\[IndentingNewLine]", 
       RowBox[{"mT", "=", 
        RowBox[{"1", "/", 
         RowBox[{"(", 
          RowBox[{
           RowBox[{"Exp", "[", 
            RowBox[{"hbar", " ", 
             RowBox[{"W", "/", 
              RowBox[{"(", 
               RowBox[{"kB", " ", "T"}], ")"}]}]}], "]"}], "-", "1"}], 
          ")"}]}]}], ";", "\[IndentingNewLine]", 
       RowBox[{"b", "=", 
        RowBox[{"Sqrt", "[", 
         RowBox[{
          RowBox[{"m", "^", "2"}], "-", "m"}], "]"}]}], ";", 
       "\[IndentingNewLine]", 
       RowBox[{"M", "=", 
        RowBox[{"CoefficientMatrix", "[", 
         RowBox[{"w", ",", "W", ",", "g2", ",", "k", ",", "Gam", ",", 
          RowBox[{
           RowBox[{
            RowBox[{"(", 
             RowBox[{"W", "/", "w"}], ")"}], "^", "2"}], " ", "R"}], ",", "m",
           ",", "n"}], "]"}]}], ";", "\[IndentingNewLine]", 
       RowBox[{"G", "=", 
        RowBox[{"Diag", "[", 
         RowBox[{"n", ",", "b", ",", "k", ",", "Gam"}], "]"}]}], ";", 
       "\[IndentingNewLine]", 
       RowBox[{
        RowBox[{"PSD", "[", "Omega_", "]"}], ":=", 
        RowBox[{"Sum", "[", 
         RowBox[{
          RowBox[{
           RowBox[{
            RowBox[{"Abs", "[", 
             RowBox[{
              RowBox[{
               RowBox[{"ScatteringMatrix", "[", 
                RowBox[{"Omega", ",", "M", ",", "G"}], "]"}], "[", 
               RowBox[{"[", "1", "]"}], "]"}], "[", 
              RowBox[{"[", "j", "]"}], "]"}], "]"}], "^", "2"}], " ", 
           RowBox[{
            RowBox[{"PSDin", "[", 
             RowBox[{"Omega", ",", "mT"}], "]"}], "[", 
            RowBox[{"[", "j", "]"}], "]"}]}], ",", 
          RowBox[{"{", 
           RowBox[{"j", ",", "1", ",", "6"}], "}"}]}], "]"}]}], ";", 
       "\[IndentingNewLine]", 
       RowBox[{"LogPlot", "[", 
        RowBox[{
         RowBox[{"PSD", "[", 
          RowBox[{"2", "W", " ", "f"}], "]"}], ",", 
         RowBox[{"{", 
          RowBox[{"f", ",", 
           RowBox[{"wMin", "/", "W"}], ",", 
           RowBox[{"wMax", "/", "W"}]}], "}"}], ",", 
         RowBox[{"AxesLabel", "\[Rule]", 
          RowBox[{"{", 
           RowBox[{
           "\"\<w/\[CapitalOmega]\>\"", ",", "\"\<Spectral Density\>\""}], 
           "}"}]}], ",", 
         RowBox[{"PlotRange", "\[Rule]", "All"}], ",", 
         RowBox[{"PlotStyle", "\[Rule]", "St"}], ",", 
         RowBox[{"PlotLabel", "\[Rule]", "La"}]}], "]"}]}]}], 
     "\[IndentingNewLine]", "]"}]}], ";"}], 
  "\[IndentingNewLine]"}], "\[IndentingNewLine]", 
 RowBox[{
  RowBox[{
   RowBox[{"fMech", "=", 
    RowBox[{"wMech", "/", 
     RowBox[{"(", 
      RowBox[{"2", "Pi"}], ")"}]}]}], ";"}], 
  "\[IndentingNewLine]"}], "\[IndentingNewLine]", 
 RowBox[{"PlotSpectrum", "[", 
  RowBox[{"g2", ",", 
   RowBox[{"1.2", " ", "wMech"}], ",", "wMech", ",", 
   RowBox[{"10", "^", "2"}], ",", 
   RowBox[{"0.5", "wMech"}], ",", 
   RowBox[{"1.5", "wMech"}], ",", "T", ",", "1", ",", 
   RowBox[{"{", "Black", "}"}], ",", 
   "\"\<\[Omega]/\[CapitalOmega]=1.2, \[Alpha]=\!\(\*SuperscriptBox[\(10\), \
\(2\)]\)\>\""}], "]"}], "\[IndentingNewLine]", 
 RowBox[{"PlotSpectrum", "[", 
  RowBox[{"g2", ",", 
   RowBox[{"0.8", " ", "wMech"}], ",", "wMech", ",", 
   RowBox[{"10", "^", "2"}], ",", 
   RowBox[{"0.5", "wMech"}], ",", 
   RowBox[{"1.5", "wMech"}], ",", "T", ",", "1", ",", 
   RowBox[{"{", "Black", "}"}], ",", 
   "\"\<\[Omega]/\[CapitalOmega]=0.8, \[Alpha]=\!\(\*SuperscriptBox[\(10\), \
\(2\)]\)\>\""}], "]"}], "\[IndentingNewLine]", 
 RowBox[{"p1", "=", 
  RowBox[{"PlotSpectrum", "[", 
   RowBox[{"g2", ",", "wMech", ",", "wMech", ",", 
    RowBox[{"10", "^", "2"}], ",", 
    RowBox[{"0.8", "wMech"}], ",", 
    RowBox[{"1.2", "wMech"}], ",", "T", ",", "1", ",", 
    RowBox[{"{", "Black", "}"}], ",", 
    "\"\<\[Omega]=\[CapitalOmega], \[Alpha]=\!\(\*SuperscriptBox[\(10\), \
\(2\)]\)\>\""}], "]"}]}], "\[IndentingNewLine]", 
 RowBox[{"p0", "=", 
  RowBox[{"PlotSpectrum", "[", 
   RowBox[{"g2", ",", "wMech", ",", "wMech", ",", 
    RowBox[{"10", "^", "2"}], ",", 
    RowBox[{"0.8", "wMech"}], ",", 
    RowBox[{"1.2", "wMech"}], ",", "T", ",", "0", ",", 
    RowBox[{"{", "Dashed", "}"}], ",", 
    "\"\<\[Omega]=\[CapitalOmega], \[Alpha]=\!\(\*SuperscriptBox[\(10\), \
\(2\)]\)\>\""}], "]"}]}], "\[IndentingNewLine]", 
 RowBox[{
  RowBox[{"Show", "[", 
   RowBox[{"p0", ",", "p1"}], "]"}], 
  "\[IndentingNewLine]"}], "\[IndentingNewLine]", 
 RowBox[{"PlotSpectrum", "[", 
  RowBox[{"g2", ",", 
   RowBox[{"1.2", " ", "wMech"}], ",", "wMech", ",", 
   RowBox[{"10", "^", "3"}], ",", 
   RowBox[{"0.01", "wMech"}], ",", 
   RowBox[{"2", "wMech"}], ",", 
   RowBox[{"0.1", "T"}], ",", "1", ",", 
   RowBox[{"{", "Black", "}"}], ",", 
   "\"\<\[Omega]/\[CapitalOmega]=1.2, \[Alpha]=\!\(\*SuperscriptBox[\(10\), \
\(3\)]\)\>\""}], "]"}], "\[IndentingNewLine]", 
 RowBox[{"PlotSpectrum", "[", 
  RowBox[{"g2", ",", 
   RowBox[{"0.8", " ", "wMech"}], ",", "wMech", ",", 
   RowBox[{"10", "^", "3"}], ",", 
   RowBox[{"0.01", "wMech"}], ",", 
   RowBox[{"2", "wMech"}], ",", 
   RowBox[{"0.1", "T"}], ",", "1", ",", 
   RowBox[{"{", "Black", "}"}], ",", 
   "\"\<\[Omega]/\[CapitalOmega]=0.8, \[Alpha]=\!\(\*SuperscriptBox[\(10\), \
\(3\)]\)\>\""}], "]"}], "\[IndentingNewLine]", 
 RowBox[{"p1", "=", 
  RowBox[{"PlotSpectrum", "[", 
   RowBox[{"g2", ",", "wMech", ",", "wMech", ",", 
    RowBox[{"10", "^", "3"}], ",", 
    RowBox[{"0.01", "wMech"}], ",", 
    RowBox[{"2", "wMech"}], ",", 
    RowBox[{"0.1", "T"}], ",", "1", ",", 
    RowBox[{"{", "Black", "}"}], ",", 
    "\"\<\[Omega]=\[CapitalOmega], \[Alpha]=\!\(\*SuperscriptBox[\(10\), \
\(3\)]\)\>\""}], "]"}]}], "\[IndentingNewLine]", 
 RowBox[{"p0", "=", 
  RowBox[{"PlotSpectrum", "[", 
   RowBox[{"g2", ",", "wMech", ",", "wMech", ",", 
    RowBox[{"10", "^", "3"}], ",", 
    RowBox[{"0.01", "wMech"}], ",", 
    RowBox[{"2", "wMech"}], ",", 
    RowBox[{"0.1", "T"}], ",", "0", ",", 
    RowBox[{"{", "Dashed", "}"}], ",", 
    "\"\<\[Omega]=\[CapitalOmega], \[Alpha]=\!\(\*SuperscriptBox[\(10\), \
\(3\)]\)\>\""}], "]"}]}], "\[IndentingNewLine]", 
 RowBox[{"Show", "[", 
  RowBox[{"p0", ",", "p1"}], "]"}], "\[IndentingNewLine]"}], "Input",
 CellChangeTimes->{{3.7228517761207714`*^9, 3.722852286391272*^9}, {
   3.72285238927336*^9, 3.7228525428624496`*^9}, {3.72285259799133*^9, 
   3.722852700436041*^9}, {3.7228527313131375`*^9, 3.7228528803392053`*^9}, {
   3.7228531016205416`*^9, 3.722853130872705*^9}, {3.7228531930332212`*^9, 
   3.7228535302307024`*^9}, {3.7228535686548967`*^9, 3.72285383453327*^9}, {
   3.7228538803489313`*^9, 3.7228539666519814`*^9}, {3.7228540150927553`*^9, 
   3.7228540552672787`*^9}, {3.7228542497499237`*^9, 
   3.7228542670950265`*^9}, {3.722854456733302*^9, 3.722854561959415*^9}, {
   3.7228547504880967`*^9, 3.7228547746931925`*^9}, {3.7228548058358107`*^9, 
   3.7228548316190867`*^9}, {3.7228550538690195`*^9, 
   3.7228551049036703`*^9}, {3.7228551372967544`*^9, 3.722855207364053*^9}, {
   3.7228552705559587`*^9, 3.7228552724154596`*^9}, {3.72285531891901*^9, 
   3.7228553670940037`*^9}, {3.722855423660844*^9, 3.722855426488988*^9}, {
   3.722855460991418*^9, 3.7228554866492944`*^9}, {3.7228555312618537`*^9, 
   3.722855577921344*^9}, {3.722855650067192*^9, 3.7228557104935503`*^9}, {
   3.722855840361693*^9, 3.7228558699421062`*^9}, {3.722856130241731*^9, 
   3.7228561488990393`*^9}, {3.722856329130657*^9, 3.7228564039170036`*^9}, {
   3.7228565292851934`*^9, 3.722856620697974*^9}, {3.722856689624811*^9, 
   3.7228567068135486`*^9}, {3.722856748425621*^9, 3.7228568327911386`*^9}, {
   3.722856886201251*^9, 3.722856891904681*^9}, {3.7228569334855194`*^9, 
   3.722856990880285*^9}, {3.7228570943093424`*^9, 3.7228570998878613`*^9}, {
   3.7228679033794565`*^9, 3.722867907238762*^9}, {3.722922696935149*^9, 
   3.722922728040558*^9}, {3.722923599921468*^9, 3.7229236431234922`*^9}, 
   3.7229236935096226`*^9, 3.722923986703786*^9, {3.7229245541035976`*^9, 
   3.722924554281888*^9}, 3.7229251379623213`*^9, {3.7229254644560614`*^9, 
   3.7229254743883123`*^9}, {3.7229255592356343`*^9, 
   3.722925574236665*^9}},ExpressionUUID->"539d7e6c-3eb8-46d8-b02f-\
ce498b5a15ce"],

Cell[BoxData["$Aborted"], "Output",
 CellChangeTimes->{
  3.7228547784900665`*^9, 3.72285484677639*^9, 3.7228551115916424`*^9, {
   3.7228551527664127`*^9, 3.722855173611685*^9}, 3.7228552285529985`*^9, 
   3.722855284244421*^9, 3.722855395955453*^9, 3.722855437177207*^9, 
   3.7228554964468565`*^9, 3.7228555977977457`*^9, 3.7228557216503057`*^9, 
   3.7228558904745965`*^9, 3.722856160227959*^9, 3.7228564151521606`*^9, 
   3.72285663387068*^9, {3.7228567088603363`*^9, 3.72285672206439*^9}, 
   3.722856844994915*^9, 3.722856905733567*^9, 3.72285700181846*^9, 
   3.72285711045111*^9, 3.7228679462415104`*^9, 3.7229222724250107`*^9, 
   3.7229227736499195`*^9, 3.7229236597703533`*^9, 3.722923710631423*^9, 
   3.7229237605097313`*^9, 3.722924003189142*^9, 3.722924564571741*^9, 
   3.7229251486267285`*^9, 
   3.722925603345319*^9},ExpressionUUID->"b6f3928f-cbdf-4b73-b5e3-\
c06daa12b08b"],

Cell[BoxData["$Aborted"], "Output",
 CellChangeTimes->{
  3.7228547784900665`*^9, 3.72285484677639*^9, 3.7228551115916424`*^9, {
   3.7228551527664127`*^9, 3.722855173611685*^9}, 3.7228552285529985`*^9, 
   3.722855284244421*^9, 3.722855395955453*^9, 3.722855437177207*^9, 
   3.7228554964468565`*^9, 3.7228555977977457`*^9, 3.7228557216503057`*^9, 
   3.7228558904745965`*^9, 3.722856160227959*^9, 3.7228564151521606`*^9, 
   3.72285663387068*^9, {3.7228567088603363`*^9, 3.72285672206439*^9}, 
   3.722856844994915*^9, 3.722856905733567*^9, 3.72285700181846*^9, 
   3.72285711045111*^9, 3.7228679462415104`*^9, 3.7229222724250107`*^9, 
   3.7229227736499195`*^9, 3.7229236597703533`*^9, 3.722923710631423*^9, 
   3.7229237605097313`*^9, 3.722924003189142*^9, 3.722924564571741*^9, 
   3.7229251486267285`*^9, 
   3.722925603748474*^9},ExpressionUUID->"ae8da47d-8eac-4cb5-bc2c-\
372d397e3589"],

Cell[BoxData["$Aborted"], "Output",
 CellChangeTimes->{
  3.7228547784900665`*^9, 3.72285484677639*^9, 3.7228551115916424`*^9, {
   3.7228551527664127`*^9, 3.722855173611685*^9}, 3.7228552285529985`*^9, 
   3.722855284244421*^9, 3.722855395955453*^9, 3.722855437177207*^9, 
   3.7228554964468565`*^9, 3.7228555977977457`*^9, 3.7228557216503057`*^9, 
   3.7228558904745965`*^9, 3.722856160227959*^9, 3.7228564151521606`*^9, 
   3.72285663387068*^9, {3.7228567088603363`*^9, 3.72285672206439*^9}, 
   3.722856844994915*^9, 3.722856905733567*^9, 3.72285700181846*^9, 
   3.72285711045111*^9, 3.7228679462415104`*^9, 3.7229222724250107`*^9, 
   3.7229227736499195`*^9, 3.7229236597703533`*^9, 3.722923710631423*^9, 
   3.7229237605097313`*^9, 3.722924003189142*^9, 3.722924564571741*^9, 
   3.7229251486267285`*^9, 
   3.722925603889705*^9},ExpressionUUID->"214083d9-ffba-4d9e-a166-\
6ce9124eba71"],

Cell[BoxData["$Aborted"], "Output",
 CellChangeTimes->{
  3.7228547784900665`*^9, 3.72285484677639*^9, 3.7228551115916424`*^9, {
   3.7228551527664127`*^9, 3.722855173611685*^9}, 3.7228552285529985`*^9, 
   3.722855284244421*^9, 3.722855395955453*^9, 3.722855437177207*^9, 
   3.7228554964468565`*^9, 3.7228555977977457`*^9, 3.7228557216503057`*^9, 
   3.7228558904745965`*^9, 3.722856160227959*^9, 3.7228564151521606`*^9, 
   3.72285663387068*^9, {3.7228567088603363`*^9, 3.72285672206439*^9}, 
   3.722856844994915*^9, 3.722856905733567*^9, 3.72285700181846*^9, 
   3.72285711045111*^9, 3.7228679462415104`*^9, 3.7229222724250107`*^9, 
   3.7229227736499195`*^9, 3.7229236597703533`*^9, 3.722923710631423*^9, 
   3.7229237605097313`*^9, 3.722924003189142*^9, 3.722924564571741*^9, 
   3.7229251486267285`*^9, 
   3.72292560419921*^9},ExpressionUUID->"e14ff52d-849c-4d03-9afc-\
0ded20e9ec5d"],

Cell[BoxData[
 GraphicsBox[{{{{{}, {}, 
      TagBox[{
        {RGBColor[0.368417, 0.506779, 0.709798], AbsoluteThickness[1.6], 
         Opacity[1.], Dashing[{Small, Small}], LineBox[CompressedData["
1:eJwd2Hc81d8bAHC7FFJJRcmMUCJFikNGyApZkVVWxpesJJtkR0qTyMjMuvcm
o3Cvi0II2Vmh7DLK+D3n9w+v98u95/Oc55zzPOeDz8ZN/wYdDQ3NEPzAv1UF
Dn1rWZlDPm42IcJiFMQe4szfBi75Vvu6SpSCeocrb34BX9uZTDUAu7602OwA
5yS94gg6RkGPDqYKfAOvSw1V9whT0OQuftdRsNGN3VZRghQUtS5MvwqmLlCW
Zw9TUNvXU8f5VufQPeULEdXsFJR1kMvVD4wYj4dr/yYj6lJ3/WdwSyVZmKGX
jM6w7rt9ZG0OMaxN5j/+QEazRF4uXzDdR8PBsEwyWlql/9IEHrmfdfRbDBld
aC73FPw7hxQreoOnPchooH/Cyx/81C6/wcOMjOrD5mJawNpRx1yLVchouYqS
IPxvDtFO6GYHniAjz1ivXD+w+c5b2425yUjheQbfJ3CA/i0NrR1kVB13KvQz
WHX0QxITWCG4bqwF/JcukOEjMxkhu9HsL2CHvdWmZ8CKJwVOdINHwq538W8n
I+X6dLkRsONWhCQ9Exmp/3plsAr22pclP0JLRvrn08IF1+eQW071Ld6/9Ug8
9l6rEJjgZHt+aq0eMQ66HhQG2wfqHi8BkwLlC46BqZWukSpgnrrezhPgKp2J
ozdX69G0xj7Bs2Ctxp+HPyzXoxDjqFpt8HL9+9r7S/XIPMedRResytz6yRh8
es3ESA+snTtEdxQ8+VR4Wh/sIu+9VLtYj3QG63ebgJX+TU9tLtQjrhtbVjbg
xuW+i4Hz9ajEw3PLG9w/WpKfPlOPvmyw3fAF6+u0f/AAz0e+abqNx2v2Y1UG
H08dTPYHp8kduDz2qx7lNKuLh4C/v7aLOAZ+IXjYNBa8681kW/V0PYrsIpdk
gM222MQ4J+tRlrXVgUzw9jDtNzM/6hH519+7WeDsQws3yGA6+pMab8CyYyee
eYHvSjwdKgR/q6L71zNRjzwiXVkqwB+mn1bmjdcjC7n9dm3g2c+XCSGj9ci3
Vpj8BayQsXvdBvxQU1awA/xqUDdMGfzJzHTkKzg+8JAFI/j8nWfX+vB6Peg8
HTMC+ak8YjwBbg64Vpr1vR6dUTlJ+AFeLLOTiwbrf1LcNwVukzLd9h84qt+6
4yeOz2Xolhx4bT1DdwGcT1/4on24HvXIi6ivg1X4V+3Ywb/JstkbYLnGdPu1
oXrErqPBtAV+qdVXPAJWv+ZUT7sxh770TAgQwMSAfMVtGzgfO8OtwO1MVanb
wQfeNPRcAs/Gfd5kBn+2WvORAR9Nna1kATPoEJ/sAj+qOXl2D/jqXR/3ukFY
74tKKXvBDiHvhYvBLa2XVzjAouddxFLBTMMe5fvBq75ch/zBXjTlkofB6ieL
3pwFJ0SSE3jAU+Ie7cfA+exdc0fAbXO5mlzgMd6VAn6w/+cI0fWBemSodFZU
BFzFdqaoDtwo/Mr9GHiWz1SBCFZgY34nCi6vsefIA4v09Vw8Dp6PEHqUBF73
9L0hBX4RpLhsD3a/Opx/CtxZ0ldrAZ5QUv8tDW5uFOgxALexHQiVAT+wTx1Q
BGfmENPOgzWXH5jxgLnij0zKg5mvDXtwghO87kkgnM+p3K9sYL8LxtVKYC61
tDs04DmRGkZl8K/HSjVr/fXo+i5hbRWwPKuWzhJYp3+5Tw3H+yNa9we4rvaa
gDp4I+Ns7Xew7BuKkwa4UlIpuB9cEH+iRBM8d3kophvM7/1o7RK4hvbyeDv4
sfmmojZ4ya8jqgXMomwXqQPml359twkcfKylVRd8+DtNNQW8vOvM/stgzlvC
WnXgm8svrumD9Q4aiXwAD/czZhmA6xWb9avAV+pcZgzx55PJzRXgpjdfpY3A
ATRhSSQwSpD3NwafzVfNJYDLvDPrTMCDNJrs5eBjFqw7zcBRWW3kUvBLZS/9
q2DD8IPNJeC9ogNPzHH+ydd5sSPZVb9bgM+0LZKLwRvL+SKW4C0dhkpsjwGO
/6xwPsR76fDnf9T5E63BHo/Kn2Kb545t2oAb1rpD8fO+JGipXQcTtoVWl4HV
fMpib4D7SlY1cbzvLQ59tQNrSN45hudzUiXskAM+T/+0zPB8M0V/2Tpit7wd
qARz7TbMcwLn5k6V1oDjV94v3gTndcgN1IIZBgXkXMAf23+Y4nzfro8OdsXx
eUmL4vWYzV2iuoE7Wq7r4PWyfXCV3R18VKaKgtezx6fO2AOPrxWShNe7ViVp
whP8zthObAQsI/bvuDfeT9O7VvD+yd9t6+UDdr5+7sAs3g+DUgx+4AtXT5r/
A+tvadvfASstHeChh/3JwuvY5A8++HBadSc4yDo1IRAckVhGPQSWC6lYCgKn
1dgKHgX/Tv9qFAIWe+T4QwLsMLbzcDie76Wfr1XA/IzCQRFgxdN8abrgfqEL
o/fweg/yMVwFX7b3fRMFDtm5vu0WHn967HQCePqmD3MOHn8HzZMHOH7261cI
4EIx7vVE8GbyflYyWMDlcm0y+JOL6cdRHP98lc4z8N6+nepHoX5Q2L8VPwcL
751flwEHSf7meAn2+lHCqwn+4yHalwb+S3QguIEH/zyyzwILkCuFPoBTOEua
ssFCkRXmX8H6Mp+PvwG/8mtm/Alu8KX/nQfOZG8q2g/18e0/t6BicNLTJldv
sNOh6NES8J0Tc0rxYEH5LLUyHF/B7agccEpAPwsRfJr51t1+cDCtxpNK8Lrb
n2UNqO/n+a+vV4FX+FWC7cDLFwIta8A5jDfDQsFOYeVCteDbxxhWqsH62/hL
GvB+ret8cg76hyDrv6Z28OXpU+e0oB/JxrhwduLz2Ek56Aq+tHPY+it4sW3R
PgHswUxe7QZ7J6YZdoFrGOOPDoCP65/2s4f+ZrbJH/IDHJZH0Ukdq0eud5M/
T+L1GtplRAUHr287OA0eStftWADn/P1V9AtM5TGTVIP+urxMGFjA+81a/d5v
8IM5zbPr4A9bkWv20J9fu1aFbYAjz3ckpoBJMxJtm2DffVM5jeDBnxz2tJsQ
z3kF7ePQ/8UnBx8ygVWSDob+BVOHPebZwScvZzEXwH1h88vTbCFwWQdvq9ds
PTKK/sAmDK4hK1hWgotUJrxEwBJHvybRz9UjK6Kkihg4iJ95Jglc+5w6fBKs
JbLLoxLuN/fslw+ex89/dcviONyPhnkPBcuD7zrahgeAZXuVJhXAXadzzNvA
01qxBCXwM49th7x/1yMtKUGDi2Dm1ROLjX+gX29cjtEHG5n0pCbBfc2B4LNk
AO58fZpjHvzR7YXZFRxPSLGyNtzvPEYmRUzAf7dxdTPD/bCzIZBsAR7KuDMe
/a8ePUks2HQAD7vb6JdtwvkTYXYPxPFaXz39nJGMfAdffwkCs0WO++2C+2fL
Q0WpELDq5oO4UPBtWt+lMHAHI0XAdRsZtfVOeEWBVxyYebThPhsQW++XDBak
2Bw8xUpGvYuBYXngkJNT2Zn7yOjkG+7xfHDSLW4vaU4yirAkqhaCM+P+O1EP
lvw0y1QMLgl+7jixn4wiMy3uE8CsdOs8Z7jgvm9yLu4jOGUmz4P+CBklVi0/
7gaf6tb0tDhGRkrtU8M94LSFWT4aUTKan+g/1gu2zd5TmQHWYa973w+eGG99
NyNGRjts44e+g0cnxVdi4H4fvF1E+Bc47j+5a2unyOg/A1MCzRbUu4Eo7QeI
jI44aG3RgmNFWxMMFCE//kidHqyTszzCqURG4llCvYxg5dBUUtoFMppcXdjY
AX4aGqb5UZWMLF9Gqe4Di6/o7ZfRgnim3nceA2e1CAtsmsL7iazNWTHw4ce7
j6zC+8iZe9tfioNfbrt5f+kqGfEIXbGXAE98D307a0FGc1aza9Lgnu8hfsvW
ZJTQw3tEEfzaTy5F24mM2hvCHY3AD3P9rIX9yYjCKd5iDCZfdWnRv0tGFTfa
pUzBfsW9PwIDyCid/sj6VfA3wwKRoSAyuoVIcdbg0z3PeErCyYiDOF3qDNb9
4NWYF09GV7J0N0Nw/CXdMpuv4fsG2pfCwKsWd1svZUH+aS6lhIObfIMOP8sm
o6iralKR4AMV82MKuWT0gV3eLhZcIH7Z/FkRGYneEW15DLYX+PvpTQUZbeoy
vszH81u5qineTkaXNuh+FoA7ZO9Pl3WQUUoujWwR+LrojvvoKxmdYlz/UgxO
m2hoMushI4eKRUYi+F/2oaw3g2TUITjs8hF87jzHTO5PMspZq5Dvwp+3et2n
vY2CFjNOhHWDg63j+fYwU5C8TnpTD/j3rER6zw4Kak+/b9wHdgndf82ZjYLW
L5m4D4MDFAp3FO2jIL2Xf15P4/x9+hWfAe+3KxdOsmyBHbTbA81VKOjV8uVj
NDTzaPu08TUXNQqiNEd/wtZ3KG0NUof3a++tPXRgiw9m3kVaFJTZNJHKAL54
+5WA+BUKar1V/o4ZfJk/OzjTjoIEKPoze8EyAfI38qMpyEnW7iUHWGUx4rVG
HAWV5N7W3QdmO/TDaDqBgi7EpxVzglvu/+M/84iCbExmvQ6CJW63vFtJo6C0
6fubPODggpUeISIF8ez6uEsUbJMq2ao8QUEHTCSkFMFMohZCdHoNKOa2azd2
oEvgJQODBkT7rMBfCZzfLd6YbdSApgfEGi6AWy8FfzSzaECVtiLmquBivt3G
k04NyNKNL0IT7PC0YvhlRAPKitjbawhOs2N1ufyhAXHl6AdeAUt9Gt7HUN+A
4hsfCBqBr/+MvvCuoQH5srC7GYNlkxOXRFsbkEYiC4MZ2DD7u5joYAP69YLx
hCX4i3QP9f56AzpVvhLsCGa/G+svI0dFTbfYTzuBrz7QkXFQoCJrqWOT2CWN
THYpF6govshMxxmsLqBmsKxJRT/fVHG5gdseKfyXfpWKMl6GlnqCv+WysIb7
U5GcxXM7L7BHXNJCQhAVfeEuP+iNx3usJJQSRkVbKROBPuDuY6UHH8dQ0dUk
DS0/8HAy/5TWcyraG7lrPBCcbJ/2Qq6CinLVRFKCwCNfLS43V1GREqPSpWDw
b0KGkt5HKnIL8SgOwfPv9wqTplJRs//Xu+H4+aoT0le+UpHNudmTEXj+mvJx
3j1UtLbGNIatJXVuJaKPioR9ZDUjwbtNLFbcv1NRqPszzmjwkoq7utkvKuI6
WdaInVztMzQwS0XFs5/8Y8D2I5d7NRaoaOjm5kgsuP4s3ZHuP1TkLbr/URy4
x53OfnmFilinJDTicbzeBLa/a1R0zs66KAFs4HSTJ3eDitoF/WwegMVdDigZ
blGR42jivkTw4Q592UGaRkSTnkfFfjV3vUmNrhE9tqq/k4TPx9vp0hj6RnTi
yMCJh+CMb7HZhQyNiDzw5zv28MQH7TzGRmT+nC05GexZ76sSzNSIlsyE1R+B
nQzHeSS2NaLtB/6tYBeNpJsXg3m+tmQ/xvtRgPXgju2NSDox3TgFPPCYtU8G
rKnrve0JmMb6Ds9ZsBWLJhF749pXAxawV+Nh+6fg0KR/Q0UwXlTEAuczsGnv
D25+cJoymYJ9hsXO0BriIdA88X6O51vW3HgT4m2ucj76AsxoWVSEYD7Dfopd
2HJZqeJ9MP9lGY6Il+A90r2m52kbEcufH6dTwQ2NdMrWkD++kvfj2HE3e8cv
Qn7PuMUnp+F80a1Izv6lIi1xW9VX+HyF3tmuvwr7Y+rMH+y6obZz7rB+Plk7
MtPBd+it4jUWqSjGdtAwA0xa0SL2wPqn85YwvAY/jDllcugnFZEGwsuwG2km
mPb8oKKWp6bXM8FZd46rE0dgv3HQ1meB6Ra2qTB9oyK29s5b2WCl+1PluR1U
JBifI5ADdqFLEvn9mYr0mPVC34CNijnqnWB/21EETuWC7zaEcyfCebgTujKC
rcqX26ZfSkVZGy8v5INNbCbnkjKoqLLCYxG7mCfpH+szOH8+aukFYCKZNocj
kYrWF2Zoi8A156ttKgKoaE/Rx2LsvfkvwvQ9qUjEOdn6La5fsy9cHR2pyGDi
/Mdi8M2sCDpGfSpyyGB3L8H1pab2dIgqFQVYjfGW4v0ya6fiJgvntTc6qAzc
b6xicP8QFdG09iIieE7z/X2tgQbEGVM4h72U627d09yAxDRCUkngrgEN69J3
Dcio7tjWO1wvEySeqiY1IOegjcIKMP20O8/vgAYULP/l2vv/n99h22HHBpRP
9K2uBDff3nbfSr4B1XpquVaBh5oJsT+FGlC3JC9PNVgxcf+rdNYGRJffcLcG
n8eQnxqhvRRkmsYpXwteblb2f+hIQc9ZOL9j13CtfebWpqBB333hdWBXRxvu
zxLQLy5zfK4HT/CuVKQtkpET3R6LBvz9zuHbBBcyynfdTUvF+3G5qFBGk4xm
e9kzsQd2R7xoFoL7ROmumUa8npacAfy99cj/OuvdT7h+mMXyGMnUo+o2Fr7P
4MofBuunWeoRjTwLGTvlcb8a93AdCt+3k7UVr6e8UddSWB2Ko2x/8QVc5Qmv
y7W1KFWEoaoL1x/zbI409o9o5CG9dTde3wZq3dmuD0iQlp6xB/w8Mc9m+ekH
lPONVvsbru9ds5EzfB/Q26it/j6wtnZUxZZWNar99Xd9GHwu3PY9O38FGn+7
cP4nzk/1pdxrzsVIs6JpFptbKIldructKqzLSPuFz/uGj+4p1bfIt+sKwyzu
Vxe3TzKqFSKW9XfN87ie2790OjD6BrkzJt1dwPPPHCp83pGDuticJRbBFA5J
FxVqNkrl40laAn+68Oje5+pMJHUxxGwZbKuuozo2/go91rvKsgK2UuKeLl5P
Q+um0tXYtGKyMRsH0hDZeYJvDTxZnGDCSn6ORL1rOrDHdQUcFo48Q3GBKeF/
cXzb/jzMiHiCTBI1p/6Bb9lt6dP7PkJVzwSerePnFdt+m6ZLRvyZ61obeP4L
JokcT5PQT2Lh201wgNO6z/WZBBQwsMeXlhbyWzOsHKcXiUYnfh6jAz9M/1F1
SywCqc/X92F/qW2pyecJQ7vpfRADmM3qvqSBdhDyZtFbwJZcoh16yH4X9e47
lsEIPqXa52lQfhu9Fulj2ga2784r6Ii8hZilykjYK1e60pQI/yHXc7FO28Fy
zIXKZUecUbuK3SFm8Isr+z+WHbNHMjqoBVvJ5qbBbKQNem58IGgH2LaVm83H
xxzq+oLkTjD3Pdo9HUGG6IZT0yh2n2LnkR+GmnBfyEhmAX/Y7XL+UN1ZJHHX
/yIr+I6wgXPJjt8KDyOurGHfm3qZqfFLumY1/kQeG5hhwPKpmaNKjcWTbRa7
wIPRu453K2rX1KYPs7GDp//ssDsYol9zNP/dB2zmxsmxiIErNdHliR67wZtT
sgwRBJOa+eqbgnvAEou/r02yX625QlXpwma48E3h7rx5TcWXw5F7wa7uDHW7
TK/V8PQtn+UAP4kIEbmhY1kTOtb6E9uI99mpc52WNZMzOS/2gVWnFd6pzVrW
aK0E63KCswLeXZRKs6wpprlKux+c3R8683zmWg3nDulS7N8EtcMHey1qcmpl
TQ+Az1lwnooKM685e0d+CzuvWDLRbtispunUhcyDOL9Hm5g9501qzH+pXeLC
n7dJNXAmGtXMvL60gH2gsjx9XcawJsBC7zE3uKjnhSLZ83INO+cV+UPgGGUH
95JhrZpXLaaj2BP82/j8zdRqpO5du38Y7C3mIllIVKipR7YSPOBQw/MbV7Mk
aibeOt85Am76vadkIfwk8nV05+MFq2nwjp/4rYiY+b0bsHecYGn9xKSJxJMC
9/KDZw6FBGSkGqHqS2HvsH2e0016F15Fugz3LQXAQyeZjcY8rJCHV2KeILh3
+rDR0dEbiGicqSwMVr/T4iHc8B+6cKj5ljhYga9hZKHgLursbD14HLwa81vT
1zoQ3YjtrMGmOWZ8NCAmCEVuDuyUACfpN/S7aISgz8PzGZJ4f70a6ND+Go5M
Mjk7z4BHpsoCnLhjkcsJG2kl8EeD8at3RpOR/zhfN3bw5xUHhiuPUMzz77cv
gNEpcVMFyiOUv8O6Rhn86Z22S2n2Y/RrwlJTDVzGerXllN0T5JxqYXUJ/z23
WbGs5TlyZjeNuQKOfMZsZ5z6Cvk3HJAwArtTRGxD216hmICeL9g+fCLH7GnT
Uf4v4/0m+LweLb12xSYd/aIapZuBv8Zanm3kzUA3gw1JluC6i5vndyS8Rk6L
umOO4DUm74tfZLPRc7Wph07g0on8q97Xs1Hr0xDVm+Cbx+u8muOzkbRyeZYz
mGi/3ePeeDbaTOJydAOTls8s6cfmoMTT4zOeYNMcgkpayxv03tdvJRAcwi/+
N4Q7H81+2psTBK5czmvbq5CPePkKTILB3Vkr0tet8lFE49C7EGxrm3TV1/lI
j0vVPxx8MZmh58CxAjT2fhdtNJhwKkXaRRjq+dbrHY/AHKQQLfa/RegmnVMR
trDRs+BO5reoiVHC8DHYxq3kZDTnWxTJ8u5FCq4PqoXSJIm3iJHr88lnYPHJ
Iud91m/RpvQfozRw2JlFS5oPb9G8k2pGLjhqPc48y60Y6bruUM8DbzkvMOzw
K0aF7q2/sHeN7f1oHlaMnH1NzxTgekczutqaUoymwl0ai8D3x2X/zH8oRiNp
yXNl+DwlVRfLspWgr13j52pwPOdThApflCAjn7BZ7DHNox/Hs0pQz36BVx/A
jjdHa1nflqB+EyumWvBnn0JfidoSNNLb21YPFn1xkrtqvATND7beaAJbeh0l
cIuWIpYf7+K/4nrBtVGXl1OK4u6ZXOjC54PeoULkbSliF1n5jS1Ynhj/hFiK
9jpKm/WAT0+USRtTShHXz0LBPvCDuW9LKqOlSGQu490wONWec2SDqwwpr8SO
/sT7QZB+0yekDC2qmUT9ApMrlulORZahtEf8kjPgp3q6JeOxZWj9NDFgFuwZ
kaEh9aQMETyHDy7g+nHCYMKxqAyJLErpLYPbKSbt13rLEOtMdyUN3Tx66zIW
8060HFWeT7elBdtuL0gMlShHTjHOO+jA0k1LPWrS5YgiRmtCDw4R5TZ4J1+O
gpxElxjBXm5Vx3X1ytHiD/9jO8HPdL+XXvQsR90jfI/2gSsGHUKLieWIQTL7
LCf44Vircsb7cnQyUHzg/64eLouvKUdR3DKCB8CJpZcaTRrKkYKhVgkXmFDy
+0l+VznKInu3HAErr79+af27HHnmNDOJgq0l/jhKixPQq2W9XOwmzdzWKAkC
alHp0hYDnwkW+NwvRUAi34cfiuN4+AZybp0loL6Dy/wSYNqn55Nc1AjoQjQv
ksZ/5xqMeWxJQLtdvXwUwA6v9LJ/xRGQlWmnCAJ3Nt+hbD4goLcqp3qx3S5q
xrEkE5AO98J5JbAAIklyPyOgGKoznQp4JtjPjzGbgLYLXI/VACv0eAbvrSYg
mh79DEPwtgjXEIUpAtKrKza8Ao7T9rP78pOAUgvZmYzAlas1+VazBKQQ3uJg
DJah+nh6LhGQv5TmCTMwcwFzgPsGAequ0jtLcP5GZgOZnYjmlU62OoEt+2RG
V6SJyLm/wvMm+FT/8Uf/zhDRpLcqlzOejxF7xrosEQ3nmd1wAQsKLnYvnyei
tn3h/9zAyfJWOz6pEFHx1DdhL/BNExebdQMi8ngQGhQIltOlt4j6j4hmxdiO
BoHF0qVtkQcROVFSmrH9YgIEF28Rkc2/As4QnN/Pl0b1fIjI4EZPfhj4o5DL
i6W7RCR99vi3++B3OfoGbVFE9Ge4S/Ih+Fry5Vur6UT08MC5cWwhiV2Fka+J
SEovNSUZvCv043POLCL6r8Z+6xG44W/IK7E3RDT9YvXTE3DCp5nHckUwPzMu
h1S8P7P1MmcriKip0+JlLt5v9kyNH9uIyIGl9nIezu/PmQ+s7US0TeUoYz74
CW/CB+MOIlIpnb1ZABbf7jk8/pWIah4Enn0L9if+G53uJaIynVed5WD+R5Gr
T8aIKJU6tuMjeDnqxdNny0RUuUn/HvvXeNlo9goR9UoL3KwFi3xTvF+ySkQc
r6yb68DBZ7kXav8S0f3bg9EUfD4YmezbNonolmgPyydwj0K0fyoTCV2MaWbr
psP9TUyfax8JXa+drsbWuhER9wccssrs1gPWPE+yaOUkocrr6q3fwBy/WisC
DpCQpDw5vh885Z339BM3CXHPVrOPgA9lcyod5SehOd2SPTNgyUuOqO84Ccme
3iBg6wXlDgWegPG51K/O4v0n2uUoIEFCnOMDGXPgHX+PKdqfJCEFP+bTi2CG
MaE9I1IkFPPayngFnFp1USpThoS67uf9w5bnzp+RlSUhXrfl1FXwl2izjGZw
2dmYyTXwA7YQ2tmzJNTXQry9DvYOk3h99DwJia6xPaelh/h7mk0cFEnIc9BU
kQ48ULZP/Be4uu71GLZ9T8d2NyUS0o+TO84AVpjSHXG/QEK3BeyqmcAqHIEn
nFVIiKpdNbwTvDNxdeGUOgndSL8pxAm2uKbMx6lLQu2CCd3Y++at/wsHK2SX
3d8PVhd5VrUE5szfmDkA9kowN/qsB+OVxxO4wT2qLc899UlIvLH0Ih/YQ5HG
+OEVEkq51LOGzU3m2VgCM7as5/GDP+lR3uobkdBguyq7IDi52EaF1ZiEEvq7
e46CNR//d8bHhISW5v45ioOft5zddeQqCVl58B46Dm6N8PvrBv70W6UFO+J2
DO0H8Ou1WCkJsGRogp2FOQkZ0fP+kwRv+XVlxFqQUAWnSowMeHh8IbPekoSO
PnFQkAV3ew2XbLMioSTu2HlsldX+SQ2wM2+XoRz4Ya14RzOYR9ThsDy40+I4
kWxNgvf5mMILYMK3XsdEWxLicus3VAZ/9sv6Wg8uSxP/h83yuC5hGTxB//mi
Kp7/msmK8XUS0mxi/X4R3Dbz9NGeGyQ0+s/injo47MGrWAT2P154XAPcrkro
uQkuTNDx08T5YDJ3qQXvMY7fqw0OnihLs7cjobzIoXfYGcFa6vFglQoJKx3w
gnaEOgHsfbgtXxd8aJznCp09CfWOsqvpg00sfAoTwen/Jfoag+Nu/df/0IGE
zqWP8JiAq94o6ZWAOzukyNivgp2EWsFMMh27zcCPXPv/MDmSkNPG3jxzevz/
mA55NzC9xPXLFuBN3dWme+DnVmUr2O3rKVWp4JY6QxVLcJ+Z0dfPYKmo5AFr
8LeB3n5+JxJqfj8eaoO/r7SRcQZ8fea0qC34d8uLTg3wI70u7+vg4gd6nq5g
iZCjh2+AXQ5YjAWCqaXeddizTv01CeC/nPvZ7cFzYfzv34KT1O0J2KeTh/pq
wOJ+RHMH8H2GdccW8LUB4zeOYOvDcm1T4BW2HF0ncPkhnTfL4ATF1T/YVUez
FuhuklBdRsoFZ/BKIW37QXBvR8Y4tjz91hlB8CJ9UaQL2Jgmb88J8A7pCjFX
sP+w5w0ZMP91cgv2M5dmCUWw3MM2dzfwXfrDHurgy/V9HP/h9YzrFtcDBwku
mrmDmTnkWa+BUww3NrBF6z6eug4uCtv+ygNM32nT6QimlO1VuQV23hMz5woe
HOP5gX1sKCf8FniZQzTKE9woIfjYB8ymevq4F97/8Q6Cd8BHvRTbsOl4h48H
gOUzL93yxuM/+V0aBDb8asTpAzbQ3EUMATsz2rzDvsH1RCYMHHbaxdwX5yvy
7+lw8PMbvlvYjAXPSrDLkkPTb4N/yowVYDeT41T9wGme50SwR/48mcT2vbid
H4/3Vygz+g74zMniZ/h5e4zenvAH96o/T8bxHIt4/wVbUF2CHcerSKB43gWP
BLbuxPMxmfiyPwD8b/B7JJ7vf5wDFdiaC033cD4i1SYtAsHsw7Pb3cBp3ks0
QeBIj2IWJzAxazMDO4DNOwnnu6WL+WIwuISU+gKvxwTTvmnszxwPxEzAm2d4
Y0PAH+zy5S+DOe3FTobi7ycadGqATzw+04HdfWhyTgms2qDkHQZeF2tOOAv2
FDapDAeLp2zZCoNjjG0tI8DLTrsfHwZn3HOluwfOL1zU2wtu/xGmHgm+6JNm
tgH7VTKnuDMK9wvfrdZmsHpPpU802PTTuHI12Go7lSsGTCsSo4TPR4LDoFUs
WPlBVF8ieFZk50w8WILT6KE+mMmUMyEB13/6i1ZK4MP3+U49AEtdaCdJgLWm
ZG4ngrNseXbvBOe9uc6YDN52V8OhEs77hLcGATvffPxbJphX5YT9I7DNnWVK
HPjh4Ar1MY5/THqfJdh/b3TMU3BOzMm4Nag/hGE3+Wf4vJff+zEIni8wnMU+
G/yxpg58Q51H7wV4yCV6Nhqsc7d4bxq4gCB0mRMcqfmoHvva/gsFK1D/avff
8XoFbp5NjO4By5SodKfj/rLm0ZYC5v3R/TQT128t/4i94EW9Tb488BHvofUF
qMfiPKPt2ENJGvnNYLufDaH54K9m8mOvwX3hD8YLwHK3NeaugOsrBN+8xfP/
kuRfAv0gWfDSSQLY8hCh4Qr0C9nVxwofcb+WMcy7CP0n1TNnFDvT9cYbTjDT
AimyFrxHyk9jHPpZx9S39jq8n743/BcMdu3jtqfg8/4mxbb8GgllVqfGN4P5
kh05WaAf7gnPHv4KTjIVvOdtCvcFWlJ4F+4nIbc15MDDd6mi3bje3BUlbEA/
LvCe8uwBe5OfxYeC1R3EmPtwP/BN1IiG/h1wqUhyGKyq+XVXNPT7n7uJIdPg
N7KbUdqXSch8Y03uJ1jrj2z3JtwfWibPL2Fvd+WoLQKX1NTazoCFyn54soP9
XFpU5sEW3BHGn3VIaHvjONMymOowbnBai4SEgjiiaRnm0SpXmvQHNegHN42V
6cBP9338cQO83fjpP+wo6+YLO8G/jvM6MzDg/zeVLhiqQr3pE9PeBj595Lrc
mDIJXZBR3sUKXmk6UroI96sy/ogG7H08OxmTwEfZGgPZwNcYeOlPgZnHdeZ3
ga1FWhg8EAm1JZp92YPHm7UV+iUP4wW8uL8X3JhLHroPLnMcVuIABwiYqQuD
UxTtSvaB997hFrKG+94O8TdOnOCtkYYnG+dgv+//xb8ffPVAVtUT8CydRB/2
vO6fhNNgy1n3pANgxfDfe7/IkdD/ANG/Jl0=
          "]]}},
       Annotation[#, "Charting`Private`Tag$63487#1"]& ]}}, {}, {}}, {{{{}, {}, 
      TagBox[{
        {GrayLevel[0], AbsoluteThickness[1.6], Opacity[1.], 
         LineBox[CompressedData["
1:eJwd13c8Vf8bAHCbZLWsZEQZKSOKwscmQsgmI7LJlq+ys0eSkHmvhKR73WjJ
jaSQmR1FVvaoyP495/dPvd6v437OOc/n+TzPcwQcvI2cqCgoKLrhH+x/DUGe
wfb1JfTJ4IrVdT0iYov0ON4Jfi98meUAeGi01r0LzB7M8bHuMhF55dvsfgWb
3ZFS4gZnchUIDoLfxdHZdukQ0S/W417jYK3pPltlbSJK2Bam/geWan0YJaBG
RJ29Z08L/FtCj+9bxa7IEVEJF7dXCHglT2zqhCARff7d39gGjpLTn0GsRHSO
+cgtvo0lpB3EqqC1TUCLL/m5g8GPw5/6+fwioN//qLtawDYGjazNfQSk2lrt
L7S5hHx6oxI+NxLQyPBUQCj4QUu4QvgLAmqMXkpqB4+efVTdWUJAZWO7yx3g
8z9H1rPAKUosJl3gGec1S3uw2T/xYz3gzB626NXHBDTr7vZsEDxI98mRHcxm
PNk2AY6usg9yxBOQjcA3li2wbZNVAXchAa29a0oT3lpCrzkDLv7NJiCZW6dH
RMBzf/WeNIN9ZTJExcBcGgfO5YMXy+0bxMEPHryv1QJPPdz+LQWm8C/1yc0i
oD4faTMFMBUfz73LDwmo+kT+MUNwj5W98+cMAlodpXEzAj/r1HYqAkvmutcY
g/Oj0+NDwBUH5Q1MwS48DRqnwcV7X8OtwIW9bakZ9wkoY3DfhBM4Mu9LtFs6
AfknB5SHgA/WFjfLpBHQcw2j5f/AHA1utw6BZ3fOnLsN3r36xXA1lYDsvH7V
h2HPMzkSSgDrGVgNRoNHhfHkM+CTB1QYUsFGXqaHzqYQ0GAG0w08+OY10z6r
JAI6rDfztBjcbZvfj8BXaJtWHoM17B7SCoGbAsJul4InaYV/zScSUJXpasYz
MFt4Sms4OIlz4MNL8AnVQDFiAgEp5eIFvoDv7+prycYTUF3K2ag2sNifEfVj
YKWIDxPtYIc231BaMLox/qQLfNc1IKcvjoCUJQXP9IM3ba0f/gdWa8Rd+An+
tqZf3xkL+VQjnTsOnjahCqoFq5c17EyAZ1KXXUsxp/x8Pw3+p2LEEAHWND+u
tQCWraQ/LQvWni8y/gceEfyhUXaXgD5/l6reAD8pxv3KAmt31bNvgWvqmb/E
gS/VjA3ugE3Y60xcwTrhAnbU20toNbA15DS4xZdYTwNui2AR5QPrOqkI0oEJ
ax+5DoAv69hPMYALRG9/+BsD+3O4yIMFHLMdq9QAbqeTamcFN05P09WA9Tfe
SxwAm3/LOlSO+fvo6iHwGuXYZjr4Sin/LS6wz586ehdwZw5hiBtcuGOxYYNd
T1ZW4AF/PX1W6irY0NdujxccXvTIXwVspFAYIwT+fU3WkA8snhzbcQLMNYbb
4wDTfvfiEgbTMa3Ms4FfhSk+EwXb9lPFUIPTO4XWxTDXSUruRBOQuwCTijjY
ZvjQ0XUw74ehnjNgzYpOwhz436EGXkmwuAO79RS4y7HMRQr8ynRGawxcXp1W
JQ1m5A73HwZH0wVvn8Xi5XfgZz/4mpmtpiz4tlNP2lfw+VLNtHNg9VMUER3g
2UtHhOTBUco3T34GN+Zse14AnxITGm4E582Nv7wI3uTm76kHByq0UiqCr/nl
spCjsXhV6SqBv7d3JdaCxb5nP0DgGzQbum/A1BIRP5TBeGFdg1fg4TAXUVWw
WBxlZg24ptPATw3sXmXCXw1OEzj/Th183ztikQR29eWl1wS/bKqjwKz6gdZQ
C7y3pWVWBeY5vJCjDc6+Z7ZKBK859kxcAvNpi3Rj7qh+e0YXvML7dw1zKR0+
+DJ4xnjDDvt9pFlCgx44y/EmG7a+dakPkwE4iTmT9gVYdsPc9Ap4Q7dEGXs+
Fh3lQkNwnPVIPfb8v3KEZ42w/XkXFI+9X8Mci8xVLP/Eqx5i7/9IYe22CXiq
rHkei49/8sgnU7Bk0FYcFj/9740HzMElHDEeDWARiQorC3DGleKHH8GU4fcf
W4KJYg8Zm8FDnSFLVuDny48+fgG/EHCQt8GeX2rlcyc4xfdS1DVwIrn3cC/Y
+YNkmy1mQlzZIJjbac/OATzmblY5Dv5TPVV+HSz/ZpV3BtxG1/7HEZzjbzW4
CA4vzY1zBouefSi+BbbciOp2wfJ9du4jJeTzWR13Hjcsf/wOlDOAp+bkCR7g
Gp9eY+w8vFcQ2PTE8rNnnQs7L9nJDOre4JGJ1VPC4MsS/f0+4Mz9d2TkwFW+
/nuB4EAHjR/YeezaYXEKBjeVv5vBzutyXFnLLax+iPQb+INPF3x/EAq+t6gn
mQQubdUWjwRvL1Ndfg9uMh2/FwWmtrug2A6eHLu9Hg32lPqeNAw+/q+qIRY7
T4UD2pvgPKFjFsngH9kExQtQf2qfv6xLwfKP2k5cFzx0wUgoDVx6xyHUGsxp
GLuUDu7xHVYJB6ffXonJAldf5/f8Ao7r+1iFBzPRGeQEQf0ssbfjfAxWu1LS
mgL+OL95uwR8ci7AsQRMRS15qQz7/QXO9j7wbYmcH5XgNMfaJAWo575xXkxv
wAGbnw/xQP2/d2if71uwhcuHBXkwIR/fXws+j4ZkzcELLwZwZHDQC86DmWCX
MVX5j2D2SE56Dug3Nhc4bnSCyeKbmmegHwU3CH/sAu9rGo83AmfoyAl9xeqh
Yr9iEPiLpcXPXqyenMFt1oMV/nt07Rv4wn9Xe6yh33HX8plNgVN8fLxKkwno
nLpkzTS4Jdnl31ew0RflIzPgeOGmzT1wwrD91zmw82ihmwX0141tvMEKODbe
neYg9N8BRRHtbbDjU8HUHOjffz7KPdkBh+SEDLWB2fQv0e2BFw5Jl1Deg/5z
za2RcmcJHZIaeO8GfnmnQpkeLKpXd0AN5oNMsqT8QfBcsXAOE8wTV1XkxUTA
UVKXT9PDvNIsXOQjCvbMXPitCVZi2fdaDHxm46d8LFjk24DWaezvbT5r7IN5
Z9s/2Eka7PrsofuhHAJ6XPqyUAFsaXXOQTkX6hHrOQ5DMAc3TQ1FEdT7tbxr
RmAa7jk3Q/DoMG2JMfhTvj0BB24p65UxBT+3v7qkiSOgfLUAIyvwm9YRvUyY
1zSDXiQ7gRNkgw4bwrz38Ls0TQj4c8C26MUKiO+envN/4Pnt/vwnYCZ+15ZQ
MFdaee/hZ3Ce7QvSwsDWr98krYBdJvYfiwFvUAbLv3hOQBdmJ2TTwPrLFy1s
SQT0/W+mcwn45AVTc+O3BJTFXtXyBJympDQ0CDY633a6DMyYMaVgX0tAn4Kp
/zwF94WSSn3fQT5ueYcTweOdsnKFZAKKoLyUXYvd3376lDDMu0LMWy3d4AGz
1zfm2whILsmTvQesV8Indrcd5oH9o/a94NdS8V38HZD/+z7+6wczNyV2mncS
EJk29eQIOK+irOJrN9Sn3eOR02B7E+a2v/1wPpZ05LfBVJc87/z+CfOj17vo
HbCzd8DY03HozwsSnbvgsvySy04T8L5zh50pd+G81wYpf5uE/v7rewYdWKVw
7P1XmN8/j/ous4E1YwTV/i0S0G5XzpMT4Kwrz4s4Yd43TXzPIgxept+ipN+B
+VN9KkAE7Nqj0roGtnsppX4KTKLTKhzag36R+3lUEsycdDueRE1Esc5rXApg
+5ZCpor98H2zY5hkBDafHj7UxENELjVBv42x55uruDl5jIjqvfMsTcATRo7B
dHxE5Pvzl4g5dp0++56eABH1fAr7aAM+zoROLZ8gouz0Z7suYGKZP328BBEd
F9nnEwa2Cfjtw61ORMHfi7vCwWWiCWGeGkTUnqEsHQl+4JPs36BJRLcog39H
g//e2OP1vQTfR0NTAQngzBLVd7/0iehOcmPIA3AR/9MbspbwPbYaFv0UHCQn
iWx9iUiy7OhkBdhTdtjqjx8R3bV9qVGJvW9uRk1iABFJfVmkI4J5r5VK1QcT
Udxjm/ga7HnG5VO1wuD7yvxiSj04GpH8G5OIKP3d2sN+8KUfg8n3y4hIpXtm
dABbX3MKZ/KUiJanhkWHwIx9V3a4nhGRPtuHt8Pgm4atiWUEImK8nvpjDLwo
2GE48ZKIIhhEhOexeF9zTW1pIqKbxhY1FHvwPsbvs1yniIjP5fIeJViuofZT
8C+ITyjSpgZbid2ITJglIvGSE0O04DOSbLjqRfi+/Leywwj+1Db3VmydiGzz
EzSOgA/63Hh/j6EK6c+87REFJ5du/Gd1ugqpyjnInwL7htfbrEpUoXOxDPni
YPOlV9eTpKsQ7wkTZwlwdmnBUPP5KrRkt7ghA15Nv2jnplqF0gb4+ZTBhwyK
7yubV6HuTzGupmBWm7pj4nerkEmJwW4k2Gj2yqbYTBXCGevpRoMvvDf0E5yv
QssUulkxYMb5qOM8S1UowUpTOg5sMVZBZP5bhd6zKd5IBneEnlJcpCAhsf/E
2h+CZfBLj+9yklCQiMjRbHBOXOJP36Mk1Nh7wiUHHOAqzWDDS0K2kgJUeeCa
mU+6YkIklDHJcQ4HfuJ3ghovQUK7BrT5Fdj9tq6WDmqQkO4O1dwz8HJm70y8
NglllVPIPQdr29yXkNElobO0211EMFXezYiAKyTk8maV9iWYOazzbZElCdU4
Lxu9AjMIeD7jtCEh6iOLBa/B8kdl2u/aklC+94x8LfhonPWGpiMJfRUa9awH
0zYMvdXxJCH+7pE3DWCNI8pU3t4k5BX2jb4RrFoh23PXh4QYhvqKmsAhQTYU
qQEkZBrbs/gJzEWqU70TREJ4me6LzeAS8fbRa7dISCm1rbcVy59Bio6VUBJK
VGg93gaWivj4E3eHhAZmPnu3g/e7ygyqhpOQn3rjvi7wYNzuu8tRJPR+pd60
G6x2flezOpqEWArI+K9glxnc9L67JFS68UaxD1y7LeHsH0dCq/gz0f1gx/Kd
21HxJKSoj2sZALckqHmHJpBQ3L8jB4bAc9SBXtcSSagbF2/2DayfvV4qkkRC
PHo7ecNYPssuaQyBnddvToyA+R4cu+GbTEJVRRNiP8DHR4mCy+BtXXOfUez3
4cfSjVJISHOt9eUYeJN3+l0W+F4h2v0JvjQXWlEPHtYhqU+A7Q/QWX8Bn/x7
MnESzBN59sNL8M2CnK4psCAlW1ck+O0lFs5f4IrEDg9xMN2fiGsz4Ovc+QEk
uP+V/L/Fs2C3r54N7OAcbde5OTCxpFHABJ5/cnVYagHLn1vxFp7wvpJ5V4IX
wblDnSevQTxCtBrrlsDrLmWKJyFejSvnaVew+HdOazfGkhBr7lPdVSx/P6zO
nIN4W2rypf/GzlNRyqtQ2I/i5fSBP2B0sUw1I5KEFnPo+NbAdIUnmEJhP+U1
QpzWwb08pSnSsN/RSwtP/4EfFzjI1/xHQu3Z9qsbYCXfsZu0kC+c6r1yW9h5
qBpI4Q0kIYdF7bBtLJ8iVsf2fEloXVWSaQ88EDwqetiDhIrWDEUpKJZRk8qJ
KDUXEmpqTfyCOaj64NBZyG+2wL2DVODeDfwnAysSktWVr8HcrI+uB5nC+/D7
WVCDiQRhOnNDEnrcMlVAA27doBm/qElCLQX8arTgm3ZD7y4ok9Cyv+UU5gDn
5LEZeRK6wNcuTg9e6dh6aSAO5/0PfSfm6jtxxZQn4H2bVfwYwPiURD3LYyTU
4Vf9eh/Y5eDo679MJPRHe8maEax5xNngLA0JcfOKUuwHO4lsaTBvVSHHz7ma
TOCXEzTeidNVKD6vbwYzb9gsi9hIFar0ZUtmBpMOSc9ZdFehDZ7oryxgNlYe
ov1bqJ+r7wJZwcq3u8rPPq9C6p/WudjAMU0/KRNxVTC3utsdACfShwS+i61C
gk1GC4fA725rGQzqViE3uRv5h8HGBc91D1+oQlXltwyOgAtXGyoKhaF+pxYS
2cFq1Ve6cymgflK+cOAAW/G5n6KZJ6Juv0+HOMG/ra+zV/QRkYP5YgAX+Lbi
yHAF9K/yFkphbvC5k/VOO/eIaFXhyADmMtOk0du3oD8JKFzgAZ9/kRC7C/25
cDZ+lxd85Cr91r0e+B61znvOh8VH7qvU32oCkuwg2PGDG3ZrY9wy4XuM1N8g
AN7ckj8VdpWAfoSeiBUC26NZ2v0Jz9HJJTm5E+AJ4v1rVorPkZf95RnMcdRn
PMsXK9Guhp+uMDjqeuMTBd1KxMtazyoGXpV+NXN8vgLdiOh5j7n84QMK09QK
VPl72ucU9v7nN3WTJCuQ4gBLjzhYl89s7IjnU2RdZJ0lAX7i53TErqMMPTr7
j18WnNTqp/JMtQRxmktIK2PxX3EQIo7moqRbXv2Yla/nio3/fYQoHz0LVQH3
nU9+Lsf0CM2OnPqkCm78xbWPXzEb1V4XsdbA4vemRSWi+gGSjHGm1AQjr/GO
m4MZ6HFJSQnmq8W+l9gpMlDKjNCKFpaPeA8tOdN0ZOstcFcHPOTUsvnragrq
SbM7pQumKxZ/ebMrCWlXFXRitkzTfj1qkogk/x47qgdmDDny0TMoDhWz27zH
bOs5vr5xOBZxyeU66YNZ2k49uvw2BlH9x00wAB+t+T23cjwKBeZamFwBc7zJ
u5s6EYHm3mVtYmZh0fGMfx6Oeig4NIyw/Dii3Df3IRSV3D00dBWsbhjQM+Pv
j7hLjcJMwOnnLBuJ93xRavM9IVPwsTszpmP1N1EwE5u3GfgiTvC2xys3NH/a
4LA5uObV5wKjJGdkZ5DyGrMpn6ay8l1HdCmdicYSi/970+yaXhtUR9Itw5y2
VWgWUWaOpHsT9K3AsQZ2lYpNxqhkrfk35izxto1RE33Ezbkv2xrLD1mbSK5n
GihFXlvJBrwwO0TZw3cRUVvFjmM+fzrddnJJGM3n0Z6xBfswiLNauJwh25HV
v2Jm+6V2v1X1Irl3NCrYDnyKN8CjW1SNrEP14Zg9tv7P3oNC57TJdYJUHzCr
fO7Rlmq+TJbWUHFxAD84GBe86HuF/ORGOPN1cEnPMfoELSMyTxy5CjN/SFX3
5LgxOa1s18wR/ChZzibskgmZplVxB3OFhubZvlum5FvzoTgncFdLCY17oBl5
kblW68b/11NuqVM2JztIbM1jFuS7tGE4ZE7uu3Ih3RnMmVz7Aa9uQdbxvXXe
BSz1sddJKsKCXHf/1TDmj5Ru4QH3LMhnq9cjXMGXZ9rCpgMtyC1+bLJuWD6w
cKr7n7Ig20uL/sL8IpPKWoFoTv63rPLIHcu3Oe5XTIzm5NTnlvoe2PkIZDj2
9LwZ+aSXH6UnVl+Gyx/2XjQlvxNPeoF5oDKZUpXThHx1rtjZCyzjvpyR125M
nit7x+0NNhAMTE2yMyJHuvS1YX699OxnWccVMpfwUvhNMNd+j3Hmi/pkrWL+
aR+wzU5GjuhLTfJ3B/kcXyx+30kdnnmq5AABIz0/rP6HbiXPZyuQ8flRJH+w
yJ3fX6d0hMgXbHJvBID7jWZm5Lj767qOVnMFgsX57pWfTRBEe1lTYUFYP+Kk
FNPaVUJW9y9dDgGnmjNYtUgbo0NxrJNhWDzi9zNc1r2ByjVFssKx/maf0Me8
7oxUaFV0I8Bf6jquWpa4Iu9IX2Ikth/x7j/VWDxRa2jv7RisPvAFHA7a8UFR
Po/YE8Fhny2DVehvod+WwtqZWL7uGrcUB0YhBs6tdcynya9lykajEG9v+5OH
WL1DwslSOtFIxyCQPhs8YtHmRz4agwrVPjY9Av98dWwp8NVddFn8ukYRlm8W
GqFn++KRw8y5v5g1+QfjJc4noKASxsc4cA5b2lLiwwSE46+iKQY7xHAiB9NE
tHGYsrEE2791Gg/fL0moZCdftQIsWnJG81t2Kqp947uKeej0wnTJcirqCtLE
PcPqYfJzorNgGtpeWaB8Du6msr2QG5yGjKcU6olgHTEvRQW+e4iiYwi9xPqb
gZtMvk06sihkV2wAGwaUy7QXZaBcJvYxzBHjicc96jPQ9+AjMR+w+5/QCm8f
zUAOhofbGrH71Upe/Mn7ALlRHbT5BF6eOxFrmPUAhToy3/6C3Z9cqVoZnokK
RGje9YHfLwic1BXLQj8zqO37sXr5i8tTUy0LCVFS0w5g5/96ss4h6yxUOkip
NwguvXHAQDA5CxES9oa/gbVYG2iFF7JQw/zm9igWryBaOdbH2WiSsKIwB1bN
MzfsWMtBOm9aFjHPTdM/t4B+UfkBXzgPtljqMHoj8AgF95nQLGL18+704p7u
I8S0/bp1GTt/G3d7S/IfIWmtSMs1MH6lSJekkIvujBwMpqSE+URn+SDXtTw0
PjUnSgUefuLyjN07D2kvN37DvLygvPUnLA8doA5CNGD3gSfNV4vyULHINzp6
cB+xrrr0Zx5q8cM/YAL/4/zx7JttPmJnlCFxYB66Z3ZUswCVNshZcIK93GdT
Go0KkPx/inuYD/IsMFvYFiDreU1dbrB5CylWPbgAFbVbjPOA2QYo+0TLCpD4
/bBDx8EzbQKUpdSFSJWn1U8c/KIip5LGqhD19HRwnQY3b4SpStsVIqfkHjJm
pa7Ql2ZOhShud2S/BPiV1GBEgnchahtdxkuBycUCCveiCpH5Y/aec2CrB9Vr
EuWFyPOMg4wKeNXnttuB1UIUOinQj/mRh0638lohSsodu6UKNg2rpnPbLEQV
jPZkNfAfqRyKcqoiND9lq6MJ9umcth87WIQ8CmzsdLH1bcSHzkmD2SySTMBb
a/by7z2KUOgnTglTLF5j/BEKN4tQ0p2BLsyfxHibSH5FqGLejMMcHO3T53I/
BNb/bIqzxOJllfaHI64IuUdcfWULZsg+t08RV4TcVg0mXMGFXpoHTn0tQrma
Mxlu4MCDjKImfUWoIydSwx38Zq3aK2SwCMmoVZd4gC8n2RbX/ChCu/e5Xb3B
Nwim2WtzRShddnLBHxxWcj7gETUOvQ0OWQ8D621mMVVI4NDil0Ol4eD6rcIA
HWkc4hd4Zh4BrqScWJ2QwaG7zT9eR4L3OR1XY7mAQ1e4NUJjwHsms1PS6jg0
8ZaVMhFMJ/ZfYLMZDjHtFTNmgv1uJokah+KQO5Xbc8z0wyQJyzs41EIrcfUh
mHiNcONaOA7FMb3OywIz/94NvBaNQ7TcbZKPwOkyKEUxCYd2Zf6aFoKLUudm
Qx7h0LKbBr4cXLzKU7j/FQ4ZeDFqPwXf5aZeIL/GoUqfjnnMT5z6h33e4pBH
sMW5Z+AG0j9iex0OzcR4Nj8Hm/FUxXt8xKGfhQ+WXmD5aXUu52I3DvX2TV4k
g0+mm6VdnMUh06DoRfL/8+Ma6fMcDg1wCBa9Bx9hDvrPeAGHhs3t6BqwfNZf
pHdYhvWGhjobsfORy+5xfQ2e93uHUwvYMHKGb5MSj5imX6f2Yvleq38giQOP
UmLNVfuw6xT0DV858YhNZP0PZsYAxkAubjw65CpjOQCW7r65ms+DR9xzlULf
wKP7ZWLSBfBIZAn/ehQ8Jy+uzXsKj9TWk8fnwC9rPnEOKuDRqqZ5wjw43ljq
fI8iHhVmHpdaAP9NVx5uU8KjbdmXdxbB93DK9bXKeFTjP8q1gt3v7+eT8eqw
/qr0lTXwgcul/SO6eMS80F9LQQXzOkcTc6QFHtUq4K5Tgk/Rq50xtMQjtyQP
RipweI8SA58VHjWdojSnBmtyBy7WWONRuJvYb1qwO2fj035beL7pUNH92Hra
549/d8Kj/p8CmUfAhcorlgw+eEQj9USeHZx4hIq6EiwZJj6C+aT1araRLx4l
HD0vxAnm89/OyvLDI6Wrl6u4wbIVZ7Y4AvGo5GNgOx84j6NXczIEj/xLW+nE
wHX71Jzqo/Dw/XqlHLPovWoKrWg8alfv0zuFeTOnohUsMjaaIQ4e/fZAvjsG
j75xrR2XAEu9n1HticUj1UR+JAO2Yl0er0jEowNeAUFKYJ+Q1NKadDyys+gR
QeAQ/PVtkft4RFA/O4SZ0v63WQ5Y/+iKggp4ueGmWEgGHiV99qBSB0tu1luc
ycQjBkHH5EvgMQWhRtdsPDJn+aCkA652GGZuAz/ZEFjGfELc2lsiB480O38Y
XQanjd29vQKOvm3FaQBewbOMueXiEcWAEf4qWIdnM+NsAR5d+UC8agLGhXm3
xoELKtnoTMH++R4iI2ClmHYXM/Dl6SiLqEI8CpXWOWMJfjiWQvhYhEf/klRe
24JvHMWvHC/GI+3gQjc7MLvezLob+OH1vaP2YNu/utJV4HMX3t1xAG+RH2sq
PYb9mJZTdwIv+YrR6JXg0bKKZIcbli/5HFEapXjkMfzG3x2M7o7L3gb/CtTg
9gDvxPxWeQEefWrp5Ak2aTFw4S/Do84jMVve4NzDY7vLYOLMoHAA+F//1QG/
p3h0JtqxDTNrJ6NzEbicd8k3ELzr6GfeDsYZ09QFga/IFjqdrMCj9HdnroaA
i1145TvAvveiwsPAEURlZZpKPFo8xXIyHCxnUqsgAnZrymrFrBb4vFgX7LD1
jD0SfKSY43Ua2NhpoCIa/Ekjherwc3jePQejGDA1ycX1LPhyzsI65jHGn8gI
rN5BpRYLTmZ5o5gClpE/PRgPnrY+mrgHJnx9eScB3C3KfJubgEfiXqpCieDm
i4U/ZcBCeDPvJCzfagoZXcCHmSNpU8Gui2XfPoHTnjA9xfzirXbwdzCT6sMr
aeDYSuekP2CaoIpH97Dzp7T/GB8Rj/6O9kllYOdDg23BE5zBeXESc13yaF8E
WPpKQdYDsGlQj9AD8E2y814mOBD9t/QazLLeWvUQu7+zqWcr+NkZyRtZ2H5+
fmw4DJ7N+/clG9ykMGuwDY7vtQ7PAZP4qNz3V8F5ZK4/+wjs+OPrIhfYKTQ+
JxfMJj0uLQumebGglwf+e1HpjwoYN2dImY/F40AKvz541JLbpQCc3YdqHcF3
0u8cLQQfoHoj7g0+1vKzHXOJnwXjLXAtpVZkEdiwstQkEmwp/1QWB+5Pl2JN
BG/cZJ3BLG53+/x9cFapXy4e+/2Lwx054HOj/QbFYGJqWF8RuJdDgfoxlh8G
GvqlYH+DwhrMSdXz5yrBB2Np3ErAz6a20khgYp3LsSfgYPd/1q/AV9a+dGL2
lnB+VAtePC0VXQpuifly+T042enB+TKw3ckKnw9g8byNWcwKUvGMTeCWHpv8
ciz+Z6Y4PoNdmBoMn2L1k1UjpxlMr36StgJsdFo4vQVc8l/CK8yp+swUrWB1
0qL7M/AHfNAEdn181oivEotH8yTCHHn8ZTfm2ta+g9h6/JZH7z7Hzh9/s80n
MPlemDwB3EG4IPARfK15fB7zj65SmwbwNoV2IRHcoJN2iAx+JFdhXAU2u+qp
9hZ84SYbPQmrj1lvF2rAA0/832AOPrt2sAoc9GPA8wX4v5qHpAowO4eiQDV4
/QR3Zwn4hX5RD2b27TWXQrDxXdq4GrCEyJM72eDVd64XX4K9DuAPpIMlTkvj
XoHFGGyIEeB2x0yT1+CzF/eRg8EeuZsMb7D+FzCii+VP+f4P3m+x54vtmbAE
a6sJC9aC6UzHVgzA0yGJfZiDjs2GqYOFZo0V68BUY+/4xcEFnycY68HG+9Yi
/kL+1+5Sv8XsiZuZmQIPyQi6N4BlDIeH+sGHi+xbP4A1XJwsXmHn5db3xCbw
94chPX7gkuc7Fz9h8T79PdUe3DjJM4/5gnhkvz5419DqcjP4TqUgswjYT2yA
6Qs4peY7Ty9WH+zWazGfu2epQQZXZrJ7toG/XFLYKQX/ojJpawdXMNTy/Ae2
+daV3AUuu293AqtHWkmtLP3gaP1YohrUK8eG2TrMk0dbdk6CI//t8x7A+lWx
14994FpH7Y5BbP3D+o7tUC+lFD+mDmP156brHSPw0cU6tp9g3q0lVa1neCQn
9P09ZqOdFlYhsKnlzs1xrB/LFQVRgNOaLnZNgKP2ZXO9gvpNW/Dq3jS2X/Ls
hOPgJYOqgwvgoaiTPpPlsJ7sTg1myZdFP+rAkdzaVotYvztTv/kQzD45gl8C
q+z/c/4SWClkn+wq+Plrvd4n0G+Siu3M1sFfWUR6TKA/iW2w5FJSw/f5p7Gs
QKzffbdQpgKzSA+za4LrPhRPYD5jqnLpCNgo5cJpGvDxfNkvWL+8JXijjg6s
xsVnOIvHo89670b3gyWZWOJ1cVD/cO4n2MFHZ26dH8jHo26htH7M5YHhX7PB
Sk9exHOAHUe6eK3A7BU7C5xgl55rjcN5sF51as1RcEyeqdEwzAfizSQtAbB3
x4OqLzA//F7achUHd5ZeU/KHeSRCMalSFSzHFHZ/LgnmUe/hq2rga0+S1QvB
LwrFtzCLOZ6svQqeom7T0gCvlRXu1cJ8pNPCPKYF/ixiMZyQAPXOLPWQHvhF
mOsBnjio1zfTg83Ar111Y4/AfPYBn6XqAd4qduD1DMajp2WOtA/AOpd2w1zt
Yb/+PVSqx+Jn6RZbo4FHcwdeRs6C1W+KZL4SxSPrnY0Lc+BzS5+9zoPbfyn8
xnxSdleoRgSPqsgN1xfAz2TTxEjCeBTi2a6+DD5vdDrv6QmYv5on6dbAA1bj
5zJh3j4RfjiRkgb24/fEvBEXHmW6m6lRgXllksraYH5nMMvZwnxaZE5TGzx/
mt+DBjweKyGkCPP+i2+n9OjB10pc3U8cgfnxvBorM3jihJDKMhtcP373E+bV
73qHXcEnWZrDWMDUqcXNY6x4tG9Sf5kV/PTd2W/dLDA/pFt2HQSPDBrmkphg
vTt58YfA942so06BX7iOqhzG1uvW0sPvh/6kfKPqCLiugjshnRGPGMXL3NjB
20pndvaBQznmj3OAPS/9ZxyxD/oLlcQ3zFZkjuR/DHhku+hznxP8KZKr3Bv8
P6eVmzg=
          "]]}},
       Annotation[#, "Charting`Private`Tag$63176#1"]& ]}}, {}, {}}},
  AspectRatio->NCache[GoldenRatio^(-1), 0.6180339887498948],
  Axes->{True, True},
  AxesLabel->{
    FormBox["\"w/\[CapitalOmega]\"", TraditionalForm], 
    FormBox["\"Spectral Density\"", TraditionalForm]},
  AxesOrigin->{0.9990000000408165, -0.0019488993320765518`},
  CoordinatesToolOptions:>{"DisplayFunction" -> ({
      Part[#, 1], 
      Exp[
       Part[#, 2]]}& ), "CopiedValueFunction" -> ({
      Part[#, 1], 
      Exp[
       Part[#, 2]]}& )},
  DisplayFunction->Identity,
  Frame->{{False, False}, {False, False}},
  FrameLabel->{{None, None}, {None, None}},
  FrameTicks->{{
     Charting`ScaledTicks[{Log, Exp}], 
     Charting`ScaledFrameTicks[{Log, Exp}]}, {Automatic, Automatic}},
  GridLines->{None, None},
  GridLinesStyle->Directive[
    GrayLevel[0.5, 0.4]],
  ImagePadding->All,
  Method->{
   "DefaultBoundaryStyle" -> Automatic, "DefaultMeshStyle" -> 
    AbsolutePointSize[6], "ScalingFunctions" -> None},
  PlotLabel->FormBox[
   "\"\[Omega]=\[CapitalOmega], \[Alpha]=\\!\\(\\*SuperscriptBox[\\(10\\), \
\\(0\\)]\\), \\!\\(\\*SubscriptBox[\\(g\\), \
\\(2\\)]\\)=2\[Pi]\[Times]1000Hz\"", TraditionalForm],
  PlotRange->{All, All},
  PlotRangeClipping->True,
  PlotRangePadding->{{
     Scaled[0.02], 
     Scaled[0.02]}, {
     Scaled[0.05], 
     Scaled[0.05]}},
  Ticks->FrontEndValueCache[{Automatic, 
     Charting`ScaledTicks[{Log, Exp}]}, {Automatic, {{0., 
       FormBox[
        TagBox[
         InterpretationBox["\"1.00\"", 1., AutoDelete -> True], NumberForm[#, {
           DirectedInfinity[1], 2.}]& ], TraditionalForm], {0.01, 0.}, {
        AbsoluteThickness[0.1]}}, {0.04879016416943204, 
       FormBox[
        TagBox[
         InterpretationBox["\"1.05\"", 1.05, AutoDelete -> True], 
         NumberForm[#, {
           DirectedInfinity[1], 2.}]& ], TraditionalForm], {0.01, 0.}, {
        AbsoluteThickness[0.1]}}, {0.09531017980432493, 
       FormBox[
        TagBox[
         InterpretationBox["\"1.10\"", 1.1, AutoDelete -> True], 
         NumberForm[#, {
           DirectedInfinity[1], 2.}]& ], TraditionalForm], {0.01, 0.}, {
        AbsoluteThickness[0.1]}}, {0.13976194237515863`, 
       FormBox[
        TagBox[
         InterpretationBox["\"1.15\"", 1.15, AutoDelete -> True], 
         NumberForm[#, {
           DirectedInfinity[1], 2.}]& ], TraditionalForm], {0.01, 0.}, {
        AbsoluteThickness[0.1]}}, {0.1823215567939546, 
       FormBox[
        TagBox[
         InterpretationBox["\"1.20\"", 1.2, AutoDelete -> True], 
         NumberForm[#, {
           DirectedInfinity[1], 2.}]& ], TraditionalForm], {0.01, 0.}, {
        AbsoluteThickness[0.1]}}, {-0.05129329438755058, 
       FormBox[
        InterpretationBox[
         StyleBox[
          
          GraphicsBox[{}, ImageSize -> {0., 0.}, BaselinePosition -> 
           Baseline], "CacheGraphics" -> False], 
         Spacer[{0., 0.}], Selectable -> False], TraditionalForm], {0.005, 
       0.}, {
        AbsoluteThickness[0.1]}}, {-0.040821994520255166`, 
       FormBox[
        InterpretationBox[
         StyleBox[
          
          GraphicsBox[{}, ImageSize -> {0., 0.}, BaselinePosition -> 
           Baseline], "CacheGraphics" -> False], 
         Spacer[{0., 0.}], Selectable -> False], TraditionalForm], {0.005, 
       0.}, {
        AbsoluteThickness[0.1]}}, {-0.030459207484708574`, 
       FormBox[
        InterpretationBox[
         StyleBox[
          
          GraphicsBox[{}, ImageSize -> {0., 0.}, BaselinePosition -> 
           Baseline], "CacheGraphics" -> False], 
         Spacer[{0., 0.}], Selectable -> False], TraditionalForm], {0.005, 
       0.}, {
        AbsoluteThickness[0.1]}}, {-0.020202707317519466`, 
       FormBox[
        InterpretationBox[
         StyleBox[
          
          GraphicsBox[{}, ImageSize -> {0., 0.}, BaselinePosition -> 
           Baseline], "CacheGraphics" -> False], 
         Spacer[{0., 0.}], Selectable -> False], TraditionalForm], {0.005, 
       0.}, {
        AbsoluteThickness[0.1]}}, {-0.01005033585350145, 
       FormBox[
        InterpretationBox[
         StyleBox[
          
          GraphicsBox[{}, ImageSize -> {0., 0.}, BaselinePosition -> 
           Baseline], "CacheGraphics" -> False], 
         Spacer[{0., 0.}], Selectable -> False], TraditionalForm], {0.005, 
       0.}, {
        AbsoluteThickness[0.1]}}, {0.009950330853168092, 
       FormBox[
        InterpretationBox[
         StyleBox[
          
          GraphicsBox[{}, ImageSize -> {0., 0.}, BaselinePosition -> 
           Baseline], "CacheGraphics" -> False], 
         Spacer[{0., 0.}], Selectable -> False], TraditionalForm], {0.005, 
       0.}, {
        AbsoluteThickness[0.1]}}, {0.01980262729617973, 
       FormBox[
        InterpretationBox[
         StyleBox[
          
          GraphicsBox[{}, ImageSize -> {0., 0.}, BaselinePosition -> 
           Baseline], "CacheGraphics" -> False], 
         Spacer[{0., 0.}], Selectable -> False], TraditionalForm], {0.005, 
       0.}, {
        AbsoluteThickness[0.1]}}, {0.02955880224154443, 
       FormBox[
        InterpretationBox[
         StyleBox[
          
          GraphicsBox[{}, ImageSize -> {0., 0.}, BaselinePosition -> 
           Baseline], "CacheGraphics" -> False], 
         Spacer[{0., 0.}], Selectable -> False], TraditionalForm], {0.005, 
       0.}, {
        AbsoluteThickness[0.1]}}, {0.03922071315328133, 
       FormBox[
        InterpretationBox[
         StyleBox[
          
          GraphicsBox[{}, ImageSize -> {0., 0.}, BaselinePosition -> 
           Baseline], "CacheGraphics" -> False], 
         Spacer[{0., 0.}], Selectable -> False], TraditionalForm], {0.005, 
       0.}, {
        AbsoluteThickness[0.1]}}, {0.058268908123975824`, 
       FormBox[
        InterpretationBox[
         StyleBox[
          
          GraphicsBox[{}, ImageSize -> {0., 0.}, BaselinePosition -> 
           Baseline], "CacheGraphics" -> False], 
         Spacer[{0., 0.}], Selectable -> False], TraditionalForm], {0.005, 
       0.}, {
        AbsoluteThickness[0.1]}}, {0.06765864847381486, 
       FormBox[
        InterpretationBox[
         StyleBox[
          
          GraphicsBox[{}, ImageSize -> {0., 0.}, BaselinePosition -> 
           Baseline], "CacheGraphics" -> False], 
         Spacer[{0., 0.}], Selectable -> False], TraditionalForm], {0.005, 
       0.}, {
        AbsoluteThickness[0.1]}}, {0.0769610411361284, 
       FormBox[
        InterpretationBox[
         StyleBox[
          
          GraphicsBox[{}, ImageSize -> {0., 0.}, BaselinePosition -> 
           Baseline], "CacheGraphics" -> False], 
         Spacer[{0., 0.}], Selectable -> False], TraditionalForm], {0.005, 
       0.}, {
        AbsoluteThickness[0.1]}}, {0.08617769624105241, 
       FormBox[
        InterpretationBox[
         StyleBox[
          
          GraphicsBox[{}, ImageSize -> {0., 0.}, BaselinePosition -> 
           Baseline], "CacheGraphics" -> False], 
         Spacer[{0., 0.}], Selectable -> False], TraditionalForm], {0.005, 
       0.}, {
        AbsoluteThickness[0.1]}}, {0.10436001532424286`, 
       FormBox[
        InterpretationBox[
         StyleBox[
          
          GraphicsBox[{}, ImageSize -> {0., 0.}, BaselinePosition -> 
           Baseline], "CacheGraphics" -> False], 
         Spacer[{0., 0.}], Selectable -> False], TraditionalForm], {0.005, 
       0.}, {
        AbsoluteThickness[0.1]}}, {0.11332868530700327`, 
       FormBox[
        InterpretationBox[
         StyleBox[
          
          GraphicsBox[{}, ImageSize -> {0., 0.}, BaselinePosition -> 
           Baseline], "CacheGraphics" -> False], 
         Spacer[{0., 0.}], Selectable -> False], TraditionalForm], {0.005, 
       0.}, {
        AbsoluteThickness[0.1]}}, {0.12221763272424911`, 
       FormBox[
        InterpretationBox[
         StyleBox[
          
          GraphicsBox[{}, ImageSize -> {0., 0.}, BaselinePosition -> 
           Baseline], "CacheGraphics" -> False], 
         Spacer[{0., 0.}], Selectable -> False], TraditionalForm], {0.005, 
       0.}, {
        AbsoluteThickness[0.1]}}, {0.131028262406404, 
       FormBox[
        InterpretationBox[
         StyleBox[
          
          GraphicsBox[{}, ImageSize -> {0., 0.}, BaselinePosition -> 
           Baseline], "CacheGraphics" -> False], 
         Spacer[{0., 0.}], Selectable -> False], TraditionalForm], {0.005, 
       0.}, {
        AbsoluteThickness[0.1]}}, {0.14842000511827322`, 
       FormBox[
        InterpretationBox[
         StyleBox[
          
          GraphicsBox[{}, ImageSize -> {0., 0.}, BaselinePosition -> 
           Baseline], "CacheGraphics" -> False], 
         Spacer[{0., 0.}], Selectable -> False], TraditionalForm], {0.005, 
       0.}, {
        AbsoluteThickness[0.1]}}, {0.1570037488096647, 
       FormBox[
        InterpretationBox[
         StyleBox[
          
          GraphicsBox[{}, ImageSize -> {0., 0.}, BaselinePosition -> 
           Baseline], "CacheGraphics" -> False], 
         Spacer[{0., 0.}], Selectable -> False], TraditionalForm], {0.005, 
       0.}, {
        AbsoluteThickness[0.1]}}, {0.16551443847757333`, 
       FormBox[
        InterpretationBox[
         StyleBox[
          
          GraphicsBox[{}, ImageSize -> {0., 0.}, BaselinePosition -> 
           Baseline], "CacheGraphics" -> False], 
         Spacer[{0., 0.}], Selectable -> False], TraditionalForm], {0.005, 
       0.}, {
        AbsoluteThickness[0.1]}}, {0.17395330712343798`, 
       FormBox[
        InterpretationBox[
         StyleBox[
          
          GraphicsBox[{}, ImageSize -> {0., 0.}, BaselinePosition -> 
           Baseline], "CacheGraphics" -> False], 
         Spacer[{0., 0.}], Selectable -> False], TraditionalForm], {0.005, 
       0.}, {
        AbsoluteThickness[0.1]}}, {0.1906203596086497, 
       FormBox[
        InterpretationBox[
         StyleBox[
          
          GraphicsBox[{}, ImageSize -> {0., 0.}, BaselinePosition -> 
           Baseline], "CacheGraphics" -> False], 
         Spacer[{0., 0.}], Selectable -> False], TraditionalForm], {0.005, 
       0.}, {
        AbsoluteThickness[0.1]}}, {0.19885085874516517`, 
       FormBox[
        InterpretationBox[
         StyleBox[
          
          GraphicsBox[{}, ImageSize -> {0., 0.}, BaselinePosition -> 
           Baseline], "CacheGraphics" -> False], 
         Spacer[{0., 0.}], Selectable -> False], TraditionalForm], {0.005, 
       0.}, {
        AbsoluteThickness[0.1]}}, {0.20701416938432612`, 
       FormBox[
        InterpretationBox[
         StyleBox[
          
          GraphicsBox[{}, ImageSize -> {0., 0.}, BaselinePosition -> 
           Baseline], "CacheGraphics" -> False], 
         Spacer[{0., 0.}], Selectable -> False], TraditionalForm], {0.005, 
       0.}, {
        AbsoluteThickness[0.1]}}, {0.2151113796169455, 
       FormBox[
        InterpretationBox[
         StyleBox[
          
          GraphicsBox[{}, ImageSize -> {0., 0.}, BaselinePosition -> 
           Baseline], "CacheGraphics" -> False], 
         Spacer[{0., 0.}], Selectable -> False], TraditionalForm], {0.005, 
       0.}, {
        AbsoluteThickness[0.1]}}, {0.22314355131420976`, 
       FormBox[
        InterpretationBox[
         StyleBox[
          
          GraphicsBox[{}, ImageSize -> {0., 0.}, BaselinePosition -> 
           Baseline], "CacheGraphics" -> False], 
         Spacer[{0., 0.}], Selectable -> False], TraditionalForm], {0.005, 
       0.}, {
        AbsoluteThickness[0.1]}}}}]]], "Output",
 CellChangeTimes->{
  3.7228547784900665`*^9, 3.72285484677639*^9, 3.7228551115916424`*^9, {
   3.7228551527664127`*^9, 3.722855173611685*^9}, 3.7228552285529985`*^9, 
   3.722855284244421*^9, 3.722855395955453*^9, 3.722855437177207*^9, 
   3.7228554964468565`*^9, 3.7228555977977457`*^9, 3.7228557216503057`*^9, 
   3.7228558904745965`*^9, 3.722856160227959*^9, 3.7228564151521606`*^9, 
   3.72285663387068*^9, {3.7228567088603363`*^9, 3.72285672206439*^9}, 
   3.722856844994915*^9, 3.722856905733567*^9, 3.72285700181846*^9, 
   3.72285711045111*^9, 3.7228679462415104`*^9, 3.7229222724250107`*^9, 
   3.7229227736499195`*^9, 3.7229236597703533`*^9, 3.722923710631423*^9, 
   3.7229237605097313`*^9, 3.722924003189142*^9, 3.722924564571741*^9, 
   3.7229251486267285`*^9, 
   3.722925604316399*^9},ExpressionUUID->"5cde16a7-7558-4738-a5e2-\
1f13bc40db15"],

Cell[BoxData["$Aborted"], "Output",
 CellChangeTimes->{
  3.7228547784900665`*^9, 3.72285484677639*^9, 3.7228551115916424`*^9, {
   3.7228551527664127`*^9, 3.722855173611685*^9}, 3.7228552285529985`*^9, 
   3.722855284244421*^9, 3.722855395955453*^9, 3.722855437177207*^9, 
   3.7228554964468565`*^9, 3.7228555977977457`*^9, 3.7228557216503057`*^9, 
   3.7228558904745965`*^9, 3.722856160227959*^9, 3.7228564151521606`*^9, 
   3.72285663387068*^9, {3.7228567088603363`*^9, 3.72285672206439*^9}, 
   3.722856844994915*^9, 3.722856905733567*^9, 3.72285700181846*^9, 
   3.72285711045111*^9, 3.7228679462415104`*^9, 3.7229222724250107`*^9, 
   3.7229227736499195`*^9, 3.7229236597703533`*^9, 3.722923710631423*^9, 
   3.7229237605097313`*^9, 3.722924003189142*^9, 3.722924564571741*^9, 
   3.7229251486267285`*^9, 
   3.722925604428085*^9},ExpressionUUID->"b45c799c-5645-41ed-beb2-\
3ac8cdef2c66"],

Cell[BoxData["$Aborted"], "Output",
 CellChangeTimes->{
  3.7228547784900665`*^9, 3.72285484677639*^9, 3.7228551115916424`*^9, {
   3.7228551527664127`*^9, 3.722855173611685*^9}, 3.7228552285529985`*^9, 
   3.722855284244421*^9, 3.722855395955453*^9, 3.722855437177207*^9, 
   3.7228554964468565`*^9, 3.7228555977977457`*^9, 3.7228557216503057`*^9, 
   3.7228558904745965`*^9, 3.722856160227959*^9, 3.7228564151521606`*^9, 
   3.72285663387068*^9, {3.7228567088603363`*^9, 3.72285672206439*^9}, 
   3.722856844994915*^9, 3.722856905733567*^9, 3.72285700181846*^9, 
   3.72285711045111*^9, 3.7228679462415104`*^9, 3.7229222724250107`*^9, 
   3.7229227736499195`*^9, 3.7229236597703533`*^9, 3.722923710631423*^9, 
   3.7229237605097313`*^9, 3.722924003189142*^9, 3.722924564571741*^9, 
   3.7229251486267285`*^9, 
   3.7229256045242395`*^9},ExpressionUUID->"237d76dc-0d46-48b7-b91f-\
073801b50846"],

Cell[BoxData["$Aborted"], "Output",
 CellChangeTimes->{
  3.7228547784900665`*^9, 3.72285484677639*^9, 3.7228551115916424`*^9, {
   3.7228551527664127`*^9, 3.722855173611685*^9}, 3.7228552285529985`*^9, 
   3.722855284244421*^9, 3.722855395955453*^9, 3.722855437177207*^9, 
   3.7228554964468565`*^9, 3.7228555977977457`*^9, 3.7228557216503057`*^9, 
   3.7228558904745965`*^9, 3.722856160227959*^9, 3.7228564151521606`*^9, 
   3.72285663387068*^9, {3.7228567088603363`*^9, 3.72285672206439*^9}, 
   3.722856844994915*^9, 3.722856905733567*^9, 3.72285700181846*^9, 
   3.72285711045111*^9, 3.7228679462415104`*^9, 3.7229222724250107`*^9, 
   3.7229227736499195`*^9, 3.7229236597703533`*^9, 3.722923710631423*^9, 
   3.7229237605097313`*^9, 3.722924003189142*^9, 3.722924564571741*^9, 
   3.7229251486267285`*^9, 
   3.7229256046133842`*^9},ExpressionUUID->"da36253d-05ea-48ae-b076-\
326a6ea2311c"],

Cell[BoxData["$Aborted"], "Output",
 CellChangeTimes->{
  3.7228547784900665`*^9, 3.72285484677639*^9, 3.7228551115916424`*^9, {
   3.7228551527664127`*^9, 3.722855173611685*^9}, 3.7228552285529985`*^9, 
   3.722855284244421*^9, 3.722855395955453*^9, 3.722855437177207*^9, 
   3.7228554964468565`*^9, 3.7228555977977457`*^9, 3.7228557216503057`*^9, 
   3.7228558904745965`*^9, 3.722856160227959*^9, 3.7228564151521606`*^9, 
   3.72285663387068*^9, {3.7228567088603363`*^9, 3.72285672206439*^9}, 
   3.722856844994915*^9, 3.722856905733567*^9, 3.72285700181846*^9, 
   3.72285711045111*^9, 3.7228679462415104`*^9, 3.7229222724250107`*^9, 
   3.7229227736499195`*^9, 3.7229236597703533`*^9, 3.722923710631423*^9, 
   3.7229237605097313`*^9, 3.722924003189142*^9, 3.722924564571741*^9, 
   3.7229251486267285`*^9, 
   3.7229256047946796`*^9},ExpressionUUID->"feaf0f81-26e6-4602-83e6-\
327cfbec6170"],

Cell[BoxData[
 GraphicsBox[{{{{{}, {}, 
      TagBox[{
        {RGBColor[0.368417, 0.506779, 0.709798], AbsoluteThickness[1.6], 
         Opacity[1.], Dashing[{Small, Small}], LineBox[CompressedData["
1:eJwd2Hc81d8bAHC7FFJJRcmMUCJFikNGyApZkVVWxpesJJtkR0qTyMjMuvcm
o3Cvi0II2Vmh7DLK+D3n9w+v98u95/Oc55zzPOeDz8ZN/wYdDQ3NEPzAv1UF
Dn1rWZlDPm42IcJiFMQe4szfBi75Vvu6SpSCeocrb34BX9uZTDUAu7602OwA
5yS94gg6RkGPDqYKfAOvSw1V9whT0OQuftdRsNGN3VZRghQUtS5MvwqmLlCW
Zw9TUNvXU8f5VufQPeULEdXsFJR1kMvVD4wYj4dr/yYj6lJ3/WdwSyVZmKGX
jM6w7rt9ZG0OMaxN5j/+QEazRF4uXzDdR8PBsEwyWlql/9IEHrmfdfRbDBld
aC73FPw7hxQreoOnPchooH/Cyx/81C6/wcOMjOrD5mJawNpRx1yLVchouYqS
IPxvDtFO6GYHniAjz1ivXD+w+c5b2425yUjheQbfJ3CA/i0NrR1kVB13KvQz
WHX0QxITWCG4bqwF/JcukOEjMxkhu9HsL2CHvdWmZ8CKJwVOdINHwq538W8n
I+X6dLkRsONWhCQ9Exmp/3plsAr22pclP0JLRvrn08IF1+eQW071Ld6/9Ug8
9l6rEJjgZHt+aq0eMQ66HhQG2wfqHi8BkwLlC46BqZWukSpgnrrezhPgKp2J
ozdX69G0xj7Bs2Ctxp+HPyzXoxDjqFpt8HL9+9r7S/XIPMedRResytz6yRh8
es3ESA+snTtEdxQ8+VR4Wh/sIu+9VLtYj3QG63ebgJX+TU9tLtQjrhtbVjbg
xuW+i4Hz9ajEw3PLG9w/WpKfPlOPvmyw3fAF6+u0f/AAz0e+abqNx2v2Y1UG
H08dTPYHp8kduDz2qx7lNKuLh4C/v7aLOAZ+IXjYNBa8681kW/V0PYrsIpdk
gM222MQ4J+tRlrXVgUzw9jDtNzM/6hH519+7WeDsQws3yGA6+pMab8CyYyee
eYHvSjwdKgR/q6L71zNRjzwiXVkqwB+mn1bmjdcjC7n9dm3g2c+XCSGj9ci3
Vpj8BayQsXvdBvxQU1awA/xqUDdMGfzJzHTkKzg+8JAFI/j8nWfX+vB6Peg8
HTMC+ak8YjwBbg64Vpr1vR6dUTlJ+AFeLLOTiwbrf1LcNwVukzLd9h84qt+6
4yeOz2Xolhx4bT1DdwGcT1/4on24HvXIi6ivg1X4V+3Ywb/JstkbYLnGdPu1
oXrErqPBtAV+qdVXPAJWv+ZUT7sxh770TAgQwMSAfMVtGzgfO8OtwO1MVanb
wQfeNPRcAs/Gfd5kBn+2WvORAR9Nna1kATPoEJ/sAj+qOXl2D/jqXR/3ukFY
74tKKXvBDiHvhYvBLa2XVzjAouddxFLBTMMe5fvBq75ch/zBXjTlkofB6ieL
3pwFJ0SSE3jAU+Ie7cfA+exdc0fAbXO5mlzgMd6VAn6w/+cI0fWBemSodFZU
BFzFdqaoDtwo/Mr9GHiWz1SBCFZgY34nCi6vsefIA4v09Vw8Dp6PEHqUBF73
9L0hBX4RpLhsD3a/Opx/CtxZ0ldrAZ5QUv8tDW5uFOgxALexHQiVAT+wTx1Q
BGfmENPOgzWXH5jxgLnij0zKg5mvDXtwghO87kkgnM+p3K9sYL8LxtVKYC61
tDs04DmRGkZl8K/HSjVr/fXo+i5hbRWwPKuWzhJYp3+5Tw3H+yNa9we4rvaa
gDp4I+Ns7Xew7BuKkwa4UlIpuB9cEH+iRBM8d3kophvM7/1o7RK4hvbyeDv4
sfmmojZ4ya8jqgXMomwXqQPml359twkcfKylVRd8+DtNNQW8vOvM/stgzlvC
WnXgm8svrumD9Q4aiXwAD/czZhmA6xWb9avAV+pcZgzx55PJzRXgpjdfpY3A
ATRhSSQwSpD3NwafzVfNJYDLvDPrTMCDNJrs5eBjFqw7zcBRWW3kUvBLZS/9
q2DD8IPNJeC9ogNPzHH+ydd5sSPZVb9bgM+0LZKLwRvL+SKW4C0dhkpsjwGO
/6xwPsR76fDnf9T5E63BHo/Kn2Kb545t2oAb1rpD8fO+JGipXQcTtoVWl4HV
fMpib4D7SlY1cbzvLQ59tQNrSN45hudzUiXskAM+T/+0zPB8M0V/2Tpit7wd
qARz7TbMcwLn5k6V1oDjV94v3gTndcgN1IIZBgXkXMAf23+Y4nzfro8OdsXx
eUmL4vWYzV2iuoE7Wq7r4PWyfXCV3R18VKaKgtezx6fO2AOPrxWShNe7ViVp
whP8zthObAQsI/bvuDfeT9O7VvD+yd9t6+UDdr5+7sAs3g+DUgx+4AtXT5r/
A+tvadvfASstHeChh/3JwuvY5A8++HBadSc4yDo1IRAckVhGPQSWC6lYCgKn
1dgKHgX/Tv9qFAIWe+T4QwLsMLbzcDie76Wfr1XA/IzCQRFgxdN8abrgfqEL
o/fweg/yMVwFX7b3fRMFDtm5vu0WHn967HQCePqmD3MOHn8HzZMHOH7261cI
4EIx7vVE8GbyflYyWMDlcm0y+JOL6cdRHP98lc4z8N6+nepHoX5Q2L8VPwcL
751flwEHSf7meAn2+lHCqwn+4yHalwb+S3QguIEH/zyyzwILkCuFPoBTOEua
ssFCkRXmX8H6Mp+PvwG/8mtm/Alu8KX/nQfOZG8q2g/18e0/t6BicNLTJldv
sNOh6NES8J0Tc0rxYEH5LLUyHF/B7agccEpAPwsRfJr51t1+cDCtxpNK8Lrb
n2UNqO/n+a+vV4FX+FWC7cDLFwIta8A5jDfDQsFOYeVCteDbxxhWqsH62/hL
GvB+ret8cg76hyDrv6Z28OXpU+e0oB/JxrhwduLz2Ek56Aq+tHPY+it4sW3R
PgHswUxe7QZ7J6YZdoFrGOOPDoCP65/2s4f+ZrbJH/IDHJZH0Ukdq0eud5M/
T+L1GtplRAUHr287OA0eStftWADn/P1V9AtM5TGTVIP+urxMGFjA+81a/d5v
8IM5zbPr4A9bkWv20J9fu1aFbYAjz3ckpoBJMxJtm2DffVM5jeDBnxz2tJsQ
z3kF7ePQ/8UnBx8ygVWSDob+BVOHPebZwScvZzEXwH1h88vTbCFwWQdvq9ds
PTKK/sAmDK4hK1hWgotUJrxEwBJHvybRz9UjK6Kkihg4iJ95Jglc+5w6fBKs
JbLLoxLuN/fslw+ex89/dcviONyPhnkPBcuD7zrahgeAZXuVJhXAXadzzNvA
01qxBCXwM49th7x/1yMtKUGDi2Dm1ROLjX+gX29cjtEHG5n0pCbBfc2B4LNk
AO58fZpjHvzR7YXZFRxPSLGyNtzvPEYmRUzAf7dxdTPD/bCzIZBsAR7KuDMe
/a8ePUks2HQAD7vb6JdtwvkTYXYPxPFaXz39nJGMfAdffwkCs0WO++2C+2fL
Q0WpELDq5oO4UPBtWt+lMHAHI0XAdRsZtfVOeEWBVxyYebThPhsQW++XDBak
2Bw8xUpGvYuBYXngkJNT2Zn7yOjkG+7xfHDSLW4vaU4yirAkqhaCM+P+O1EP
lvw0y1QMLgl+7jixn4wiMy3uE8CsdOs8Z7jgvm9yLu4jOGUmz4P+CBklVi0/
7gaf6tb0tDhGRkrtU8M94LSFWT4aUTKan+g/1gu2zd5TmQHWYa973w+eGG99
NyNGRjts44e+g0cnxVdi4H4fvF1E+Bc47j+5a2unyOg/A1MCzRbUu4Eo7QeI
jI44aG3RgmNFWxMMFCE//kidHqyTszzCqURG4llCvYxg5dBUUtoFMppcXdjY
AX4aGqb5UZWMLF9Gqe4Di6/o7ZfRgnim3nceA2e1CAtsmsL7iazNWTHw4ce7
j6zC+8iZe9tfioNfbrt5f+kqGfEIXbGXAE98D307a0FGc1aza9Lgnu8hfsvW
ZJTQw3tEEfzaTy5F24mM2hvCHY3AD3P9rIX9yYjCKd5iDCZfdWnRv0tGFTfa
pUzBfsW9PwIDyCid/sj6VfA3wwKRoSAyuoVIcdbg0z3PeErCyYiDOF3qDNb9
4NWYF09GV7J0N0Nw/CXdMpuv4fsG2pfCwKsWd1svZUH+aS6lhIObfIMOP8sm
o6iralKR4AMV82MKuWT0gV3eLhZcIH7Z/FkRGYneEW15DLYX+PvpTQUZbeoy
vszH81u5qineTkaXNuh+FoA7ZO9Pl3WQUUoujWwR+LrojvvoKxmdYlz/UgxO
m2hoMushI4eKRUYi+F/2oaw3g2TUITjs8hF87jzHTO5PMspZq5Dvwp+3et2n
vY2CFjNOhHWDg63j+fYwU5C8TnpTD/j3rER6zw4Kak+/b9wHdgndf82ZjYLW
L5m4D4MDFAp3FO2jIL2Xf15P4/x9+hWfAe+3KxdOsmyBHbTbA81VKOjV8uVj
NDTzaPu08TUXNQqiNEd/wtZ3KG0NUof3a++tPXRgiw9m3kVaFJTZNJHKAL54
+5WA+BUKar1V/o4ZfJk/OzjTjoIEKPoze8EyAfI38qMpyEnW7iUHWGUx4rVG
HAWV5N7W3QdmO/TDaDqBgi7EpxVzglvu/+M/84iCbExmvQ6CJW63vFtJo6C0
6fubPODggpUeISIF8ez6uEsUbJMq2ao8QUEHTCSkFMFMohZCdHoNKOa2azd2
oEvgJQODBkT7rMBfCZzfLd6YbdSApgfEGi6AWy8FfzSzaECVtiLmquBivt3G
k04NyNKNL0IT7PC0YvhlRAPKitjbawhOs2N1ufyhAXHl6AdeAUt9Gt7HUN+A
4hsfCBqBr/+MvvCuoQH5srC7GYNlkxOXRFsbkEYiC4MZ2DD7u5joYAP69YLx
hCX4i3QP9f56AzpVvhLsCGa/G+svI0dFTbfYTzuBrz7QkXFQoCJrqWOT2CWN
THYpF6govshMxxmsLqBmsKxJRT/fVHG5gdseKfyXfpWKMl6GlnqCv+WysIb7
U5GcxXM7L7BHXNJCQhAVfeEuP+iNx3usJJQSRkVbKROBPuDuY6UHH8dQ0dUk
DS0/8HAy/5TWcyraG7lrPBCcbJ/2Qq6CinLVRFKCwCNfLS43V1GREqPSpWDw
b0KGkt5HKnIL8SgOwfPv9wqTplJRs//Xu+H4+aoT0le+UpHNudmTEXj+mvJx
3j1UtLbGNIatJXVuJaKPioR9ZDUjwbtNLFbcv1NRqPszzmjwkoq7utkvKuI6
WdaInVztMzQwS0XFs5/8Y8D2I5d7NRaoaOjm5kgsuP4s3ZHuP1TkLbr/URy4
x53OfnmFilinJDTicbzeBLa/a1R0zs66KAFs4HSTJ3eDitoF/WwegMVdDigZ
blGR42jivkTw4Q592UGaRkSTnkfFfjV3vUmNrhE9tqq/k4TPx9vp0hj6RnTi
yMCJh+CMb7HZhQyNiDzw5zv28MQH7TzGRmT+nC05GexZ76sSzNSIlsyE1R+B
nQzHeSS2NaLtB/6tYBeNpJsXg3m+tmQ/xvtRgPXgju2NSDox3TgFPPCYtU8G
rKnrve0JmMb6Ds9ZsBWLJhF749pXAxawV+Nh+6fg0KR/Q0UwXlTEAuczsGnv
D25+cJoymYJ9hsXO0BriIdA88X6O51vW3HgT4m2ucj76AsxoWVSEYD7Dfopd
2HJZqeJ9MP9lGY6Il+A90r2m52kbEcufH6dTwQ2NdMrWkD++kvfj2HE3e8cv
Qn7PuMUnp+F80a1Izv6lIi1xW9VX+HyF3tmuvwr7Y+rMH+y6obZz7rB+Plk7
MtPBd+it4jUWqSjGdtAwA0xa0SL2wPqn85YwvAY/jDllcugnFZEGwsuwG2km
mPb8oKKWp6bXM8FZd46rE0dgv3HQ1meB6Ra2qTB9oyK29s5b2WCl+1PluR1U
JBifI5ADdqFLEvn9mYr0mPVC34CNijnqnWB/21EETuWC7zaEcyfCebgTujKC
rcqX26ZfSkVZGy8v5INNbCbnkjKoqLLCYxG7mCfpH+szOH8+aukFYCKZNocj
kYrWF2Zoi8A156ttKgKoaE/Rx2LsvfkvwvQ9qUjEOdn6La5fsy9cHR2pyGDi
/Mdi8M2sCDpGfSpyyGB3L8H1pab2dIgqFQVYjfGW4v0ya6fiJgvntTc6qAzc
b6xicP8QFdG09iIieE7z/X2tgQbEGVM4h72U627d09yAxDRCUkngrgEN69J3
Dcio7tjWO1wvEySeqiY1IOegjcIKMP20O8/vgAYULP/l2vv/n99h22HHBpRP
9K2uBDff3nbfSr4B1XpquVaBh5oJsT+FGlC3JC9PNVgxcf+rdNYGRJffcLcG
n8eQnxqhvRRkmsYpXwteblb2f+hIQc9ZOL9j13CtfebWpqBB333hdWBXRxvu
zxLQLy5zfK4HT/CuVKQtkpET3R6LBvz9zuHbBBcyynfdTUvF+3G5qFBGk4xm
e9kzsQd2R7xoFoL7ROmumUa8npacAfy99cj/OuvdT7h+mMXyGMnUo+o2Fr7P
4MofBuunWeoRjTwLGTvlcb8a93AdCt+3k7UVr6e8UddSWB2Ko2x/8QVc5Qmv
y7W1KFWEoaoL1x/zbI409o9o5CG9dTde3wZq3dmuD0iQlp6xB/w8Mc9m+ekH
lPONVvsbru9ds5EzfB/Q26it/j6wtnZUxZZWNar99Xd9GHwu3PY9O38FGn+7
cP4nzk/1pdxrzsVIs6JpFptbKIldructKqzLSPuFz/uGj+4p1bfIt+sKwyzu
Vxe3TzKqFSKW9XfN87ie2790OjD6BrkzJt1dwPPPHCp83pGDuticJRbBFA5J
FxVqNkrl40laAn+68Oje5+pMJHUxxGwZbKuuozo2/go91rvKsgK2UuKeLl5P
Q+um0tXYtGKyMRsH0hDZeYJvDTxZnGDCSn6ORL1rOrDHdQUcFo48Q3GBKeF/
cXzb/jzMiHiCTBI1p/6Bb9lt6dP7PkJVzwSerePnFdt+m6ZLRvyZ61obeP4L
JokcT5PQT2Lh201wgNO6z/WZBBQwsMeXlhbyWzOsHKcXiUYnfh6jAz9M/1F1
SywCqc/X92F/qW2pyecJQ7vpfRADmM3qvqSBdhDyZtFbwJZcoh16yH4X9e47
lsEIPqXa52lQfhu9Fulj2ga2784r6Ii8hZilykjYK1e60pQI/yHXc7FO28Fy
zIXKZUecUbuK3SFm8Isr+z+WHbNHMjqoBVvJ5qbBbKQNem58IGgH2LaVm83H
xxzq+oLkTjD3Pdo9HUGG6IZT0yh2n2LnkR+GmnBfyEhmAX/Y7XL+UN1ZJHHX
/yIr+I6wgXPJjt8KDyOurGHfm3qZqfFLumY1/kQeG5hhwPKpmaNKjcWTbRa7
wIPRu453K2rX1KYPs7GDp//ssDsYol9zNP/dB2zmxsmxiIErNdHliR67wZtT
sgwRBJOa+eqbgnvAEou/r02yX625QlXpwma48E3h7rx5TcWXw5F7wa7uDHW7
TK/V8PQtn+UAP4kIEbmhY1kTOtb6E9uI99mpc52WNZMzOS/2gVWnFd6pzVrW
aK0E63KCswLeXZRKs6wpprlKux+c3R8683zmWg3nDulS7N8EtcMHey1qcmpl
TQ+Az1lwnooKM685e0d+CzuvWDLRbtispunUhcyDOL9Hm5g9501qzH+pXeLC
n7dJNXAmGtXMvL60gH2gsjx9XcawJsBC7zE3uKjnhSLZ83INO+cV+UPgGGUH
95JhrZpXLaaj2BP82/j8zdRqpO5du38Y7C3mIllIVKipR7YSPOBQw/MbV7Mk
aibeOt85Am76vadkIfwk8nV05+MFq2nwjp/4rYiY+b0bsHecYGn9xKSJxJMC
9/KDZw6FBGSkGqHqS2HvsH2e0016F15Fugz3LQXAQyeZjcY8rJCHV2KeILh3
+rDR0dEbiGicqSwMVr/T4iHc8B+6cKj5ljhYga9hZKHgLursbD14HLwa81vT
1zoQ3YjtrMGmOWZ8NCAmCEVuDuyUACfpN/S7aISgz8PzGZJ4f70a6ND+Go5M
Mjk7z4BHpsoCnLhjkcsJG2kl8EeD8at3RpOR/zhfN3bw5xUHhiuPUMzz77cv
gNEpcVMFyiOUv8O6Rhn86Z22S2n2Y/RrwlJTDVzGerXllN0T5JxqYXUJ/z23
WbGs5TlyZjeNuQKOfMZsZ5z6Cvk3HJAwArtTRGxD216hmICeL9g+fCLH7GnT
Uf4v4/0m+LweLb12xSYd/aIapZuBv8Zanm3kzUA3gw1JluC6i5vndyS8Rk6L
umOO4DUm74tfZLPRc7Wph07g0on8q97Xs1Hr0xDVm+Cbx+u8muOzkbRyeZYz
mGi/3ePeeDbaTOJydAOTls8s6cfmoMTT4zOeYNMcgkpayxv03tdvJRAcwi/+
N4Q7H81+2psTBK5czmvbq5CPePkKTILB3Vkr0tet8lFE49C7EGxrm3TV1/lI
j0vVPxx8MZmh58CxAjT2fhdtNJhwKkXaRRjq+dbrHY/AHKQQLfa/RegmnVMR
trDRs+BO5reoiVHC8DHYxq3kZDTnWxTJ8u5FCq4PqoXSJIm3iJHr88lnYPHJ
Iud91m/RpvQfozRw2JlFS5oPb9G8k2pGLjhqPc48y60Y6bruUM8DbzkvMOzw
K0aF7q2/sHeN7f1oHlaMnH1NzxTgekczutqaUoymwl0ai8D3x2X/zH8oRiNp
yXNl+DwlVRfLspWgr13j52pwPOdThApflCAjn7BZ7DHNox/Hs0pQz36BVx/A
jjdHa1nflqB+EyumWvBnn0JfidoSNNLb21YPFn1xkrtqvATND7beaAJbeh0l
cIuWIpYf7+K/4nrBtVGXl1OK4u6ZXOjC54PeoULkbSliF1n5jS1Ynhj/hFiK
9jpKm/WAT0+USRtTShHXz0LBPvCDuW9LKqOlSGQu490wONWec2SDqwwpr8SO
/sT7QZB+0yekDC2qmUT9ApMrlulORZahtEf8kjPgp3q6JeOxZWj9NDFgFuwZ
kaEh9aQMETyHDy7g+nHCYMKxqAyJLErpLYPbKSbt13rLEOtMdyUN3Tx66zIW
8060HFWeT7elBdtuL0gMlShHTjHOO+jA0k1LPWrS5YgiRmtCDw4R5TZ4J1+O
gpxElxjBXm5Vx3X1ytHiD/9jO8HPdL+XXvQsR90jfI/2gSsGHUKLieWIQTL7
LCf44Vircsb7cnQyUHzg/64eLouvKUdR3DKCB8CJpZcaTRrKkYKhVgkXmFDy
+0l+VznKInu3HAErr79+af27HHnmNDOJgq0l/jhKixPQq2W9XOwmzdzWKAkC
alHp0hYDnwkW+NwvRUAi34cfiuN4+AZybp0loL6Dy/wSYNqn55Nc1AjoQjQv
ksZ/5xqMeWxJQLtdvXwUwA6v9LJ/xRGQlWmnCAJ3Nt+hbD4goLcqp3qx3S5q
xrEkE5AO98J5JbAAIklyPyOgGKoznQp4JtjPjzGbgLYLXI/VACv0eAbvrSYg
mh79DEPwtgjXEIUpAtKrKza8Ao7T9rP78pOAUgvZmYzAlas1+VazBKQQ3uJg
DJah+nh6LhGQv5TmCTMwcwFzgPsGAequ0jtLcP5GZgOZnYjmlU62OoEt+2RG
V6SJyLm/wvMm+FT/8Uf/zhDRpLcqlzOejxF7xrosEQ3nmd1wAQsKLnYvnyei
tn3h/9zAyfJWOz6pEFHx1DdhL/BNExebdQMi8ngQGhQIltOlt4j6j4hmxdiO
BoHF0qVtkQcROVFSmrH9YgIEF28Rkc2/As4QnN/Pl0b1fIjI4EZPfhj4o5DL
i6W7RCR99vi3++B3OfoGbVFE9Ge4S/Ih+Fry5Vur6UT08MC5cWwhiV2Fka+J
SEovNSUZvCv043POLCL6r8Z+6xG44W/IK7E3RDT9YvXTE3DCp5nHckUwPzMu
h1S8P7P1MmcriKip0+JlLt5v9kyNH9uIyIGl9nIezu/PmQ+s7US0TeUoYz74
CW/CB+MOIlIpnb1ZABbf7jk8/pWIah4Enn0L9if+G53uJaIynVed5WD+R5Gr
T8aIKJU6tuMjeDnqxdNny0RUuUn/HvvXeNlo9goR9UoL3KwFi3xTvF+ySkQc
r6yb68DBZ7kXav8S0f3bg9EUfD4YmezbNonolmgPyydwj0K0fyoTCV2MaWbr
psP9TUyfax8JXa+drsbWuhER9wccssrs1gPWPE+yaOUkocrr6q3fwBy/WisC
DpCQpDw5vh885Z339BM3CXHPVrOPgA9lcyod5SehOd2SPTNgyUuOqO84Ccme
3iBg6wXlDgWegPG51K/O4v0n2uUoIEFCnOMDGXPgHX+PKdqfJCEFP+bTi2CG
MaE9I1IkFPPayngFnFp1USpThoS67uf9w5bnzp+RlSUhXrfl1FXwl2izjGZw
2dmYyTXwA7YQ2tmzJNTXQry9DvYOk3h99DwJia6xPaelh/h7mk0cFEnIc9BU
kQ48ULZP/Be4uu71GLZ9T8d2NyUS0o+TO84AVpjSHXG/QEK3BeyqmcAqHIEn
nFVIiKpdNbwTvDNxdeGUOgndSL8pxAm2uKbMx6lLQu2CCd3Y++at/wsHK2SX
3d8PVhd5VrUE5szfmDkA9kowN/qsB+OVxxO4wT2qLc899UlIvLH0Ih/YQ5HG
+OEVEkq51LOGzU3m2VgCM7as5/GDP+lR3uobkdBguyq7IDi52EaF1ZiEEvq7
e46CNR//d8bHhISW5v45ioOft5zddeQqCVl58B46Dm6N8PvrBv70W6UFO+J2
DO0H8Ou1WCkJsGRogp2FOQkZ0fP+kwRv+XVlxFqQUAWnSowMeHh8IbPekoSO
PnFQkAV3ew2XbLMioSTu2HlsldX+SQ2wM2+XoRz4Ya14RzOYR9ThsDy40+I4
kWxNgvf5mMILYMK3XsdEWxLicus3VAZ/9sv6Wg8uSxP/h83yuC5hGTxB//mi
Kp7/msmK8XUS0mxi/X4R3Dbz9NGeGyQ0+s/injo47MGrWAT2P154XAPcrkro
uQkuTNDx08T5YDJ3qQXvMY7fqw0OnihLs7cjobzIoXfYGcFa6vFglQoJKx3w
gnaEOgHsfbgtXxd8aJznCp09CfWOsqvpg00sfAoTwen/Jfoag+Nu/df/0IGE
zqWP8JiAq94o6ZWAOzukyNivgp2EWsFMMh27zcCPXPv/MDmSkNPG3jxzevz/
mA55NzC9xPXLFuBN3dWme+DnVmUr2O3rKVWp4JY6QxVLcJ+Z0dfPYKmo5AFr
8LeB3n5+JxJqfj8eaoO/r7SRcQZ8fea0qC34d8uLTg3wI70u7+vg4gd6nq5g
iZCjh2+AXQ5YjAWCqaXeddizTv01CeC/nPvZ7cFzYfzv34KT1O0J2KeTh/pq
wOJ+RHMH8H2GdccW8LUB4zeOYOvDcm1T4BW2HF0ncPkhnTfL4ATF1T/YVUez
FuhuklBdRsoFZ/BKIW37QXBvR8Y4tjz91hlB8CJ9UaQL2Jgmb88J8A7pCjFX
sP+w5w0ZMP91cgv2M5dmCUWw3MM2dzfwXfrDHurgy/V9HP/h9YzrFtcDBwku
mrmDmTnkWa+BUww3NrBF6z6eug4uCtv+ygNM32nT6QimlO1VuQV23hMz5woe
HOP5gX1sKCf8FniZQzTKE9woIfjYB8ymevq4F97/8Q6Cd8BHvRTbsOl4h48H
gOUzL93yxuM/+V0aBDb8asTpAzbQ3EUMATsz2rzDvsH1RCYMHHbaxdwX5yvy
7+lw8PMbvlvYjAXPSrDLkkPTb4N/yowVYDeT41T9wGme50SwR/48mcT2vbid
H4/3Vygz+g74zMniZ/h5e4zenvAH96o/T8bxHIt4/wVbUF2CHcerSKB43gWP
BLbuxPMxmfiyPwD8b/B7JJ7vf5wDFdiaC033cD4i1SYtAsHsw7Pb3cBp3ks0
QeBIj2IWJzAxazMDO4DNOwnnu6WL+WIwuISU+gKvxwTTvmnszxwPxEzAm2d4
Y0PAH+zy5S+DOe3FTobi7ycadGqATzw+04HdfWhyTgms2qDkHQZeF2tOOAv2
FDapDAeLp2zZCoNjjG0tI8DLTrsfHwZn3HOluwfOL1zU2wtu/xGmHgm+6JNm
tgH7VTKnuDMK9wvfrdZmsHpPpU802PTTuHI12Go7lSsGTCsSo4TPR4LDoFUs
WPlBVF8ieFZk50w8WILT6KE+mMmUMyEB13/6i1ZK4MP3+U49AEtdaCdJgLWm
ZG4ngrNseXbvBOe9uc6YDN52V8OhEs77hLcGATvffPxbJphX5YT9I7DNnWVK
HPjh4Ar1MY5/THqfJdh/b3TMU3BOzMm4Nag/hGE3+Wf4vJff+zEIni8wnMU+
G/yxpg58Q51H7wV4yCV6Nhqsc7d4bxq4gCB0mRMcqfmoHvva/gsFK1D/avff
8XoFbp5NjO4By5SodKfj/rLm0ZYC5v3R/TQT128t/4i94EW9Tb488BHvofUF
qMfiPKPt2ENJGvnNYLufDaH54K9m8mOvwX3hD8YLwHK3NeaugOsrBN+8xfP/
kuRfAv0gWfDSSQLY8hCh4Qr0C9nVxwofcb+WMcy7CP0n1TNnFDvT9cYbTjDT
AimyFrxHyk9jHPpZx9S39jq8n743/BcMdu3jtqfg8/4mxbb8GgllVqfGN4P5
kh05WaAf7gnPHv4KTjIVvOdtCvcFWlJ4F+4nIbc15MDDd6mi3bje3BUlbEA/
LvCe8uwBe5OfxYeC1R3EmPtwP/BN1IiG/h1wqUhyGKyq+XVXNPT7n7uJIdPg
N7KbUdqXSch8Y03uJ1jrj2z3JtwfWibPL2Fvd+WoLQKX1NTazoCFyn54soP9
XFpU5sEW3BHGn3VIaHvjONMymOowbnBai4SEgjiiaRnm0SpXmvQHNegHN42V
6cBP9338cQO83fjpP+wo6+YLO8G/jvM6MzDg/zeVLhiqQr3pE9PeBj595Lrc
mDIJXZBR3sUKXmk6UroI96sy/ogG7H08OxmTwEfZGgPZwNcYeOlPgZnHdeZ3
ga1FWhg8EAm1JZp92YPHm7UV+iUP4wW8uL8X3JhLHroPLnMcVuIABwiYqQuD
UxTtSvaB997hFrKG+94O8TdOnOCtkYYnG+dgv+//xb8ffPVAVtUT8CydRB/2
vO6fhNNgy1n3pANgxfDfe7/IkdD/ANG/Jl0=
          "]]}},
       Annotation[#, "Charting`Private`Tag$63487#1"]& ]}}, {}, {}}, {{{{}, {}, 
      TagBox[{
        {GrayLevel[0], AbsoluteThickness[1.6], Opacity[1.], 
         LineBox[CompressedData["
1:eJwd13c8Vf8bAHCbZLWsZEQZKSOKwscmQsgmI7LJlq+ys0eSkHmvhKR73WjJ
jaSQmR1FVvaoyP495/dPvd6v437OOc/n+TzPcwQcvI2cqCgoKLrhH+x/DUGe
wfb1JfTJ4IrVdT0iYov0ON4Jfi98meUAeGi01r0LzB7M8bHuMhF55dvsfgWb
3ZFS4gZnchUIDoLfxdHZdukQ0S/W417jYK3pPltlbSJK2Bam/geWan0YJaBG
RJ29Z08L/FtCj+9bxa7IEVEJF7dXCHglT2zqhCARff7d39gGjpLTn0GsRHSO
+cgtvo0lpB3EqqC1TUCLL/m5g8GPw5/6+fwioN//qLtawDYGjazNfQSk2lrt
L7S5hHx6oxI+NxLQyPBUQCj4QUu4QvgLAmqMXkpqB4+efVTdWUJAZWO7yx3g
8z9H1rPAKUosJl3gGec1S3uw2T/xYz3gzB626NXHBDTr7vZsEDxI98mRHcxm
PNk2AY6usg9yxBOQjcA3li2wbZNVAXchAa29a0oT3lpCrzkDLv7NJiCZW6dH
RMBzf/WeNIN9ZTJExcBcGgfO5YMXy+0bxMEPHryv1QJPPdz+LQWm8C/1yc0i
oD4faTMFMBUfz73LDwmo+kT+MUNwj5W98+cMAlodpXEzAj/r1HYqAkvmutcY
g/Oj0+NDwBUH5Q1MwS48DRqnwcV7X8OtwIW9bakZ9wkoY3DfhBM4Mu9LtFs6
AfknB5SHgA/WFjfLpBHQcw2j5f/AHA1utw6BZ3fOnLsN3r36xXA1lYDsvH7V
h2HPMzkSSgDrGVgNRoNHhfHkM+CTB1QYUsFGXqaHzqYQ0GAG0w08+OY10z6r
JAI6rDfztBjcbZvfj8BXaJtWHoM17B7SCoGbAsJul4InaYV/zScSUJXpasYz
MFt4Sms4OIlz4MNL8AnVQDFiAgEp5eIFvoDv7+prycYTUF3K2ag2sNifEfVj
YKWIDxPtYIc231BaMLox/qQLfNc1IKcvjoCUJQXP9IM3ba0f/gdWa8Rd+An+
tqZf3xkL+VQjnTsOnjahCqoFq5c17EyAZ1KXXUsxp/x8Pw3+p2LEEAHWND+u
tQCWraQ/LQvWni8y/gceEfyhUXaXgD5/l6reAD8pxv3KAmt31bNvgWvqmb/E
gS/VjA3ugE3Y60xcwTrhAnbU20toNbA15DS4xZdYTwNui2AR5QPrOqkI0oEJ
ax+5DoAv69hPMYALRG9/+BsD+3O4yIMFHLMdq9QAbqeTamcFN05P09WA9Tfe
SxwAm3/LOlSO+fvo6iHwGuXYZjr4Sin/LS6wz586ehdwZw5hiBtcuGOxYYNd
T1ZW4AF/PX1W6irY0NdujxccXvTIXwVspFAYIwT+fU3WkA8snhzbcQLMNYbb
4wDTfvfiEgbTMa3Ms4FfhSk+EwXb9lPFUIPTO4XWxTDXSUruRBOQuwCTijjY
ZvjQ0XUw74ehnjNgzYpOwhz436EGXkmwuAO79RS4y7HMRQr8ynRGawxcXp1W
JQ1m5A73HwZH0wVvn8Xi5XfgZz/4mpmtpiz4tlNP2lfw+VLNtHNg9VMUER3g
2UtHhOTBUco3T34GN+Zse14AnxITGm4E582Nv7wI3uTm76kHByq0UiqCr/nl
spCjsXhV6SqBv7d3JdaCxb5nP0DgGzQbum/A1BIRP5TBeGFdg1fg4TAXUVWw
WBxlZg24ptPATw3sXmXCXw1OEzj/Th183ztikQR29eWl1wS/bKqjwKz6gdZQ
C7y3pWVWBeY5vJCjDc6+Z7ZKBK859kxcAvNpi3Rj7qh+e0YXvML7dw1zKR0+
+DJ4xnjDDvt9pFlCgx44y/EmG7a+dakPkwE4iTmT9gVYdsPc9Ap4Q7dEGXs+
Fh3lQkNwnPVIPfb8v3KEZ42w/XkXFI+9X8Mci8xVLP/Eqx5i7/9IYe22CXiq
rHkei49/8sgnU7Bk0FYcFj/9740HzMElHDEeDWARiQorC3DGleKHH8GU4fcf
W4KJYg8Zm8FDnSFLVuDny48+fgG/EHCQt8GeX2rlcyc4xfdS1DVwIrn3cC/Y
+YNkmy1mQlzZIJjbac/OATzmblY5Dv5TPVV+HSz/ZpV3BtxG1/7HEZzjbzW4
CA4vzY1zBouefSi+BbbciOp2wfJ9du4jJeTzWR13Hjcsf/wOlDOAp+bkCR7g
Gp9eY+w8vFcQ2PTE8rNnnQs7L9nJDOre4JGJ1VPC4MsS/f0+4Mz9d2TkwFW+
/nuB4EAHjR/YeezaYXEKBjeVv5vBzutyXFnLLax+iPQb+INPF3x/EAq+t6gn
mQQubdUWjwRvL1Ndfg9uMh2/FwWmtrug2A6eHLu9Hg32lPqeNAw+/q+qIRY7
T4UD2pvgPKFjFsngH9kExQtQf2qfv6xLwfKP2k5cFzx0wUgoDVx6xyHUGsxp
GLuUDu7xHVYJB6ffXonJAldf5/f8Ao7r+1iFBzPRGeQEQf0ssbfjfAxWu1LS
mgL+OL95uwR8ci7AsQRMRS15qQz7/QXO9j7wbYmcH5XgNMfaJAWo575xXkxv
wAGbnw/xQP2/d2if71uwhcuHBXkwIR/fXws+j4ZkzcELLwZwZHDQC86DmWCX
MVX5j2D2SE56Dug3Nhc4bnSCyeKbmmegHwU3CH/sAu9rGo83AmfoyAl9xeqh
Yr9iEPiLpcXPXqyenMFt1oMV/nt07Rv4wn9Xe6yh33HX8plNgVN8fLxKkwno
nLpkzTS4Jdnl31ew0RflIzPgeOGmzT1wwrD91zmw82ihmwX0141tvMEKODbe
neYg9N8BRRHtbbDjU8HUHOjffz7KPdkBh+SEDLWB2fQv0e2BFw5Jl1Deg/5z
za2RcmcJHZIaeO8GfnmnQpkeLKpXd0AN5oNMsqT8QfBcsXAOE8wTV1XkxUTA
UVKXT9PDvNIsXOQjCvbMXPitCVZi2fdaDHxm46d8LFjk24DWaezvbT5r7IN5
Z9s/2Eka7PrsofuhHAJ6XPqyUAFsaXXOQTkX6hHrOQ5DMAc3TQ1FEdT7tbxr
RmAa7jk3Q/DoMG2JMfhTvj0BB24p65UxBT+3v7qkiSOgfLUAIyvwm9YRvUyY
1zSDXiQ7gRNkgw4bwrz38Ls0TQj4c8C26MUKiO+envN/4Pnt/vwnYCZ+15ZQ
MFdaee/hZ3Ce7QvSwsDWr98krYBdJvYfiwFvUAbLv3hOQBdmJ2TTwPrLFy1s
SQT0/W+mcwn45AVTc+O3BJTFXtXyBJympDQ0CDY633a6DMyYMaVgX0tAn4Kp
/zwF94WSSn3fQT5ueYcTweOdsnKFZAKKoLyUXYvd3376lDDMu0LMWy3d4AGz
1zfm2whILsmTvQesV8Indrcd5oH9o/a94NdS8V38HZD/+z7+6wczNyV2mncS
EJk29eQIOK+irOJrN9Sn3eOR02B7E+a2v/1wPpZ05LfBVJc87/z+CfOj17vo
HbCzd8DY03HozwsSnbvgsvySy04T8L5zh50pd+G81wYpf5uE/v7rewYdWKVw
7P1XmN8/j/ous4E1YwTV/i0S0G5XzpMT4Kwrz4s4Yd43TXzPIgxept+ipN+B
+VN9KkAE7Nqj0roGtnsppX4KTKLTKhzag36R+3lUEsycdDueRE1Esc5rXApg
+5ZCpor98H2zY5hkBDafHj7UxENELjVBv42x55uruDl5jIjqvfMsTcATRo7B
dHxE5Pvzl4g5dp0++56eABH1fAr7aAM+zoROLZ8gouz0Z7suYGKZP328BBEd
F9nnEwa2Cfjtw61ORMHfi7vCwWWiCWGeGkTUnqEsHQl+4JPs36BJRLcog39H
g//e2OP1vQTfR0NTAQngzBLVd7/0iehOcmPIA3AR/9MbspbwPbYaFv0UHCQn
iWx9iUiy7OhkBdhTdtjqjx8R3bV9qVGJvW9uRk1iABFJfVmkI4J5r5VK1QcT
Udxjm/ga7HnG5VO1wuD7yvxiSj04GpH8G5OIKP3d2sN+8KUfg8n3y4hIpXtm
dABbX3MKZ/KUiJanhkWHwIx9V3a4nhGRPtuHt8Pgm4atiWUEImK8nvpjDLwo
2GE48ZKIIhhEhOexeF9zTW1pIqKbxhY1FHvwPsbvs1yniIjP5fIeJViuofZT
8C+ITyjSpgZbid2ITJglIvGSE0O04DOSbLjqRfi+/Leywwj+1Db3VmydiGzz
EzSOgA/63Hh/j6EK6c+87REFJ5du/Gd1ugqpyjnInwL7htfbrEpUoXOxDPni
YPOlV9eTpKsQ7wkTZwlwdmnBUPP5KrRkt7ghA15Nv2jnplqF0gb4+ZTBhwyK
7yubV6HuTzGupmBWm7pj4nerkEmJwW4k2Gj2yqbYTBXCGevpRoMvvDf0E5yv
QssUulkxYMb5qOM8S1UowUpTOg5sMVZBZP5bhd6zKd5IBneEnlJcpCAhsf/E
2h+CZfBLj+9yklCQiMjRbHBOXOJP36Mk1Nh7wiUHHOAqzWDDS0K2kgJUeeCa
mU+6YkIklDHJcQ4HfuJ3ghovQUK7BrT5Fdj9tq6WDmqQkO4O1dwz8HJm70y8
NglllVPIPQdr29yXkNElobO0211EMFXezYiAKyTk8maV9iWYOazzbZElCdU4
Lxu9AjMIeD7jtCEh6iOLBa/B8kdl2u/aklC+94x8LfhonPWGpiMJfRUa9awH
0zYMvdXxJCH+7pE3DWCNI8pU3t4k5BX2jb4RrFoh23PXh4QYhvqKmsAhQTYU
qQEkZBrbs/gJzEWqU70TREJ4me6LzeAS8fbRa7dISCm1rbcVy59Bio6VUBJK
VGg93gaWivj4E3eHhAZmPnu3g/e7ygyqhpOQn3rjvi7wYNzuu8tRJPR+pd60
G6x2flezOpqEWArI+K9glxnc9L67JFS68UaxD1y7LeHsH0dCq/gz0f1gx/Kd
21HxJKSoj2sZALckqHmHJpBQ3L8jB4bAc9SBXtcSSagbF2/2DayfvV4qkkRC
PHo7ecNYPssuaQyBnddvToyA+R4cu+GbTEJVRRNiP8DHR4mCy+BtXXOfUez3
4cfSjVJISHOt9eUYeJN3+l0W+F4h2v0JvjQXWlEPHtYhqU+A7Q/QWX8Bn/x7
MnESzBN59sNL8M2CnK4psCAlW1ck+O0lFs5f4IrEDg9xMN2fiGsz4Ovc+QEk
uP+V/L/Fs2C3r54N7OAcbde5OTCxpFHABJ5/cnVYagHLn1vxFp7wvpJ5V4IX
wblDnSevQTxCtBrrlsDrLmWKJyFejSvnaVew+HdOazfGkhBr7lPdVSx/P6zO
nIN4W2rypf/GzlNRyqtQ2I/i5fSBP2B0sUw1I5KEFnPo+NbAdIUnmEJhP+U1
QpzWwb08pSnSsN/RSwtP/4EfFzjI1/xHQu3Z9qsbYCXfsZu0kC+c6r1yW9h5
qBpI4Q0kIYdF7bBtLJ8iVsf2fEloXVWSaQ88EDwqetiDhIrWDEUpKJZRk8qJ
KDUXEmpqTfyCOaj64NBZyG+2wL2DVODeDfwnAysSktWVr8HcrI+uB5nC+/D7
WVCDiQRhOnNDEnrcMlVAA27doBm/qElCLQX8arTgm3ZD7y4ok9Cyv+UU5gDn
5LEZeRK6wNcuTg9e6dh6aSAO5/0PfSfm6jtxxZQn4H2bVfwYwPiURD3LYyTU
4Vf9eh/Y5eDo679MJPRHe8maEax5xNngLA0JcfOKUuwHO4lsaTBvVSHHz7ma
TOCXEzTeidNVKD6vbwYzb9gsi9hIFar0ZUtmBpMOSc9ZdFehDZ7oryxgNlYe
ov1bqJ+r7wJZwcq3u8rPPq9C6p/WudjAMU0/KRNxVTC3utsdACfShwS+i61C
gk1GC4fA725rGQzqViE3uRv5h8HGBc91D1+oQlXltwyOgAtXGyoKhaF+pxYS
2cFq1Ve6cymgflK+cOAAW/G5n6KZJ6Juv0+HOMG/ra+zV/QRkYP5YgAX+Lbi
yHAF9K/yFkphbvC5k/VOO/eIaFXhyADmMtOk0du3oD8JKFzgAZ9/kRC7C/25
cDZ+lxd85Cr91r0e+B61znvOh8VH7qvU32oCkuwg2PGDG3ZrY9wy4XuM1N8g
AN7ckj8VdpWAfoSeiBUC26NZ2v0Jz9HJJTm5E+AJ4v1rVorPkZf95RnMcdRn
PMsXK9Guhp+uMDjqeuMTBd1KxMtazyoGXpV+NXN8vgLdiOh5j7n84QMK09QK
VPl72ucU9v7nN3WTJCuQ4gBLjzhYl89s7IjnU2RdZJ0lAX7i53TErqMMPTr7
j18WnNTqp/JMtQRxmktIK2PxX3EQIo7moqRbXv2Yla/nio3/fYQoHz0LVQH3
nU9+Lsf0CM2OnPqkCm78xbWPXzEb1V4XsdbA4vemRSWi+gGSjHGm1AQjr/GO
m4MZ6HFJSQnmq8W+l9gpMlDKjNCKFpaPeA8tOdN0ZOstcFcHPOTUsvnragrq
SbM7pQumKxZ/ebMrCWlXFXRitkzTfj1qkogk/x47qgdmDDny0TMoDhWz27zH
bOs5vr5xOBZxyeU66YNZ2k49uvw2BlH9x00wAB+t+T23cjwKBeZamFwBc7zJ
u5s6EYHm3mVtYmZh0fGMfx6Oeig4NIyw/Dii3Df3IRSV3D00dBWsbhjQM+Pv
j7hLjcJMwOnnLBuJ93xRavM9IVPwsTszpmP1N1EwE5u3GfgiTvC2xys3NH/a
4LA5uObV5wKjJGdkZ5DyGrMpn6ay8l1HdCmdicYSi/970+yaXhtUR9Itw5y2
VWgWUWaOpHsT9K3AsQZ2lYpNxqhkrfk35izxto1RE33Ezbkv2xrLD1mbSK5n
GihFXlvJBrwwO0TZw3cRUVvFjmM+fzrddnJJGM3n0Z6xBfswiLNauJwh25HV
v2Jm+6V2v1X1Irl3NCrYDnyKN8CjW1SNrEP14Zg9tv7P3oNC57TJdYJUHzCr
fO7Rlmq+TJbWUHFxAD84GBe86HuF/ORGOPN1cEnPMfoELSMyTxy5CjN/SFX3
5LgxOa1s18wR/ChZzibskgmZplVxB3OFhubZvlum5FvzoTgncFdLCY17oBl5
kblW68b/11NuqVM2JztIbM1jFuS7tGE4ZE7uu3Ih3RnMmVz7Aa9uQdbxvXXe
BSz1sddJKsKCXHf/1TDmj5Ru4QH3LMhnq9cjXMGXZ9rCpgMtyC1+bLJuWD6w
cKr7n7Ig20uL/sL8IpPKWoFoTv63rPLIHcu3Oe5XTIzm5NTnlvoe2PkIZDj2
9LwZ+aSXH6UnVl+Gyx/2XjQlvxNPeoF5oDKZUpXThHx1rtjZCyzjvpyR125M
nit7x+0NNhAMTE2yMyJHuvS1YX699OxnWccVMpfwUvhNMNd+j3Hmi/pkrWL+
aR+wzU5GjuhLTfJ3B/kcXyx+30kdnnmq5AABIz0/rP6HbiXPZyuQ8flRJH+w
yJ3fX6d0hMgXbHJvBID7jWZm5Lj767qOVnMFgsX57pWfTRBEe1lTYUFYP+Kk
FNPaVUJW9y9dDgGnmjNYtUgbo0NxrJNhWDzi9zNc1r2ByjVFssKx/maf0Me8
7oxUaFV0I8Bf6jquWpa4Iu9IX2Ikth/x7j/VWDxRa2jv7RisPvAFHA7a8UFR
Po/YE8Fhny2DVehvod+WwtqZWL7uGrcUB0YhBs6tdcynya9lykajEG9v+5OH
WL1DwslSOtFIxyCQPhs8YtHmRz4agwrVPjY9Av98dWwp8NVddFn8ukYRlm8W
GqFn++KRw8y5v5g1+QfjJc4noKASxsc4cA5b2lLiwwSE46+iKQY7xHAiB9NE
tHGYsrEE2791Gg/fL0moZCdftQIsWnJG81t2Kqp947uKeej0wnTJcirqCtLE
PcPqYfJzorNgGtpeWaB8Du6msr2QG5yGjKcU6olgHTEvRQW+e4iiYwi9xPqb
gZtMvk06sihkV2wAGwaUy7QXZaBcJvYxzBHjicc96jPQ9+AjMR+w+5/QCm8f
zUAOhofbGrH71Upe/Mn7ALlRHbT5BF6eOxFrmPUAhToy3/6C3Z9cqVoZnokK
RGje9YHfLwic1BXLQj8zqO37sXr5i8tTUy0LCVFS0w5g5/96ss4h6yxUOkip
NwguvXHAQDA5CxES9oa/gbVYG2iFF7JQw/zm9igWryBaOdbH2WiSsKIwB1bN
MzfsWMtBOm9aFjHPTdM/t4B+UfkBXzgPtljqMHoj8AgF95nQLGL18+704p7u
I8S0/bp1GTt/G3d7S/IfIWmtSMs1MH6lSJekkIvujBwMpqSE+URn+SDXtTw0
PjUnSgUefuLyjN07D2kvN37DvLygvPUnLA8doA5CNGD3gSfNV4vyULHINzp6
cB+xrrr0Zx5q8cM/YAL/4/zx7JttPmJnlCFxYB66Z3ZUswCVNshZcIK93GdT
Go0KkPx/inuYD/IsMFvYFiDreU1dbrB5CylWPbgAFbVbjPOA2QYo+0TLCpD4
/bBDx8EzbQKUpdSFSJWn1U8c/KIip5LGqhD19HRwnQY3b4SpStsVIqfkHjJm
pa7Ql2ZOhShud2S/BPiV1GBEgnchahtdxkuBycUCCveiCpH5Y/aec2CrB9Vr
EuWFyPOMg4wKeNXnttuB1UIUOinQj/mRh0638lohSsodu6UKNg2rpnPbLEQV
jPZkNfAfqRyKcqoiND9lq6MJ9umcth87WIQ8CmzsdLH1bcSHzkmD2SySTMBb
a/by7z2KUOgnTglTLF5j/BEKN4tQ0p2BLsyfxHibSH5FqGLejMMcHO3T53I/
BNb/bIqzxOJllfaHI64IuUdcfWULZsg+t08RV4TcVg0mXMGFXpoHTn0tQrma
Mxlu4MCDjKImfUWoIydSwx38Zq3aK2SwCMmoVZd4gC8n2RbX/ChCu/e5Xb3B
Nwim2WtzRShddnLBHxxWcj7gETUOvQ0OWQ8D621mMVVI4NDil0Ol4eD6rcIA
HWkc4hd4Zh4BrqScWJ2QwaG7zT9eR4L3OR1XY7mAQ1e4NUJjwHsms1PS6jg0
8ZaVMhFMJ/ZfYLMZDjHtFTNmgv1uJokah+KQO5Xbc8z0wyQJyzs41EIrcfUh
mHiNcONaOA7FMb3OywIz/94NvBaNQ7TcbZKPwOkyKEUxCYd2Zf6aFoKLUudm
Qx7h0LKbBr4cXLzKU7j/FQ4ZeDFqPwXf5aZeIL/GoUqfjnnMT5z6h33e4pBH
sMW5Z+AG0j9iex0OzcR4Nj8Hm/FUxXt8xKGfhQ+WXmD5aXUu52I3DvX2TV4k
g0+mm6VdnMUh06DoRfL/8+Ma6fMcDg1wCBa9Bx9hDvrPeAGHhs3t6BqwfNZf
pHdYhvWGhjobsfORy+5xfQ2e93uHUwvYMHKGb5MSj5imX6f2Yvleq38giQOP
UmLNVfuw6xT0DV858YhNZP0PZsYAxkAubjw65CpjOQCW7r65ms+DR9xzlULf
wKP7ZWLSBfBIZAn/ehQ8Jy+uzXsKj9TWk8fnwC9rPnEOKuDRqqZ5wjw43ljq
fI8iHhVmHpdaAP9NVx5uU8KjbdmXdxbB93DK9bXKeFTjP8q1gt3v7+eT8eqw
/qr0lTXwgcul/SO6eMS80F9LQQXzOkcTc6QFHtUq4K5Tgk/Rq50xtMQjtyQP
RipweI8SA58VHjWdojSnBmtyBy7WWONRuJvYb1qwO2fj035beL7pUNH92Hra
549/d8Kj/p8CmUfAhcorlgw+eEQj9USeHZx4hIq6EiwZJj6C+aT1araRLx4l
HD0vxAnm89/OyvLDI6Wrl6u4wbIVZ7Y4AvGo5GNgOx84j6NXczIEj/xLW+nE
wHX71Jzqo/Dw/XqlHLPovWoKrWg8alfv0zuFeTOnohUsMjaaIQ4e/fZAvjsG
j75xrR2XAEu9n1HticUj1UR+JAO2Yl0er0jEowNeAUFKYJ+Q1NKadDyys+gR
QeAQ/PVtkft4RFA/O4SZ0v63WQ5Y/+iKggp4ueGmWEgGHiV99qBSB0tu1luc
ycQjBkHH5EvgMQWhRtdsPDJn+aCkA652GGZuAz/ZEFjGfELc2lsiB480O38Y
XQanjd29vQKOvm3FaQBewbOMueXiEcWAEf4qWIdnM+NsAR5d+UC8agLGhXm3
xoELKtnoTMH++R4iI2ClmHYXM/Dl6SiLqEI8CpXWOWMJfjiWQvhYhEf/klRe
24JvHMWvHC/GI+3gQjc7MLvezLob+OH1vaP2YNu/utJV4HMX3t1xAG+RH2sq
PYb9mJZTdwIv+YrR6JXg0bKKZIcbli/5HFEapXjkMfzG3x2M7o7L3gb/CtTg
9gDvxPxWeQEefWrp5Ak2aTFw4S/Do84jMVve4NzDY7vLYOLMoHAA+F//1QG/
p3h0JtqxDTNrJ6NzEbicd8k3ELzr6GfeDsYZ09QFga/IFjqdrMCj9HdnroaA
i1145TvAvveiwsPAEURlZZpKPFo8xXIyHCxnUqsgAnZrymrFrBb4vFgX7LD1
jD0SfKSY43Ua2NhpoCIa/Ekjherwc3jePQejGDA1ycX1LPhyzsI65jHGn8gI
rN5BpRYLTmZ5o5gClpE/PRgPnrY+mrgHJnx9eScB3C3KfJubgEfiXqpCieDm
i4U/ZcBCeDPvJCzfagoZXcCHmSNpU8Gui2XfPoHTnjA9xfzirXbwdzCT6sMr
aeDYSuekP2CaoIpH97Dzp7T/GB8Rj/6O9kllYOdDg23BE5zBeXESc13yaF8E
WPpKQdYDsGlQj9AD8E2y814mOBD9t/QazLLeWvUQu7+zqWcr+NkZyRtZ2H5+
fmw4DJ7N+/clG9ykMGuwDY7vtQ7PAZP4qNz3V8F5ZK4/+wjs+OPrIhfYKTQ+
JxfMJj0uLQumebGglwf+e1HpjwoYN2dImY/F40AKvz541JLbpQCc3YdqHcF3
0u8cLQQfoHoj7g0+1vKzHXOJnwXjLXAtpVZkEdiwstQkEmwp/1QWB+5Pl2JN
BG/cZJ3BLG53+/x9cFapXy4e+/2Lwx054HOj/QbFYGJqWF8RuJdDgfoxlh8G
GvqlYH+DwhrMSdXz5yrBB2Np3ErAz6a20khgYp3LsSfgYPd/1q/AV9a+dGL2
lnB+VAtePC0VXQpuifly+T042enB+TKw3ckKnw9g8byNWcwKUvGMTeCWHpv8
ciz+Z6Y4PoNdmBoMn2L1k1UjpxlMr36StgJsdFo4vQVc8l/CK8yp+swUrWB1
0qL7M/AHfNAEdn181oivEotH8yTCHHn8ZTfm2ta+g9h6/JZH7z7Hzh9/s80n
MPlemDwB3EG4IPARfK15fB7zj65SmwbwNoV2IRHcoJN2iAx+JFdhXAU2u+qp
9hZ84SYbPQmrj1lvF2rAA0/832AOPrt2sAoc9GPA8wX4v5qHpAowO4eiQDV4
/QR3Zwn4hX5RD2b27TWXQrDxXdq4GrCEyJM72eDVd64XX4K9DuAPpIMlTkvj
XoHFGGyIEeB2x0yT1+CzF/eRg8EeuZsMb7D+FzCii+VP+f4P3m+x54vtmbAE
a6sJC9aC6UzHVgzA0yGJfZiDjs2GqYOFZo0V68BUY+/4xcEFnycY68HG+9Yi
/kL+1+5Sv8XsiZuZmQIPyQi6N4BlDIeH+sGHi+xbP4A1XJwsXmHn5db3xCbw
94chPX7gkuc7Fz9h8T79PdUe3DjJM4/5gnhkvz5419DqcjP4TqUgswjYT2yA
6Qs4peY7Ty9WH+zWazGfu2epQQZXZrJ7toG/XFLYKQX/ojJpawdXMNTy/Ae2
+daV3AUuu293AqtHWkmtLP3gaP1YohrUK8eG2TrMk0dbdk6CI//t8x7A+lWx
14994FpH7Y5BbP3D+o7tUC+lFD+mDmP156brHSPw0cU6tp9g3q0lVa1neCQn
9P09ZqOdFlYhsKnlzs1xrB/LFQVRgNOaLnZNgKP2ZXO9gvpNW/Dq3jS2X/Ls
hOPgJYOqgwvgoaiTPpPlsJ7sTg1myZdFP+rAkdzaVotYvztTv/kQzD45gl8C
q+z/c/4SWClkn+wq+Plrvd4n0G+Siu3M1sFfWUR6TKA/iW2w5FJSw/f5p7Gs
QKzffbdQpgKzSA+za4LrPhRPYD5jqnLpCNgo5cJpGvDxfNkvWL+8JXijjg6s
xsVnOIvHo89670b3gyWZWOJ1cVD/cO4n2MFHZ26dH8jHo26htH7M5YHhX7PB
Sk9exHOAHUe6eK3A7BU7C5xgl55rjcN5sF51as1RcEyeqdEwzAfizSQtAbB3
x4OqLzA//F7achUHd5ZeU/KHeSRCMalSFSzHFHZ/LgnmUe/hq2rga0+S1QvB
LwrFtzCLOZ6svQqeom7T0gCvlRXu1cJ8pNPCPKYF/ixiMZyQAPXOLPWQHvhF
mOsBnjio1zfTg83Ar111Y4/AfPYBn6XqAd4qduD1DMajp2WOtA/AOpd2w1zt
Yb/+PVSqx+Jn6RZbo4FHcwdeRs6C1W+KZL4SxSPrnY0Lc+BzS5+9zoPbfyn8
xnxSdleoRgSPqsgN1xfAz2TTxEjCeBTi2a6+DD5vdDrv6QmYv5on6dbAA1bj
5zJh3j4RfjiRkgb24/fEvBEXHmW6m6lRgXllksraYH5nMMvZwnxaZE5TGzx/
mt+DBjweKyGkCPP+i2+n9OjB10pc3U8cgfnxvBorM3jihJDKMhtcP373E+bV
73qHXcEnWZrDWMDUqcXNY6x4tG9Sf5kV/PTd2W/dLDA/pFt2HQSPDBrmkphg
vTt58YfA942so06BX7iOqhzG1uvW0sPvh/6kfKPqCLiugjshnRGPGMXL3NjB
20pndvaBQznmj3OAPS/9ZxyxD/oLlcQ3zFZkjuR/DHhku+hznxP8KZKr3Bv8
P6eVmzg=
          "]]}},
       Annotation[#, "Charting`Private`Tag$63176#1"]& ]}}, {}, {}}},
  AspectRatio->NCache[GoldenRatio^(-1), 0.6180339887498948],
  Axes->{True, True},
  AxesLabel->{
    FormBox["\"w/\[CapitalOmega]\"", TraditionalForm], 
    FormBox["\"Spectral Density\"", TraditionalForm]},
  AxesOrigin->{0.9990000000408165, -0.0019488993320765518`},
  CoordinatesToolOptions:>{"DisplayFunction" -> ({
      Part[#, 1], 
      Exp[
       Part[#, 2]]}& ), "CopiedValueFunction" -> ({
      Part[#, 1], 
      Exp[
       Part[#, 2]]}& )},
  DisplayFunction->Identity,
  Frame->{{False, False}, {False, False}},
  FrameLabel->{{None, None}, {None, None}},
  FrameTicks->{{
     Charting`ScaledTicks[{Log, Exp}], 
     Charting`ScaledFrameTicks[{Log, Exp}]}, {Automatic, Automatic}},
  GridLines->{None, None},
  GridLinesStyle->Directive[
    GrayLevel[0.5, 0.4]],
  ImagePadding->All,
  Method->{
   "DefaultBoundaryStyle" -> Automatic, "DefaultMeshStyle" -> 
    AbsolutePointSize[6], "ScalingFunctions" -> None},
  PlotLabel->FormBox[
   "\"\[Omega]=\[CapitalOmega], \[Alpha]=\\!\\(\\*SuperscriptBox[\\(10\\), \
\\(0\\)]\\), \\!\\(\\*SubscriptBox[\\(g\\), \
\\(2\\)]\\)=2\[Pi]\[Times]1000Hz\"", TraditionalForm],
  PlotRange->{All, All},
  PlotRangeClipping->True,
  PlotRangePadding->{{
     Scaled[0.02], 
     Scaled[0.02]}, {
     Scaled[0.05], 
     Scaled[0.05]}},
  Ticks->FrontEndValueCache[{Automatic, 
     Charting`ScaledTicks[{Log, Exp}]}, {Automatic, {{0., 
       FormBox[
        TagBox[
         InterpretationBox["\"1.00\"", 1., AutoDelete -> True], NumberForm[#, {
           DirectedInfinity[1], 2.}]& ], TraditionalForm], {0.01, 0.}, {
        AbsoluteThickness[0.1]}}, {0.04879016416943204, 
       FormBox[
        TagBox[
         InterpretationBox["\"1.05\"", 1.05, AutoDelete -> True], 
         NumberForm[#, {
           DirectedInfinity[1], 2.}]& ], TraditionalForm], {0.01, 0.}, {
        AbsoluteThickness[0.1]}}, {0.09531017980432493, 
       FormBox[
        TagBox[
         InterpretationBox["\"1.10\"", 1.1, AutoDelete -> True], 
         NumberForm[#, {
           DirectedInfinity[1], 2.}]& ], TraditionalForm], {0.01, 0.}, {
        AbsoluteThickness[0.1]}}, {0.13976194237515863`, 
       FormBox[
        TagBox[
         InterpretationBox["\"1.15\"", 1.15, AutoDelete -> True], 
         NumberForm[#, {
           DirectedInfinity[1], 2.}]& ], TraditionalForm], {0.01, 0.}, {
        AbsoluteThickness[0.1]}}, {0.1823215567939546, 
       FormBox[
        TagBox[
         InterpretationBox["\"1.20\"", 1.2, AutoDelete -> True], 
         NumberForm[#, {
           DirectedInfinity[1], 2.}]& ], TraditionalForm], {0.01, 0.}, {
        AbsoluteThickness[0.1]}}, {-0.05129329438755058, 
       FormBox[
        InterpretationBox[
         StyleBox[
          
          GraphicsBox[{}, ImageSize -> {0., 0.}, BaselinePosition -> 
           Baseline], "CacheGraphics" -> False], 
         Spacer[{0., 0.}], Selectable -> False], TraditionalForm], {0.005, 
       0.}, {
        AbsoluteThickness[0.1]}}, {-0.040821994520255166`, 
       FormBox[
        InterpretationBox[
         StyleBox[
          
          GraphicsBox[{}, ImageSize -> {0., 0.}, BaselinePosition -> 
           Baseline], "CacheGraphics" -> False], 
         Spacer[{0., 0.}], Selectable -> False], TraditionalForm], {0.005, 
       0.}, {
        AbsoluteThickness[0.1]}}, {-0.030459207484708574`, 
       FormBox[
        InterpretationBox[
         StyleBox[
          
          GraphicsBox[{}, ImageSize -> {0., 0.}, BaselinePosition -> 
           Baseline], "CacheGraphics" -> False], 
         Spacer[{0., 0.}], Selectable -> False], TraditionalForm], {0.005, 
       0.}, {
        AbsoluteThickness[0.1]}}, {-0.020202707317519466`, 
       FormBox[
        InterpretationBox[
         StyleBox[
          
          GraphicsBox[{}, ImageSize -> {0., 0.}, BaselinePosition -> 
           Baseline], "CacheGraphics" -> False], 
         Spacer[{0., 0.}], Selectable -> False], TraditionalForm], {0.005, 
       0.}, {
        AbsoluteThickness[0.1]}}, {-0.01005033585350145, 
       FormBox[
        InterpretationBox[
         StyleBox[
          
          GraphicsBox[{}, ImageSize -> {0., 0.}, BaselinePosition -> 
           Baseline], "CacheGraphics" -> False], 
         Spacer[{0., 0.}], Selectable -> False], TraditionalForm], {0.005, 
       0.}, {
        AbsoluteThickness[0.1]}}, {0.009950330853168092, 
       FormBox[
        InterpretationBox[
         StyleBox[
          
          GraphicsBox[{}, ImageSize -> {0., 0.}, BaselinePosition -> 
           Baseline], "CacheGraphics" -> False], 
         Spacer[{0., 0.}], Selectable -> False], TraditionalForm], {0.005, 
       0.}, {
        AbsoluteThickness[0.1]}}, {0.01980262729617973, 
       FormBox[
        InterpretationBox[
         StyleBox[
          
          GraphicsBox[{}, ImageSize -> {0., 0.}, BaselinePosition -> 
           Baseline], "CacheGraphics" -> False], 
         Spacer[{0., 0.}], Selectable -> False], TraditionalForm], {0.005, 
       0.}, {
        AbsoluteThickness[0.1]}}, {0.02955880224154443, 
       FormBox[
        InterpretationBox[
         StyleBox[
          
          GraphicsBox[{}, ImageSize -> {0., 0.}, BaselinePosition -> 
           Baseline], "CacheGraphics" -> False], 
         Spacer[{0., 0.}], Selectable -> False], TraditionalForm], {0.005, 
       0.}, {
        AbsoluteThickness[0.1]}}, {0.03922071315328133, 
       FormBox[
        InterpretationBox[
         StyleBox[
          
          GraphicsBox[{}, ImageSize -> {0., 0.}, BaselinePosition -> 
           Baseline], "CacheGraphics" -> False], 
         Spacer[{0., 0.}], Selectable -> False], TraditionalForm], {0.005, 
       0.}, {
        AbsoluteThickness[0.1]}}, {0.058268908123975824`, 
       FormBox[
        InterpretationBox[
         StyleBox[
          
          GraphicsBox[{}, ImageSize -> {0., 0.}, BaselinePosition -> 
           Baseline], "CacheGraphics" -> False], 
         Spacer[{0., 0.}], Selectable -> False], TraditionalForm], {0.005, 
       0.}, {
        AbsoluteThickness[0.1]}}, {0.06765864847381486, 
       FormBox[
        InterpretationBox[
         StyleBox[
          
          GraphicsBox[{}, ImageSize -> {0., 0.}, BaselinePosition -> 
           Baseline], "CacheGraphics" -> False], 
         Spacer[{0., 0.}], Selectable -> False], TraditionalForm], {0.005, 
       0.}, {
        AbsoluteThickness[0.1]}}, {0.0769610411361284, 
       FormBox[
        InterpretationBox[
         StyleBox[
          
          GraphicsBox[{}, ImageSize -> {0., 0.}, BaselinePosition -> 
           Baseline], "CacheGraphics" -> False], 
         Spacer[{0., 0.}], Selectable -> False], TraditionalForm], {0.005, 
       0.}, {
        AbsoluteThickness[0.1]}}, {0.08617769624105241, 
       FormBox[
        InterpretationBox[
         StyleBox[
          
          GraphicsBox[{}, ImageSize -> {0., 0.}, BaselinePosition -> 
           Baseline], "CacheGraphics" -> False], 
         Spacer[{0., 0.}], Selectable -> False], TraditionalForm], {0.005, 
       0.}, {
        AbsoluteThickness[0.1]}}, {0.10436001532424286`, 
       FormBox[
        InterpretationBox[
         StyleBox[
          
          GraphicsBox[{}, ImageSize -> {0., 0.}, BaselinePosition -> 
           Baseline], "CacheGraphics" -> False], 
         Spacer[{0., 0.}], Selectable -> False], TraditionalForm], {0.005, 
       0.}, {
        AbsoluteThickness[0.1]}}, {0.11332868530700327`, 
       FormBox[
        InterpretationBox[
         StyleBox[
          
          GraphicsBox[{}, ImageSize -> {0., 0.}, BaselinePosition -> 
           Baseline], "CacheGraphics" -> False], 
         Spacer[{0., 0.}], Selectable -> False], TraditionalForm], {0.005, 
       0.}, {
        AbsoluteThickness[0.1]}}, {0.12221763272424911`, 
       FormBox[
        InterpretationBox[
         StyleBox[
          
          GraphicsBox[{}, ImageSize -> {0., 0.}, BaselinePosition -> 
           Baseline], "CacheGraphics" -> False], 
         Spacer[{0., 0.}], Selectable -> False], TraditionalForm], {0.005, 
       0.}, {
        AbsoluteThickness[0.1]}}, {0.131028262406404, 
       FormBox[
        InterpretationBox[
         StyleBox[
          
          GraphicsBox[{}, ImageSize -> {0., 0.}, BaselinePosition -> 
           Baseline], "CacheGraphics" -> False], 
         Spacer[{0., 0.}], Selectable -> False], TraditionalForm], {0.005, 
       0.}, {
        AbsoluteThickness[0.1]}}, {0.14842000511827322`, 
       FormBox[
        InterpretationBox[
         StyleBox[
          
          GraphicsBox[{}, ImageSize -> {0., 0.}, BaselinePosition -> 
           Baseline], "CacheGraphics" -> False], 
         Spacer[{0., 0.}], Selectable -> False], TraditionalForm], {0.005, 
       0.}, {
        AbsoluteThickness[0.1]}}, {0.1570037488096647, 
       FormBox[
        InterpretationBox[
         StyleBox[
          
          GraphicsBox[{}, ImageSize -> {0., 0.}, BaselinePosition -> 
           Baseline], "CacheGraphics" -> False], 
         Spacer[{0., 0.}], Selectable -> False], TraditionalForm], {0.005, 
       0.}, {
        AbsoluteThickness[0.1]}}, {0.16551443847757333`, 
       FormBox[
        InterpretationBox[
         StyleBox[
          
          GraphicsBox[{}, ImageSize -> {0., 0.}, BaselinePosition -> 
           Baseline], "CacheGraphics" -> False], 
         Spacer[{0., 0.}], Selectable -> False], TraditionalForm], {0.005, 
       0.}, {
        AbsoluteThickness[0.1]}}, {0.17395330712343798`, 
       FormBox[
        InterpretationBox[
         StyleBox[
          
          GraphicsBox[{}, ImageSize -> {0., 0.}, BaselinePosition -> 
           Baseline], "CacheGraphics" -> False], 
         Spacer[{0., 0.}], Selectable -> False], TraditionalForm], {0.005, 
       0.}, {
        AbsoluteThickness[0.1]}}, {0.1906203596086497, 
       FormBox[
        InterpretationBox[
         StyleBox[
          
          GraphicsBox[{}, ImageSize -> {0., 0.}, BaselinePosition -> 
           Baseline], "CacheGraphics" -> False], 
         Spacer[{0., 0.}], Selectable -> False], TraditionalForm], {0.005, 
       0.}, {
        AbsoluteThickness[0.1]}}, {0.19885085874516517`, 
       FormBox[
        InterpretationBox[
         StyleBox[
          
          GraphicsBox[{}, ImageSize -> {0., 0.}, BaselinePosition -> 
           Baseline], "CacheGraphics" -> False], 
         Spacer[{0., 0.}], Selectable -> False], TraditionalForm], {0.005, 
       0.}, {
        AbsoluteThickness[0.1]}}, {0.20701416938432612`, 
       FormBox[
        InterpretationBox[
         StyleBox[
          
          GraphicsBox[{}, ImageSize -> {0., 0.}, BaselinePosition -> 
           Baseline], "CacheGraphics" -> False], 
         Spacer[{0., 0.}], Selectable -> False], TraditionalForm], {0.005, 
       0.}, {
        AbsoluteThickness[0.1]}}, {0.2151113796169455, 
       FormBox[
        InterpretationBox[
         StyleBox[
          
          GraphicsBox[{}, ImageSize -> {0., 0.}, BaselinePosition -> 
           Baseline], "CacheGraphics" -> False], 
         Spacer[{0., 0.}], Selectable -> False], TraditionalForm], {0.005, 
       0.}, {
        AbsoluteThickness[0.1]}}, {0.22314355131420976`, 
       FormBox[
        InterpretationBox[
         StyleBox[
          
          GraphicsBox[{}, ImageSize -> {0., 0.}, BaselinePosition -> 
           Baseline], "CacheGraphics" -> False], 
         Spacer[{0., 0.}], Selectable -> False], TraditionalForm], {0.005, 
       0.}, {
        AbsoluteThickness[0.1]}}}}]]], "Output",
 CellChangeTimes->{
  3.7228547784900665`*^9, 3.72285484677639*^9, 3.7228551115916424`*^9, {
   3.7228551527664127`*^9, 3.722855173611685*^9}, 3.7228552285529985`*^9, 
   3.722855284244421*^9, 3.722855395955453*^9, 3.722855437177207*^9, 
   3.7228554964468565`*^9, 3.7228555977977457`*^9, 3.7228557216503057`*^9, 
   3.7228558904745965`*^9, 3.722856160227959*^9, 3.7228564151521606`*^9, 
   3.72285663387068*^9, {3.7228567088603363`*^9, 3.72285672206439*^9}, 
   3.722856844994915*^9, 3.722856905733567*^9, 3.72285700181846*^9, 
   3.72285711045111*^9, 3.7228679462415104`*^9, 3.7229222724250107`*^9, 
   3.7229227736499195`*^9, 3.7229236597703533`*^9, 3.722923710631423*^9, 
   3.7229237605097313`*^9, 3.722924003189142*^9, 3.722924564571741*^9, 
   3.7229251486267285`*^9, 
   3.7229256049048605`*^9},ExpressionUUID->"0f660810-8a47-4e18-b930-\
7d1b86ec0397"]
}, Open  ]],

Cell[CellGroupData[{

Cell[BoxData[{
 RowBox[{
  RowBox[{"wOpt", "=", 
   RowBox[{"2", "wMech"}]}], ";"}], "\[IndentingNewLine]", 
 RowBox[{
  RowBox[{"p1", "=", 
   RowBox[{"PlotSpectrum", "[", 
    RowBox[{"g2", ",", "wOpt", ",", "wMech", ",", 
     RowBox[{"10", "^", "3"}], ",", 
     RowBox[{"wOpt", "-", 
      RowBox[{"0.1", "wMech"}]}], ",", 
     RowBox[{"wOpt", "+", 
      RowBox[{"0.1", "wMech"}]}], ",", 
     RowBox[{"0.1", "T"}], ",", "1", ",", 
     RowBox[{"{", "Black", "}"}], ",", 
     "\"\<\[Omega]=2\[CapitalOmega], \[Alpha]=\!\(\*SuperscriptBox[\(10\), \
\(3\)]\)\>\""}], "]"}]}], ";"}], "\[IndentingNewLine]", 
 RowBox[{
  RowBox[{"p0", "=", 
   RowBox[{"PlotSpectrum", "[", 
    RowBox[{"g2", ",", "wOpt", ",", "wMech", ",", 
     RowBox[{"10", "^", "3"}], ",", 
     RowBox[{"wOpt", "-", 
      RowBox[{"0.1", "wMech"}]}], ",", 
     RowBox[{"wOpt", "+", 
      RowBox[{"0.1", "wMech"}]}], ",", 
     RowBox[{"0.1", "T"}], ",", "0", ",", 
     RowBox[{"{", "Dashed", "}"}], ",", 
     "\"\<\[Omega]=2\[CapitalOmega], \[Alpha]=\!\(\*SuperscriptBox[\(10\), \
\(3\)]\)\>\""}], "]"}]}], ";"}], "\[IndentingNewLine]", 
 RowBox[{
  RowBox[{"Show", "[", 
   RowBox[{"p0", ",", "p1"}], "]"}], 
  "\[IndentingNewLine]"}], "\[IndentingNewLine]", 
 RowBox[{
  RowBox[{"wOpt", "=", 
   RowBox[{"2", "wMech"}]}], ";"}], "\[IndentingNewLine]", 
 RowBox[{
  RowBox[{"p1", "=", 
   RowBox[{"PlotSpectrum", "[", 
    RowBox[{"g2", ",", "wOpt", ",", "wMech", ",", 
     RowBox[{"10", "^", "4"}], ",", 
     RowBox[{"wOpt", "-", 
      RowBox[{"0.1", "wMech"}]}], ",", 
     RowBox[{"wOpt", "+", 
      RowBox[{"0.1", "wMech"}]}], ",", 
     RowBox[{"0.1", "T"}], ",", "1", ",", 
     RowBox[{"{", "Black", "}"}], ",", 
     "\"\<\[Omega]=2\[CapitalOmega], \[Alpha]=\!\(\*SuperscriptBox[\(10\), \
\(4\)]\)\>\""}], "]"}]}], ";"}], "\[IndentingNewLine]", 
 RowBox[{
  RowBox[{"p0", "=", 
   RowBox[{"PlotSpectrum", "[", 
    RowBox[{"g2", ",", "wOpt", ",", "wMech", ",", 
     RowBox[{"10", "^", "4"}], ",", 
     RowBox[{"wOpt", "-", 
      RowBox[{"0.1", "wMech"}]}], ",", 
     RowBox[{"wOpt", "+", 
      RowBox[{"0.1", "wMech"}]}], ",", 
     RowBox[{"0.1", "T"}], ",", "0", ",", 
     RowBox[{"{", "Dashed", "}"}], ",", 
     "\"\<\[Omega]=2\[CapitalOmega], \[Alpha]=\!\(\*SuperscriptBox[\(10\), \
\(4\)]\)\>\""}], "]"}]}], ";"}], "\[IndentingNewLine]", 
 RowBox[{
  RowBox[{"Show", "[", 
   RowBox[{"p0", ",", "p1"}], "]"}], 
  "\[IndentingNewLine]"}], "\[IndentingNewLine]"}], "Input",
 CellChangeTimes->{{3.722857251523652*^9, 3.722857264868226*^9}, {
  3.722857309168315*^9, 3.722857369125806*^9}, {3.7228574130505304`*^9, 
  3.722857429301675*^9}, {3.722857480195924*^9, 3.7228574839776664`*^9}, {
  3.722857515261055*^9, 3.7228575187767243`*^9}, {3.72285755804553*^9, 
  3.7228575633269424`*^9}, {3.722857605470668*^9, 3.722857614783493*^9}, {
  3.7228576669436283`*^9, 3.7228576948674507`*^9}, {3.722922735152614*^9, 
  3.7229227403837223`*^9}},ExpressionUUID->"602f6e7f-5244-493a-abc2-\
374355783d8b"],

Cell[BoxData[
 GraphicsBox[{{{{{}, {}, 
      TagBox[{
        {RGBColor[0.368417, 0.506779, 0.709798], AbsoluteThickness[1.6], 
         Opacity[1.], Dashing[{Small, Small}], LineBox[CompressedData["
1:eJwV13dcTt8fAPDb0qYpVKJFSSWjUvocIkXSnmiopEFlNEQalHwlLVpCNFQk
FWnvrT21h/bew3N/5/fX83q/nvs694zPOHe/xW1tK2qCIDKoCOL/vzD06Ia1
NQXqLphPlhYnQK71kex47OHeWjHO6gSQmxhiGsWWmNIqtGxMAJl51S83blCA
7XzpP/b+BBAhOZZtbCggecliMfRfAjDzJnjb2VLgVLrBayX5RGjXro9xvEWB
+5rJPlLfE+F2sUCL+30KSK1RW9KkJ8Eh6t1e434UkIvNdS1mT4Hf0Yedpd9Q
gE/o8nL+6y9wMpQvXiSRAjWr/J5yGWkgM3V9z71sCkibMllF3ksH9tjypugq
ChwtixgQMskAj3Svmr1/KGAi3DXtWpQFaYI89JenKOCT9VTka0A2dI9wi73E
pq5E1jTh2cCYxHWxHnvE+Ba76ftssJDieHl5mgLukR8KJX5mA5ciK4/mDAV0
fpqeEPybDS56NAe05vD8cqSOP1D+BUr+syo6SxRoZHCP46LNgZrpiqcGWxR4
FFzN5PI2F9w5KtljsJcbP1tTUnLhoGxl9CC2mUFLbFBOLjx9XJnu8I8CrwSi
Wlo7cgFxVvX6UCjAaTFzd5gzDzLkqk+kESSEeKoK8f2XB299av8y0JEQqKEa
fPZJPjjvblT5xUoCx8t9/MEahfBf8oDMJvY3G4G6Kv1CiD+1sFdxOwnV1p+D
6U0L4Y8552oe9uv1hXthtwvh7Ge9hKIdJChYZCtvBhXCToUu+ip2Em6o/VZZ
aimE7CtDle3cJGyG6JdUmBcB8W75wjI/CeEFPxUcgoohMIp97theEv7aaWkf
iiwG3teHw+5i73YK/zsXVwwnAq36FrEPckjGB/8oBjuP1jsLAiSc0WjWO9JX
DG2GmdGz+0nIfvlDdlCqBFLY782Mi5AgbFrFeKG9BAx8ll71Hibhq8tVBS5U
Btb97O+EJEm4ymY0vaxeBvdPSX2xwdbq+rptyKgMwldvVi9gD/0ej+u7UwYt
dn3U9NIkjF1f2LyeWAaautV3pGRIkNzYu/mRsxxURd7pPT5BwnYfDdJ2sRxO
VlzcLQgkFFGZMF7/UwmZr9z8LbAblEL6PCYqQfpKwuoH7CubHiwf1ytBdJ66
TQiRIHXzWsKeXVXAyfsrWOQ0CfbKtUGf9apg6tZBFjFlEmr4SpYsmqsgdicd
KXWehHX1S18TO6thz4DMLUdsr1mK738T1RCebNaTht3qtVDiuVkN/6HcnCOq
JEQkyZeH8teAq+0d16NqJKBlsV53ixrQzh+YP3GRBLrjlkXnZ2uA1jp/+NRl
EuKXxw86cNcBdfB0rg921ffj3zfF6oDM4wurwuY4dFE5VqkONrgfnNPTJCHM
7uWQiE0dzJbJxttrkbBmrnL8WG4ddIl8uxGlQ4KNWqrsLZvf8HUkbmLNgAS/
+Z0nxJvq8Xk1FysZkrASr/wkeLwePp+ijvLFvnJwreUZ0QAfw8wushmRYLj/
2UPpXQ0QeY4/5YAxjjfpujxu1Qbw/RTuoH+FBBFKrO7lzw1gbPVs7rsZCbb7
b5aQro1QvVHitYbdlThoJPK0ERSCKBynzEnwHPt+wCikEefhnePl2EnhtD8n
Uxuhl+2ae4cFCc6+XJ35Q41gkStD+88S54uk3pqkdhPYcnbzqNwkIbNWI7P2
ZDMed2dSAPb0lGz7gFozXFTSOlmP3Uh/c4zeqBkkbpZfMbQl4XzUf/J+Ls0w
k5/23taOBPFidRW9zGZwtn1y6KUDCcpWqWznjrWAW5EkdDjh/BqzLpFAraBf
6nZklzMJ2i/E5aw0W0GmolTIENtefFHrq1krTNQaM3RgZ0+stLp6tYJxx9PG
9js4Xq6ebhoqaYWTs73X2++RIGO4niml3gZbfC/929xIiD3/rMTQrh06BLrc
d7qTIMfwiH/tYTtkCIo46GPbJh12SwlqB/uDOVpt2LcnHFN1s9qh5+jonrYH
OJ9EPYzjqTsg/wKktj7E+9uxY+1mbAd4us42tniRoN84Oa4/0Qm93QqH93iT
UNB+diOeqgsUT/v7m2IfqrL7yLW7C9YY98ME9mkaXh811S5wjtJOIX1IOLYo
n7g3sQss8zOfij8locWH6et7hz+gSuuh8DiAhLsLfbou7D0Qb1MZXobN/2qL
q0eiB2jruBaYnuP9Z+xhvaHaA0VhqYlh2NKGZyPGPHvg5IE+7uT/SNBp8MtJ
nOsBiQtn5loDcb6HFf/R6ewF9iCGT4dCSGBsHbwWbNkPXeZW5vbYKodKJdLv
9MPHo8X8qdg29Cs3R7z7Qa79QbhkKAkSa2pfnr7vB7O9s35HwnB+dZ6r/9HX
D2kprbayr/H7Tytnz5kOgEbVB2nlKBJ4pKxFUhwHYVcUOeWDLXt6zsbdexAG
7a8klWJvGz3nbBY6CPfZdgqqROP4fzTgfPfnIMQYPONUi8H1WZfNt5BqCKZG
bq9oxOLxU7/EsUQMwXPqU7nGcSS411Rox/0Zho7jUQPvsMuq694/XhgG4Zvr
20axUxWNtB8zjkBufabWnY84fgrPt47KjsBUtOTo808k6P4esL8WPgLqsvs4
8hJIMLK5tiVk/Be229PYCKSQwFdp6EpSRsE41vyFFfauxCvSX/aMQXxTQXoy
tvoT54v+J8ZASd7jn2wqri9emssFt8bg9rblYM0vJHTSpKiqDIxBw7u/eV5p
JJQ/ZGvb+D0Or1qrOIczSGi6z3X4ef0kaDofXTiYScKzSm2/rLlJYNsR0+CA
/S9kcwcPxxQEqjq+WMXm5rE676Y3BQE5O+mZf5CgJ9eeU9c7Bb7vr28cycb9
RumYAPfWNLg6/Ov3zMP7bVj6Zb/MHMgy3SgoxQ5J3BFxX2UO16GGGMZ8Eo6f
3e84bTwH9/rjjEOwJR5lLpz2nQNnnQst8QU4Pw5Z1r3omAN7+dcVdUUk3Mug
WZzxmwdTuiNfeMtJUPIe1BynWYSAHcnTJtim8fX2RryLkLFb5HA0doPQRadZ
mUVgktydwldBwqNJLd1Ai0XI0qf6zF+J60Fx5JPYkkVgSWz8JFCN6+PM9kit
F0vw64JzjNBv3C8azgcLn16BEd2p7uvY9yzGfoxdXQE2U2u+j9hC227Mdbuv
gPUd4yjhehIKM14yGmSuAHv0mQiRBhLSQqJYoyVWwWaaI+xAEwnv+1kpucJr
wB30/b9Dbfj5pw86eJQ2oHhT8rgTtqJKVki05QY43vjck4U9OsKfbfN8A6qV
3kueaSehfVDOubNzAx5NBzYYdpAQxLdJI+G+CX8v2HI97cL11OJWKXvVFmTR
7Y/u7yVho1BL5BeOw+tO0WdF+0gQ/cXHrthCAlsPz7Qddn7mg7PPqQlkm7Fd
aRV7VDLj7uRRAu29vtXHOkDCTY3Ij5VvCPS0sF1IYYiEVZ6dGXvtqJDBg8Dk
sFESjLvFNOplaJCj7p7MNmxPq3jFFg0a5H84Pp9nDNfjj+c1CDsa9KsvrzEC
u2Zz4nltHA3iOzu9GjNOgoNJr6E4Dy0aZFE/Gz9JwrUp6uDHtHTI/i1jT9Ys
CTTpT5dHF7YhX5ewv6vYqR1W0+c46FGM5v45uTm83qyAT5+O0KPf1PI0OdiD
d++tmDrSoyM3bMQK5nG9Eja77zhNj1akKu5VLJKgKkmlwjHEgLYz6ngyLJGw
tfkpfzsVIzow2Ouvhn2yfDK1eS8jMgxdiarBPmV7+0GcESPKWRMprl8mwWqo
xLi6hhG1NH6rYVshYadkuNiDUUY09flUqxb2FeekiipqJrT3qt5YM/b9+v3R
B+WY0OMi3+0dqyT0spSwoBgmxELL18izhs9BKy05N4MJvVH5HmKAPexSvva5
hgl9rRnY1Y5d6W7BULrKhE5ud/uzcx3nr2nEw0EWZlSuyfZWH/u/p9+2G+9n
Rr2tSkJt2Bcd9pxUVGVGtrvaRrg3SDgqzdgZacyMVowdEvWwT3auxp+0Z0as
/VGHW7GnCq/+E33BjN4IHp3j2sTxNxToZhPNjIStqtN1sR9c7NrZ+pkZKU6s
ybZgK11TT+QtY0aVEkEbnFv4PresfHCqgRnp3j6Qp4NdbQ6TLX+YUf+3fM8Q
7AqaHf2NI8zIbknvTDM2uZh9um8Gz+fENC3nP2xyOmp9hRl5u/lWaGP/LRaq
56cwo+25vAHB2MFV9lxqtCwokpKu3oSdrTpIuDGyINHTF3ZwUPD6EpL9k1lZ
ULrPQKPW/80cRtXHxoKUyl1DX2GLCUiJcHCyoGoGNoNG7FAbZ46zXCxI/2LC
bnYSr79mQOMu9uALpW5N7BuSYhUf8PO3GlrfBmHPPjlRX8/OgtY5HMwbsP/j
qtu/tZ0FFYtTczAQBGJdDuk7yMyCGGovLR7ADvX78MJgGwvScIhoOY+951Mg
ZwDBgkK3j2TewBaupMouXmdGXV+lX/thO734I0i7wIz2aXm4JmBfIsYva40z
I+uFCqMK7I+75cNS+5hRSginwig2RxJPJF8rM1o4ZspHT0Wgu89/6nyoYkZy
bZ//iWKv+cUQynnMqHTXmUJr7FN6oZ6j75kR068X759iH1xqYFsOZkaaJp3e
8diBjScZj/gwoz8xjuf+YguLdPSpmeP5QK7oNlwXQt6VbBy5jOfTT88gij10
+vvkNUX8fsHYavyBihRVWTliufD4iXWXR7CdjhjfsMhjQppqu4/Q0RDoeO47
7T3xTCh8wpJDBDuDd0fR+UAmJHh4q8US+7X9gwe8V5mQfLq48TA2/LIyubTM
iBDt6uw2WgINHBRIYepgRCr6JU/EsOVS06Kv/GJEuhsm325h1x3Qq+18yIgc
z7xgWMcuFTuTNkswosSm2SzWbQRa9JpyebtFj3YtZnDKMhAo/rXW9PAYHRI4
55VkhD1tzniMtZIOib6+BB7Y5yPqczUS6NAxhb+2RdjJrV6KwtZ0SNOHp/gi
I4HE7t0XPzNCi/w53R3NmAjE7f5Y5tIEDVo7CnXPWAi0ySAkY8NFjTJzQzg/
Y9sc1+S02aBCzufGjKqxXwr/ORfUT4Um9V/9ZWIlUPCXhndGqVSo122IfI7t
x2Zyu16VCpUV+MkEbifQA52Ye7J++LmLDa+D2QikrtNntuMMBS63CPemY6eY
HS4s4qEAy1U34WbszL08vLnT/+DJLcFvnOwEmvj1ns0v8h+4vrpbHYrt4E0/
fXN1C6617/oXzkGgR7MdzlT5m3DourlFFBeBYonbVeYP1iEx+sTVfOw6D6l5
M/11EG1jNhzA7ujvU/p4ZB0E1bIuHeAm0AsZK/HlsTXYI8Us/x3b9dWtx9+M
14BxM2NHzU4CGc905O67sAqjwQx5G7sIpNfBpW6ntwyWtT0/+HcT6OsSxWNF
dhkG6b6nI+xugRcWWXuWodf1auJTbKdzAhFN/UvQdi09hGMPgcxs7tI63V6C
MvErtuK8BHpmWHB0MmwR4oq/8hjzEyjNfecJCboF6Epjuu2BXdTpUrY+PQ8c
sVblb7HtWrkiZtrm4fED3ntD2MTDEy3qSfNw7Zhfk/1eAq3T/TzSfHke9sRf
e+EpgMdnarcqj5uD4GesNJ/2E+ji8WdvcqpnoNrFxrgC20FtKIDt0wxQWZd8
G8eO4fzU+MFzBhzPuJlJChLoPhWD18PjM6CxOZz3A7v8/f53lLhpYHTIda0W
IpDPs7HO2udT8FjTbmZWhECR5654fvOZAId7Gis7RAnEyLEmPmM9AcaRRyhS
2KcX3zXrXpiA48OrrI7YJalvl9+yT8CEi+/hOWyW+rLAvR/GQTc2xn7uAM6n
5C/uL6rH4OBM/cScGIGcpeJWDWVHgZvz+wKbOIH2KS42aAqMArVc+IY0dgpD
+V1b+lHo8brC5IRtNDN5nLrjLwRzj4vNY4sLa9rnuf+FLUXqm/OHcPyMyT6U
KR+BxufHRucP4/335xz8fGcYHpu/ieOSJFBTzaWkwqvDICm7ZSqLfXPDIHrl
/DAEDJZ0eGC/HA4XKOYbhrPyOtX0UgSiqQuxaawYgqy/Tqn80gTqGTo38U5o
CKJPf72jJkOgHFfZ7RFzA3CBh1PaHru/r3tDvXcA1qfuTwVij80pp+2pHQD9
N0pWLdj13zuKqRMHYMdsnb4pvtdoC7JlE+YD4B09JX/vGIFMJ1xDA9v74caq
GPH+BIHcPwZcSEvug1qanQ5F2Jxcd54vBfaBNBt11wD2ZonOrqvOfbB2sOu7
oCyBamv3H42U7wN/44AbH7E3b+pfzq/qhc95E78T5Ag0d0D84SP8/TPlkxzz
5STO585m5nv63aAZ9JqpHvttYs2e7lPdkBHt4zKLnfy9g8tcpBs8Mk20pBUI
JLHAxl269AdYR5np0rENDz26Ph76ByQv2NtnKhJIdfiZ0POuLnBiO6yQq4Tr
jX9/PqN7JwQ2vqXtxna+2xmuYtUJKcFsvzexZ1Do+SjNThjjWjJTAHxeIfKf
nx/ohGu7c57+wk48e6bIt60D1AXVmn4iAtmrVujnyHXAwWNWNzPP4Hg/Knnw
Gms7qCy3ybRif3AqKDDYbAPLLNWtJWwhcR4Nq/E2iJWTeHlMGdfXrKG+nLI2
2HlqMeM7dsoem3YdzzagVfEi0s/i83yeFMez0gr9BjGvv6jg/sW/rVVhvgUK
ql5yN2L7TZgUHupvgbcK3iGL2LnvDt6Rqm8BE4EbL+XOE6iPxTDHKbUF2v5K
+xVjT3bpZ/XatkDdvdL7baoECjjJv356vBl+hUzqUS4Q6Jt8tMbdxSaIoOtt
3neRQDxXFEITh5vA1aVBSxk7PLfOZLq1CU6YZF7yx9ZouMqZ+LMJvgl6nuNQ
x/Eu/uNt36MmSPzGcVz0EoG+LO91Vd7eBGH18lwalwl0pWrHaVW5RhB3zThz
C9tF0IYWJBohf5+UUyD2oQ8/Ok/va4QxJ+Hfv7H/8YR62DE0wkmuHf6XNQm0
6131mnpnA/QZDm9qauH4639brPCwAcQGA4d0dAg0yHY7vSqyHvIDGDnuYtMM
lF30eVIP2kd9USj2qlGAt5ZjPXj4usW0/P//vyoWh1Tq4beopYGeLu5fTvIH
mxZ+wx07+Rp9PQJZrvsda7v8G/KWhtKNDAgkGr5SwbGrDjg0+sI8sL2Kz9VG
0dSBTUKXayy21LzKG/nZWuAyblQawTZOO8X7vbwWbAvyqx0NCaTZqzIQeb8W
dgVEDPoZ4fX1S7wW7aqBuwKXObJM8Pk9UGN+/LUaDl345cRhRqDsoYk5xcBK
ONF1iu4otmSTzJiaZyWcsS16o4PdEe3CbelYCcYBlQWh2MUGta0F2pXgX93G
ymOO+3XUsjrnrkoYvrCYxGtBoHGfU9r8nyog+qLEoLAlgVZeyb81qSwH1ktv
tWVt8P2m3zouWboMml4lnDHANhnRXWkXLoM3bWkyLtiiPQ5jrLvLQNCshOMH
tsWLaK9wqjI4cWes6cRNAt0oF7y9u7kUrkXI6Jywxf3hw47IHpdSSBsp1zlu
TyBSdKiar7IEdB7N6h51JNBCs26zv1cxdN1xW9fDbl/lCaN2KQazmzRvXbEH
ReN5ntgXg70uz2getkGXnvxHg2LwFQc3VSe8/hqecTXJYshqC4y56ozvUwlf
F8R7imC3lORfv7u4vwjYdNKdLoK+PnuXbldc3/KEWHQFCoGXxbN2C3v9W6re
JZ5CMJB7tZ/fjUCjUo0P1HcUQn1QZs1V7Gcmki9/Ugqg4DRFoA/bqLTZ17ug
AGLjXlYOuOP6OvuVQU65AExvpO8e9cD9rWb3ZJ92PvTNrObMP8b74Xr+21ZQ
LnTXBJRxeRHojfnuBQfvXOhK5K+XxfZ2duWduJMLLRbKgw+xpxWl/lEb5EJl
WyADkze+Xzzzasnkz4W0fBE9QR98v6QdzNmZmgPegToz2k8IVFnjLePZ/AtE
JL/uy3iG64PXE/ZexWzoLqh42oY9UrFhsiydDcFa/VNr2F+P289wiWQDcY89
+1QAgRS276uzZ82Grpw7WhXY4WpJ7x71/oQgNTnvrucEetJ5VkbY+ydsWBYN
EYEEqkh4d/Rc/Q+oj2qOvxRMoIQQrVUbzyyYzqK7rBNJIGWuFJcprQzQorbk
2RaH66eDicmxi+kgtllPJZKMzxfpBx1JSgMrwSRW3u+4Xg/cZRh+8gVG3b7I
5+fgeure3ibRkww9j4r86kpwf8uOUPH8kgR8D5p957Ejd9Hp6X9KAmOXES/u
Utw/HM4pyUQnQdttRo+r2OfSv4asPUuC32ZajtPYunPZk/lWSZB/ZsCQtZxA
jiLvraX2JkHsNirxS5UEaju/UuMfnAi91JwHnLDZm362LT1LBD5SWDgM27CL
Sc/KKxHerKru7cF+bSb+TscxEYLGgjgcqvD5N3nzWmkkwuPqfZv/VROIqkWH
wYg5EfLLZdbSsAXfmw4x0STCVvHZ5RZs5X961EUbCeCaYzPLV0OgXl1H4uRE
AjimpA2lYKdSj6Rcq0qAL4nF/Q3YgaF5+jJFCTD1saVnCdvMIuowU3YC2MSs
tSvWEqjFbr9BeWICxEcwtZphi49JfPz8LgGGw/iafLG7+Wg5Q94kgGCwZH0i
9hPf3neeQQlgHohbM/beyeULjv4J8D/fXfGx
          "]]}},
       Annotation[#, "Charting`Private`Tag$21141#1"]& ]}}, {}, {}}, {{{{}, {}, 
      TagBox[{
        {GrayLevel[0], AbsoluteThickness[1.6], Opacity[1.], 
         LineBox[CompressedData["
1:eJwV13c8V98fB/Cb/VF2yIhSiLIiI/E+IYqGTTLLjiKEpkKkQkbLSkpCZSsz
e2avkB3ytTMj93d+f30ez8e9nzvOeb/e59y9F6/q21ERBFG2jSD+/wujdxzs
7bcgfpFQDWRNhCJ7ma/J2LxXpfobORNBcWqUcQLb9InWFBdfIhxeOPnJwWEL
fj6UMM8STgRhkn3Z0XEL8qUGvtEpJ8J2vvf3LztvgU4P/YiIfSJ06zfHuV3Z
ghdHaS+dK0mEq+WCHTeub8E93SX72Otv4CAVz73fQVvwfPVR0CPJt9AUK3FN
+sUWhN1+1FxOlQxHo/iThVO24O50vlYfUwocnr7E6/V1C/xGOO5qxqQCW0J1
W2zdFswpKo+9svwIt7LuNQj0bcFjM4Ph6qsZkCHETX9uegtULHZotftmQf8v
TrEwbFPOINh7PwsoH3bqNGN/ETL45hmSBRel2MPOzWzBZ3PdK4dismDnMSZu
3dktiDohSDtYlAXeRtSievNboG6R4Wu0LRtUg+c0DZa2IDO0+k5aaDY0zNQ8
MNncguM/dlhKFeXADfZatjhs3x0pRgPVOXBAoTZ2BFvjv+Fr0a058MCvNsv1
3xbMaE6r8k/kAOKoG/Df2oIdfz7RPGHPhRzFevkMgoS0t35JVJdzId6/cZyB
loTxLmPNm0J5cI2nVbOAiYREi2elGR/z4XHa8OEN7CbtILb2r/mQrLIocIyZ
hPT9tRFbVfnQZ8OxWoy9VFOt5T6QDxqpRu/LWEgwOs9wp5rlC3Ap99LXsZEQ
SZNgoOj5Bb6aj9Z2c5Lgb5rQclvjKxCvl7WXd5Nwv1ZcqY+mEEJj2OblBEhg
rfz+7ixHIfA9l4j2xM7nfnP9+95CkA+1G/yDHTu57jGjWgiXb3V6LAqSUFB8
WfyLbyF0mebGzu0lQUX33R7/hUJIZ/Oa/S1MwpB1iYbWVBGY+C89HZAgYZ9O
4JYfdSnYD7G93idJwvPQUss8rlK4riL1yRHbhink2D+xUni26lS/iM3YfKCy
VLcUOi4PUtFLkyCk/kGPN6EUdA3rPaQOkzBywEUgVvAbnBR+beQnT0JWZdKF
3upvYHq/+FIVdh2X/fE3rd/AYbDXnVGBBPtHp/Q9+7/Bg5ecoVHYQW7hogqL
36CS6VF1iiIJu2MZqZUEyuD4ipdC61ESOPNfdij6lMHRGh0eISBB2DG5JEiu
HHKf+gZfxM5WYVIagHKQNn+/+gY7Zi1kO+iUg8gCVdc+RMJhi21TghfLgYOv
IEL4OB7/YvTbKrwcpq8c2CGmTsJZc23WsdlySOCiJaW0SJjoGRg9n1MBvMOH
r7hh0+e2vdhZVgHP0qx/ZmAfCh4z6PteAY9RUaHMSRJSA+5wP5moAB9nDx/Z
UyRYR0t4+/NVgn7J8IK8DglH7BZWawMrgca+ZEzlHAlUIYGdIrZVQBUxU+SP
vSwwWJbrUQVkMX90HXbV8jkZI/8q+Mt584SRLgnGWneXqt5UwVyVQrKLHgl7
Kj48dR+pgl7hTIcYAxKKX3p10NpVw+dfSVNrJng87oUZtnjX4PlvL1c1JaHQ
Xjc7/mENpKpQxQRgX038WugXUwNvo611WM/j8Q+mPupXWgOvTuxOFzUj4QFt
PKMbQy0EvHvmamxOwmBu+9ND8bVgZvdwPtuaBDfpM3nzP+qg/m/FvTXsb4sh
7syzdaAcvsWuYkOCp2/gqBpVPfAXehypxhYUEHebF6+HAVbLGz0XSdBR0eux
uV0PF4sO0/yzxc9jJshYJNIAzhz93JpO+PjOSc7TjxuhN4XrQwh2qU65dWBS
I+io6h1txibqLm39KGiEQ07V5qbOJJwLudHd+bsRZksyEp0vk/B77+pz/lPf
4Zpz4MEwVxKoNfgpO5iawLdMEnrc8ftOBoplpjWDcaWvzK5rJLiO7braU9kM
h2sq95liO++6cot/oBmmGs0YerDF38c03GZoAbOeB63dHiS8bCpUYTrWAkfn
Bi51e5EQYeuUSyS3wCZ/WHCXLwmd40n9fYGt0CPYe4PrBu433XcqHaJaIUdI
2NUYO32KiqBNagWXA4V6Xdix2537PL61wk/ZCd6umyQw//yPRWSzFUq04WPn
bRLKh2g9lq63wV2fudaOeySw8z3vpb7ZDgP9yhK890m4IxAdbv2kHY4dDw62
wlbmzyA7E9phjbIXprCP8Ppkba9qh2sx+umkPwkZr5p2v2ftANuS3AfiD0gQ
kN6sr0zvgJM0t5T9QkjYIT1bOrbeCcmOtc+qsO/s7jPIZOkCmu87Fxkf4fd9
WhkXK9wFZdEfU6Kxo5qVJVv0uuCo6CBn2mMSUsYKjDLTuuCQttp8ZygJY05h
Y0/suoEtnOHdwUgSRh/7/jX70wO9NnY2LtgW1Gf2ZW//AW9ly3d/xB6/Ktd0
aP8PUOy++UwyioRwqpKngUY/wFpgLkgmmgRd/gmV9q8/ICO901nhOa5/e+cD
Ox/2wtm6N9LqMSScPMRtO6veD7tiyGl/bP94oz3z1v0w4mL+oRJbdKT3Cd+d
frjOyiWkGYv7SZP++/kv/RBn8pDjVBwJ1+lU9sRK/4TpX1dXziaQIGl27tWx
AwPwiEqlyCwJv7/DwKbn7iHoORIz/Br7u63VXiPpIdjvtE43gT36OnzTQH0I
ippz9Tze4vXkzLamT05DMB0rOfHoHQlfPJ2KB/OH4LTCHvbi93h+rF3yHMyG
gdmF2lEwnQTV0/0vVr+OgFmCzRM7bAfvCD+Z1hFIbivNSsPmDSimipwcAVWl
W/8UPpIABW/2NHGPwlW65QjdT3g9CJlZkvAZhZbX48X3Mkj4N3BZfAiNwdPO
Oo6xHBJyHPrPxS79At1rsosHckngEO6ZWWAdB1aWuBZXbDExMzlfiXEIPen2
ZBW7bYzZSsBhHEIKuei355NQtBk+0NQ/DgGJl/7KfCWhWqfksljbBPi4/hu6
W4zzqNvRRj35GxQYHUorsbOuBkS4bp+CleSWOEoJCUmyFUK7pKbAayjJLBLb
8mHSpIz3FFwz0O5ILiXBSud4cRDjf+Ci9LzmexkJ6orjYaqq02BFK/OJr5oE
qbGzKbIDsxDCkjZzAdtEQS54iH4OcniEJWKxLSROeHXLzAGjJE86fw3uLwlu
ve8ezEGe8bbU3bW4f0qkTU7xzMOOlNZ3gvUkNAoOWQY1zUOB9rW4fU0kTHdP
T1ebLMIvw+n+S9g2K1GdA+6LwGplz/8W21NfPkbk8SLYe5jF7G/G9U1R0NIq
WwS2WLWXwi0kfOjZw9Ij8QccZ9ijRdtI+BrOv/sp6xJwhmc/PthFwsAT3fMG
5DKUb0geccd2Yhw+/ldoBdwcUn/mYUfcfun9W3MF6lUTJdW6SQixmhdNCluB
OzOhLaY9eD+g/E8rav8qjGs773zQi8+/myWyZL4GkXm/ihqwD6kuZzgErgES
srFj6yMhbNhDWOLTGrxaN8mLxe4fyJfLINbhbMoJ0+x+EnrYHr55/2Ed8mj3
xg4N4H732d56YPsGXHKP1RAZxNfLujmfp7QBrD+5Zy5jvxfzDJ9y2ADnHGbV
VeyKXhUGu6oNELi0Ocg0TELCrb4LOQGb8OBb9z7lUbx/qBmW5uPcApOboWnR
EyTUDK/VGpUSyM2QN7cL+62v3aZuL4GCJZJLuCdJyDyoYOW1TKCCweLWl9jf
SdEgxUPbEL/GzGrcb1y/0ima8THb0MiO0xrJ/5HwTNbKxOseFXKJp/zMm8N5
C2rLnr9IgwK8o8dXsTuDn2++ukeD4nT3zivO47x43n6i/ZoGNVEpURdiRylZ
OX7+SYNkHBzFShdI2JkdJatmSotWpGq8av6Q4CLTP5p+ig4xUwzuMiyRYNrS
qibvQIdERwaCT2HTH4wvfBxAh0yjVmIasK0c3ZqelNChwjXh8uZlPN6RxrN6
UvSoozWzgXUFP6/tzdQ8bXo0narSqYf95dGUdYkdPRKwMJpsx14d2bkn4RU9
8isLYO5ZJaGWbH73d4se7aDhb+Vew/nhXPQz5mJALzSzI02wL6rUGYhJMKDP
DcO7urHHr52/wHeeAR1l9u3jWifBbjxRU/IKA6rWZY03xpZUnIhPuM+ABjpV
93VhK/DtRYEfGJDzrq5fnH9JyLWZuz9TyIBWzFxTjLD/OyojHfudATENxUh0
Yr+wj2jIncX3F5Kd37lBwrF0vgjOLQa0364+yxC78/yjO+92UNCxqTWFDuz/
HoReOS5KQbWHwv9ybOL19kxyq7osBRleFS02wNaU37H/kioFDWWW3I3EJvId
lGJOUtDlJSO1duy9dV+lJvUoaEV+hobjHwmT2hMemmYUdN83oEYfm/TbqMqy
oSDmIr6QCOwm710q4o4U9Gor63Qb9kTIdp1UVwoSOa7Nwr6F80l7u1T6GgVl
+Q+36mF7fs6qL/SiINVqn6in2M1MA+QpHwqqZ2A1acU2Vps37vWlIGOd9zxs
JAn3EmclXG5Q0MgT1X5d7LeuladIfPxKS2d8OPae22Fdkfj/6+yuNi3YFpv2
DuLXKahcnIqdgSDQ8fHY5Qp8f4bGM39EsfkVbw3aXKGgs64vO7SweU4EjdM6
UVAU869cB+wjfUclsi5SUO9n6edB2LNi5nJOFyhoj94tn/fYU9493RIGFGS/
WHO+BvtzjqoOtTYFpUdyKE9gp7X1cc4ABS3KWfHTbyOQZLg/85wcBSl2pf4T
wTbsZzFhEqOgyl1q3+yxZTLTv2YwUxBjwZPEB9hDLD8vAkFBuhd+3E/Gptrs
vfpvngH1xbmdGMdOv7TMu7uFAe2BIhE6KgKV0Hh0PixhQPZD9Awi2MzuA3uP
pTOgRaGEevzBjHTU3egfBjIgxpTv535hKx6yknaVZkC6p3hkaKkJVOmW+u0T
DwN6NmXLLoxd6x1lZ0/FgIQkNjtssdOaw07qttEjpSxxszFsT5GhnlwXeoRo
VufoaAjE0XtqlEmXHmkaVwSKYdOk6DttHKZHhn8vZF7B1jjY6Z+1Sofc1J4w
rGNPadFGnrxNh1La5vKY6AiUzG1tJ3eHFu36k8OhwECgbFuGcsXr1EjwxL0P
57E3pBZfSxhTI5HnZ+AW9peB9F4VeWokpzzuXIZ9cIqXI3+FCun6c5frUAik
fjKeSd6XCgVz3HCzZiTQGPNhfefAbWhNFr4/3EEgtRgFxfY7OHdFkRyp2Mel
q6cbT5Nw7cTk+Xrs6meij3j5cI6Mn44zMuH5M/B3yPyyBQO+o+Qj7BmkIdmw
+g+qSoMOhzLjeqIS3hYUuAkROi3PI1jxeFp1XljrX4dzHfsHsrAjSprMNnLW
YYeF7/52bDsZPruTT9Yh8IpQJgcbgUQf3ystUV0Hn6ee9VHYP6SuWrG8WwPL
7l3/nrETyGTHJ4/OO6tw8JLNxZidBFrjXN94eWkZUmLlLUqwU/cJU84eXwaR
ru2mw9gim21KWoLLIHQq74woJ4EuqXDn0/UvAa/UdqVs7LxpRfFU0yWgbOSw
NHARqChN+SCd5R94IBfCOIttUBTGVAd/gOaKFS0bN4HOCJkfr937B4hhyoYx
tuiAc4jv+CKsVVuOj2C/Tx4xenltESYiGIr/7iIQlwhdsWX0Atg2/szfzUOg
3Lr4yNQbCzBCm52FsK8pvR0Tt16AAR+LlAfY99j099UcXIAuy6xIdl4CmX+k
BNtUzUOVuLmzOB+BVMRFaoq2zUNS+Wdus914PpqZnjsrzkBvBuPVW9i2l2GX
BssMsCfYVcdjz7bxCziPT4PfTT6vUeyrAX57XkZPg6VcUJuLAIGuxBRLua/+
B7zJlk/uChKosD8n/27tFEQ8ZKJ+t5dA7V8E4lljJ6He29GsBts3SXS74c1J
2GZfkfkbm40yOtJqNgluar7WkkIEymc2Hb3BOwlnN8aK87HDJGx/esZOAMW1
yKd+H66HhqeLianj4Kd7eXZOmECCJwWDh6bHwNXr7AqLCIFWqz2nTDvGwOyV
zJYUNt++Mdu1wjE4MrbK5IZtk9HvlfZoDKa8AyTmsYUpVCs/Do2BYUKcy7wo
gaj5Zwd4ro/CgdnmqXkxAsnucpQ5JzQCnBzZi6ziBGpN+uq4n3kEqBSf/ZXG
XjTrdN/1dxh+3jNndMd2pfnHYd42DBGcv8UWsL8w+7roBAzD5jEqp4WDBFKN
Ho14NTMErY/kJhYkCOTXR6sr/GEQ/GxeJO2UJNDkkASMBwyCpMKmlQK2aBpd
wZD1IISMVPTcwh63ePvUj2cQNJQM6umlCLQ0a5Rv9WQA8sbdP+6WJpDYuKib
6t2fEHv8s8epwwRqafsmXRbcB9rcHNIu2Bejmd3+c+6D9enr06HY7a36k2pn
+sD4hapdB/YvoSopH/Y+YJn7bmwlS6BRn56VxfheuB87reQlRyBlU63okdIf
4LAqRiTK4/k5TyX3TLAHGqm5XMuwExxDfDwZekCalap3GFvqawJxbaEb1g70
ZgspEChKXYmhvqIbgs1CHN5iO6ganph06obU4qmm94q4f5gc0sgs7IJp/7S4
T0dxHvPf24p6doJu+HPGZuyxNG7mMOtOyIn1957DnhN9t4v1TCfcyr2gJ61M
oLO+FWkWIp3ANLGdNgubxeefkVBvB0hqu7jkHiNQiCg9l5RmB7izSigXqRLI
+0Abt65UO4S2xtP0Yx9IULGfEWiH9AjWpg3swEK6lHjmdpjcuWStDAT6E94T
cmy2DSx5Ch8UYB9PLbp98VMbnBY61fYF4X1f4cxplcNtcEDOzilXjUCc+981
O2u1guZy1+FO7OjIhoWzSq1gm3dycwk7c8QlUv1gKyQoHgqTUydQ6QW+PxYs
rcCl8icnG/tyz/W7hj0tQKN5j8jSwNfjzZGWc22BIZO45580CRQ/rv5OTaMZ
SuvCOFuxJ663ZZeINUO88v3IP9ixSVJcF1ia4YKgQ5iiFu4H+WeYlnqboGtc
OqgcW0tC0SzRowm+e1Ve7zpJoPOm06g09TsURP5ntKWN83reyLdWshFe0g60
79EhkFw3u/ASdyP4eLfoqWPfPrjid3RbI8hfyD0TjB0/dfkDV0cDZArdPcF+
Go9n26UrDDcbICWT/YjIGQJZpd1WyPheD9HNSjvPniPQnhymTrbAOhD3yVG7
gq38jSUy7lodlOyRcg/F5lg4+PaYdR1Muu9vasIW+5RlkqNcB0d3sgSf0yVQ
iuaBI0F/amHQdGxDVw/n1aDkx1v7WhAbCR01MCAQvW++4S6zGigJobB7YpsP
6W4fPFUD+rIBKAo7wWddME+pBm4F+MZ1YJ+MsmCO5qmBJhFbEyNDAunHkVkc
vdXgcVmpwdgIr/cfJoSoLKuheGk067wJzpfo2lFe9ypgPzsYfQvb4HobX4RN
FTi+7/VJwK5U+2XOq18FO81aVX/9/7jN/eQLslXgXFpS72aK+1ctmotfqYRd
IS9Hgs4TSNvC+iGnXyV4Cp5jz7tAoL3pj6/LxlfAQe0Cd3ZrAiH5N2a7qctB
vleFVhabaH+mMrBaBmrOZS8MsN9Z7Lb7MF0GZiG1pVHYhRvyepZdZRBc38XE
bYPzndZ0+nhqGYxp//nAd5FA2zl1/YcNyiBW59DIflsCKUSO9Cp/+gZMZ+L1
FRxxPV6hTAr9LYG2p+/VTLCvTO0u8posgRddGYe9sddiPph3d5WAkHUFez52
ycfY8ursEpD3mGyTd8L1Y9930fBKCVi+PGwg74z3dz1raPd4MWT8qjY44oL7
83ZyY2OwCAzuzBnKuhHoUPS6+eB6AfR6+K4bYRd8rTA7OlUA1k7U8T7YW52S
mW96C8DFkHuiGDuJzf1QTGEBBIiD70l3AvW9aP0mdqcA8rpC4yyuEeiGlFNF
Bm0B8EhJjgd5EqiLUeMQrcBXGBx08e73weuh2E33dbd84Ntxt3ETO8XBlprX
Lh9MFJ/u3e1LoFDuyx7q5/OhOTy3wQJbrn9vQ8bxfCg9viU4iO00mOm4xJ4P
CUlhtcM3CPQxsHCdOz8PrByyeCZu4f3jOW7b57R5MDi7WrjgRyDN0uw937/m
QH9DSNXOe3j/o/+fJsfnHOhN2d2sgF0p4Pja5m0OdFxUH7mN7VV3ppErLAdq
u0IZGO8TKC6ret+IbQ5klAgbCfnj/n19rnWZLQfuhxrM6gfi/YVrnEifezYI
S37ek/OQQPX689OMWlnQX1rzoAv7l4zJvdOqWRChNzS9ht11wEkz6kgWEF5s
X1VCCCTh/EBHfn8W9BZ66NVgCx0bTKzYlgXhpxTv9z4iUCILy7Ot4kz4a1s2
SoQSaOHhjbjmo5nQHNOefCaCQLeU3XzKNDJgJo/2nMErAu3Q8raUMfsIelS2
3HRJOG9S+/eesksFsY3mbcJpuF5fNv56SJMCdkIfmPiyCSRQme38eeMdTPh+
UiopxHlUmJuKYnoLP++UBX2vINBPep7klz5vgP9me8AC9qadbd+K+xsw8/51
j7MS318xMc7k8hvoukq5ZYFtIDRSss/yDTRZ67nNYCfnvpYcV38DJWrDpkzV
uJ4KpGLYWN9AAt028TO1uL+YNPUspCbCABWHqDu2Son3SuHbROAn9++Pxqa3
yzV8GJ8IL1ZPCvzE1pj9XScRkQjhk+HsrnUEci96ZBrnmwh+9Xs2Htfj7xG1
KG7OU4lQUn14LQObJopFjl09ETbLNZY7sPezzbqyqySCT6HjHH8DgZ4Gn5Lh
l0kEt/SM0XTsoVH2QkOeRPiUUj7Ugv1JQjbImSMRpt92/FzCdnvSbOXPlAiO
cWvdxxoJ9G1ZXLJkWyIkv2TstMZefFklOLTxGsai+dsCsKmCIjlpV16DUIRk
cwr2xu8HTBLzr8EmFDU2Yr9Kj6Q1nXoN/wOzwi0h
          "]]}},
       Annotation[#, "Charting`Private`Tag$20830#1"]& ]}}, {}, {}}},
  AspectRatio->NCache[GoldenRatio^(-1), 0.6180339887498948],
  Axes->{True, True},
  AxesLabel->{
    FormBox["\"w/\[CapitalOmega]\"", TraditionalForm], 
    FormBox["\"Spectral Density\"", TraditionalForm]},
  AxesOrigin->{1.900000004081633, 0},
  CoordinatesToolOptions:>{"DisplayFunction" -> ({
      Part[#, 1], 
      Exp[
       Part[#, 2]]}& ), "CopiedValueFunction" -> ({
      Part[#, 1], 
      Exp[
       Part[#, 2]]}& )},
  DisplayFunction->Identity,
  Frame->{{False, False}, {False, False}},
  FrameLabel->{{None, None}, {None, None}},
  FrameTicks->{{
     Charting`ScaledTicks[{Log, Exp}], 
     Charting`ScaledFrameTicks[{Log, Exp}]}, {Automatic, Automatic}},
  GridLines->{None, None},
  GridLinesStyle->Directive[
    GrayLevel[0.5, 0.4]],
  ImagePadding->All,
  Method->{
   "DefaultBoundaryStyle" -> Automatic, "DefaultMeshStyle" -> 
    AbsolutePointSize[6], "ScalingFunctions" -> None},
  PlotLabel->FormBox[
   "\"\[Omega]=2\[CapitalOmega], \[Alpha]=\\!\\(\\*SuperscriptBox[\\(10\\), \
\\(3\\)]\\)\"", TraditionalForm],
  PlotRange->{All, All},
  PlotRangeClipping->True,
  PlotRangePadding->{{
     Scaled[0.02], 
     Scaled[0.02]}, {
     Scaled[0.05], 
     Scaled[0.05]}},
  Ticks->FrontEndValueCache[{Automatic, 
     Charting`ScaledTicks[{Log, Exp}]}, {Automatic, {{0., 
       FormBox["1", TraditionalForm], {0.01, 0.}, {
        AbsoluteThickness[0.1]}}, {1.6094379124341003`, 
       FormBox["5", TraditionalForm], {0.01, 0.}, {
        AbsoluteThickness[0.1]}}, {2.302585092994046, 
       FormBox["10", TraditionalForm], {0.01, 0.}, {
        AbsoluteThickness[0.1]}}, {-0.6931471805599453, 
       FormBox[
        InterpretationBox[
         StyleBox[
          
          GraphicsBox[{}, ImageSize -> {0., 0.}, BaselinePosition -> 
           Baseline], "CacheGraphics" -> False], 
         Spacer[{0., 0.}], Selectable -> False], TraditionalForm], {0.005, 
       0.}, {
        AbsoluteThickness[0.1]}}, {-0.5108256237659907, 
       FormBox[
        InterpretationBox[
         StyleBox[
          
          GraphicsBox[{}, ImageSize -> {0., 0.}, BaselinePosition -> 
           Baseline], "CacheGraphics" -> False], 
         Spacer[{0., 0.}], Selectable -> False], TraditionalForm], {0.005, 
       0.}, {
        AbsoluteThickness[0.1]}}, {-0.35667494393873245`, 
       FormBox[
        InterpretationBox[
         StyleBox[
          
          GraphicsBox[{}, ImageSize -> {0., 0.}, BaselinePosition -> 
           Baseline], "CacheGraphics" -> False], 
         Spacer[{0., 0.}], Selectable -> False], TraditionalForm], {0.005, 
       0.}, {
        AbsoluteThickness[0.1]}}, {-0.2231435513142097, 
       FormBox[
        InterpretationBox[
         StyleBox[
          
          GraphicsBox[{}, ImageSize -> {0., 0.}, BaselinePosition -> 
           Baseline], "CacheGraphics" -> False], 
         Spacer[{0., 0.}], Selectable -> False], TraditionalForm], {0.005, 
       0.}, {
        AbsoluteThickness[0.1]}}, {-0.10536051565782628`, 
       FormBox[
        InterpretationBox[
         StyleBox[
          
          GraphicsBox[{}, ImageSize -> {0., 0.}, BaselinePosition -> 
           Baseline], "CacheGraphics" -> False], 
         Spacer[{0., 0.}], Selectable -> False], TraditionalForm], {0.005, 
       0.}, {
        AbsoluteThickness[0.1]}}, {0.6931471805599453, 
       FormBox[
        InterpretationBox[
         StyleBox[
          
          GraphicsBox[{}, ImageSize -> {0., 0.}, BaselinePosition -> 
           Baseline], "CacheGraphics" -> False], 
         Spacer[{0., 0.}], Selectable -> False], TraditionalForm], {0.005, 
       0.}, {
        AbsoluteThickness[0.1]}}, {1.0986122886681098`, 
       FormBox[
        InterpretationBox[
         StyleBox[
          
          GraphicsBox[{}, ImageSize -> {0., 0.}, BaselinePosition -> 
           Baseline], "CacheGraphics" -> False], 
         Spacer[{0., 0.}], Selectable -> False], TraditionalForm], {0.005, 
       0.}, {
        AbsoluteThickness[0.1]}}, {1.3862943611198906`, 
       FormBox[
        InterpretationBox[
         StyleBox[
          
          GraphicsBox[{}, ImageSize -> {0., 0.}, BaselinePosition -> 
           Baseline], "CacheGraphics" -> False], 
         Spacer[{0., 0.}], Selectable -> False], TraditionalForm], {0.005, 
       0.}, {
        AbsoluteThickness[0.1]}}, {1.791759469228055, 
       FormBox[
        InterpretationBox[
         StyleBox[
          
          GraphicsBox[{}, ImageSize -> {0., 0.}, BaselinePosition -> 
           Baseline], "CacheGraphics" -> False], 
         Spacer[{0., 0.}], Selectable -> False], TraditionalForm], {0.005, 
       0.}, {
        AbsoluteThickness[0.1]}}, {1.9459101490553132`, 
       FormBox[
        InterpretationBox[
         StyleBox[
          
          GraphicsBox[{}, ImageSize -> {0., 0.}, BaselinePosition -> 
           Baseline], "CacheGraphics" -> False], 
         Spacer[{0., 0.}], Selectable -> False], TraditionalForm], {0.005, 
       0.}, {
        AbsoluteThickness[0.1]}}, {2.0794415416798357`, 
       FormBox[
        InterpretationBox[
         StyleBox[
          
          GraphicsBox[{}, ImageSize -> {0., 0.}, BaselinePosition -> 
           Baseline], "CacheGraphics" -> False], 
         Spacer[{0., 0.}], Selectable -> False], TraditionalForm], {0.005, 
       0.}, {
        AbsoluteThickness[0.1]}}, {2.1972245773362196`, 
       FormBox[
        InterpretationBox[
         StyleBox[
          
          GraphicsBox[{}, ImageSize -> {0., 0.}, BaselinePosition -> 
           Baseline], "CacheGraphics" -> False], 
         Spacer[{0., 0.}], Selectable -> False], TraditionalForm], {0.005, 
       0.}, {
        AbsoluteThickness[0.1]}}, {2.995732273553991, 
       FormBox[
        InterpretationBox[
         StyleBox[
          
          GraphicsBox[{}, ImageSize -> {0., 0.}, BaselinePosition -> 
           Baseline], "CacheGraphics" -> False], 
         Spacer[{0., 0.}], Selectable -> False], TraditionalForm], {0.005, 
       0.}, {
        AbsoluteThickness[0.1]}}, {3.4011973816621555`, 
       FormBox[
        InterpretationBox[
         StyleBox[
          
          GraphicsBox[{}, ImageSize -> {0., 0.}, BaselinePosition -> 
           Baseline], "CacheGraphics" -> False], 
         Spacer[{0., 0.}], Selectable -> False], TraditionalForm], {0.005, 
       0.}, {
        AbsoluteThickness[0.1]}}, {3.6888794541139363`, 
       FormBox[
        InterpretationBox[
         StyleBox[
          
          GraphicsBox[{}, ImageSize -> {0., 0.}, BaselinePosition -> 
           Baseline], "CacheGraphics" -> False], 
         Spacer[{0., 0.}], Selectable -> False], TraditionalForm], {0.005, 
       0.}, {
        AbsoluteThickness[0.1]}}, {3.912023005428146, 
       FormBox[
        InterpretationBox[
         StyleBox[
          
          GraphicsBox[{}, ImageSize -> {0., 0.}, BaselinePosition -> 
           Baseline], "CacheGraphics" -> False], 
         Spacer[{0., 0.}], Selectable -> False], TraditionalForm], {0.005, 
       0.}, {
        AbsoluteThickness[0.1]}}, {4.0943445622221, 
       FormBox[
        InterpretationBox[
         StyleBox[
          
          GraphicsBox[{}, ImageSize -> {0., 0.}, BaselinePosition -> 
           Baseline], "CacheGraphics" -> False], 
         Spacer[{0., 0.}], Selectable -> False], TraditionalForm], {0.005, 
       0.}, {
        AbsoluteThickness[0.1]}}, {4.248495242049359, 
       FormBox[
        InterpretationBox[
         StyleBox[
          
          GraphicsBox[{}, ImageSize -> {0., 0.}, BaselinePosition -> 
           Baseline], "CacheGraphics" -> False], 
         Spacer[{0., 0.}], Selectable -> False], TraditionalForm], {0.005, 
       0.}, {
        AbsoluteThickness[0.1]}}, {4.382026634673881, 
       FormBox[
        InterpretationBox[
         StyleBox[
          
          GraphicsBox[{}, ImageSize -> {0., 0.}, BaselinePosition -> 
           Baseline], "CacheGraphics" -> False], 
         Spacer[{0., 0.}], Selectable -> False], TraditionalForm], {0.005, 
       0.}, {
        AbsoluteThickness[0.1]}}, {4.499809670330265, 
       FormBox[
        InterpretationBox[
         StyleBox[
          
          GraphicsBox[{}, ImageSize -> {0., 0.}, BaselinePosition -> 
           Baseline], "CacheGraphics" -> False], 
         Spacer[{0., 0.}], Selectable -> False], TraditionalForm], {0.005, 
       0.}, {
        AbsoluteThickness[0.1]}}, {4.605170185988092, 
       FormBox[
        InterpretationBox[
         StyleBox[
          
          GraphicsBox[{}, ImageSize -> {0., 0.}, BaselinePosition -> 
           Baseline], "CacheGraphics" -> False], 
         Spacer[{0., 0.}], Selectable -> False], TraditionalForm], {0.005, 
       0.}, {
        AbsoluteThickness[0.1]}}}}]]], "Output",
 CellChangeTimes->{
  3.7228572831038866`*^9, 3.7228573916896987`*^9, {3.7228574301299095`*^9, 
   3.7228574521314073`*^9}, 3.722857503369395*^9, 3.7228575366842346`*^9, 
   3.722857581499927*^9, 3.722857634113017*^9, 3.722868035888448*^9, 
   3.72292238651995*^9, 
   3.72292285323271*^9},ExpressionUUID->"b5a464bd-f885-40d5-b33d-\
437b2c549aea"],

Cell[BoxData[
 GraphicsBox[{{{{{}, {}, 
      TagBox[{
        {RGBColor[0.368417, 0.506779, 0.709798], AbsoluteThickness[1.6], 
         Opacity[1.], Dashing[{Small, Small}], LineBox[CompressedData["
1:eJwV13c8lu8XB/DbyniQ7BCZIckoM86Vb3xDhQqhZCSSLUVURJJKUUZGmlYq
Iy0re28ekr3zMzOz7t/1/et5vf+6r/s653zO/YjauZ90oCUI4g0NQfz3C8M3
HS9e3AKeyRAp28U0KLio+C0F+30dS4LqRhqoTQ6zjGPPGjh920GfDkrzRz84
Om6BlVH+RjNXOkiSnEtOTlvAdDSh1185HSiCqbcvO2/Bn+Bu1jve6dB5sinJ
w20LRsM/vfFZTgf3UpH261e3oEM8kt6S6R3spd0Z9PvuFjx+JlA+H/MeGhP3
eSnEbcFBLidFe+ks0HgqlCKZtgXR/3rodX3IBqUpewGfb1tQKXhrzis2F3Yk
V7Ym1myB2XWVcfP0PAjICaoT/rUF+8waJp8afIUsMT5Go6ktEGJhrO+yyoee
UR6ZR9jdyatdFk75wJzObdiErbA3+OTwlXyw28/5yGh6C1YMZNK3R+QD9yE2
PuOZLXA9Mfm58Uc+XDOl22MytwWqE+XE9J4C0A6b1Tu1uAUPEsvcBzcKoG66
KtR8YwvaWsuvBZYVwXXO6h1J2DZVnnLP24pAWrU6cQgb2vyPVQ8XQWhgdY7r
5ha88SgjdOiLAXHV9AVvbUHyv8cS63WL4ZNarUoWQUKzw90R/bpieB5cP8bE
QMLNozy7RT1+gNfOFr3vbCQk3AngTIsvgQfvBpXWsWM/t75oe10CKVp/hA+x
k/CscF5h2/sS+GXLtVKInSd90yuwuASOZJimlmwnISbPAtWOlACvZjdjzQ4S
ApWmjb4plMK3s8PVnTwkXOIsPKfeWArEiyWDpV0kmEW7DAeJlkNEwo65A8Ik
0KbXXPWSKwfB2H3RV7BZL7/Ov6xaDioRDv0L2E9ES274Hi+HywEd3n9ESHCS
aBxc9ysH6pm8xFlREsLoL6Kc9nLI3OEz81uSBKPGR6G7IyvAPHgxsm8fCSm6
4pt60lVwcWDHC3F5Et5KGLN2qlTBVa39H5yw9cpdva/oVkHMyqXaP9h5UyNh
nXZV0H65n5ZRgQSp1IxI9LwKjE/Xeu9XIsGQPc0tk68ajkq+MA1UIYFdZGjF
jqcGztwutK/AHigLDCySrAHH/m5PFlUS/Buo4TIqNRD6jCfiKbZ+3ncPefMa
KGe7X5mmRoLu1+2JS89q4PCyj2qLBgk5reZvw8VqQaPKcKcYkDBxLsXsPKqD
vEi/MLv/fLU/NNqkDhTOpq68wvaWHPH7ZVcHUvO0VHGE7+Nl3Z+YO3XAJfg9
SvIwCX9z9aCxrg6m3KRZZf4h4VB7NY+RVT0k8zKQ+/8l4ciVIGGpuw0gMKjk
5oFtFD5dfT2+AWLe2fRmYQ8fmS8efN8AD1BBvuJREqoUfk+NtTeAr7O3r7I+
CTu0Jr81izfCyaLBeRVDEiaLo4+qVDQC/cWiES0jfJ4+nVZfSjPQRk0XBGOf
XisP1+drBrJQKLoGW0u9r1FKvBnWePx1TY1J+Kioos2o2QyzFaopLiYkBM3C
c9vLzdAtme2YcIoEyjehifuNzfBx9PXkqjkJ4ecPzKslt+D6t5VqnyFB4piN
Y1FmC2Ro0SaEYH9K9ag4+b0F3kTbGHJYkMAwZvgwraMF4nV3Ze6xJCHbi+MF
C1srhLyNcTU7S4Jjou9k/s1WsHS4N5drQ0KT2Uimt1sb1K6VBa1il5l3P/96
ow00H29xatmSIHxftID9YRsI5XsfrMROSNrqnnnXBn0c1te77Ej4kZRiHzTZ
BnYFSvSbF0jwlGtdZ7jcDs5cPXx6l0gYNfjgqH+9A7rTeNPDsRfu9bwbu98B
htomGk3YPYm2IXFJHSB3qfLsGWcSQl86umiUdMBMUdZL58t4vs9M+l1npoKX
8529j1xJkC+dMmR8TgW/Enno8sTnDRH5pNXVCWblfor8XiRwyyT7GP6vE5Sq
ysXPYFtpp9S5bXXCZL0lUxf2jExa1rJEF1h2hbZ0epNQt+Rdw+7dBRqzffad
PrifFs9oBXD9hA2hR2FUPxLeqDUPq17shi6R7uu810n40t1MqxbQDZ/EJF3N
sK+0zq+bRHWDi3S+CRX7vbYkT3tRN/QqjwtQ/Uno5araxbPzFxQZwPuOGyS0
tEVrvG/9Bbd8Z1vag/A8eie0W1j1Ql+P5j6B2yR0pjr3sV/rhUOHw8LOY7/p
KYqciOqFVWZRmMTuIU6Os9T1glfCyUwyGOeLsRkTp1YfXCjKC5UNJSH56dlb
ttL9cJQ+QDMwnASu6CXR6YgBSHGqjqnA1qRZvWOSPAD0Ddx/WO7j+vSaBdV/
HICS6Pdp0djvBnK7trUMgMaefp53D0hQM7h/OpJ7EOQMdOY6IkhoH4r6ufvF
IOx4zPR27xP8fj2aDGa1Q9Bt62Drgn3XgkX5cc8QvFEu3fUe28juQP3QzBCo
dfrHyD8loUSnZbCFaxhshGfvKkbj/jl6h6vHehiyMjucVWNJOGasfL7i7zCc
qHml8E8CCUXp3bvFj4wCfwI5FYyt/v5QS5HFKAy5nE0vxybOOET7uo/CVQ5e
Mb1EPC+q45L/JoxCkvk9Lv0kEtxDP/KZLY7C1Kj78olkXJ86nh3OmWNwn1ar
wPI1CcflXh9eOTgBXQcTBl9gH9G63/3bZAIkLv3dNo6tu8msw+Q2AQVNeSbe
b/C8tTrW1qRMwFSi/Pj9tyRc++cr4yWB33BMdTdnYSoJqxI27RdYJoHdhc5J
JJMEJYV8r/7tU2CZbPvQATvD7nzBuuIUpLQW57zDDmijLTA6PQXa6gGbqu9J
qOVPfPLi2RS4b1uKMv5AwuAXOuq81DQ0vxgrDMoi4fXxh95fjs1AZEcN18gn
vO+GOGV5L8yBsZfyH+k8EpTHHh/P9p0Dju1Jza7Yi4KHfro9nIOIox4PV7Av
nxPTPPllDsLzeRkpX/C8rjVUl7DOQ8hL+zXFbyRsrldRgovmwdd1c+BWIQkv
5Kwl02ABVFkci8uxTRYNl3ZbLMBySnMScxGez+HC1QqvBfAZeG35BHuLp5g2
JmUBvE4ZtKcUkyDXoSl7hmMRXNRjqxpKSCiUs4r6MrUI5xkUPwhWkvCIFb6+
rluG8O3vpq2whwJe/dD6vQyfdkruS8Q2VI8+z8y4AizyOzOFqkjgHxP5pfLP
Cnw2o8nYVU1C6kVNnaXCFWBNa3krUktCxL7MDNPCVfhu4JUk3khC7q6Sl15j
azB6eqrHHpvD6tkCDWUdOM5fFHqDPZLJUtm0fx0uelsmSDSR8FhAJk36+jrs
SNR5JtmMn6cp/ODXjg1wmuaM3tOK93+YtX3q8U3geZz7YC+VBEmG7UHUvySU
rssf9MSO0VDZ68ZDIA/HjN7P2D/uHUnZJU+gWu2X8jqdOO8tQmTpbAh0czqi
+UwXzl++ePaZCgKNGThzh3bj/UmnkuEUT4M+M4gmDvSRsCe755X1RTpk75l4
RKof9+/MTo83IXSIo5dv+jJ2wE29EN7XdMj5E7v2CnZGKuvLGwN0SNh+o59t
EO83ff6qf8/Ro9AfneKawyTsvdX0TdCaAZn7R7yLHieBJBV5eb0ZkcdpgTwq
tmPSAXX3KEYUti+liG8C5+XfL3XF2Yzoe39hyzNspoGKRY05RiR0ZHol6Tfu
b/aFZE0XJjTEeuxIyv9IOKVpz0WeZUZro53Hx7HN2axmOK8zI65ie3PpKRIc
nKwNe2KY0RFPf+cM7KA1ixG/JmaU2pHx+MM0CQJzG0GHD7GgHx9U4mexo+ZF
3OzNWFDX3dLXCjM4H93mdVk9WBCLRvfnHGz3ju3uP1+yIJfnzL2fZ0moPJ6q
/36LBYVcix5bwT55K2z2JDcFJRmLzqnNkTAu0dJqKENBjbTqdPnYQyeybu8y
oaDxX+WsG9gOX6Ke/LanICLPmFdrHveLq6nPrA8FKTo6yRRje/yqu/w4loIM
0KIS8QfXZ1tpuUgqBdntDDx0GJt6s/92Sx4F+f+h6N3G5hj6qfeijIKe1sUa
lWHvFoyZCW2moMw34hb0C/j+6cbiA3soqOLGRztdbIM7u/PCximoz0zTJRRb
5dXdxfh5ClreX+VThS027W6fu0ZB7MynbjEt4vvdFLrQSMuK9gz1heljy/bq
5U0wsyKU7xwVjq2wdOgquZ0VnXm6nFCHLZ2VIMvBw4o8XW+/ZV36bx/cL+Tf
yYrC9dg/HseWYLoRwifEil6JxH+NwBYwdjhMEWZF+auSpU3YkiF2EgvY7S3Z
dRzLOF8WOuobsacytDpMsNWpo/rPd7EihpCavijsY11OAnaCrEj4nOlEG3bz
QU05QX5WpKIyOM+9gvenOtldy8WKjLa7rpti26cfm/FiZ0VOE6v0sdiu+0/H
8jCxosCSEPYu7B6dTdc8ghWx0gu18K2SwNa4tRq0SkFxerlPzLH7W/5UWc1S
kMQ9A7NYbLWFcHO9UQr6WDfI37n6X759vKLbTUEa7H6/ePHcrpWzqJ1rpKBK
Y47nZtiOPcdookrw/Xdoi/8311lOJZcc3lKQMz91lGcNz/dbhy22GFwPS9c0
U2z6DRO/8TsUxDaQsK8Duy2JIv4P7p9Dk6uq7esktHIN9GjzUFC13OM1rg38
fR8v2MNOUNBp9z2Fp7DvXynJ1J5kQZcXTXXasK2tIs9SC1hQ/FbOsdZNErR3
WN2JtGJBfzldbZtJEvpU+LkvhjCjUllaTiaCQOw8BYlbjsyIqf74wp7/7Juf
e9KQGT1lH81zxL7cBk1oBzPKfMKlOY7tSEe25cYzoV9JHrpjNATatO5t901l
ROo5spYjdASyf+j1oLKQASH6ldlt9ATaUPL6zJPEgPTMyu7IYD/pD6wJDGBA
p9esst2wcxzssrI0GZCHzkOmv9gJbGxvE/PpUVrr7Ge2bQSa+ujF8bCUDvEv
fOJSZSLQdwfHCxtzNEhENyjdAvud6s0rTh00SCr2OARgC6fL1tB+p0EHNMec
S7BtVhZ2lwbTIONgvlJDZgK9fxpSdGknDQrjuu5hw0KgtwaC73SOE2hVGRru
sRJIN/I0W8y7TcgreMKVgW3LI8l1/vYmeOlOWNRix6zQnnKz2IT/mUWOsbAR
SEy5r+wc0yb0+Q2T97FfXtnac+XSBlQU31WKYMfn22g4IKS2DlGGzbFRHAT6
4W/WpUf/F4zaJfpysDUMfm5uDq0C6zk/iTbs1XD/W9Mlq3DHTSybawfO+Zdh
C96Bq+AbeaX2KbZH0UU9LmIVrDv5N2M4CdTL96xNh3kF9trb2iVwE4ghvGjk
B1qCtESVc0XYe4XCyNviSyBFpZwZxE4RvfGv37YlENP/fHwP3jM8bcbZRMMi
COynqOdiu1vkWbufXQTm9U/b63gJFJpSHuYVsgDjUUyFa/wEivP9ouG+PA8X
6nu/7NqJ3/fT+txy3zwMMeTmIGzOK6pkStU89PmeSwvFLl1f77n5bB6o1jlP
OAUItGbA3kkP81Ahe9ZZVpBApvqCLZKRc/C69COf5S4CFf1U7gxInoHuLBb3
AGx+oweCCtdngDPZofI5tqvEvQER0xkI9Bf0GcY+6TXHn0uZAesDd1tdhAl0
+I18ToL/NAikWD+8JUKghsX83dwXpyDqHhvdW1F8H0cpJyrtJqH2mpNlFTbV
ia1e7cgk0Fwsy/6N3WqvP9ktOQkeOn428mIEcl5/+yrz9284sT5S+AU75FqW
c4D3b2B2LfCtFSeQfvD0zO1HExBofHlmVpJAlcEMDBtjY+Dqc2J5uxSBDgnW
7LzSNAaW8Ypb+7EjZxPZ2b6OwcGRFTYPbF2NwW8v7o3B5LWQfXPYw3Xq/Pry
Y3A6Ocllbg+BTgfwmrrfGAXpmabJORlcb557UtmKI8DDlfuHQ5ZAqroWUwO7
RoBWLWZNAVs4n8ZqL8sI9AadZfHEPnygPHj78DBE8fyWmccWHb1gyBEzDBuH
aC/N78XzGmCz0UgMQ8v9A+Pz+/C8fU+ql50YhEDbuNfc+LtjdV/Py+WOQZBX
3Tivit2j38HcUzYI4UNlXQHYT0W9Bv8kD8IR9VO1jPsJZCbfMWNoMQifxzzf
71Ig0OuhO9GhzQOQePijt74Sge7er/Bhf9EPBnxcCi7Y7p0lTC5B/fB36upU
BPZwY9b0H7t+MIvTdmjH1iXSnvlL9cP22Qaz88oE8t7Xzer5sQ9uJ06p+xwg
kLjOYnJOdS84rsgQL1UIVHhdLuMXbw/U0/G6lmBf3VMh8mLrFyhw0HYPYn/Q
TBsJGvsFq9LduWKq+DwnSt4lfv4FYZbhjm+w39w85SJ75hdkFE42pqoRKPiJ
bGzQi26YCn6X9EGDQFGTSub0uj/B+HEsSxP2Cs3zl2IKP+FTYvC1WexbQneQ
heBPCMizMlHQJBCjPnWa/U8XsI1TGHKwe1NkleJedIG8gYtL3iECRbd8DKSn
7QJPjn2aBdo4f9N+FNt0UCGi5Tl9D/bfDZbdb8qokBnF0biOvZj+c9t6NhUm
uBdtNIFA/ibd60MRVLDemR/6HVskYjQ2Tp8Kx8T0W78i3N+3ZWuCSztA+oDD
pTwdAp1HpUyZJe2gt0RV6sDWr62elc9phwufj24sYm+4ZRiUvmqHZDW5Rwf+
IZBiVAadQEg78GotfMrFHj63LHL/33ag1wsico4QyHOx4KxtSxsMmCfFftAj
0J+f1KtGc61QXPOIpwW7YURZOHKwFZ5r3n6ygH3nYarccGsrWIk4PlL7l0DK
ctpiX/NagTqmcLcUOzzn0ZxYQCs0+JRfpR4lELxeipugtML3J/8z3TLAeZw1
7Zus0gLPGPradhvi+Uy/OlIm0wK+15pN/sE+ueLKtyzUAipWecfDsIvbvMKC
6VogW+yWLucxAv08v+MRammGtGzOg1I4971nTE8quzdDdJM69wkjAmkJLJ5g
uNQEsr6fdNywY4YDVTZPNUHR7v2eEdiFzi8vMEMTTHhKNDZi5xjnKFjzNIEG
9/YwI2MCMYl/aF8ubYT+MyPrxiYEkiCWpZpEG0FmKGL41CkCubRQB/2m66Fw
cTjHwhw/X9ry+/avtcB5oj86ALv8sg8zfUotOKV2+yZje9D6bzI/rQVuyxbt
UezJwXh/A49acC4uqvU4QyBpTqpzgkwt8Ic/G7prgfPgQrepc3INXBEx4vxs
hfODW7FVLrYa9hp89+TE/xuuxPo1SOVWgkq3FoMytvuF4tmfbytBx7kk7hS2
7ZNgp7i4SrAMry5+in3u6LO9qjcrIayWysZnS6ATcQLP1/QrYcRgIV3QjkBW
MQPxEcMVkGgoNyRxAb9fkpD1M+EKYDv+/KSqE65nUIdib3YZtEam6phj58rV
Ov2TWgZx1Cyla9iqKlOL2YllIGZTxvkF+8O3H5Opd8tAxXuiVeUSzlM7Rdvl
c2Vg/UzplIozvq/LCsDLWgZZo5WnDrrgfuqWWZNxK4VTN2dPK3sQ6Hj3u2Ka
oyXQ7e331xRbTSVg7rZ2Cdhconvuix0vn15BOVgCLqf5xguxDb0EtQ6IlUCI
LPgd9STQ1+zM2/0bP+AzNSLpnBeB9ky8SYjL/QE798uP3b1CoCM3iDgbqR/Q
3+9yrceXQG0CzNHBUASCrLfqN7A3s3hU5hSKwFwtUnSXH4HOahlKO4oVQdPj
vLpz2DGe/N3eDEVQfHhLpB9bOGnMmbG+EJJfP6oevE4gLytD0e1WhXDeMWfn
eAA+78Kjv7aBBdA/s5I/H0igjL8FcVpj30FS/uPuT/fw95JthLBl9xdoSmhL
OR5FIB+pV3+kTPNg+jOD0al4AlGUUb/UyVwwob3At+01gUzU3i5zeGaDzHoT
jeQ7Ai1Xr3NMd34EB7F0NsFcAu1gE3WjaryHcb8P6kX5BOI1ZvqkXpgBvTdL
7jaU4fvmXohxz0oDIf+2kHnsYp/Z/7WkpoHltdEgnnICGTAKfFNLTgOqO3PA
Oey4k/kfuSLSoNHGxGMaO76I5dvW5TQo0hk8w1aJ6xkpnpAinQbJ22hkj1fj
/VN4T0DmbSr00XLt8cRWna77zJ2UCkKkhEQ09l1WNjf66FSIWzkq3Is93hMq
NheSCo8nHnO61hDIl/LJbPVCKgTW7l5/UEsgC2/ViBrJVCiqVFrNwk7z93+6
tCsVNkqPLLVjnyn9EC7Jmwq++U6zQnW4PmddDkVuSwWPzKzhTOxHejdcYsdT
4ENa6UAz9s5oh/Sh/hSYetPeu4jNbX+3RLErBZySVjsP1ROopOeI36/qFEh5
xtJhg83oUc+lUpICI9FCrSHYDkYOt55+SwGxKPmmNOx7z8O/LWengG0Eqq/H
PvL4W/HZjBT4P7b1m68=
          "]]}},
       Annotation[#, "Charting`Private`Tag$21889#1"]& ]}}, {}, {}}, {{{{}, {}, 
      TagBox[{
        {GrayLevel[0], AbsoluteThickness[1.6], Opacity[1.], 
         LineBox[CompressedData["
1:eJwV13c81d8fB/BP9lXKDA2ypcgoGngfhUoDSSRkRkYZKStZX6SSyCiElJbs
kew9s1eyiRLZK9zP7/z+uo/n497P/Zz7Oe/367yvgNntS5Y0BEEUbSGI/7/C
qJfVjRtUeLvHWm3kRyIU3pDJT8Y2Tpn/5D+cCEcnR5knsOXClfP3TySC7NyZ
VCsrKpQ9zG/ymE8EEZJ9ydqaCrW0AxyI8hq27n7na2tDhfU4eW8NhdfQfak5
zuEWFX7Zlsw5RbyG2+X8He53qWC/g1HrnkESHKDh9fkdSAUrc5/QzzJvoSlW
0kk6mgoc2V5mT8XfwfHne5JF3lPhNk+pzea1DyA7Zb7LJZ8KrbFL9Dv4UoAt
vrottg7fb9jJlnNvGnhm+jTw/aBCh3x3UuXdDFBicnhsjs1Rau0x45UBVCPj
C++x9em1NvkDM+AB5USzTB8VBD4PcIZFZYCvyWKbaj8VuCy9RAq+ZMDD7Va9
NoNU2D/ldkdkIwMibc7/zh2lgmhjzDmfwExIF+Rm1JyiguTB8wnxGVnQ95Nr
/1Ps5XTZivyvWUD5wHmuGXtwnkagtyILzA6xP9WcpkLim94kya4s4FRk4db6
S4XvWbst961nwT1dWjHtWSo8vnBv6Jh6NigHzajrLFLBzKTV+sZwNjRM1wTo
bVDhY/xnFWbJXHBnr2WLw76ibX266WguiCvUxo5g87QJBsWo5kKAd22m/SYV
SMvsIW3DXEAcdQN+VCrkPSpel3qcC9lH6+XTCRJ+3sy3z5rOhVd+jeNM9CRQ
bqkGHPySB068repfWUiwc4oQOG2fD48/DcuuY+89+Hwtzz0fkpXm+RS3k9Dc
In5BLigffphyrBRhN4nShp1NygfVj7rvynaQsHNms2zpez7sPNHLWMdGwg8V
K4srZ79CvuFobTcXCSLNN6eDpAuASFjSWNpLwp+ONGcroSIIiWGbPcxHgh+f
hpCvXBHsjpKMuIPtfP7x1IdTRSAfYjm4gL22o49WwKIIbD07nef5SWi3cm5J
fVsEXfo5sTMCJDi8ot7RPVAMKWwuf3+LkOAYnPBAQaUE9PwWnw1IkpD6y3jM
9lsp3BhiSxCSwrb0E5btKYW7SodSrbEPbr4NohkthciVm/Xz2B67Kv6WrZZC
h+0gDaM0Xv/Vh+GFwmWgdbne+ZAsCZ+i8gNTvMrgjEiCrrc8/j3srR6dx8tB
37fIvApbTjy5a029HKwGex2ZFUg4npTALKFTDgEvuEKeY483aR9PtS2HSpZH
1e+PkhB1vM/8dFw5qCy7KLQeJ4GVaV9QPU0FHK85xysIJFiIOXsHdFdAzjO3
IDNsiUkpkatjFSBt+G7lNXZX8tkJhbkKEJ2j6RJCJNTcP0Dybq0Ejt1fw0RU
SOh97SDkBJUwdUt82/5TJJRouOc9+FgJ8TvpyUOnSWATVivyDq6CXcOytxyw
FTnWE5aiqyDyk0l/OnaKz+on13dV8BgVFsicISH3VNGDD5VV4Grj7Cp3lgT3
YKk9X8gquFQ8PCd/joSkBtk7L1yrge5G8ZiSJgkybvw8Sy41QBM2XeiHPbLY
H5gdWANk0Z6IOmyhABrfwBc18I/LQ01Xi4QPK0v+1kU1MFOlkGynTcIzd9M+
XoZa6BXJsIrRISGSrU5CJ6YW0n4mTa7qkTD931TxUmcd3v/2cmV9EmbIheMm
k3XwUYkmxh87mUdz3wi1Dt5EmJxjvUrCly+pGQfF6+Gl2t4UMQMSXux3rRny
qAf/t5H2VwzxekZXdcbEGsDA8uFslgkJY+clrpuHN0L9vwqfVezy91flnn9s
hBOhVHYlUxJ8g57CUFkj7ClwPlKNvVHr/6Z+thEGWI3de8xIePr6qPS05jcw
K5Sl27TA9SYRXRvC0QQ2HH3c6jdJSNvVaeud0Qy973d+CMb+9t/zMvvGZjin
rH28GVvtlTuL50QzHLxZbahvQ4LoZZ0D1O0t8Lc4PdHGFu/HI7HcM+ot4GTz
34Gn9iSc3qN/i+9LC7iVSUGPIwnLroTA8w+tcKXSTYbHiQSlgiZ69KUVZGsq
hfSx45uaLDerW2Gy0YCpB7ts48uWz2OtYNAT0NrtTIKJ+u7YkX1tcHxmwLzb
hQTIORJREtsGG3ueBnW5kfCVtpmfJakdevh73Xe6k9C3PSuNP7sdsgVF7K9g
cyROO5yuagc78QLtLuzGo2ws3RPt0C83savLg4Tob66m/yQ7oFgDPnfex/12
887a7eIOeOA609rhQ8LwrcpqnrlOGOg7IbnLF9eXgLRRHUMXKKoEBV3HnvzO
ZB29pwtWKQIwiR0qeSAr7EwXOMVcSiH9SHguKitATewCi+KcAIkAEjyTxaeG
DbrhDJ3nCe9gfH3/PTG/8R5Itq6NrML2L2ybcCa+A903znnmR7jfzSn1wbu+
Q1nE5/cR2CxO3iwHNb/DcbFBrk+PSahVPG6h+vU7HNQ4OdsZgusn78b8tuhe
YAtlensgnIRMNq/vwnf6oNfU0tQO+5b68Fa9Z33wRq5872fsoC07pbNS++Bo
t0ek1HMSvBT53Cd/94EJ30ygTAQJpv1b7YzM+iE9pdNGIQo//6TKsBfXBuBi
3WvpUzH4/iYXeXuPDgFPDDnlh23pqyRgqjEEI3aGHyqxh7fO3qExHIK7rDsF
1WNJSC/xKH/+YAji9B5ynI0jgUaBNNmsGYKpn7eXL8aTwHVV1myr8TA8olEq
NEgigX2z8XZUwgj0HIkZTsCO/zQ9GJE3AsI31xgmsCmpjgYFTSNQ2Jyj7fyG
hACPmUzPzRGYipWaePSWhAzFkbVhw1E4r7CPvegdCasv3n3yERqD7Xa01vwp
JBSnuJ2KavsJBvGmTyz/79eKCkIzPyG5rSTzE/YC+vx7eOs4KB/z3FT4jPP0
q7nymto43GZYCtNKxZ8vUmiIKRyHloTxIp90XN8Hw7ZxZU/As846jrFsEiKo
4cxHm3+DlpPcvHgOCbs/HRYxnP8NrDviWuyxm7kM9Eu5JiHkjMOTFWyThIOH
zxlNQnDBTsateSQIthHK7jOT4J9o/k8mH+eNQntn0b4pOKX8recu9unSMgOx
M1NA80M+rwCblpw/2Xt7Cnw4me+ofSXhHGNxKV/pFHgFpk/rF5Cgz6pqfNhi
GlztN4ceFOF8l6F4ixb8BQVmq5JK7PIwm+o7E39hObkljlKM8yXj6yFuzhlw
GUoyCMeOc6y/dO3WDDjpaHQkl5Aw+OdXtTvHLNgdi6r5Vobz+++5gJCOWbhO
L5O6u5oEyb/5zvc85iF4x6fpa9h5T1RDSyLmIZtXRDIWO2FVskshfR6YpXhT
9tSQoPIo7ubXn/OQe2XLx721+DyP8n3HrrMA2963vuWvx/0uZhR9U2ERvmo4
xQk1kbC+cYhI3r8MPy9P9Zlj+zO+mivRWAbW6zf2vMF2VGrI4LZbhhvOBjHC
zSS0HP7q5pu2DGyxJ1+ItJDw2548cenYClhPs0eItZHw+Kg1i+rVVeAKzXp8
oAufX+WJ4kXf/kH5utQRR+xWDqo/sf4PHKw+9udiB70UXY4TX4d65USpk90k
FBH6Mr/918FrOqRFv4eErJoSsWaVDRjXsOEM6MXzw7wCr/K3TcilF4gdGiDh
48GJ09qRBDJ3jFUVHcTfvyOy/VcmgVj7uadtsRNFxnemNxPIJnu78gp2xjOm
6EbKFsRnvjHIMkxCYNo4Iee9BQWUdgudGMV5D4OGR11okJ5HyKeICRLehLe7
ZLrSIYfLu3K6sAvjs4zMouhQkGRyMfcvfL6aScbvzKVDXweLWl9gbxOmHfVZ
oEN7VKdX4n7j/iqI0+W8RY9Gtp1XTf6D67Nxh5vydQb072f3hQnscw/ly754
MiCOEnM98SkShi6qWVJfMCBVRw+bj9g3LPYb9bQzoHedH0NTp/F5YFLOoKDK
iEpT5V/OYN9+yXry/nVG1BNYniT9F89br15qW7gzIubjvbmZ2OovxkQ2UxmR
3StKf+4MCZcveFh8ZmdC/vcixlewPa4ZLl6UYEJxWgKzR2dxvhdM211XYUJN
NMdoC7Dz6IyZs+yZ0MSPym0b2KpnnEV++zIhIkdrp9Ic/jzvIN+dKCYkY2W9
vwRbNDFn/lYxE9JAi7LEPAnfc+L42lqYkBmvt6IK9oxhQ5fDCBN63hClWYE9
oOPVfoaWglLeCF2lWyDBLWHC6S47BVXdTzNTw24YFzKp3UdBy4dqXGqw3xRn
81Uep6DtFJ0HTIt4HogmdlioU5DYyEDQWWwX/UuRnNoUhApswoKxNzfbvVoN
KEj/+XJMA3b+narxSHMKcrT3fbttCed5kbqaqS0FBatvT7uAnetWe0vSiYJe
87/8EoKd4sv9YvUeBRWsipQ3Y7ssrxqXelJQR2tGA+syCTb8Fyp8vSlo6qNS
pzZ2R066nLIfBdH71w2EYVepRATP+VMQn5Hur3ZssYZ61tj/KEhefniOc4WE
zuC7XkrYmjvs13Wxz485r3fi661/rdJFYZtF8fHf8KEg7zL/7T3YR8oCZv7e
p6BtdHtauVdJOPSQfSHYjYKi1bPC9bCFBHMZJe9QkPBDjStR2KGvQrW67Sko
rWGYpxu7nZ1e8/ENCjq+3e3HzjUSTkS/GLxoTEHVWqyvrmBfVnSQF9SloEvh
70wisS1rzH5QzlHQQKeyUBe245aGtxREQTY8XT+5/uG8fLvli8hhvD8G9u91
sZdfv3I3E6MglqEYyU7s28u1i1pb8foE5WY510k4KuiQtm2DCQlb1mdexr7Z
K75z8w8TUpxcVejAZnlU/O9ZHROqPRj6j2ODhFl3hQGVPCZ0+bZYkQ62q5iL
lNIbJmS7qHuyHfuSvSG9lCcTeknNPN+2SULY8QyeJGEmJKqisYOdiueXF08O
6bMwoUy/4VZtbM1IGYeHS4yonolVrxVbcC76pWslI1pjtzdtIXE+iN6gPWTE
iMolaNiZCAL5v6XntT3JiJgaLyyIYc/Ql7/RFmNEz7f/zLHCHi/S0JWbZUAp
4RwnJrBzpf1curwY0I84B7XxLQSqaLtx8Xk4PTqWKWEwRksg19OigWFZtAjR
rcww0BFIL8tt7Vo4LVK/UvHffuwGN9d2JWdadPnftYxb2G2GRvyX5GiRw8kn
TGvY5K3rI5PZNOh920wuCwOBhHuVi6jFWxDPQjaHAhOBEr01vQ7gHOJX8/lw
FVvKd5J1LgP3ZdQF8MQWuu42utOThMMnxm3KsM+mxVj44f99Wn7c5ecoBPoX
a60xgKgQxOHuYMJMoHNqwlpOGRuwKgffHm4j0DGmk08DutcgpzCc4yO2rStH
zMe0NXBS+3W1HrvrkJU5T9Aa/LnybJyZhUCMjebnm4+twYDbKPkIWzRdSTMu
YRWqSgJlQ7YT6PHpPKTpsQJh51qiwlixFcs8MkyXQLNDeCATWzkx8ZbAySXY
ZuQm3I5t0VBNNgguwX+3BDM42PB6ezKkmscWwfXZnfrn2D18h5V9bBfBuJtn
M5KdQF4dR5Rl/RbggLmpWQwngZKWL0719czB+1h5o2JsM4XukpyiORDt2qo/
jD18LnKx4vUcCJ7NvSDGRaAqFeK9l/0c7Dq09VgW9q54wt2Efg4o69k7GnYS
qFnTaa+z8ixMhDEV/eMhkHis+pvht9Ng0dift5eXQLyjRtvVPKZhhD4rE2Hb
Jc4prmlNw4Cr0fsA7JqtTXzam1PQZZwZzr6LQOtbF9o+XZ2CKglDG4ndBJo9
IcDrtu8PJJWncRvsJVD+tj25giO/oDed+bYn9gET03Sy9Bewx1tWv8Jm3Pq1
hTvhF3h77HYZxW7+HhKyYvwLjA8HttnxEShNLS3YanACdiUbP3nAT6CmmTM+
iZPjEPaQhfatAK6n64vjzmI/of6etUENtoUQrVD3tp+w5UZFxm/s7n8N363m
x8DhpJuJlCCB7APNVViLx+Di+lhRHnZkyMMpJ70xoNgXutYLEchAQ3pTJmwU
vLVs/86IEOh+/6432iIjYO9ycXmHKIHC2CrtpNlGwOClDPUQ9vU9Wj8lN4fh
yNgKiwP2LW0xGv/OYZi85y85i70g/7YuMnAYLsfH2c2KEUgm1ZdObG4IxP82
T87uJ5C3c08bT8YgcHFkzbNKEEi6P+Rs7tNBoDka+U8aW8tQJND/1iD0+xgy
O2LzXfZczTg4CGFcv/fPYadyb6id/jQAG4o0N+cOEOgPI5she0Y/tD46PDEn
iecIhgNLNP0/wNs0OolTikDPmcLflRf/ACmFjesK2LGv2FTTE35A8EhFjyd2
6MPxYQ7LH6B6TKee8RDuz9cbVgszvZA77vh5rzSBHFN2fGpg6YVYlTTns7L4
+fDxf6y06gENbg5pO2zmb7v0313sgbWpu1Mh2DqiavapR3rgSrSyZQe2fGNk
lThdD+yY+Xbluhzez08J3DWvu8E3duqYy2Fcv5vbTjuPd4HVyn4iUZ5ASz2D
e6f+64RG2p32ZdgH/OoaNJw6QZqVpncYe+yfbl+5cSesivdmCSoQ6DOXsjdV
oROCDIKt3mDXirWaxP/pgI9Fk03vjhJIbvbxlIVeB0z5fYpLPU6gzchg3TVo
B63QKOZmbGeP08PHDuH/k7F+92awo/g3ZJ7ytYNnzjVt6RMEGizckXBvsw1Y
JrbSZ2L3HDA9qFjYBlIadnY5igQ6Kbk301WpDRxZJU8UKuP3S8NVZy+0Qkjr
K7o+7I1qxt9d0AopYaxN69jO8dVEk0wr/OJcNDkBBAr4EC8+zdUKxrwFAV+x
05Tdv0wNtMB5wbNtXxCB9n4p0utzbgHxw5Y3c04SSOHEF9sK7WZQX+qS7cRO
GYln1z3WDBa5ZzYWsR2BYR+NQDPEHz349PAp3J+Hglo/zzbBTqWF7Czsn5KP
Lp9+1gR06j5EpiqBeBSTv5t2f4MhvbioVHUC1d92ij52txFK6p5ytWJ7/vdA
SvB6I7w64Ru+gM0pmtEgcqYRrvFbPT16mkDzZaFu93c1Qte4dGA5Nt9TXzWb
0gb45lJ5t+sMgVqiFqK42Rrga/gfXaoGrq+4hKLiyjp4QT/Qvu8cgQR23u4r
Tq8D13st2qew5amGzp2xdSB/LedCELaI/WSgmksdZAg+UGM/T6DsSP1GSbE6
eJ/BfkT0As6zOw7utE9rIaL5GOdFTQJ9s8vpW7CvAQnX7JO3sH/kg1qmUQ0U
7zvkGIJ9rdV4u8+FGvjlKNzUhJ35SsdeU7IGjnPuCNLUIpCPrwj75+lqGNQf
W9fSJpDGLgsaA8dq2D8SMqqjQ6CVV0JH5vyqoDiYwn4HO0nufs9zlyq4JOeP
nmM7FUfdVreqAk9/t7gObO0kBrl2jSpoErXQ071MIMrjqxLP2KvA2fZYwxVd
Al20NN8W+qYSihZHM6/qEUh2hEtVvK0C2C8ORnhia9RMfNavrADrd72u8dgy
1uICUbkVwGnQqvwTe2mQp1cppgJsSorrHfQJVMzLGyVtWQE8wS9GAq8SCPH2
J8esl8Mdfk323GsEWtTnp7DJlsMBja+O7CYEan+rVcpeXgryvUr0cthF47Lv
1/NK4aRNWbQOtlcd+93pz6VgEFxb8hxbQnrz5Z8XpRBU38XCbYrr5eniXy2n
UhjTWPiw2wznS/gQT55wKcSeOzgibEGgV0XRVCP+EmC58OqSgjWBlP7aSleu
FkLbs3cn9bB91dcu1P8qhOiudNl72KYBvw37ewpB0KSCPQ/79CjwSOQXgrzz
rzb5mwS6Uvf1oaF7IRi/kNWRtyHQmp7BF16yANJ/VuscscP52sOQFcNWADpe
M5flHPA80sX8QFg/H3qd3dZ0sQ/ue3Lz99l8MLlJ+8oV+/pnN56vJ/LB7jL3
RBG2X2Z6qBd/PvhLgNsZRwLFP9kbHDbxBXK7QuKMnAj0nelk+w+3L8B7SGo8
8A7OB6tvYQnJeTA4aHevz5VA7us7mx7y5cLubQ8aN7D/PDz2/RNHLugdfSaw
1w3PO1EpVZ1MudAcmtNghG1vHiqsspADJSpU/kHsw4WPJVxqcyA+6WntsDte
/z6bpXN3cuC6VSbvhCeB9vkWSfi1ZsPg35WCOW+8X2evZiUnZEFfQ3AVpw+B
9Fn/3aiNzILe93ubFbAfddxzmHucBR1mp0buY5d9uGl91S0LartCmJh9cb8t
JYp4X8qC9GIRXUE/AiW3jBYKMmSBb4jO30v/EYipiF79iVMmiEil7ct+SCC2
094rUcYZ0BzTnnwhDPd7tOQyHV0aTOfSa+q8JFDgjwZWQ5YU0Kax4GZIIpBK
8RN1G40PsH+9eYvIJwKdn/u7PrrjHVgKfmDZnUWggeQeNjXRtzDhlnqsuADX
2+us266Xk6DfqyzwWwV+fwtrc0pnIuzxaPefw57P1GGzbE4Eg3s/fbgqCfTa
afnVvrpE6LpN8TTCnuqUC08sTIQmE22HaWzxsyvx9UmJUHxyWJ+lGs83905f
znNKhHiGLRIXagl0bzSx5w97IgzQcIg5Yq8Y/laksOD7kcLCEdgaITTv9jMm
QvTKGb5+bAkhJ3/n9QQI/RXKbl9HIElF/gMHxhLAu37f+uN6As3FcVmI5yZA
cbXsajr2KvNdWZf0BNgoV13qwLZgDRmv/JgArgXWM3saCCRYw7NqF58ADinp
oynYlkLXgweDEiD1fflQC3bfNgWtU34JMPWmo38R2+mG/tSH+wlgHbfardiI
z/uygfgHTgmQ/IK50wS7xMQj669dAoxF7Gnzx1593xJhYpUAgmFSze+xvXWp
qp2mCWAaghobsY+kipScN0yA/wGLMFoW
          "]]}},
       Annotation[#, "Charting`Private`Tag$21578#1"]& ]}}, {}, {}}},
  AspectRatio->NCache[GoldenRatio^(-1), 0.6180339887498948],
  Axes->{True, True},
  AxesLabel->{
    FormBox["\"w/\[CapitalOmega]\"", TraditionalForm], 
    FormBox["\"Spectral Density\"", TraditionalForm]},
  AxesOrigin->{1.900000004081633, 0},
  CoordinatesToolOptions:>{"DisplayFunction" -> ({
      Part[#, 1], 
      Exp[
       Part[#, 2]]}& ), "CopiedValueFunction" -> ({
      Part[#, 1], 
      Exp[
       Part[#, 2]]}& )},
  DisplayFunction->Identity,
  Frame->{{False, False}, {False, False}},
  FrameLabel->{{None, None}, {None, None}},
  FrameTicks->{{
     Charting`ScaledTicks[{Log, Exp}], 
     Charting`ScaledFrameTicks[{Log, Exp}]}, {Automatic, Automatic}},
  GridLines->{None, None},
  GridLinesStyle->Directive[
    GrayLevel[0.5, 0.4]],
  ImagePadding->All,
  Method->{
   "DefaultBoundaryStyle" -> Automatic, "DefaultMeshStyle" -> 
    AbsolutePointSize[6], "ScalingFunctions" -> None},
  PlotLabel->FormBox[
   "\"\[Omega]=2\[CapitalOmega], \[Alpha]=\\!\\(\\*SuperscriptBox[\\(10\\), \
\\(4\\)]\\)\"", TraditionalForm],
  PlotRange->{All, All},
  PlotRangeClipping->True,
  PlotRangePadding->{{
     Scaled[0.02], 
     Scaled[0.02]}, {
     Scaled[0.05], 
     Scaled[0.05]}},
  Ticks->FrontEndValueCache[{Automatic, 
     Charting`ScaledTicks[{Log, Exp}]}, {Automatic, {{0., 
       FormBox["1", TraditionalForm], {0.01, 0.}, {
        AbsoluteThickness[0.1]}}, {1.6094379124341003`, 
       FormBox["5", TraditionalForm], {0.01, 0.}, {
        AbsoluteThickness[0.1]}}, {2.302585092994046, 
       FormBox["10", TraditionalForm], {0.01, 0.}, {
        AbsoluteThickness[0.1]}}, {-0.6931471805599453, 
       FormBox[
        InterpretationBox[
         StyleBox[
          
          GraphicsBox[{}, ImageSize -> {0., 0.}, BaselinePosition -> 
           Baseline], "CacheGraphics" -> False], 
         Spacer[{0., 0.}], Selectable -> False], TraditionalForm], {0.005, 
       0.}, {
        AbsoluteThickness[0.1]}}, {-0.5108256237659907, 
       FormBox[
        InterpretationBox[
         StyleBox[
          
          GraphicsBox[{}, ImageSize -> {0., 0.}, BaselinePosition -> 
           Baseline], "CacheGraphics" -> False], 
         Spacer[{0., 0.}], Selectable -> False], TraditionalForm], {0.005, 
       0.}, {
        AbsoluteThickness[0.1]}}, {-0.35667494393873245`, 
       FormBox[
        InterpretationBox[
         StyleBox[
          
          GraphicsBox[{}, ImageSize -> {0., 0.}, BaselinePosition -> 
           Baseline], "CacheGraphics" -> False], 
         Spacer[{0., 0.}], Selectable -> False], TraditionalForm], {0.005, 
       0.}, {
        AbsoluteThickness[0.1]}}, {-0.2231435513142097, 
       FormBox[
        InterpretationBox[
         StyleBox[
          
          GraphicsBox[{}, ImageSize -> {0., 0.}, BaselinePosition -> 
           Baseline], "CacheGraphics" -> False], 
         Spacer[{0., 0.}], Selectable -> False], TraditionalForm], {0.005, 
       0.}, {
        AbsoluteThickness[0.1]}}, {-0.10536051565782628`, 
       FormBox[
        InterpretationBox[
         StyleBox[
          
          GraphicsBox[{}, ImageSize -> {0., 0.}, BaselinePosition -> 
           Baseline], "CacheGraphics" -> False], 
         Spacer[{0., 0.}], Selectable -> False], TraditionalForm], {0.005, 
       0.}, {
        AbsoluteThickness[0.1]}}, {0.6931471805599453, 
       FormBox[
        InterpretationBox[
         StyleBox[
          
          GraphicsBox[{}, ImageSize -> {0., 0.}, BaselinePosition -> 
           Baseline], "CacheGraphics" -> False], 
         Spacer[{0., 0.}], Selectable -> False], TraditionalForm], {0.005, 
       0.}, {
        AbsoluteThickness[0.1]}}, {1.0986122886681098`, 
       FormBox[
        InterpretationBox[
         StyleBox[
          
          GraphicsBox[{}, ImageSize -> {0., 0.}, BaselinePosition -> 
           Baseline], "CacheGraphics" -> False], 
         Spacer[{0., 0.}], Selectable -> False], TraditionalForm], {0.005, 
       0.}, {
        AbsoluteThickness[0.1]}}, {1.3862943611198906`, 
       FormBox[
        InterpretationBox[
         StyleBox[
          
          GraphicsBox[{}, ImageSize -> {0., 0.}, BaselinePosition -> 
           Baseline], "CacheGraphics" -> False], 
         Spacer[{0., 0.}], Selectable -> False], TraditionalForm], {0.005, 
       0.}, {
        AbsoluteThickness[0.1]}}, {1.791759469228055, 
       FormBox[
        InterpretationBox[
         StyleBox[
          
          GraphicsBox[{}, ImageSize -> {0., 0.}, BaselinePosition -> 
           Baseline], "CacheGraphics" -> False], 
         Spacer[{0., 0.}], Selectable -> False], TraditionalForm], {0.005, 
       0.}, {
        AbsoluteThickness[0.1]}}, {1.9459101490553132`, 
       FormBox[
        InterpretationBox[
         StyleBox[
          
          GraphicsBox[{}, ImageSize -> {0., 0.}, BaselinePosition -> 
           Baseline], "CacheGraphics" -> False], 
         Spacer[{0., 0.}], Selectable -> False], TraditionalForm], {0.005, 
       0.}, {
        AbsoluteThickness[0.1]}}, {2.0794415416798357`, 
       FormBox[
        InterpretationBox[
         StyleBox[
          
          GraphicsBox[{}, ImageSize -> {0., 0.}, BaselinePosition -> 
           Baseline], "CacheGraphics" -> False], 
         Spacer[{0., 0.}], Selectable -> False], TraditionalForm], {0.005, 
       0.}, {
        AbsoluteThickness[0.1]}}, {2.1972245773362196`, 
       FormBox[
        InterpretationBox[
         StyleBox[
          
          GraphicsBox[{}, ImageSize -> {0., 0.}, BaselinePosition -> 
           Baseline], "CacheGraphics" -> False], 
         Spacer[{0., 0.}], Selectable -> False], TraditionalForm], {0.005, 
       0.}, {
        AbsoluteThickness[0.1]}}, {2.995732273553991, 
       FormBox[
        InterpretationBox[
         StyleBox[
          
          GraphicsBox[{}, ImageSize -> {0., 0.}, BaselinePosition -> 
           Baseline], "CacheGraphics" -> False], 
         Spacer[{0., 0.}], Selectable -> False], TraditionalForm], {0.005, 
       0.}, {
        AbsoluteThickness[0.1]}}, {3.4011973816621555`, 
       FormBox[
        InterpretationBox[
         StyleBox[
          
          GraphicsBox[{}, ImageSize -> {0., 0.}, BaselinePosition -> 
           Baseline], "CacheGraphics" -> False], 
         Spacer[{0., 0.}], Selectable -> False], TraditionalForm], {0.005, 
       0.}, {
        AbsoluteThickness[0.1]}}, {3.6888794541139363`, 
       FormBox[
        InterpretationBox[
         StyleBox[
          
          GraphicsBox[{}, ImageSize -> {0., 0.}, BaselinePosition -> 
           Baseline], "CacheGraphics" -> False], 
         Spacer[{0., 0.}], Selectable -> False], TraditionalForm], {0.005, 
       0.}, {
        AbsoluteThickness[0.1]}}, {3.912023005428146, 
       FormBox[
        InterpretationBox[
         StyleBox[
          
          GraphicsBox[{}, ImageSize -> {0., 0.}, BaselinePosition -> 
           Baseline], "CacheGraphics" -> False], 
         Spacer[{0., 0.}], Selectable -> False], TraditionalForm], {0.005, 
       0.}, {
        AbsoluteThickness[0.1]}}, {4.0943445622221, 
       FormBox[
        InterpretationBox[
         StyleBox[
          
          GraphicsBox[{}, ImageSize -> {0., 0.}, BaselinePosition -> 
           Baseline], "CacheGraphics" -> False], 
         Spacer[{0., 0.}], Selectable -> False], TraditionalForm], {0.005, 
       0.}, {
        AbsoluteThickness[0.1]}}, {4.248495242049359, 
       FormBox[
        InterpretationBox[
         StyleBox[
          
          GraphicsBox[{}, ImageSize -> {0., 0.}, BaselinePosition ->
[truncated: 138,399 more chars]
